# Supplementary material for: A single-cell survey of cellular hierarchy in acute myeloid leukemia
Source: J Hematol Oncol. 2020 Sep 25;13:128. doi: 10.1186/s13045-020-00941-y (PMC7517826; doi:10.1186/s13045-020-00941-y)
Supplement: Supplementary file 14 — Additional file 14: Table S1. Marker genes of individual t-SNE map [file 13045_2020_941_MOESM14_ESM.xlsx]

## Sheet: P01
	p_val	avg_logFC	pct.1	pct.2	p_val_adj	cluster	gene		cell type
MYC	2.69448e-52	0.577107	0.343	0.192	3.90591e-48	1	MYC		AML progenitor cell_nonspecificity
GYPC	2.49469e-44	0.455651	0.436	0.288	3.61631e-40	1	GYPC
GAS5	3.48545e-99	0.392348	0.9	0.773	5.05251e-95	1	GAS5
SMIM24	3.22044e-24	0.353415	0.374	0.27	4.66835e-20	1	SMIM24
SNHG8	1.16882e-60	0.346406	0.778	0.645	1.69432e-56	1	SNHG8
RSL1D1	3.68439e-18	0.294636	0.387	0.298	5.34089e-14	1	RSL1D1
NPM1	2.26584e-32	0.253834	0.801	0.722	3.28456e-28	1	NPM1
RPL12	1.76457e-44	0.252283	0.878	0.813	2.55791e-40	1	RPL12
S100A10	0	1.48389	0.659	0.175	0	2	S100A10		Monocyte_S100A10 high
LGALS1	2.43197e-249	1.05917	0.738	0.323	3.52538e-245	2	LGALS1
TSC22D3	8.06798e-138	1.03702	0.302	0.078	1.16953e-133	2	TSC22D3
VIM	2.41112e-160	0.985807	0.584	0.263	3.49515e-156	2	VIM
ANXA1	4.73075e-183	0.878083	0.783	0.504	6.8577e-179	2	ANXA1
ANXA2	2.43099e-78	0.741877	0.319	0.128	3.52396e-74	2	ANXA2
S100A11	1.43904e-72	0.650288	0.472	0.256	2.08603e-68	2	S100A11
S100A4	8.65349e-135	0.650245	0.785	0.515	1.25441e-130	2	S100A4
CD99	3.99319e-79	0.646631	0.583	0.374	5.78853e-75	2	CD99
HMGN3	3.8276e-73	0.614945	0.592	0.387	5.54849e-69	2	HMGN3
TAGLN2	1.85858e-55	0.613997	0.456	0.273	2.69419e-51	2	TAGLN2
DBI	2.21075e-97	0.56062	0.804	0.634	3.2047e-93	2	DBI
S100A6	1.39546e-61	0.515467	0.456	0.251	2.02286e-57	2	S100A6
SH3BGRL3	9.58578e-109	0.506376	0.884	0.741	1.38955e-104	2	SH3BGRL3
YWHAZ	5.7858e-18	0.40756	0.298	0.208	8.3871e-14	2	YWHAZ
CA2	9.02458e-16	0.396539	0.289	0.204	1.3082e-11	2	CA2
CD63	2.86611e-22	0.3594	0.433	0.318	4.15472e-18	2	CD63
ITM2B	2.54301e-18	0.356253	0.348	0.251	3.68635e-14	2	ITM2B
SERPINB1	8.05498e-18	0.336371	0.328	0.231	1.16765e-13	2	SERPINB1
HPGDS	4.26661e-13	0.308818	0.344	0.262	6.18488e-09	2	HPGDS
CLIC1	4.52042e-19	0.308744	0.511	0.412	6.5528e-15	2	CLIC1
RHOA	1.47787e-09	0.275268	0.305	0.242	2.14233e-05	2	RHOA
EIF1	8.54612e-26	0.272119	0.728	0.639	1.23885e-21	2	EIF1
MYL12A	1.67875e-19	0.265626	0.603	0.504	2.43352e-15	2	MYL12A
NKG7	1.05398e-09	0.263183	0.269	0.205	1.52784e-05	2	NKG7
UBE2C	9.12004e-245	1.43673	0.303	0.036	1.32204e-240	3	UBE2C		Proliferating cell
HMGB2	4.55702e-283	1.32591	0.573	0.146	6.60586e-279	3	HMGB2
KIAA0101	1.44228e-217	1.23258	0.388	0.079	2.09072e-213	3	KIAA0101
STMN1	0	1.20995	0.863	0.378	0	3	STMN1
H2AFZ	0	1.1666	0.929	0.443	0	3	H2AFZ
TUBA1B	0	1.13088	0.841	0.389	0	3	TUBA1B
CKS1B	1.25319e-157	1.03989	0.405	0.115	1.81663e-153	3	CKS1B
HMGB1	4.64861e-249	0.948997	0.867	0.485	6.73862e-245	3	HMGB1
PTTG1	5.97137e-101	0.923089	0.258	0.069	8.6561e-97	3	PTTG1
TUBB	1.03907e-101	0.826009	0.468	0.203	1.50624e-97	3	TUBB
PCNA	3.79306e-72	0.789197	0.312	0.124	5.49842e-68	3	PCNA
CKS2	1.00643e-71	0.781835	0.344	0.144	1.45891e-67	3	CKS2
HMGN2	2.44668e-80	0.768682	0.311	0.112	3.5467e-76	3	HMGN2
DUT	3.07679e-77	0.72522	0.408	0.183	4.46012e-73	3	DUT
NUCB2	3.71306e-65	0.665914	0.4	0.193	5.38246e-61	3	NUCB2
MT2A	6.2733e-71	0.649387	0.418	0.195	9.09378e-67	3	MT2A
H2AFV	7.54123e-54	0.62882	0.307	0.136	1.09318e-49	3	H2AFV
RANBP1	3.14591e-54	0.606947	0.381	0.191	4.56031e-50	3	RANBP1
LSM4	1.97198e-38	0.524087	0.267	0.128	2.85858e-34	3	LSM4
ITM2A	5.06748e-74	0.522179	0.784	0.554	7.34582e-70	3	ITM2A
LSM5	1.70967e-35	0.487067	0.316	0.169	2.47833e-31	3	LSM5
SNRPD1	1.15327e-40	0.483279	0.456	0.277	1.67178e-36	3	SNRPD1
RAN	1.683e-51	0.477017	0.64	0.437	2.43968e-47	3	RAN
SNRPB	6.38771e-37	0.452619	0.457	0.281	9.25962e-33	3	SNRPB
LSM3	1.3003e-30	0.441399	0.382	0.231	1.88491e-26	3	LSM3
ILF2	7.63268e-22	0.39085	0.276	0.164	1.10643e-17	3	ILF2
UBB	3.02251e-67	0.389968	0.881	0.729	4.38144e-63	3	UBB
SNRPC	1.05453e-25	0.387146	0.395	0.251	1.52864e-21	3	SNRPC
MRPL51	3.33392e-24	0.384371	0.389	0.252	4.83286e-20	3	MRPL51
CALR	2.13783e-24	0.38221	0.3	0.176	3.09901e-20	3	CALR
HNRNPA2B1	3.82497e-22	0.380331	0.404	0.273	5.54468e-18	3	HNRNPA2B1
EIF4EBP1	4.19932e-27	0.374939	0.552	0.398	6.08733e-23	3	EIF4EBP1
NME1	2.22455e-17	0.371747	0.336	0.227	3.2247e-13	3	NME1
SNRPD3	5.27285e-17	0.370467	0.274	0.176	7.64352e-13	3	SNRPD3
PDIA6	1.62429e-18	0.370268	0.282	0.178	2.35457e-14	3	PDIA6
C19orf48	5.92881e-16	0.36701	0.267	0.175	8.5944e-12	3	C19orf48
SNRPF	2.9779e-23	0.361071	0.333	0.205	4.31676e-19	3	SNRPF
COX8A	8.97298e-22	0.346613	0.4	0.265	1.30072e-17	3	COX8A
SRP9	6.63269e-20	0.3438	0.348	0.228	9.61474e-16	3	SRP9
CHCHD2	6.57127e-30	0.343476	0.578	0.408	9.52572e-26	3	CHCHD2
BANF1	2.94583e-20	0.335653	0.347	0.223	4.27028e-16	3	BANF1
HSPE1	3.55151e-19	0.333395	0.477	0.348	5.14827e-15	3	HSPE1
SNRPG	1.98835e-23	0.32973	0.51	0.364	2.88231e-19	3	SNRPG
PEBP1	2.96933e-20	0.328521	0.407	0.277	4.30435e-16	3	PEBP1
GLO1	1.95191e-17	0.324904	0.287	0.182	2.82949e-13	3	GLO1
ATP5G1	1.0313e-19	0.324386	0.403	0.275	1.49498e-15	3	ATP5G1
SNRPE	1.09015e-24	0.323278	0.541	0.392	1.58029e-20	3	SNRPE
ERH	2.11484e-17	0.320744	0.328	0.218	3.06568e-13	3	ERH
ANAPC11	2.16029e-17	0.315117	0.338	0.226	3.13155e-13	3	ANAPC11
PPIA	2.38739e-33	0.313425	0.77	0.617	3.46076e-29	3	PPIA
NAA38	1.0891e-26	0.310891	0.667	0.52	1.57876e-22	3	NAA38
NDUFB11	2.23278e-16	0.302827	0.408	0.297	3.23664e-12	3	NDUFB11
PRSS57	4.23166e-18	0.301719	0.538	0.42	6.13421e-14	3	PRSS57
HSPA5	1.58957e-16	0.29865	0.303	0.2	2.30424e-12	3	HSPA5
SRSF3	2.61883e-15	0.290212	0.324	0.221	3.79626e-11	3	SRSF3
SUMO2	3.82819e-13	0.285744	0.324	0.229	5.54935e-09	3	SUMO2
PRSS21	2.57277e-14	0.2856	0.282	0.187	3.72948e-10	3	PRSS21
CALM2	1.0291e-22	0.28172	0.742	0.631	1.49178e-18	3	CALM2
PARK7	2.64145e-13	0.274294	0.361	0.261	3.82905e-09	3	PARK7
PTMA	6.81223e-57	0.270665	0.953	0.883	9.87501e-53	3	PTMA
SRSF7	2.18939e-14	0.26814	0.327	0.225	3.17374e-10	3	SRSF7
NDUFB6	1.88692e-12	0.265924	0.331	0.235	2.73528e-08	3	NDUFB6
CLEC11A	1.17576e-09	0.259635	0.261	0.187	1.70438e-05	3	CLEC11A
NUTF2	1.0088e-10	0.259313	0.258	0.181	1.46236e-06	3	NUTF2
PSMB9	4.40841e-12	0.258074	0.345	0.25	6.39044e-08	3	PSMB9
CKLF	5.3022e-13	0.257848	0.372	0.269	7.68607e-09	3	CKLF
SOD1	1.69746e-09	0.257544	0.28	0.206	2.46064e-05	3	SOD1
SMIM24	2.22982e-14	0.257358	0.394	0.28	3.23234e-10	3	SMIM24
SLIRP	1.94271e-16	0.257153	0.525	0.402	2.81615e-12	3	SLIRP
MIF	1.10646e-10	0.257064	0.391	0.299	1.60392e-06	3	MIF
NDUFS5	5.19788e-14	0.25051	0.47	0.355	7.53485e-10	3	NDUFS5
AGR2	9.07167e-256	1.57676	0.451	0.056	1.31503e-251	4	AGR2		Promonocyte
IRF8	7.97992e-301	1.4554	0.305	0.015	1.15677e-296	4	IRF8
MS4A6A	2.33305e-86	0.995868	0.48	0.165	3.38199e-82	4	MS4A6A
HLA-DRA	5.76534e-79	0.576127	0.941	0.72	8.35744e-75	4	HLA-DRA
CD74	5.20179e-113	0.507123	1	0.96	7.54052e-109	4	CD74
HLA-DMA	1.20319e-23	0.500485	0.433	0.255	1.74414e-19	4	HLA-DMA
HLA-DPB1	5.12408e-41	0.489461	0.736	0.485	7.42786e-37	4	HLA-DPB1
NREP	7.15404e-17	0.473751	0.288	0.157	1.03705e-12	4	NREP
GPX1	1.0154e-18	0.449044	0.507	0.346	1.47192e-14	4	GPX1
SOX4	3.31689e-12	0.432601	0.397	0.277	4.80816e-08	4	SOX4
TMSB4X	2.06674e-70	0.3577	1	0.991	2.99594e-66	4	TMSB4X
PLAC8	2.70486e-09	0.346498	0.436	0.321	3.92097e-05	4	PLAC8
HLA-DRB1	3.88377e-23	0.345835	0.718	0.529	5.62991e-19	4	HLA-DRB1
H2AFY	1.31993e-10	0.342006	0.401	0.281	1.91337e-06	4	H2AFY
SRP14	6.81503e-13	0.340861	0.702	0.593	9.87906e-09	4	SRP14
STMN1	3.57072e-11	0.338214	0.568	0.446	5.17611e-07	4	STMN1
HCST	1.19569e-08	0.327204	0.326	0.227	0.000173328	4	HCST
HLA-DPA1	2.7819e-16	0.284191	0.671	0.502	4.03264e-12	4	HLA-DPA1
HMGB2	6.98167e-06	0.28246	0.283	0.208	0.101206	4	HMGB2
ACTB	3.63683e-13	0.277987	0.736	0.615	5.27195e-09	4	ACTB
HLA-DRB5	7.44011e-10	0.27726	0.521	0.399	1.07852e-05	4	HLA-DRB5
RNASE2	2.22953e-07	0.277099	0.274	0.187	0.00323193	4	RNASE2
ARPC5	5.6831e-08	0.265849	0.314	0.217	0.000823823	4	ARPC5
DBI	1.25336e-10	0.261255	0.767	0.657	1.81687e-06	4	DBI
HLA-DRB6	3.43102e-05	0.259769	0.295	0.224	0.497361	4	HLA-DRB6
PRTN3	0	2.32576	0.485	0.023	0	5	PRTN3		Neutrophil D
ELANE	0	2.31285	0.289	0.01	0	5	ELANE
AZU1	0	2.15444	0.536	0.042	0	5	AZU1
SRGN	2.34466e-112	1.78397	0.687	0.293	3.39882e-108	5	SRGN
LYZ	2.59781e-147	1.7423	0.532	0.129	3.76578e-143	5	LYZ
CTSG	1.40539e-153	1.60199	0.252	0.024	2.03725e-149	5	CTSG
CFD	9.28811e-148	1.40146	0.538	0.128	1.3464e-143	5	CFD
CST7	7.81424e-100	1.31277	0.577	0.215	1.13275e-95	5	CST7
RNASE2	6.14019e-132	1.29972	0.583	0.167	8.90082e-128	5	RNASE2
MPO	2.82688e-142	1.07801	0.957	0.749	4.09785e-138	5	MPO
FOS	1.38672e-56	0.95101	0.497	0.215	2.01019e-52	5	FOS
CSTA	1.50868e-39	0.804578	0.419	0.194	2.18698e-35	5	CSTA
SERPINB1	2.46156e-37	0.761566	0.468	0.235	3.56827e-33	5	SERPINB1
TPT1	1.05908e-62	0.761072	0.841	0.61	1.53524e-58	5	TPT1
VIM	1.15862e-26	0.744937	0.509	0.311	1.67953e-22	5	VIM
TKT	4.59644e-27	0.733121	0.266	0.11	6.66301e-23	5	TKT
EEF2	1.29522e-35	0.721153	0.571	0.344	1.87755e-31	5	EEF2
HLA-A	5.78758e-28	0.638487	0.513	0.308	8.38968e-24	5	HLA-A
CYTL1	1.02222e-17	0.589073	0.309	0.167	1.4818e-13	5	CYTL1
TSPO	1.86312e-14	0.520603	0.311	0.18	2.70078e-10	5	TSPO
HLA-B	3.61481e-17	0.486879	0.482	0.327	5.24002e-13	5	HLA-B
ZFP36L2	1.24137e-12	0.48487	0.264	0.148	1.79949e-08	5	ZFP36L2
RPSA	4.01022e-21	0.470717	0.614	0.449	5.81322e-17	5	RPSA
RPS2	1.03235e-32	0.459429	0.85	0.717	1.4965e-28	5	RPS2
LRRC75A-AS1	1.57796e-12	0.429852	0.617	0.508	2.28742e-08	5	LRRC75A-AS1
HLA-C	3.93292e-11	0.41978	0.435	0.316	5.70117e-07	5	HLA-C
CTSA	7.08154e-11	0.419209	0.26	0.153	1.02654e-06	5	CTSA
TNFSF13B	1.59338e-11	0.41003	0.396	0.27	2.30976e-07	5	TNFSF13B
HCST	1.25265e-11	0.40729	0.353	0.227	1.81584e-07	5	HCST
CALR	5.48772e-09	0.399584	0.289	0.189	7.955e-05	5	CALR
CLEC11A	8.02988e-07	0.321664	0.278	0.194	0.0116401	5	CLEC11A
RPL9	1.16339e-18	0.321268	0.852	0.8	1.68645e-14	5	RPL9
RPL9P9	2.79469e-08	0.312851	0.542	0.45	0.000405118	5	RPL9P9
EEF1A1	2.44747e-26	0.310981	0.944	0.875	3.54786e-22	5	EEF1A1
RPL7A	1.11028e-16	0.304439	0.823	0.726	1.60947e-12	5	RPL7A
TYROBP	8.3088e-06	0.300798	0.252	0.173	0.120444	5	TYROBP
CSF3R	3.1751e-06	0.299992	0.274	0.191	0.0460262	5	CSF3R
RPL4	2.87988e-10	0.299294	0.705	0.621	4.17467e-06	5	RPL4
LAPTM5	2.74767e-05	0.293953	0.332	0.26	0.398302	5	LAPTM5
NKG7	0.000422666	0.269159	0.276	0.213	1	5	NKG7
RPL5	3.67659e-13	0.263939	0.86	0.792	5.32959e-09	5	RPL5
PABPC1	8.57358e-18	0.263282	0.934	0.868	1.24283e-13	5	PABPC1
EIF3H	8.03923e-06	0.262776	0.303	0.223	0.116537	5	EIF3H
SLC25A3	3.93326e-05	0.261894	0.256	0.185	0.570165	5	SLC25A3
MT-ND1	1.25082e-11	0.257608	0.765	0.67	1.81319e-07	5	MT-ND1
NAP1L1	0.000576961	0.251847	0.291	0.23	1	5	NAP1L1
MT-ND3	0.000115217	0.250207	0.559	0.499	1	5	MT-ND3
GNLY	0	1.73488	0.273	0.005	0	6	GNLY		T cell
CD52	7.27035e-178	1.63227	0.367	0.046	1.05391e-173	6	CD52
CCL5	6.74671e-99	1.41064	0.308	0.058	9.78003e-95	6	CCL5
NKG7	0.000355373	0.333493	0.271	0.213	1	6	NKG7
TMSB4X	3.32371e-29	0.325547	0.998	0.992	4.81806e-25	6	TMSB4X
HCST	5.34157e-06	0.306848	0.314	0.229	0.0774314	6	HCST
S100A6	2.81846e-06	0.300444	0.378	0.284	0.0408564	6	S100A6
IL2RG	2.60148e-05	0.284736	0.376	0.292	0.37711	6	IL2RG
CALM1	0.000218035	0.280052	0.324	0.253	1	6	CALM1
DDX5	0.000291042	0.261568	0.296	0.23	1	6	DDX5
S100A8	0	3.30196	0.747	0.124	0	7	S100A8		Monocyte__FCER1G high
S100A9	0	3.108	0.681	0.068	0	7	S100A9
FCN1	0	2.24736	0.454	0.015	0	7	FCN1
LYZ	3.82208e-261	2.08358	0.692	0.123	5.54049e-257	7	LYZ
FCER1G	9.61765e-180	1.6298	0.573	0.114	1.39417e-175	7	FCER1G
MNDA	7.20356e-198	1.46337	0.289	0.021	1.04423e-193	7	MNDA
S100A6	8.39483e-117	1.27754	0.711	0.265	1.21691e-112	7	S100A6
FTH1	9.71335e-41	1.24697	0.579	0.34	1.40805e-36	7	FTH1
CTSS	3.84501e-75	1.22946	0.438	0.136	5.57372e-71	7	CTSS
CST3	2.14922e-100	1.16817	0.449	0.11	3.11551e-96	7	CST3
RNASE2	1.75497e-66	1.14092	0.485	0.176	2.544e-62	7	RNASE2
TYROBP	1.04322e-76	1.11668	0.487	0.161	1.51225e-72	7	TYROBP
ANXA2	1.13267e-66	1.05387	0.443	0.148	1.64191e-62	7	ANXA2
MS4A6A	4.14529e-70	1.02952	0.491	0.17	6.00902e-66	7	MS4A6A
S100A11	4.94956e-76	1.01719	0.639	0.276	7.17488e-72	7	S100A11
PSAP	1.18153e-40	0.993647	0.392	0.162	1.71274e-36	7	PSAP
FOS	4.05853e-46	0.941423	0.489	0.218	5.88324e-42	7	FOS
ITGB2	8.87395e-32	0.869751	0.293	0.114	1.28637e-27	7	ITGB2
LST1	2.11337e-35	0.797301	0.502	0.262	3.06353e-31	7	LST1
GRN	4.97051e-26	0.781845	0.256	0.102	7.20525e-22	7	GRN
SRGN	8.13648e-31	0.751688	0.535	0.305	1.17946e-26	7	SRGN
CSTA	6.55997e-27	0.745986	0.394	0.197	9.50933e-23	7	CSTA
SAT1	4.38941e-19	0.742554	0.251	0.115	6.36289e-15	7	SAT1
CFD	2.27791e-25	0.712951	0.322	0.144	3.30206e-21	7	CFD
S100A4	3.06021e-48	0.700248	0.804	0.552	4.43608e-44	7	S100A4
S100A10	3.03146e-34	0.663884	0.507	0.251	4.3944e-30	7	S100A10
VIM	1.32032e-25	0.587121	0.529	0.311	1.91394e-21	7	VIM
TSPO	1.04628e-16	0.563053	0.328	0.18	1.51669e-12	7	TSPO
TMSB4X	3.73959e-87	0.541389	1	0.992	5.4209e-83	7	TMSB4X
HCST	9.36137e-18	0.539074	0.394	0.225	1.35702e-13	7	HCST
EMP3	3.17905e-17	0.53459	0.262	0.125	4.60835e-13	7	EMP3
LGALS1	2.93959e-25	0.533051	0.615	0.388	4.26123e-21	7	LGALS1
CARD16	1.02158e-11	0.52221	0.269	0.155	1.48088e-07	7	CARD16
LAPTM5	1.11403e-17	0.519128	0.425	0.255	1.6149e-13	7	LAPTM5
SH3BGRL3	1.2011e-42	0.513099	0.923	0.759	1.74111e-38	7	SH3BGRL3
ACTB	1.58447e-28	0.507192	0.791	0.614	2.29684e-24	7	ACTB
FTL	3.48191e-64	0.505476	0.989	0.984	5.04738e-60	7	FTL
ARPC1B	3.82742e-14	0.469349	0.533	0.384	5.54823e-10	7	ARPC1B
OAZ1	9.90339e-16	0.40969	0.648	0.503	1.4356e-11	7	OAZ1
HLA-DRB1	5.86451e-14	0.406693	0.667	0.536	8.50119e-10	7	HLA-DRB1
HLA-B	2.80637e-07	0.383391	0.427	0.331	0.00406811	7	HLA-B
LCP1	1.9226e-05	0.380208	0.269	0.193	0.278699	7	LCP1
IFITM2	2.27745e-10	0.36707	0.643	0.539	3.30139e-06	7	IFITM2
ARPC5	7.73058e-09	0.362234	0.33	0.218	0.000112063	7	ARPC5
TPT1	1.70394e-10	0.358404	0.718	0.619	2.47003e-06	7	TPT1
TMSB10	1.15178e-34	0.339804	0.989	0.962	1.66962e-30	7	TMSB10
HLA-DRB6	2.19441e-06	0.328791	0.315	0.224	0.0318102	7	HLA-DRB6
CAP1	1.22692e-06	0.328729	0.284	0.197	0.0177855	7	CAP1
GPX1	3.93107e-09	0.308873	0.48	0.351	5.69849e-05	7	GPX1
HLA-DRA	7.50433e-13	0.304288	0.804	0.732	1.08783e-08	7	HLA-DRA
NKG7	0.000369915	0.301088	0.275	0.213	1	7	NKG7
MT-RNR1	2.92474e-07	0.298984	0.46	0.351	0.00423971	7	MT-RNR1
CALM1	0.000140051	0.297631	0.319	0.253	1	7	CALM1
PKM	0.000197915	0.288715	0.306	0.238	1	7	PKM
CA2	0.000492416	0.28015	0.282	0.217	1	7	CA2
UBC	2.46774e-06	0.27924	0.377	0.279	0.0357723	7	UBC
MYL6	8.46551e-09	0.277399	0.722	0.628	0.000122716	7	MYL6
NOP10	3.77561e-07	0.2715	0.438	0.338	0.00547313	7	NOP10
CD63	2.894e-05	0.259998	0.421	0.334	0.419514	7	CD63
MRPL33	0.000249506	0.253527	0.383	0.308	1	7	MRPL33
FCER1A	0	2.63356	0.654	0.026	0	8	FCER1A		Dendritic cell
CD1C	0	2.45604	0.582	0.012	0	8	CD1C
CST3	2.8178e-290	2.20479	0.713	0.101	4.08468e-286	8	CST3
CD1E	0	2.12216	0.458	0.01	0	8	CD1E
LGALS2	5.15862e-190	1.59735	0.308	0.023	7.47793e-186	8	LGALS2
MS4A6A	2.66103e-132	1.4964	0.643	0.166	3.85743e-128	8	MS4A6A
JAML	4.04828e-213	1.42742	0.265	0.013	5.86838e-209	8	JAML
SAMHD1	9.5284e-101	1.24693	0.265	0.034	1.38124e-96	8	SAMHD1
HLA-DPB1	5.70677e-93	1.15729	0.863	0.487	8.27253e-89	8	HLA-DPB1
HLA-DQA1	1.05292e-63	1.10602	0.424	0.124	1.52631e-59	8	HLA-DQA1
HLA-DRA	2.53997e-118	1.04872	0.973	0.725	3.68194e-114	8	HLA-DRA
HLA-DQB1	3.58482e-58	1.02489	0.292	0.067	5.19655e-54	8	HLA-DQB1
FCER1G	7.38716e-58	0.977894	0.416	0.126	1.07084e-53	8	FCER1G
HLA-DRB1	4.25483e-63	0.923991	0.82	0.53	6.16781e-59	8	HLA-DRB1
CD74	1.57812e-152	0.887115	1	0.961	2.28765e-148	8	CD74
HLA-DMB	7.84999e-38	0.880496	0.268	0.078	1.13793e-33	8	HLA-DMB
HLA-DPA1	2.95251e-61	0.875269	0.812	0.501	4.27996e-57	8	HLA-DPA1
ANXA2	2.77928e-39	0.861197	0.408	0.152	4.02884e-35	8	ANXA2
S100B	1.18725e-18	0.804495	0.279	0.128	1.72104e-14	8	S100B
S100A6	3.43761e-27	0.76019	0.512	0.279	4.98316e-23	8	S100A6
HLA-DRB6	2.8303e-27	0.739673	0.445	0.219	4.10281e-23	8	HLA-DRB6
CARD16	6.23156e-24	0.732842	0.343	0.152	9.03328e-20	8	CARD16
TMSB4X	3.04872e-121	0.693889	1	0.992	4.41942e-117	8	TMSB4X
LIMD2	6.52145e-22	0.675187	0.29	0.121	9.45349e-18	8	LIMD2
HLA-DRB5	2.73368e-26	0.672392	0.633	0.398	3.96274e-22	8	HLA-DRB5
FOS	3.59944e-16	0.619903	0.394	0.225	5.21775e-12	8	FOS
HLA-DMA	6.85965e-17	0.587336	0.44	0.26	9.94375e-13	8	HLA-DMA
S100A11	1.20168e-17	0.569056	0.485	0.287	1.74196e-13	8	S100A11
RNASE2	8.23254e-08	0.55951	0.287	0.189	0.00119339	8	RNASE2
LST1	1.49723e-15	0.547807	0.442	0.267	2.17039e-11	8	LST1
MYL12A	2.1061e-25	0.534546	0.745	0.512	3.053e-21	8	MYL12A
GSTP1	3.22739e-25	0.529933	0.74	0.517	4.67842e-21	8	GSTP1
ACTB	2.20086e-25	0.52451	0.799	0.616	3.19037e-21	8	ACTB
LCP1	7.80109e-14	0.52152	0.34	0.19	1.13085e-09	8	LCP1
FTH1	2.64903e-15	0.521243	0.534	0.345	3.84003e-11	8	FTH1
TMSB10	7.6039e-69	0.520396	1	0.962	1.10226e-64	8	TMSB10
S100A4	2.0526e-24	0.520216	0.756	0.557	2.97544e-20	8	S100A4
CTSS	2.46427e-12	0.498782	0.279	0.147	3.57221e-08	8	CTSS
IFITM2	1.85648e-18	0.488822	0.716	0.536	2.69116e-14	8	IFITM2
TYROBP	9.19612e-13	0.463046	0.316	0.172	1.33307e-08	8	TYROBP
ARPC1B	1.65504e-11	0.422791	0.542	0.385	2.39915e-07	8	ARPC1B
LSP1	1.94858e-10	0.422297	0.311	0.179	2.82467e-06	8	LSP1
AP2S1	6.85921e-08	0.401716	0.265	0.161	0.000994312	8	AP2S1
CALM2	5.16077e-14	0.38109	0.751	0.644	7.48106e-10	8	CALM2
OAZ1	5.20971e-09	0.355809	0.627	0.505	7.55199e-05	8	OAZ1
CSTA	7.23388e-07	0.353556	0.311	0.203	0.0104862	8	CSTA
SH3BGRL3	6.54844e-14	0.336234	0.869	0.763	9.49261e-10	8	SH3BGRL3
LYZ	1.7681e-16	0.324377	0.306	0.147	2.56304e-12	8	LYZ
LGALS1	1.65268e-12	0.322256	0.584	0.392	2.39573e-08	8	LGALS1
CORO1A	2.04366e-06	0.321994	0.276	0.176	0.0296249	8	CORO1A
ARPC5	7.73125e-05	0.292566	0.306	0.22	1	8	ARPC5
CALM1	0.000210759	0.284819	0.335	0.253	1	8	CALM1
FAM96A	6.61498e-05	0.267172	0.327	0.237	0.958907	8	FAM96A
CAP1	0.00054067	0.251074	0.276	0.199	1	8	CAP1
HBB	1.76045e-266	3.82896	0.462	0.029	2.55195e-262	9	HBB		Erythroid cell
HBA2	0	3.68557	0.462	0.016	0	9	HBA2
HBA1	0	3.57854	0.405	0.012	0	9	HBA1
GYPC	0.000967519	0.289799	0.412	0.324	1	9	GYPC
LSM1	0.00203461	0.276153	0.282	0.207	1	9	LSM1
IGHG1	0	4.88309	0.973	0.053	0	10	IGHG1		B cell_IGHG1 high
IGHG4	1.88823e-307	4.60742	0.652	0.041	2.73717e-303	10	IGHG4
IGHG2	2.3532e-262	4.3791	0.413	0.016	3.4112e-258	10	IGHG2
IGHG3	2.47415e-263	4.31471	0.565	0.034	3.58652e-259	10	IGHG3
IGLC2	9.53853e-28	3.28559	0.473	0.203	1.38271e-23	10	IGLC2
IGKC	1.87868e-67	3.21557	0.821	0.385	2.72334e-63	10	IGKC
IGLC3	1.05525e-40	3.03175	0.288	0.056	1.52969e-36	10	IGLC3
MZB1	0	2.52408	0.777	0.046	0	10	MZB1
SEC11C	0	2.44359	0.707	0.029	0	10	SEC11C
JCHAIN	9.90471e-257	2.42546	0.571	0.035	1.43579e-252	10	JCHAIN
DERL3	4.77304e-216	1.99863	0.511	0.033	6.919e-212	10	DERL3
FKBP11	4.75567e-175	1.85299	0.549	0.05	6.89382e-171	10	FKBP11
ISG20	5.21148e-252	1.69889	0.516	0.028	7.55456e-248	10	ISG20
SPCS3	1.23482e-104	1.5879	0.533	0.079	1.78999e-100	10	SPCS3
CCND2	1.20512e-75	1.51893	0.315	0.037	1.74695e-71	10	CCND2
MYDGF	1.30812e-69	1.46988	0.712	0.221	1.89625e-65	10	MYDGF
PRDX4	2.08838e-57	1.43214	0.429	0.088	3.02732e-53	10	PRDX4
HSP90B1	1.68576e-55	1.39899	0.652	0.213	2.44367e-51	10	HSP90B1
SDF2L1	1.31936e-79	1.38347	0.402	0.057	1.91254e-75	10	SDF2L1
XBP1	2.57791e-48	1.28918	0.467	0.115	3.73694e-44	10	XBP1
SUB1	8.03645e-44	1.25145	0.793	0.433	1.16496e-39	10	SUB1
SSR3	1.85836e-60	1.21454	0.408	0.073	2.69388e-56	10	SSR3
HERPUD1	4.4206e-53	1.20692	0.283	0.042	6.40811e-49	10	HERPUD1
GGH	1.32742e-117	1.16901	0.255	0.015	1.92423e-113	10	GGH
SEC61G	3.93646e-47	1.13038	0.614	0.194	5.7063e-43	10	SEC61G
PPIB	7.35486e-47	1.12456	0.739	0.314	1.06616e-42	10	PPIB
SSR4	3.71416e-30	1.10082	0.603	0.261	5.38405e-26	10	SSR4
SELK	1.83786e-35	1.03171	0.397	0.105	2.66415e-31	10	SELK
VIMP	2.69675e-33	0.995216	0.255	0.051	3.90921e-29	10	VIMP
HSPA5	4.15593e-24	0.966328	0.505	0.21	6.02444e-20	10	HSPA5
PLPP5	3.72847e-39	0.960762	0.304	0.061	5.40479e-35	10	PLPP5
MANF	1.93914e-30	0.934837	0.315	0.078	2.81098e-26	10	MANF
TMEM258	9.86057e-32	0.932767	0.761	0.41	1.42939e-27	10	TMEM258
FKBP2	1.58852e-26	0.926295	0.451	0.155	2.30272e-22	10	FKBP2
SEC61B	2.40465e-28	0.919605	0.614	0.268	3.48578e-24	10	SEC61B
SPCS2	2.89479e-24	0.90663	0.457	0.17	4.19629e-20	10	SPCS2
EAF2	6.43274e-25	0.89491	0.348	0.106	9.3249e-21	10	EAF2
CD38	2.8355e-31	0.868917	0.315	0.076	4.11033e-27	10	CD38
UFM1	2.42114e-25	0.82416	0.255	0.061	3.50969e-21	10	UFM1
LMAN2	3.78547e-18	0.768952	0.408	0.169	5.48742e-14	10	LMAN2
UQCRQ	1.15774e-22	0.768216	0.75	0.459	1.67826e-18	10	UQCRQ
SSR1	3.01155e-16	0.716308	0.277	0.095	4.36554e-12	10	SSR1
RPN2	2.95518e-16	0.695008	0.38	0.155	4.28383e-12	10	RPN2
CYCS	2.64391e-15	0.684689	0.391	0.169	3.83261e-11	10	CYCS
PDIA6	2.46381e-16	0.670304	0.435	0.189	3.57154e-12	10	PDIA6
RPL36AL	3.10637e-18	0.670074	0.772	0.544	4.503e-14	10	RPL36AL
ATP5J	3.63602e-17	0.65285	0.723	0.448	5.27077e-13	10	ATP5J
SPCS1	9.36405e-14	0.624596	0.495	0.267	1.35741e-09	10	SPCS1
ATP5G1	1.13888e-16	0.618055	0.576	0.289	1.65092e-12	10	ATP5G1
PTTG1	2.24594e-16	0.618004	0.283	0.095	3.25572e-12	10	PTTG1
TMED10	1.09335e-12	0.615813	0.277	0.107	1.58492e-08	10	TMED10
NDUFB6	6.29282e-11	0.615741	0.451	0.246	9.12207e-07	10	NDUFB6
GLRX	9.4993e-17	0.611001	0.418	0.17	1.37702e-12	10	GLRX
ARF4	1.14388e-15	0.599846	0.272	0.091	1.65817e-11	10	ARF4
SSR2	1.01487e-13	0.596672	0.397	0.173	1.47116e-09	10	SSR2
NDUFS6	1.65499e-11	0.571397	0.386	0.183	2.39907e-07	10	NDUFS6
RABAC1	5.30306e-14	0.570843	0.293	0.11	7.68732e-10	10	RABAC1
ROMO1	3.00723e-14	0.559402	0.636	0.355	4.35928e-10	10	ROMO1
OSTC	4.23713e-10	0.552743	0.418	0.217	6.14215e-06	10	OSTC
COPE	3.5781e-12	0.525124	0.5	0.264	5.18682e-08	10	COPE
TMBIM6	3.64482e-13	0.521683	0.592	0.338	5.28353e-09	10	TMBIM6
ITM2C	9.29891e-11	0.516165	0.359	0.167	1.34797e-06	10	ITM2C
OST4	4.19892e-14	0.515326	0.772	0.506	6.08675e-10	10	OST4
PSME2	1.20719e-09	0.503202	0.614	0.425	1.74994e-05	10	PSME2
SNU13	6.11764e-11	0.486095	0.413	0.204	8.86812e-07	10	SNU13
ATP5E	9.69675e-14	0.484547	0.804	0.582	1.40564e-09	10	ATP5E
SNRPG	9.54094e-09	0.478422	0.587	0.383	0.000138305	10	SNRPG
NDUFA6	1.28425e-07	0.469804	0.315	0.162	0.00186165	10	NDUFA6
SERP1	1.46705e-10	0.46175	0.315	0.137	2.12664e-06	10	SERP1
CHCHD2	1.00721e-09	0.456789	0.641	0.431	1.46005e-05	10	CHCHD2
AURKAIP1	3.2604e-09	0.441672	0.272	0.119	4.72628e-05	10	AURKAIP1
COX7A2	5.69752e-08	0.43667	0.663	0.476	0.000825913	10	COX7A2
COX17	3.94887e-05	0.428507	0.283	0.165	0.572428	10	COX17
PRDX1	2.3641e-07	0.417207	0.326	0.174	0.003427	10	PRDX1
SEC62	1.12732e-06	0.41391	0.451	0.277	0.0163417	10	SEC62
NDUFB3	5.61729e-05	0.41369	0.304	0.186	0.814282	10	NDUFB3
TRMT112	2.11743e-07	0.402314	0.44	0.262	0.00306942	10	TRMT112
PSMD8	5.25493e-08	0.398806	0.277	0.13	0.000761755	10	PSMD8
POMP	1.09978e-07	0.398308	0.516	0.315	0.00159424	10	POMP
PSMB2	1.60366e-06	0.392743	0.342	0.192	0.0232467	10	PSMB2
LSM3	3.7761e-07	0.370782	0.435	0.251	0.00547384	10	LSM3
LSM5	2.91e-05	0.370005	0.321	0.189	0.421833	10	LSM5
CALM1	1.1597e-05	0.354126	0.408	0.254	0.16811	10	CALM1
NDUFB1	8.7158e-05	0.342373	0.418	0.275	1	10	NDUFB1
NDUFC1	9.67572e-05	0.337135	0.315	0.193	1	10	NDUFC1
TMED9	0.000274148	0.329368	0.408	0.28	1	10	TMED9
FTH1	1.08787e-08	0.324179	0.576	0.348	0.000157697	10	FTH1
ANXA2	8.31527e-07	0.321499	0.31	0.16	0.0120538	10	ANXA2
ATP5G3	2.66446e-05	0.320144	0.527	0.359	0.38624	10	ATP5G3
COX6B1	0.000951787	0.315323	0.565	0.482	1	10	COX6B1
PRDX5	7.17141e-05	0.30938	0.283	0.163	1	10	PRDX5
PSMB1	0.00020823	0.307904	0.489	0.342	1	10	PSMB1
H2AFZ	6.42916e-06	0.305334	0.679	0.517	0.0931971	10	H2AFZ
GHITM	9.97076e-07	0.305071	0.321	0.168	0.0144536	10	GHITM
PSMB6	1.98779e-05	0.30451	0.446	0.29	0.288151	10	PSMB6
PDCD5	5.04328e-05	0.304032	0.38	0.243	0.731073	10	PDCD5
PSMB3	0.000171244	0.30385	0.44	0.302	1	10	PSMB3
NOP10	3.84476e-05	0.302743	0.505	0.34	0.557336	10	NOP10
NME1	0.000180234	0.293822	0.375	0.241	1	10	NME1
TCEB2	1.62874e-05	0.292966	0.641	0.446	0.236102	10	TCEB2
PSMA5	2.53904e-06	0.290187	0.31	0.164	0.0368059	10	PSMA5
NUCB2	0.000288588	0.287438	0.348	0.223	1	10	NUCB2
NDUFB4	7.7167e-07	0.287017	0.533	0.326	0.0111861	10	NDUFB4
EIF2S2	0.00195679	0.285144	0.37	0.266	1	10	EIF2S2
PET100	3.87324e-06	0.283954	0.391	0.227	0.0561465	10	PET100
NDUFB7	0.000163985	0.283102	0.315	0.188	1	10	NDUFB7
COX8A	0.000636037	0.279091	0.402	0.284	1	10	COX8A
TXNDC17	0.000501095	0.274221	0.266	0.163	1	10	TXNDC17
NDUFA1	5.31986e-05	0.270376	0.614	0.438	0.771166	10	NDUFA1
BST2	0.00028899	0.266395	0.342	0.218	1	10	BST2
NDUFS5	0.000329351	0.261228	0.511	0.37	1	10	NDUFS5
ANAPC11	0.00200667	0.25441	0.348	0.242	1	10	ANAPC11
ATPIF1	0.000295247	0.254152	0.402	0.262	1	10	ATPIF1
LSP1	0.0023857	0.253786	0.277	0.183	1	10	LSP1
NDUFAB1	0.00457173	0.251306	0.337	0.238	1	10	NDUFAB1
IGHA1	0	5.3386	0.956	0.105	0	11	IGHA1		B cell_IGHA1 high
IGHA2	0	3.98522	0.599	0.008	0	11	IGHA2
JCHAIN	0	3.73114	0.78	0.031	0	11	JCHAIN
IGKC	2.5017e-60	3.57326	0.786	0.385	3.62646e-56	11	IGKC
IGLC3	1.20058e-49	3.57287	0.313	0.056	1.74035e-45	11	IGLC3
IGLC2	8.09253e-40	3.53182	0.538	0.201	1.17309e-35	11	IGLC2
MZB1	0	3.1333	0.934	0.043	0	11	MZB1
SEC11C	0	2.87394	0.863	0.026	0	11	SEC11C
DERL3	0	2.71426	0.753	0.028	0	11	DERL3
ISG20	0	2.21013	0.632	0.025	0	11	ISG20
FKBP11	2.29771e-237	2.17576	0.626	0.049	3.33076e-233	11	FKBP11
SPCS3	1.36914e-224	1.98354	0.742	0.074	1.98471e-220	11	SPCS3
HSP90B1	1.65325e-93	1.75042	0.769	0.211	2.39655e-89	11	HSP90B1
FKBP2	8.83945e-115	1.72464	0.742	0.148	1.28137e-110	11	FKBP2
SDF2L1	4.83667e-148	1.72152	0.527	0.055	7.01124e-144	11	SDF2L1
TNFRSF17	0	1.68397	0.363	0.006	0	11	TNFRSF17
SSR3	2.26534e-135	1.68317	0.566	0.07	3.28384e-131	11	SSR3
HERPUD1	7.76756e-125	1.66846	0.412	0.039	1.12599e-120	11	HERPUD1
MYDGF	1.57845e-95	1.65684	0.791	0.22	2.28812e-91	11	MYDGF
PRDX4	5.13569e-126	1.59676	0.599	0.084	7.4447e-122	11	PRDX4
SEC61G	6.53922e-79	1.54028	0.714	0.192	9.47925e-75	11	SEC61G
SELK	1.73445e-86	1.49974	0.555	0.102	2.51426e-82	11	SELK
MANF	1.2325e-89	1.48515	0.484	0.074	1.78663e-85	11	MANF
PPIB	8.79542e-75	1.45081	0.83	0.312	1.27498e-70	11	PPIB
HSPA5	3.70111e-57	1.43423	0.676	0.207	5.36513e-53	11	HSPA5
SUB1	1.03021e-67	1.40341	0.896	0.43	1.49339e-63	11	SUB1
SSR4	1.95185e-59	1.38745	0.736	0.258	2.82941e-55	11	SSR4
XBP1	2.20983e-63	1.35306	0.522	0.114	3.20337e-59	11	XBP1
SPCS2	8.77306e-77	1.33109	0.67	0.165	1.27174e-72	11	SPCS2
GGH	1.96474e-114	1.24483	0.253	0.015	2.84809e-110	11	GGH
PLPP5	7.83129e-56	1.20594	0.352	0.06	1.13522e-51	11	PLPP5
CRELD2	3.89041e-114	1.19512	0.258	0.016	5.63954e-110	11	CRELD2
CCND2	9.8689e-45	1.17895	0.253	0.039	1.4306e-40	11	CCND2
PRDX2	1.90436e-76	1.15715	0.264	0.025	2.76056e-72	11	PRDX2
EAF2	6.16178e-48	1.14895	0.445	0.104	8.93212e-44	11	EAF2
KDELR2	2.23265e-65	1.14444	0.286	0.035	3.23645e-61	11	KDELR2
DERL1	6.52288e-69	1.14149	0.302	0.037	9.45557e-65	11	DERL1
PDIA4	4.6634e-59	1.11216	0.319	0.047	6.76006e-55	11	PDIA4
TMEM258	6.94975e-50	1.1081	0.846	0.408	1.00744e-45	11	TMEM258
ARF4	9.79892e-47	1.10165	0.407	0.088	1.42045e-42	11	ARF4
VIMP	7.8397e-61	1.08975	0.335	0.05	1.13644e-56	11	VIMP
RABAC1	1.07128e-49	1.07842	0.462	0.106	1.55292e-45	11	RABAC1
SEC61B	6.51328e-47	1.07738	0.72	0.266	9.44165e-43	11	SEC61B
PDIA6	1.31273e-44	1.05905	0.588	0.186	1.90293e-40	11	PDIA6
LMAN1	1.59644e-57	1.04138	0.275	0.036	2.3142e-53	11	LMAN1
SSR2	1.97393e-36	1.03062	0.522	0.17	2.86141e-32	11	SSR2
SPCS1	4.13337e-39	1.00769	0.676	0.263	5.99174e-35	11	SPCS1
UBE2J1	8.30413e-47	0.959059	0.28	0.044	1.20377e-42	11	UBE2J1
CD38	1.94139e-29	0.89374	0.308	0.076	2.81424e-25	11	CD38
WBSCR22	9.90159e-30	0.885634	0.291	0.068	1.43533e-25	11	WBSCR22
LMAN2	4.84315e-23	0.879822	0.445	0.168	7.02063e-19	11	LMAN2
SERP1	1.49393e-21	0.868326	0.385	0.136	2.1656e-17	11	SERP1
TMED10	3.82477e-23	0.858772	0.341	0.106	5.54439e-19	11	TMED10
COPE	9.81073e-24	0.856964	0.577	0.262	1.42216e-19	11	COPE
SSR1	6.72656e-26	0.844893	0.33	0.094	9.75082e-22	11	SSR1
OSTC	3.02914e-25	0.842737	0.533	0.215	4.39104e-21	11	OSTC
TMEM208	2.14216e-28	0.836804	0.28	0.066	3.10528e-24	11	TMEM208
HM13	4.54475e-24	0.832249	0.291	0.079	6.58807e-20	11	HM13
CYCS	2.16984e-23	0.814656	0.451	0.167	3.14541e-19	11	CYCS
GLRX	4.61381e-24	0.798137	0.467	0.169	6.68817e-20	11	GLRX
PTTG1	5.40747e-24	0.786164	0.324	0.094	7.83867e-20	11	PTTG1
TMBIM6	3.17054e-23	0.782608	0.659	0.337	4.59601e-19	11	TMBIM6
RPL36AL	1.10105e-28	0.769186	0.857	0.543	1.59608e-24	11	RPL36AL
UQCRQ	7.16548e-25	0.760082	0.797	0.458	1.03871e-20	11	UQCRQ
ALG5	1.45294e-16	0.728679	0.264	0.085	2.10618e-12	11	ALG5
TRAM1	1.00308e-21	0.725922	0.258	0.069	1.45407e-17	11	TRAM1
MRPL52	5.94953e-17	0.720127	0.253	0.079	8.62444e-13	11	MRPL52
COX7A2	5.49582e-19	0.70285	0.747	0.474	7.96674e-15	11	COX7A2
RPN2	2.45087e-17	0.698274	0.396	0.155	3.55278e-13	11	RPN2
NDUFA6	6.07484e-16	0.696535	0.39	0.161	8.80609e-12	11	NDUFA6
OST4	6.95999e-20	0.692446	0.775	0.506	1.00892e-15	11	OST4
TMED9	1.72532e-16	0.679915	0.555	0.277	2.50103e-12	11	TMED9
P4HB	1.12376e-15	0.667039	0.286	0.1	1.629e-11	11	P4HB
RPN1	3.72368e-18	0.662166	0.269	0.082	5.39784e-14	11	RPN1
ATP5G1	7.58434e-15	0.634994	0.544	0.289	1.09943e-10	11	ATP5G1
NDUFB6	1.67431e-14	0.613842	0.505	0.245	2.42707e-10	11	NDUFB6
REEP5	4.11916e-12	0.611416	0.258	0.098	5.97113e-08	11	REEP5
PSME2	1.99877e-14	0.607101	0.67	0.424	2.89741e-10	11	PSME2
ITM2C	6.02113e-13	0.598476	0.374	0.167	8.72823e-09	11	ITM2C
ATP5J	8.4536e-16	0.597735	0.742	0.448	1.22543e-11	11	ATP5J
CHCHD2	3.39815e-14	0.596671	0.676	0.43	4.92596e-10	11	CHCHD2
NDUFC1	2.4113e-12	0.596564	0.407	0.191	3.49542e-08	11	NDUFC1
SELT	2.62123e-12	0.59371	0.291	0.116	3.79973e-08	11	SELT
ATP5E	9.03631e-19	0.583413	0.824	0.582	1.3099e-14	11	ATP5E
C12orf57	9.46095e-11	0.581119	0.258	0.104	1.37146e-06	11	C12orf57
FTH1	7.3058e-18	0.574458	0.654	0.347	1.05905e-13	11	FTH1
SEC13	5.7159e-11	0.571671	0.258	0.103	8.28577e-07	11	SEC13
NDUFB3	2.25029e-09	0.560609	0.363	0.184	3.26202e-05	11	NDUFB3
ANAPC11	1.4932e-09	0.556894	0.429	0.24	2.16454e-05	11	ANAPC11
PRDX1	3.20089e-13	0.552609	0.39	0.172	4.64001e-09	11	PRDX1
RPA3	1.04408e-10	0.542745	0.253	0.101	1.51349e-06	11	RPA3
NOL7	3.84884e-10	0.533773	0.291	0.128	5.57928e-06	11	NOL7
ROMO1	3.65874e-11	0.532313	0.599	0.356	5.3037e-07	11	ROMO1
MRPL22	3.82808e-10	0.532094	0.302	0.133	5.54918e-06	11	MRPL22
TXNDC17	1.29049e-10	0.527486	0.346	0.161	1.87069e-06	11	TXNDC17
COX6B1	4.61291e-12	0.495891	0.714	0.479	6.68688e-08	11	COX6B1
TRMT112	5.44278e-11	0.491739	0.489	0.261	7.88986e-07	11	TRMT112
COX17	5.1345e-07	0.487964	0.308	0.164	0.00744297	11	COX17
POMP	4.05741e-08	0.485141	0.5	0.315	0.000588162	11	POMP
ATPIF1	1.01511e-08	0.483672	0.462	0.261	0.00014715	11	ATPIF1
NDUFB7	7.24631e-10	0.481069	0.379	0.187	1.05043e-05	11	NDUFB7
LGALS1	3.66766e-14	0.478894	0.698	0.394	5.31665e-10	11	LGALS1
COX7B	7.68302e-08	0.474921	0.544	0.359	0.00111373	11	COX7B
PSMD8	7.38254e-07	0.469082	0.258	0.13	0.0107017	11	PSMD8
NDUFS6	4.31804e-07	0.453675	0.341	0.184	0.00625942	11	NDUFS6
COPS9	3.7378e-07	0.453127	0.368	0.206	0.00541832	11	COPS9
PSMB6	2.87865e-06	0.442462	0.456	0.29	0.0417289	11	PSMB6
SNU13	2.88055e-08	0.426222	0.39	0.205	0.000417565	11	SNU13
RPS27L	1.64878e-07	0.419158	0.687	0.468	0.00239007	11	RPS27L
UQCRH	3.93277e-08	0.419142	0.593	0.381	0.000570094	11	UQCRH
NDUFA1	6.58434e-09	0.418341	0.659	0.437	9.54466e-05	11	NDUFA1
NDUFAB1	9.04601e-06	0.398058	0.385	0.237	0.131131	11	NDUFAB1
ERGIC3	1.08577e-06	0.392794	0.258	0.129	0.0157393	11	ERGIC3
SEC62	5.04699e-09	0.382787	0.5	0.276	7.31612e-05	11	SEC62
PRDX5	9.59852e-07	0.382242	0.308	0.162	0.013914	11	PRDX5
NDUFB8	4.04778e-06	0.380619	0.478	0.308	0.0586766	11	NDUFB8
ATRAID	5.14911e-05	0.380233	0.313	0.187	0.746415	11	ATRAID
NDUFB4	5.83849e-07	0.380188	0.516	0.326	0.00846347	11	NDUFB4
LRPAP1	1.16928e-05	0.379669	0.253	0.135	0.169498	11	LRPAP1
PSMA3	1.70091e-06	0.377455	0.308	0.165	0.0246564	11	PSMA3
MIF	3.11179e-06	0.376856	0.478	0.31	0.0451085	11	MIF
PSMB3	2.648e-06	0.37649	0.473	0.301	0.0383855	11	PSMB3
PET100	1.11973e-05	0.363855	0.379	0.228	0.162316	11	PET100
CALM1	1.05753e-05	0.360464	0.418	0.253	0.1533	11	CALM1
JTB	4.18506e-06	0.35685	0.253	0.129	0.0606667	11	JTB
USMG5	4.54716e-06	0.356505	0.56	0.366	0.0659157	11	USMG5
CNPY2	6.55332e-05	0.355249	0.269	0.156	0.949969	11	CNPY2
NDUFA2	9.72753e-05	0.349021	0.319	0.194	1	11	NDUFA2
NDUFAF3	3.6494e-06	0.342888	0.264	0.134	0.0529017	11	NDUFAF3
B2M	7.55134e-33	0.341779	1	0.999	1.09464e-28	11	B2M
PSMB1	0.000192189	0.309289	0.5	0.341	1	11	PSMB1
TCEB2	4.93541e-05	0.298616	0.621	0.447	0.715437	11	TCEB2
PSMA5	0.000498144	0.294672	0.269	0.165	1	11	PSMA5
TIMM8B	0.000426563	0.292754	0.346	0.228	1	11	TIMM8B
H2AFV	0.00155989	0.289393	0.253	0.161	1	11	H2AFV
ECH1	0.000383962	0.287839	0.275	0.167	1	11	ECH1
CUTA	0.00209546	0.28525	0.253	0.163	1	11	CUTA
COX6A1	0.000371552	0.282352	0.522	0.378	1	11	COX6A1
COX8A	0.000162505	0.282101	0.423	0.283	1	11	COX8A
TMEM147	0.000294115	0.281255	0.264	0.158	1	11	TMEM147
EIF5A	0.000138081	0.279981	0.313	0.19	1	11	EIF5A
NDUFA4	7.6912e-05	0.279728	0.665	0.518	1	11	NDUFA4
NDUFA3	0.000840917	0.277155	0.462	0.327	1	11	NDUFA3
MRPL51	3.45865e-05	0.276886	0.44	0.27	0.501366	11	MRPL51
TCEB1	0.000284479	0.276692	0.33	0.21	1	11	TCEB1
POLR2L	0.000785868	0.274006	0.632	0.477	1	11	POLR2L
NUCB2	1.26063e-05	0.264395	0.379	0.222	0.182741	11	NUCB2
MRPS21	0.00370818	0.263561	0.264	0.175	1	11	MRPS21
DYNLL1	0.000756321	0.258339	0.418	0.281	1	11	DYNLL1
IGLC3	0	1.12123	0.829	0.046	0	12	IGLC3		B cell_IGLC3 high
IGLC2	2.88839e-130	0.708324	0.915	0.194	4.18701e-126	12	IGLC2
RSL24D1	0.00323038	0.322824	0.341	0.255	1	12	RSL24D1

## Sheet: P02
	p_val	avg_logFC	pct.1	pct.2	p_val_adj	cluster	gene		cell type
RP11-354E11.2	6.24674e-15	0.366657	0.296	0.215	9.62686e-11	1	RP11-354E11.2		AML progenitor cell_nonspecificity
SOX4	4.17724e-40	0.36103	0.776	0.699	6.43754e-36	1	SOX4
NFKBIA	2.44358e-16	0.356992	0.44	0.365	3.7658e-12	1	NFKBIA
SH3BGRL3	5.02242e-45	0.342835	0.743	0.658	7.74005e-41	1	SH3BGRL3
TUBA1A	1.9582e-12	0.308878	0.392	0.327	3.01778e-08	1	TUBA1A
CD99	8.39102e-74	0.304436	0.951	0.911	1.29314e-69	1	CD99
H3F3B	2.40575e-31	0.293441	0.759	0.708	3.7075e-27	1	H3F3B
DECR1	3.52446e-07	0.280036	0.296	0.252	0.00543154	1	DECR1
CD24	4.12349e-20	0.27675	0.682	0.631	6.3547e-16	1	CD24
SEPP1	4.71829e-27	0.267466	0.74	0.687	7.27135e-23	1	SEPP1
FTH1	1.02199e-46	0.254971	0.9	0.844	1.57498e-42	1	FTH1
MALAT1	1.76131e-08	0.251883	0.425	0.373	0.000271436	1	MALAT1
KIAA0101	0	1.72908	0.711	0.108	0	2	KIAA0101		Proliferating cell
TYMS	0	1.45709	0.538	0.085	0	2	TYMS
TK1	0	1.40043	0.338	0.022	0	2	TK1
PCNA	3.19454e-299	1.30542	0.53	0.112	4.92311e-295	2	PCNA
HMGB2	3.07712e-274	1.26319	0.569	0.144	4.74214e-270	2	HMGB2
DUT	2.84935e-261	1.17598	0.648	0.202	4.39114e-257	2	DUT
H2AFZ	9.11528e-253	1.02999	0.832	0.408	1.40476e-248	2	H2AFZ
TUBA1B	1.03623e-224	0.888813	0.886	0.542	1.59693e-220	2	TUBA1B
HMGN2	1.06697e-72	0.693448	0.288	0.101	1.64431e-68	2	HMGN2
TUBB	3.32914e-72	0.593881	0.629	0.375	5.13054e-68	2	TUBB
HMGB1	8.1195e-63	0.544041	0.64	0.412	1.2513e-58	2	HMGB1
LSM4	1.34234e-40	0.501277	0.274	0.125	2.06868e-36	2	LSM4
ANP32B	1.18125e-40	0.488578	0.401	0.22	1.82043e-36	2	ANP32B
STMN1	8.11033e-83	0.472308	0.87	0.691	1.24988e-78	2	STMN1
RANBP1	2.75619e-35	0.469643	0.339	0.181	4.24756e-31	2	RANBP1
CSTA	6.88014e-35	0.461736	0.401	0.233	1.0603e-30	2	CSTA
HMGA1	2.03799e-34	0.454632	0.326	0.172	3.14074e-30	2	HMGA1
SIVA1	1.85477e-39	0.451192	0.296	0.139	2.85838e-35	2	SIVA1
IGLL1	1.38974e-29	0.423651	0.441	0.278	2.14172e-25	2	IGLL1
NUCKS1	9.04532e-27	0.410019	0.263	0.139	1.39397e-22	2	NUCKS1
NUCB2	2.47566e-37	0.40797	0.608	0.41	3.81525e-33	2	NUCB2
NASP	1.98947e-27	0.382399	0.28	0.149	3.06596e-23	2	NASP
SNRPG	6.06002e-25	0.354888	0.474	0.314	9.3391e-21	2	SNRPG
SLC25A5	2.79735e-29	0.341878	0.601	0.428	4.311e-25	2	SLC25A5
SVIP	2.9645e-20	0.338805	0.312	0.189	4.5686e-16	2	SVIP
SRSF7	1.40966e-20	0.325474	0.367	0.235	2.17243e-16	2	SRSF7
H2AFV	4.66147e-19	0.325173	0.439	0.304	7.18379e-15	2	H2AFV
RNASEH2B	6.12273e-20	0.317246	0.258	0.147	9.43575e-16	2	RNASEH2B
C12orf57	1.48813e-19	0.31369	0.273	0.16	2.29335e-15	2	C12orf57
PA2G4	6.62073e-18	0.30437	0.286	0.175	1.02032e-13	2	PA2G4
RAN	5.7707e-23	0.298233	0.618	0.462	8.89322e-19	2	RAN
COX8A	1.90912e-19	0.297318	0.489	0.346	2.94214e-15	2	COX8A
ERH	9.485e-17	0.296999	0.354	0.236	1.46173e-12	2	ERH
SNRPB	5.5862e-17	0.291459	0.425	0.297	8.60889e-13	2	SNRPB
NDUFB1	3.3297e-15	0.277927	0.425	0.304	5.13141e-11	2	NDUFB1
BEX3	5.14828e-14	0.27591	0.338	0.23	7.93401e-10	2	BEX3
NAA38	4.23918e-13	0.261797	0.369	0.262	6.533e-09	2	NAA38
SNRPF	2.85613e-14	0.259221	0.411	0.294	4.40159e-10	2	SNRPF
TPI1	7.04481e-16	0.252677	0.512	0.377	1.08568e-11	2	TPI1
PRTN3	0	2.42319	0.667	0.053	0	3	PRTN3		Neutrophil B
CTSG	0	2.39247	0.721	0.064	0	3	CTSG
AZU1	9.26557e-297	2.04709	0.805	0.143	1.42792e-292	3	AZU1
MPO	2.26738e-293	1.90824	0.692	0.099	3.49426e-289	3	MPO
ELANE	1.4702e-228	1.8633	0.915	0.292	2.26573e-224	3	ELANE
RNASE2	5.374e-187	1.74621	0.708	0.169	8.28188e-183	3	RNASE2
PI15	2.025e-228	1.31821	0.287	0.016	3.12072e-224	3	PI15
CST7	3.15236e-126	1.23244	0.331	0.046	4.85811e-122	3	CST7
SRGN	8.25573e-105	1.1574	0.89	0.514	1.27229e-100	3	SRGN
FOS	5.53387e-77	1.13215	0.454	0.127	8.52824e-73	3	FOS
EREG	1.46393e-68	0.993853	0.326	0.075	2.25607e-64	3	EREG
MS4A3	1.56855e-58	0.86568	0.538	0.198	2.41729e-54	3	MS4A3
CFD	3.97867e-53	0.722556	0.756	0.396	6.13152e-49	3	CFD
CSTA	2.55221e-37	0.719035	0.533	0.241	3.93321e-33	3	CSTA
CAT	1.34e-23	0.595037	0.413	0.2	2.06508e-19	3	CAT
KIAA0101	1.62241e-17	0.514633	0.346	0.173	2.5003e-13	3	KIAA0101
MGST1	2.7686e-20	0.451822	0.715	0.485	4.26669e-16	3	MGST1
ZFP36L2	2.5686e-13	0.398483	0.474	0.298	3.95847e-09	3	ZFP36L2
RNASEH2C	1.61646e-10	0.389442	0.321	0.184	2.49113e-06	3	RNASEH2C
PPA1	2.51418e-11	0.367578	0.308	0.169	3.87461e-07	3	PPA1
SAT1	4.10735e-10	0.360777	0.344	0.205	6.32983e-06	3	SAT1
CXCR4	2.03659e-12	0.353312	0.546	0.355	3.13859e-08	3	CXCR4
HMGA1	1.80214e-09	0.350701	0.313	0.185	2.77728e-05	3	HMGA1
HMGB2	1.70651e-08	0.350552	0.313	0.19	0.00026299	3	HMGB2
H2AFZ	1.10091e-14	0.327806	0.667	0.45	1.69661e-10	3	H2AFZ
SERPINB1	7.26194e-10	0.323963	0.351	0.21	1.11914e-05	3	SERPINB1
PCNA	6.06951e-09	0.310708	0.274	0.157	9.35372e-05	3	PCNA
CALR	8.4723e-10	0.30696	0.513	0.346	1.30567e-05	3	CALR
NUCB2	1.93512e-07	0.291277	0.556	0.428	0.00298221	3	NUCB2
AK2	1.23638e-09	0.2855	0.4	0.245	1.90539e-05	3	AK2
PLEK	1.07384e-08	0.277708	0.292	0.171	0.000165489	3	PLEK
CREG1	2.18366e-08	0.26857	0.256	0.145	0.000336524	3	CREG1
HSPD1	1.46931e-05	0.261095	0.333	0.23	0.226435	3	HSPD1
HNRNPD	7.60417e-07	0.250659	0.362	0.241	0.0117188	3	HNRNPD
CLC	1.80385e-238	3.61927	0.582	0.046	2.77992e-234	4	CLC		Basophil/Eosinophil
FCER1A	0	2.14041	0.51	0.012	0	4	FCER1A
RNASE2	5.69337e-71	1.77598	0.644	0.182	8.77405e-67	4	RNASE2
TPSB2	5.47256e-66	1.42741	0.387	0.068	8.43376e-62	4	TPSB2
SAT1	1.58951e-63	1.41835	0.649	0.201	2.4496e-59	4	SAT1
MS4A3	1.37255e-66	1.31527	0.675	0.203	2.11524e-62	4	MS4A3
SRGN	1.12744e-47	1.21841	0.856	0.522	1.7375e-43	4	SRGN
ALOX5AP	1.09748e-36	1.06398	0.515	0.179	1.69133e-32	4	ALOX5AP
CXCR4	4.1168e-43	1.05017	0.768	0.355	6.34441e-39	4	CXCR4
S100A4	2.50868e-09	0.879911	0.278	0.136	3.86612e-05	4	S100A4
S100A6	1.66836e-29	0.831844	0.711	0.343	2.57111e-25	4	S100A6
CFD	1.35931e-24	0.805066	0.732	0.404	2.09483e-20	4	CFD
LGALS1	1.74191e-10	0.690246	0.299	0.142	2.68445e-06	4	LGALS1
BTG1	7.37834e-18	0.676798	0.603	0.342	1.13708e-13	4	BTG1
CXCL8	5.70299e-08	0.643308	0.387	0.232	0.000878888	4	CXCL8
ZFP36L2	1.8942e-12	0.629303	0.526	0.3	2.91915e-08	4	ZFP36L2
HLA-B	1.45022e-08	0.620696	0.309	0.162	0.000223493	4	HLA-B
DUSP1	9.8087e-10	0.609848	0.263	0.12	1.51162e-05	4	DUSP1
IFITM2	2.90311e-11	0.517463	0.649	0.424	4.47398e-07	4	IFITM2
CST3	2.52706e-06	0.462256	0.371	0.234	0.0389446	4	CST3
DBI	3.09968e-09	0.461088	0.634	0.451	4.77692e-05	4	DBI
CD63	9.32712e-08	0.451423	0.613	0.435	0.0014374	4	CD63
TIMP1	9.92057e-07	0.433849	0.376	0.229	0.0152886	4	TIMP1
CALM1	1.02369e-06	0.424279	0.469	0.312	0.0157761	4	CALM1
HLA-A	0.000766589	0.393501	0.268	0.175	1	4	HLA-A
GLUL	0.000115694	0.374105	0.299	0.188	1	4	GLUL
H2AFZ	1.48227e-06	0.368722	0.603	0.456	0.0228432	4	H2AFZ
TSC22D3	3.98526e-07	0.35557	0.66	0.477	0.00614169	4	TSC22D3
PPIB	1.43427e-05	0.355496	0.371	0.237	0.221036	4	PPIB
KIAA0101	8.96854e-05	0.352324	0.289	0.178	1	4	KIAA0101
ATF4	0.00183088	0.346874	0.268	0.185	1	4	ATF4
HMGB2	0.000238245	0.331237	0.304	0.193	1	4	HMGB2
SEC11A	0.00105372	0.327706	0.284	0.191	1	4	SEC11A
NFKBIA	0.000211561	0.326623	0.536	0.424	1	4	NFKBIA
RHOH	0.000340958	0.325871	0.309	0.206	1	4	RHOH
CD53	0.000108	0.31462	0.361	0.237	1	4	CD53
PFN1	9.10306e-07	0.312976	0.742	0.623	0.0140287	4	PFN1
SEC61B	7.95979e-05	0.310374	0.459	0.323	1	4	SEC61B
HMGB1	0.000806639	0.30606	0.546	0.437	1	4	HMGB1
VIM	6.25391e-06	0.295154	0.727	0.557	0.0963789	4	VIM
B2M	1.21514e-07	0.292852	0.918	0.883	0.00187266	4	B2M
FTH1	1.04367e-09	0.287981	0.954	0.888	1.6084e-05	4	FTH1
UGP2	1.7358e-05	0.287802	0.541	0.387	0.267504	4	UGP2
TUBA1B	6.51801e-05	0.270684	0.701	0.581	1	4	TUBA1B
TXNIP	0.00249277	0.260138	0.289	0.197	1	4	TXNIP
TMSB4X	9.64401e-12	0.258522	0.995	0.977	1.48624e-07	4	TMSB4X
KTN1	0.00182991	0.25516	0.278	0.187	1	4	KTN1

## Sheet: P03
	p_val	avg_logFC	pct.1	pct.2	p_val_adj	cluster	gene		cell type
CD34	9.86678e-15	0.315921	0.301	0.221	1.47656e-10	1	CD34		AML progenitor cell_nonspecificity
CALCOCO2	6.79027e-10	0.265427	0.302	0.238	1.01616e-05	1	CALCOCO2
CTSG1	8.14471e-264	2.2952	0.636	0.155	1.21886e-259	2	CTSG		Neutrophil D
ELANE1	3.02595e-301	1.87267	0.969	0.642	4.52834e-297	2	ELANE
PRTN31	9.0973e-258	1.69394	0.945	0.637	1.36141e-253	2	PRTN3
SRGN1	9.33644e-255	1.54195	0.902	0.465	1.3972e-250	2	SRGN
AZU11	9.5802e-246	1.4303	0.932	0.555	1.43368e-241	2	AZU1
LYZ1	2.87131e-131	1.22959	0.819	0.563	4.29691e-127	2	LYZ
CST7	3.63777e-103	1.1356	0.393	0.114	5.44392e-99	2	CST7
MS4A3	8.40213e-93	1.04284	0.354	0.098	1.25738e-88	2	MS4A3
P4HB1	2.48621e-71	0.817809	0.504	0.22	3.72061e-67	2	P4HB
GRN	7.02344e-58	0.765879	0.369	0.144	1.05106e-53	2	GRN
IFI6	1.95616e-42	0.755081	0.372	0.173	2.92739e-38	2	IFI6
SPARC1	1.07434e-42	0.723254	0.4	0.194	1.60775e-38	2	SPARC
S100A81	4.16387e-57	0.710029	0.911	0.827	6.23123e-53	2	S100A8
MNDA	3.70011e-35	0.625921	0.289	0.123	5.53721e-31	2	MNDA
S100A91	7.10997e-51	0.61325	0.905	0.797	1.06401e-46	2	S100A9
PLAC81	1.39102e-42	0.571898	0.608	0.381	2.08166e-38	2	PLAC8
MPO	1.72464e-124	0.530926	0.995	0.941	2.58092e-120	2	MPO
FCER1G1	1.49841e-22	0.464116	0.349	0.197	2.24236e-18	2	FCER1G
MRPL33	4.03972e-16	0.449787	0.308	0.185	6.04544e-12	2	MRPL33
CFD	3.80168e-26	0.446462	0.6	0.409	5.68921e-22	2	CFD
RNASE21	2.36595e-27	0.445958	0.41	0.231	3.54064e-23	2	RNASE2
TKT	2.15369e-16	0.439724	0.252	0.139	3.223e-12	2	TKT
HSPA51	1.84937e-12	0.418407	0.292	0.187	2.76759e-08	2	HSPA5
HSP90B11	1.0335e-18	0.4178	0.37	0.228	1.54663e-14	2	HSP90B1
PPIB	5.85582e-15	0.413836	0.296	0.181	8.76323e-11	2	PPIB
TSPO	1.01678e-15	0.403499	0.381	0.25	1.52162e-11	2	TSPO
PSMB7	1.25271e-11	0.401342	0.377	0.269	1.87468e-07	2	PSMB7
TMSB4X1	2.80097e-88	0.398566	1	0.998	4.19166e-84	2	TMSB4X
MGST1	9.582e-17	0.39849	0.497	0.359	1.43395e-12	2	MGST1
SERPINB1	7.66891e-17	0.374685	0.563	0.435	1.14765e-12	2	SERPINB1
TMSB4XP41	3.79195e-13	0.365095	0.319	0.207	5.67465e-09	2	TMSB4XP4
MYDGF	7.99187e-13	0.363571	0.331	0.216	1.19598e-08	2	MYDGF
CLEC11A	1.51494e-18	0.361398	0.649	0.522	2.26711e-14	2	CLEC11A
NDUFB9	4.50901e-13	0.346507	0.484	0.357	6.74774e-09	2	NDUFB9
S100A61	8.74921e-11	0.341371	0.392	0.285	1.30932e-06	2	S100A6
NUCB2	3.23111e-13	0.320476	0.485	0.359	4.83535e-09	2	NUCB2
FTL	1.1042e-58	0.307657	0.996	0.991	1.65243e-54	2	FTL
TYROBP	1.88483e-10	0.303349	0.501	0.397	2.82065e-06	2	TYROBP
HCST	2.29367e-08	0.273362	0.481	0.386	0.000343248	2	HCST
UBE2C	1.32255e-163	1.52944	0.328	0.032	1.97919e-159	3	UBE2C		Proliferating cell
HMGB21	1.30101e-144	1.43688	0.672	0.182	1.94696e-140	3	HMGB2
PTTG1	3.75216e-86	1.28357	0.313	0.058	5.6151e-82	3	PTTG1
KIAA0101	7.79804e-86	1.22324	0.342	0.069	1.16698e-81	3	KIAA0101
TK1	4.51754e-98	1.18181	0.318	0.052	6.7605e-94	3	TK1
CKS1B	1.47589e-52	0.970552	0.287	0.072	2.20867e-48	3	CKS1B
ARL6IP1	3.71312e-31	0.826886	0.342	0.136	5.55668e-27	3	ARL6IP1
H2AFZ	2.01126e-66	0.79884	0.865	0.534	3.00984e-62	3	H2AFZ
IGLL1	8.558e-25	0.744043	0.371	0.174	1.28071e-20	3	IGLL1
HMGB1	5.27296e-38	0.721364	0.605	0.322	7.89099e-34	3	HMGB1
TUBA1B	4.59056e-43	0.711607	0.708	0.404	6.86977e-39	3	TUBA1B
STMN1	1.7781e-45	0.678384	0.788	0.494	2.66092e-41	3	STMN1
TUBB	1.63162e-25	0.627413	0.511	0.28	2.44172e-21	3	TUBB
CKS2	1.82533e-14	0.573773	0.275	0.139	2.73161e-10	3	CKS2
RAN	1.12535e-21	0.570244	0.542	0.332	1.68409e-17	3	RAN
DUT	1.31612e-16	0.556971	0.448	0.268	1.96958e-12	3	DUT
SLC25A5	8.04044e-17	0.508681	0.441	0.254	1.20325e-12	3	SLC25A5
ANP32B	7.07736e-16	0.47465	0.436	0.253	1.05913e-11	3	ANP32B
PRDX1	2.06416e-10	0.427602	0.429	0.284	3.08902e-06	3	PRDX1
COX8A	2.14547e-09	0.418836	0.323	0.197	3.21069e-05	3	COX8A
HNRNPA2B1	1.36908e-11	0.393834	0.518	0.352	2.04883e-07	3	HNRNPA2B1
NUCB21	2.70855e-11	0.39282	0.525	0.364	4.05334e-07	3	NUCB2
MDH1	2.62051e-08	0.39204	0.292	0.181	0.000392159	3	MDH1
CALM21	7.26172e-15	0.35459	0.822	0.682	1.08672e-10	3	CALM2
RNASEH2B	4.72509e-07	0.347796	0.258	0.16	0.0070711	3	RNASEH2B
SNRPD1	4.16755e-09	0.345529	0.472	0.33	6.23674e-05	3	SNRPD1
HSPA52	1.17831e-05	0.3387	0.277	0.193	0.176334	3	HSPA5
SNRPB	4.84308e-07	0.337807	0.267	0.166	0.00724766	3	SNRPB
ANAPC11	9.40864e-07	0.328753	0.313	0.208	0.01408	3	ANAPC11
OSTC	6.944e-06	0.308346	0.258	0.17	0.103917	3	OSTC
C14orf166	9.37335e-05	0.294988	0.253	0.173	1	3	C14orf166
HSP90B12	4.90026e-06	0.284207	0.345	0.237	0.0733323	3	HSP90B1
ATP5C1	3.76955e-05	0.273716	0.308	0.219	0.564113	3	ATP5C1
PRDX3	2.43961e-05	0.265319	0.311	0.213	0.365088	3	PRDX3
HSPE1	7.89712e-06	0.261278	0.398	0.283	0.11818	3	HSPE1
SRSF7	4.83619e-05	0.258737	0.371	0.276	0.723736	3	SRSF7
UBE2I	3.00664e-05	0.258592	0.301	0.211	0.449944	3	UBE2I
COX5A	4.36364e-06	0.253498	0.441	0.327	0.0653019	3	COX5A
PPIA	2.59342e-05	0.250553	0.561	0.45	0.388106	3	PPIA
MS4A6A	5.2719e-75	1.29455	0.413	0.087	7.8894e-71	4	MS4A6A		Monocyte
RGS2	3.77836e-57	1.24639	0.287	0.056	5.65431e-53	4	RGS2
CTSS	2.24984e-60	1.24245	0.41	0.105	3.36688e-56	4	CTSS
S100A11	1.33783e-51	1.16294	0.447	0.139	2.00206e-47	4	S100A11
S100A63	1.46157e-57	1.06812	0.669	0.281	2.18724e-53	4	S100A6
S100A83	2.55942e-53	1.05032	0.956	0.831	3.83017e-49	4	S100A8
ANXA2	1.42905e-33	0.968694	0.365	0.128	2.13857e-29	4	ANXA2
FCER1G2	3.14798e-37	0.963784	0.491	0.202	4.71096e-33	4	FCER1G
MNDA1	7.97552e-38	0.915171	0.392	0.13	1.19354e-33	4	MNDA
CST31	2.63846e-40	0.886501	0.717	0.388	3.94845e-36	4	CST3
S100A93	1.00758e-51	0.87673	0.969	0.802	1.50785e-47	4	S100A9
S100A4	5.5482e-39	0.780605	0.778	0.436	8.30288e-35	4	S100A4
SAT1	7.9552e-17	0.744138	0.338	0.157	1.1905e-12	4	SAT1
GRN1	4.28554e-17	0.711919	0.341	0.161	6.41331e-13	4	GRN
C1orf162	2.22298e-12	0.648198	0.266	0.127	3.32669e-08	4	C1orf162
CTSB	2.8142e-15	0.630471	0.324	0.155	4.21145e-11	4	CTSB
LYZ3	8.37522e-25	0.612582	0.805	0.582	1.25335e-20	4	LYZ
PSAP	1.48129e-10	0.580034	0.331	0.188	2.21675e-06	4	PSAP
TYROBP2	2.88103e-13	0.554731	0.587	0.401	4.31147e-09	4	TYROBP
HLA-DRB1	2.24948e-10	0.553252	0.386	0.239	3.36635e-06	4	HLA-DRB1
SDCBP	5.3305e-10	0.52505	0.27	0.14	7.9771e-06	4	SDCBP
COTL1	8.7297e-10	0.502969	0.314	0.178	1.3064e-05	4	COTL1
TMSB4X2	2.62402e-53	0.431556	1	0.998	3.92685e-49	4	TMSB4X
FTL2	4.20419e-42	0.418109	1	0.991	6.29156e-38	4	FTL
HLA-DPA11	2.69443e-06	0.406545	0.403	0.279	0.0403222	4	HLA-DPA1
TMSB4XP42	2.36615e-06	0.406333	0.324	0.215	0.0354094	4	TMSB4XP4
FTH11	4.86909e-11	0.386922	0.782	0.674	7.28659e-07	4	FTH1
ARPC1B	6.24612e-09	0.385191	0.498	0.358	9.34731e-05	4	ARPC1B
LCP1	6.27282e-05	0.356592	0.321	0.222	0.938728	4	LCP1
CALM1	4.84103e-06	0.347827	0.471	0.353	0.072446	4	CALM1
HLA-DPB11	3.90496e-06	0.346582	0.461	0.338	0.0584377	4	HLA-DPB1
VIM1	3.42059e-06	0.342486	0.539	0.414	0.0511891	4	VIM
LST1	6.04504e-07	0.33873	0.505	0.356	0.00904641	4	LST1
CFD1	7.87745e-07	0.319733	0.553	0.424	0.0117886	4	CFD
HLA-E	6.8765e-05	0.309728	0.416	0.313	1	4	HLA-E
LIMD2	1.49881e-05	0.30555	0.345	0.232	0.224297	4	LIMD2
EMP3	0.00103128	0.297782	0.29	0.21	1	4	EMP3
ACTB	5.24855e-08	0.279056	0.843	0.769	0.000785445	4	ACTB
AIF1	7.91198e-06	0.27857	0.666	0.562	0.118403	4	AIF1
CD74	2.54019e-09	0.277334	0.956	0.921	3.8014e-05	4	CD74
PLAC82	0.00171696	0.250955	0.485	0.403	1	4	PLAC8
HBB	3.81136e-33	3.01128	0.45	0.173	5.70371e-29	5	HBB		Erythroid cell
HBA23	4.86662e-30	2.53594	0.521	0.238	7.28289e-26	5	HBA2
HBA1	6.29477e-32	2.53427	0.467	0.187	9.42012e-28	5	HBA1
CA1	8.37793e-268	2.15364	0.275	0.005	1.25376e-263	5	CA1
HBD	1.58539e-177	2.07073	0.288	0.013	2.37253e-173	5	HBD
AHSP	2.00765e-186	1.89029	0.254	0.009	3.00445e-182	5	AHSP
FCER1A	2.35385e-95	1.82323	0.388	0.049	3.52254e-91	6	FCER1A		Basophil
TPSB2	8.64694e-63	1.72385	0.562	0.155	1.29401e-58	6	TPSB2
LMO4	2.30495e-115	1.71626	0.468	0.058	3.44936e-111	6	LMO4
CNRIP1	5.84342e-119	1.58984	0.423	0.045	8.74468e-115	6	CNRIP1
HPGD	1.59279e-76	1.39497	0.308	0.037	2.38362e-72	6	HPGD
CLC3	2.15304e-16	1.39442	0.493	0.269	3.22202e-12	6	CLC
GATA2	1.60671e-46	1.15171	0.254	0.04	2.40445e-42	6	GATA2
HPGDS	2.83891e-21	0.809878	0.498	0.223	4.24842e-17	6	HPGDS
HACD1	2.52827e-10	0.731889	0.279	0.13	3.78355e-06	6	HACD1
TWISTNB	3.74e-10	0.693718	0.259	0.118	5.5969e-06	6	TWISTNB
SOX42	1.03651e-17	0.662515	0.716	0.465	1.55114e-13	6	SOX4
MRPL16	9.62815e-06	0.48175	0.269	0.156	0.144085	6	MRPL16
CD631	3.58751e-05	0.409386	0.532	0.42	0.536871	6	CD63
ITM2B	2.09765e-05	0.386425	0.478	0.354	0.313914	6	ITM2B
ASAH1	0.000296236	0.378007	0.289	0.191	1	6	ASAH1
SARAF	3.08133e-05	0.373716	0.388	0.256	0.46112	6	SARAF
FTH12	5.35136e-09	0.367463	0.826	0.675	8.00831e-05	6	FTH1
LAPTM4A	0.00207717	0.367163	0.254	0.173	1	6	LAPTM4A
HLA-E1	0.00280708	0.352954	0.408	0.315	1	6	HLA-E
MALAT11	1.5025e-09	0.337084	0.94	0.8	2.24849e-05	6	MALAT1
S100A64	0.00122496	0.331434	0.388	0.294	1	6	S100A6
IFITM2	4.20801e-05	0.319688	0.443	0.305	0.629729	6	IFITM2
DBI1	1.12064e-09	0.316571	0.871	0.713	1.67704e-05	6	DBI
GNLY	1.43818e-110	1.96069	0.621	0.085	2.15224e-106	7	GNLY		T cell
CCL5	3.01286e-104	1.75557	0.579	0.077	4.50874e-100	7	CCL5
GZMB	1.35126e-127	1.72777	0.428	0.032	2.02216e-123	7	GZMB
NKG7	2.40373e-27	1.171	0.372	0.101	3.59718e-23	7	NKG7
CALM11	3.07912e-09	0.614326	0.559	0.354	4.60791e-05	7	CALM1
TSC22D3	0.000222253	0.411959	0.283	0.165	1	7	TSC22D3
HLA-E2	9.02825e-05	0.390569	0.448	0.315	1	7	HLA-E
B2M	2.61215e-35	0.366124	1	1	3.90908e-31	7	B2M
MRPS18B	0.000423159	0.349708	0.255	0.146	1	7	MRPS18B
MYL12A	3.71691e-05	0.336131	0.634	0.479	0.556235	7	MYL12A
HLA-C	0.00216475	0.33232	0.469	0.353	1	7	HLA-C
S100A41	0.000796866	0.320562	0.586	0.447	1	7	S100A4
EMP31	0.00899608	0.317037	0.297	0.212	1	7	EMP3
RP11-543P15.1	0.00418057	0.304108	0.379	0.271	1	7	RP11-543P15.1
TMSB4XP43	0.00471378	0.302081	0.317	0.218	1	7	TMSB4XP4
NDUFB2	0.00198919	0.28611	0.4	0.28	1	7	NDUFB2
COX8A1	0.00183408	0.285442	0.317	0.202	1	7	COX8A
TMSB4X3	3.49987e-13	0.265831	1	0.998	5.23756e-09	7	TMSB4X
PFN1	6.26174e-05	0.260821	0.828	0.768	0.93707	7	PFN1
DYNLL1	0.00638795	0.25111	0.414	0.309	1	7	DYNLL1
CLC4	1.10219e-98	2.2871	0.906	0.263	1.64942e-94	8	CLC		Eosinophil
EPX	6.92862e-95	2.16375	0.755	0.155	1.03687e-90	8	EPX
RNASE24	1.21046e-100	2.13782	0.899	0.237	1.81145e-96	8	RNASE2
RNASE3	1.13325e-52	1.53212	0.324	0.045	1.69591e-48	8	RNASE3
PRG3	1.23254e-29	1.40701	0.259	0.048	1.8445e-25	8	PRG3
RP11-84C10.2	1.60968e-65	1.34314	0.302	0.03	2.40888e-61	8	RP11-84C10.2
CALR	1.37675e-21	0.913164	0.633	0.299	2.0603e-17	8	CALR
P4HB2	1.43368e-16	0.830526	0.525	0.245	2.1455e-12	8	P4HB
TPT1	5.40548e-17	0.631636	0.856	0.727	8.0893e-13	8	TPT1
HLA-A	1.86494e-06	0.568453	0.475	0.303	0.0279089	8	HLA-A
HLA-B	2.17536e-10	0.49969	0.712	0.485	3.25542e-06	8	HLA-B
HSP90B13	6.92298e-06	0.45777	0.41	0.24	0.103602	8	HSP90B1
CITED2	0.000852451	0.429744	0.252	0.153	1	8	CITED2
SRGN3	8.11545e-10	0.417396	0.734	0.508	1.21448e-05	8	SRGN
MT-ND3	6.91136e-09	0.408532	0.885	0.784	0.000103429	8	MT-ND3
RPL9	1.03534e-07	0.392605	0.827	0.718	0.00154939	8	RPL9
TMEM219	0.00204148	0.387425	0.295	0.197	1	8	TMEM219
RPL9P91	0.00103956	0.384331	0.381	0.271	1	8	RPL9P9
HSPA53	0.00233599	0.37732	0.295	0.196	1	8	HSPA5
MALAT12	8.61501e-07	0.350032	0.914	0.801	0.0128924	8	MALAT1
RPSA	0.00281463	0.34875	0.432	0.333	1	8	RPSA
SEC61B1	0.00155363	0.347551	0.424	0.316	1	8	SEC61B
NCOA4	0.0013397	0.334019	0.388	0.274	1	8	NCOA4
VIM2	0.000286566	0.326179	0.561	0.417	1	8	VIM
HNRNPA1	0.000528424	0.303052	0.597	0.481	1	8	HNRNPA1
EEF1B2	0.000486561	0.284198	0.669	0.557	1	8	EEF1B2
RPLP2	4.35596e-06	0.273182	0.878	0.814	0.0651869	8	RPLP2
CD632	0.0081435	0.270929	0.511	0.421	1	8	CD63
EEF1A1	1.71081e-05	0.262502	0.928	0.844	0.256023	8	EEF1A1
RPS8	2.95994e-05	0.261474	0.849	0.786	0.442955	8	RPS8
EEF2	0.00810858	0.252216	0.504	0.388	1	8	EEF2
CAMP	1.72081e-73	3.21097	0.622	0.09	2.57519e-69	9	CAMP		Neutrophil C
LTF	2.51725e-158	3.03587	0.689	0.05	3.76707e-154	9	LTF
S100A12	6.06972e-96	2.47098	0.556	0.052	9.08333e-92	9	S100A12
PGLYRP1	9.26846e-153	2.26514	0.544	0.03	1.38703e-148	9	PGLYRP1
LCN2	6.36145e-200	2.17183	0.389	0.01	9.51991e-196	9	LCN2
S100A85	3.728e-47	2.11449	1	0.834	5.57895e-43	9	S100A8
FCN1	5.80385e-95	2.04064	0.556	0.052	8.68546e-91	9	FCN1
S100A96	7.58743e-41	1.54195	0.989	0.807	1.13546e-36	9	S100A9
ANXA3	2.56657e-84	1.52999	0.278	0.013	3.84086e-80	9	ANXA3
S100P	9.43006e-51	1.48985	0.344	0.036	1.41121e-46	9	S100P
PLBD1	3.49074e-40	1.43488	0.267	0.027	5.22389e-36	9	PLBD1
BPI	7.46672e-27	1.39015	0.333	0.06	1.1174e-22	9	BPI
GCA	6.13709e-19	1.25402	0.411	0.119	9.18416e-15	9	GCA
MNDA2	1.98895e-17	1.11814	0.444	0.137	2.97647e-13	9	MNDA
RGL4	4.01576e-20	1.02969	0.267	0.049	6.00958e-16	9	RGL4
ALOX5AP	1.22239e-14	1.01841	0.344	0.1	1.8293e-10	9	ALOX5AP
CSTA	9.99212e-12	0.936495	0.289	0.087	1.49532e-07	9	CSTA
LYZ5	1.48071e-11	0.745133	0.8	0.588	2.21588e-07	9	LYZ
GRN2	2.3839e-08	0.743096	0.389	0.166	0.00035675	9	GRN
S100A65	7.09722e-10	0.717561	0.578	0.293	1.0621e-05	9	S100A6
GLRX	1.51982e-05	0.610064	0.289	0.132	0.227442	9	GLRX
TSPO1	0.000263095	0.545323	0.422	0.262	1	9	TSPO
IFITM21	0.000683975	0.537545	0.456	0.307	1	9	IFITM2
FCER1G3	0.000128076	0.486811	0.378	0.212	1	9	FCER1G
GNAS	0.00253435	0.411875	0.3	0.173	1	9	GNAS
CST71	0.00394735	0.388355	0.256	0.143	1	9	CST7
TMBIM6	0.00464956	0.386361	0.311	0.194	1	9	TMBIM6
VIM3	0.00155046	0.325001	0.578	0.418	1	9	VIM
TMSB4X5	2.01057e-09	0.315609	1	0.998	3.00883e-05	9	TMSB4X
S100A42	0.00703691	0.314082	0.544	0.448	1	9	S100A4
IGLC2	2.5681e-11	4.58968	0.576	0.189	3.84315e-07	10	IGLC2		B cell
IGLC3	1.50037e-19	4.45854	0.303	0.032	2.2453e-15	10	IGLC3
IGKC3	6.77111e-07	3.94587	0.697	0.462	0.010133	10	IGKC
IGHA1	3.90434e-07	3.917	0.364	0.114	0.00584285	10	IGHA1
JCHAIN	1.09166e-121	3.7681	0.788	0.034	1.63367e-117	10	JCHAIN
IGHG1	2.60077e-09	3.30523	0.273	0.052	3.89206e-05	10	IGHG1
DERL3	3.90251e-74	1.93501	0.424	0.015	5.84011e-70	10	DERL3
TNFRSF17	3.30509e-174	1.92513	0.303	0.002	4.94606e-170	10	TNFRSF17
ISG20	1.37745e-29	1.83603	0.394	0.034	2.06135e-25	10	ISG20
MZB1	1.70437e-21	1.82673	0.515	0.08	2.5506e-17	10	MZB1
SEC11C	1.63814e-20	1.58542	0.455	0.063	2.45148e-16	10	SEC11C
HSP90B14	4.9823e-10	1.23846	0.667	0.242	7.45601e-06	10	HSP90B1
SDF2L1	7.3745e-11	1.23702	0.333	0.06	1.10359e-06	10	SDF2L1
HERPUD1	1.08373e-06	1.1977	0.273	0.068	0.0162181	10	HERPUD1
S100A10	1.78922e-06	1.09307	0.303	0.079	0.0267756	10	S100A10
XBP1	1.63873e-08	1.0786	0.394	0.101	0.000245236	10	XBP1
SPCS2	4.16737e-08	1.07343	0.424	0.12	0.000623647	10	SPCS2
PPIB1	4.3823e-06	1.04087	0.485	0.193	0.0655812	10	PPIB
MYDGF1	9.15027e-08	1.03442	0.606	0.227	0.00136934	10	MYDGF
SUB1	5.30988e-06	0.960031	0.667	0.387	0.0794623	10	SUB1
ALG5	5.41596e-06	0.926648	0.303	0.086	0.0810498	10	ALG5
TMBIM61	2.22476e-06	0.891708	0.515	0.194	0.0332936	10	TMBIM6
EAF2	0.000133993	0.770871	0.333	0.115	1	10	EAF2
ARF4	0.000758173	0.716375	0.273	0.099	1	10	ARF4
FKBP2	0.000431316	0.685655	0.364	0.143	1	10	FKBP2
ITM2C	0.00238625	0.656792	0.394	0.189	1	10	ITM2C
GUK1	0.00204166	0.653195	0.333	0.141	1	10	GUK1
SEC61G	0.00274919	0.626401	0.364	0.167	1	10	SEC61G
NDUFS3	0.00363121	0.6183	0.273	0.111	1	10	NDUFS3
OST4	0.000490293	0.554591	0.606	0.37	1	10	OST4
SEC61B2	0.00219049	0.538238	0.545	0.317	1	10	SEC61B
NDUFB6	0.00610097	0.515628	0.455	0.26	1	10	NDUFB6
B2M1	7.94965e-07	0.393818	1	1	0.0118967	10	B2M

## Sheet: P04
	p_val	avg_logFC	pct.1	pct.2	p_val_adj	cluster	gene		cell type
SPINK2	1.44435e-14	0.450244	0.471	0.326	1.97703e-10	1	SPINK2		AML progenitor cell_nonspecificity_SPINK2 high
CD74	1.86042e-35	0.440214	0.872	0.709	2.54655e-31	1	CD74
IGKC	0.00918826	0.415343	0.521	0.492	1	1	IGKC
SOX4	1.15351e-06	0.355684	0.325	0.236	0.0157892	1	SOX4
PRDX1	2.89468e-08	0.35055	0.406	0.305	0.000396224	1	PRDX1
HLA-DRA	1.6553e-14	0.341454	0.664	0.516	2.26577e-10	1	HLA-DRA
SMIM24	1.44011e-05	0.341326	0.263	0.187	0.197122	1	SMIM24
CLEC2B	3.06943e-06	0.340245	0.316	0.231	0.0420144	1	CLEC2B
FAM30A	1.29244e-07	0.3275	0.391	0.29	0.00176909	1	FAM30A
PSMB1	6.58334e-05	0.309631	0.293	0.226	0.901127	1	PSMB1
STMN1	8.27981e-15	0.30576	0.738	0.641	1.13334e-10	1	STMN1
S100A10	1.61134e-06	0.300929	0.496	0.419	0.0220561	1	S100A10
LGALS1	9.87427e-12	0.299092	0.68	0.571	1.35159e-07	1	LGALS1
CD99	1.20219e-08	0.293439	0.454	0.345	0.000164556	1	CD99
RP11-234A1.1	3.91991e-05	0.291691	0.37	0.302	0.536557	1	RP11-234A1.1
ATP5G2	3.93446e-07	0.285929	0.468	0.369	0.00538549	1	ATP5G2
HLA-DPA1	3.01826e-05	0.28513	0.286	0.21	0.413139	1	HLA-DPA1
HLA-DRB1	0.000226732	0.280008	0.304	0.241	1	1	HLA-DRB1
RP11-386I14.4	1.91336e-06	0.277822	0.429	0.339	0.0261901	1	RP11-386I14.4
PSME1	4.06255e-07	0.27058	0.452	0.351	0.00556081	1	PSME1
IFITM3	2.46274e-07	0.270207	0.563	0.475	0.00337099	1	IFITM3
RPL6	3.51338e-07	0.267307	0.548	0.464	0.00480911	1	RPL6
NPM1	1.76369e-09	0.266802	0.63	0.527	2.41413e-05	1	NPM1
SELL	5.10935e-06	0.261695	0.432	0.345	0.0699368	1	SELL
SNRPD1	3.43937e-05	0.261445	0.407	0.328	0.470781	1	SNRPD1
ATP6V1G1	0.00033869	0.260574	0.299	0.237	1	1	ATP6V1G1
MRPL33	0.000125041	0.25019	0.389	0.312	1	1	MRPL33
ELANE1	4.01501e-237	2.54529	0.882	0.147	5.49575e-233	2	ELANE		Neutrophil D
CTSG	2.46819e-156	2.32206	0.468	0.041	3.37846e-152	2	CTSG
DEFA41	2.97462e-48	2.30222	0.418	0.13	4.07166e-44	2	DEFA4
AZU11	1.19107e-247	2.26131	0.796	0.091	1.63034e-243	2	AZU1
PRTN31	5.59354e-232	2.23497	0.825	0.114	7.65644e-228	2	PRTN3
RNASE31	4.0112e-195	2.15496	0.7	0.089	5.49053e-191	2	RNASE3
CST71	1.59586e-193	2.04305	0.661	0.076	2.18441e-189	2	CST7
SRGN1	6.77816e-149	1.91584	0.993	0.625	9.27795e-145	2	SRGN
MPO1	6.04726e-161	1.88663	0.911	0.267	8.2775e-157	2	MPO
MS4A3	2.82094e-165	1.87447	0.468	0.037	3.86131e-161	2	MS4A3
RNASE21	3.9116e-152	1.79981	0.779	0.162	5.3542e-148	2	RNASE2
BPI	3.20794e-100	1.78306	0.393	0.049	4.39103e-96	2	BPI
SLPI	1.32676e-96	1.77638	0.393	0.052	1.81607e-92	2	SLPI
S100P1	2.02552e-139	1.76695	0.432	0.038	2.77254e-135	2	S100P
CEACAM8	9.93112e-72	1.4812	0.271	0.031	1.35937e-67	2	CEACAM8
CD24	8.69402e-72	1.36463	0.264	0.029	1.19004e-67	2	CD24
RP11-84C10.2	1.80364e-70	1.33632	0.264	0.03	2.46882e-66	2	RP11-84C10.2
LYZ1	1.19478e-118	1.24872	0.996	0.838	1.63541e-114	2	LYZ
CSTA1	1.76931e-72	1.2121	0.689	0.233	2.42183e-68	2	CSTA
CITED2	1.06423e-48	1.16506	0.293	0.055	1.45671e-44	2	CITED2
NKG71	1.41197e-39	1.02394	0.429	0.139	1.9327e-35	2	NKG7
MNDA1	7.48044e-32	0.932343	0.429	0.154	1.02392e-27	2	MNDA
GCA	6.51464e-26	0.88908	0.282	0.087	8.91724e-22	2	GCA
TKT	1.03504e-22	0.879118	0.275	0.092	1.41676e-18	2	TKT
TSPO1	2.59462e-25	0.852565	0.386	0.152	3.55152e-21	2	TSPO
NUCB21	2.09305e-32	0.81684	0.607	0.291	2.86496e-28	2	NUCB2
ALOX5AP1	1.39941e-17	0.730079	0.375	0.172	1.91552e-13	2	ALOX5AP
CAT	1.73703e-15	0.679751	0.314	0.138	2.37764e-11	2	CAT
HLA-C1	3.6741e-17	0.657072	0.379	0.173	5.02911e-13	2	HLA-C
S100A81	6.80317e-08	0.592322	0.961	0.928	0.000931218	2	S100A8
S100A91	1.03742e-11	0.578158	0.846	0.781	1.42002e-07	2	S100A9
HSP90B1	6.71473e-12	0.572069	0.286	0.136	9.19112e-08	2	HSP90B1
TMEM123	3.97994e-09	0.524952	0.279	0.146	5.44774e-05	2	TMEM123
HLA-A	2.39996e-12	0.512717	0.511	0.314	3.28507e-08	2	HLA-A
PCNA	1.62041e-09	0.507877	0.364	0.217	2.21802e-05	2	PCNA
HCST	8.10777e-18	0.506243	0.686	0.46	1.10979e-13	2	HCST
NDUFB9	1.00333e-09	0.46877	0.464	0.296	1.37336e-05	2	NDUFB9
SERPINB1	2.68628e-11	0.467558	0.525	0.345	3.67698e-07	2	SERPINB1
CD631	1.88612e-07	0.466539	0.382	0.245	0.00258172	2	CD63
GNAS1	1.52951e-10	0.461631	0.464	0.282	2.09359e-06	2	GNAS
PCBP1	1.25763e-05	0.395252	0.268	0.165	0.172144	2	PCBP1
S100A111	1.27473e-09	0.395068	0.579	0.388	1.74486e-05	2	S100A11
TMBIM6	3.24748e-08	0.377565	0.446	0.285	0.000444515	2	TMBIM6
PSMB7	1.61956e-05	0.372114	0.314	0.207	0.221686	2	PSMB7
H2AFV	0.000223816	0.359054	0.289	0.198	1	2	H2AFV
GLRX	5.69018e-05	0.354271	0.264	0.168	0.778872	2	GLRX
PLAC8	7.25552e-12	0.353533	0.746	0.54	9.93136e-08	2	PLAC8
NPC2	2.77096e-07	0.353154	0.475	0.324	0.00379289	2	NPC2
MGST1	1.27562e-05	0.351681	0.389	0.27	0.174607	2	MGST1
PCBP2	9.12682e-05	0.341511	0.282	0.182	1	2	PCBP2
HLA-B	3.63076e-09	0.341352	0.789	0.645	4.96979e-05	2	HLA-B
OAZ11	6.86351e-07	0.325963	0.554	0.423	0.00939478	2	OAZ1
SSR4	0.000101939	0.306446	0.361	0.248	1	2	SSR4
COX8A	2.1515e-05	0.306169	0.393	0.275	0.294497	2	COX8A
ACTB	2.12162e-05	0.30009	0.568	0.457	0.290408	2	ACTB
IFI6	1.86686e-05	0.295446	0.489	0.36	0.255536	2	IFI6
ACTG1	5.80345e-05	0.281205	0.589	0.47	0.794376	2	ACTG1
YBX1	0.00340611	0.272443	0.257	0.183	1	2	YBX1
GNLY	4.56749e-100	1.7832	0.266	0.012	6.25199e-96	3	GNLY		AML progenitor cell_nonspecificity_HOPX high
CCL5	1.2557e-107	1.57082	0.294	0.014	1.7188e-103	3	CCL5
NKG72	2.91826e-05	0.518163	0.271	0.156	0.399451	3	NKG7
HOPX1	0.000149381	0.350937	0.418	0.278	1	3	HOPX
CD521	8.28572e-06	0.330314	0.802	0.691	0.113415	3	CD52
SNRPB21	0.00194647	0.303551	0.379	0.272	1	3	SNRPB2
PSMA3	0.00252804	0.288801	0.271	0.177	1	3	PSMA3
IFITM21	0.00104067	0.288444	0.435	0.314	1	3	IFITM2
ATP6V0E1	0.00191433	0.285747	0.39	0.279	1	3	ATP6V0E1
MRPL51	0.00388085	0.264572	0.367	0.267	1	3	MRPL51
CA1	1.6305e-227	3.24491	0.888	0.052	2.23183e-223	4	CA1		Erythroid cell
AHSP1	4.88807e-152	2.93223	0.969	0.123	6.69079e-148	4	AHSP
HBB1	1.34051e-63	2.91238	1	0.933	1.83489e-59	4	HBB
HBD	1.37498e-104	2.8384	0.857	0.139	1.88207e-100	4	HBD
HBA12	1.37654e-61	2.78132	1	0.756	1.88421e-57	4	HBA1
HBA22	5.68867e-57	2.70901	0.99	0.762	7.78665e-53	4	HBA2
HBM	6.75338e-209	2.6532	0.622	0.022	9.24403e-205	4	HBM
GYPA	3.86486e-233	2.38403	0.561	0.013	5.29022e-229	4	GYPA
GYPB	2.34597e-213	2.29451	0.541	0.014	3.21117e-209	4	GYPB
IFI27	1.81201e-142	2.26241	0.653	0.043	2.48028e-138	4	IFI27
PRDX2	2.94181e-111	2.14258	0.602	0.049	4.02674e-107	4	PRDX2
BLVRB	6.01164e-87	2.08308	0.622	0.072	8.22873e-83	4	BLVRB
CA2	6.31305e-166	1.97046	0.429	0.011	8.6413e-162	4	CA2
SLC4A1	1.06872e-155	1.8913	0.378	0.009	1.46286e-151	4	SLC4A1
ALAS2	3.15427e-125	1.70489	0.327	0.009	4.31757e-121	4	ALAS2
RHAG	1.58325e-157	1.6432	0.255	0.002	2.16715e-153	4	RHAG
HMBS	9.76112e-93	1.63255	0.296	0.011	1.3361e-88	4	HMBS
SLC25A37	5.59198e-76	1.62885	0.337	0.02	7.65431e-72	4	SLC25A37
HEMGN	8.34038e-43	1.55583	0.49	0.085	1.14163e-38	4	HEMGN
UROD	1.47245e-25	1.16834	0.398	0.086	2.01549e-21	4	UROD
FBXO7	4.25128e-28	1.15913	0.276	0.039	5.81916e-24	4	FBXO7
MGST3	1.47309e-21	1.13178	0.541	0.177	2.01636e-17	4	MGST3
GYPC	7.03203e-17	0.971149	0.469	0.159	9.62544e-13	4	GYPC
TMEM14B	4.33112e-09	0.773911	0.327	0.123	5.92843e-05	4	TMEM14B
PTTG1	1.65833e-08	0.740251	0.357	0.144	0.000226992	4	PTTG1
TMEM14C	1.25075e-07	0.738423	0.255	0.096	0.00171203	4	TMEM14C
HAT1	3.76641e-07	0.62865	0.265	0.102	0.00515546	4	HAT1
ATPIF1	2.85567e-06	0.608516	0.571	0.354	0.0390884	4	ATPIF1
SRI	3.77598e-05	0.553657	0.296	0.145	0.516857	4	SRI
CALM3	9.28897e-05	0.535145	0.276	0.139	1	4	CALM3
UCP2	8.26422e-05	0.514746	0.255	0.121	1	4	UCP2
CAT1	0.000240991	0.509986	0.286	0.148	1	4	CAT
HMGB2	3.86106e-06	0.504705	0.633	0.423	0.0528502	4	HMGB2
CKS2	0.00385063	0.477912	0.378	0.253	1	4	CKS2
DECR1	0.000330109	0.452004	0.255	0.127	1	4	DECR1
FTH11	0.000153008	0.434088	0.653	0.49	1	4	FTH1
YBX11	0.00110889	0.413915	0.316	0.185	1	4	YBX1
MT2A	0.0018335	0.387959	0.357	0.225	1	4	MT2A
SOD11	0.000104578	0.364823	0.602	0.37	1	4	SOD1
ANP32B	0.0028921	0.32701	0.357	0.217	1	4	ANP32B
CD59	0.00642872	0.32158	0.255	0.149	1	4	CD59
COX7B	0.00518526	0.292563	0.592	0.445	1	4	COX7B
AP2S1	0.00506601	0.279643	0.255	0.142	1	4	AP2S1
TUBA1B1	0.00124591	0.251783	0.857	0.62	1	4	TUBA1B
LTF	5.33418e-139	3.00608	0.87	0.074	7.30142e-135	5	LTF		Neutrophil E
CAMP	1.48327e-87	2.58985	0.506	0.036	2.0303e-83	5	CAMP
S100A122	2.98423e-50	2.50279	0.896	0.287	4.08481e-46	5	S100A12
MMP8	1.17169e-156	2.31388	0.623	0.027	1.60381e-152	5	MMP8
S100A82	1.46713e-47	2.10441	1	0.929	2.0082e-43	5	S100A8
PGLYRP1	1.01174e-98	1.8688	0.416	0.019	1.38487e-94	5	PGLYRP1
S100A92	4.09267e-47	1.8513	1	0.781	5.60205e-43	5	S100A9
FCN1	1.93158e-32	1.45436	0.481	0.085	2.64395e-28	5	FCN1
MNDA2	3.89871e-36	1.35329	0.701	0.164	5.33656e-32	5	MNDA
S100P2	5.05459e-31	1.28126	0.403	0.062	6.91873e-27	5	S100P
EMB	6.17269e-15	1.09688	0.351	0.089	8.44917e-11	5	EMB
LTA4H	9.87884e-19	1.09598	0.364	0.08	1.35222e-14	5	LTA4H
CEACAM81	2.44215e-19	1.08317	0.273	0.045	3.34281e-15	5	CEACAM8
BPI1	1.55908e-16	0.999881	0.325	0.07	2.13407e-12	5	BPI
SLPI1	5.08986e-13	0.915949	0.299	0.073	6.967e-09	5	SLPI
GCA1	1.04728e-09	0.840098	0.312	0.098	1.43351e-05	5	GCA
LYZ3	5.94115e-17	0.805548	0.987	0.847	8.13225e-13	5	LYZ
ALOX5AP2	9.74002e-09	0.78368	0.442	0.182	0.000133321	5	ALOX5AP
GRN	7.04657e-08	0.757344	0.26	0.083	0.000964535	5	GRN
ANP32A	2.85619e-06	0.739485	0.325	0.137	0.0390956	5	ANP32A
ACTR2	1.6002e-05	0.728453	0.286	0.124	0.219035	5	ACTR2
PLSCR1	3.62447e-07	0.723836	0.338	0.137	0.00496117	5	PLSCR1
SNX3	3.49321e-07	0.719352	0.39	0.166	0.0047815	5	SNX3
TKT1	5.02027e-06	0.711605	0.26	0.103	0.0687174	5	TKT
HLA-C2	9.05503e-06	0.670724	0.39	0.184	0.123945	5	HLA-C
TSPO2	8.23933e-08	0.647929	0.403	0.165	0.0011278	5	TSPO
DAZAP2	1.96199e-05	0.599172	0.364	0.177	0.268558	5	DAZAP2
LCP1	3.60505e-05	0.598196	0.416	0.222	0.493459	5	LCP1
ACTB1	2.01204e-08	0.591121	0.727	0.46	0.000275407	5	ACTB
CSTA2	5.64137e-06	0.589971	0.506	0.264	0.077219	5	CSTA
CAP1	0.000127467	0.55386	0.26	0.115	1	5	CAP1
VIM2	1.65025e-05	0.543806	0.688	0.5	0.225886	5	VIM
HLA-B2	5.45155e-11	0.537998	0.883	0.651	7.46208e-07	5	HLA-B
S100A6	1.31423e-08	0.53424	0.844	0.606	0.000179891	5	S100A6
H2AFV1	0.00134546	0.521587	0.351	0.202	1	5	H2AFV
CTSS	3.14382e-05	0.501611	0.39	0.195	0.430326	5	CTSS
OAZ12	4.91961e-05	0.481358	0.649	0.429	0.673396	5	OAZ1
TMEM1231	0.000879535	0.47092	0.299	0.153	1	5	TMEM123
ACTG12	0.000176739	0.465358	0.675	0.475	1	5	ACTG1
S100A112	3.4641e-06	0.44922	0.675	0.397	0.0474166	5	S100A11
LAPTM5	0.00222059	0.441595	0.455	0.28	1	5	LAPTM5
CALM1	0.00246528	0.408951	0.325	0.185	1	5	CALM1
PSAP	0.0085726	0.397501	0.273	0.158	1	5	PSAP
ANXA11	4.02929e-05	0.377097	0.792	0.583	0.55153	5	ANXA1
GLRX1	0.00973188	0.368078	0.286	0.173	1	5	GLRX
GNAS2	0.00369374	0.356011	0.455	0.293	1	5	GNAS
RNASE22	0.00378522	0.32497	0.351	0.207	1	5	RNASE2
PFN11	0.00135255	0.320651	0.714	0.518	1	5	PFN1
RNASE32	0.000790342	0.318746	0.273	0.133	1	5	RNASE3
TALDO1	0.0046701	0.311808	0.377	0.223	1	5	TALDO1
TPT1	3.17316e-05	0.286145	0.948	0.909	0.434342	5	TPT1

## Sheet: P05
	p_val	avg_logFC	pct.1	pct.2	p_val_adj	cluster	gene		cell type
CFD	6.02643e-66	0.393173	0.854	0.72	9.7357e-62	1	CFD		AML progenitor cell_nonspecificity
FTO	4.83923e-12	0.331679	0.306	0.223	7.81777e-08	1	FTO
SOX4	1.86717e-17	0.295901	0.524	0.426	3.01641e-13	1	SOX4
C1orf228	2.34682e-11	0.293861	0.359	0.276	3.79128e-07	1	C1orf228
RPS4Y1	6.44554e-16	0.290449	0.512	0.422	1.04128e-11	1	RPS4Y1
RP11-234A1.1	9.41853e-09	0.289752	0.316	0.25	0.000152156	1	RP11-234A1.1
RPL29	4.64423e-32	0.288508	0.754	0.633	7.50275e-28	1	RPL29
RPL3P4	2.39167e-09	0.287381	0.337	0.27	3.86374e-05	1	RPL3P4
RPL3	2.02644e-55	0.284071	0.947	0.875	3.27372e-51	1	RPL3
PRSS57	2.57967e-10	0.280074	0.329	0.252	4.16746e-06	1	PRSS57
RPS5	4.1293e-28	0.279433	0.758	0.671	6.67089e-24	1	RPS5
MTATP6P1	1.45683e-09	0.269727	0.411	0.346	2.35351e-05	1	MTATP6P1
RPL10	2.82564e-59	0.265736	0.967	0.933	4.56482e-55	1	RPL10
RPS18	1.05667e-45	0.256781	0.96	0.902	1.70705e-41	1	RPS18
RPL18A	1.87124e-21	0.25572	0.713	0.628	3.02299e-17	1	RPL18A
FOS	2.57987e-27	0.255238	0.773	0.668	4.16778e-23	1	FOS
RPS2P46	2.24674e-06	0.254181	0.255	0.204	0.0362961	1	RPS2P46
EEF2	2.073e-18	0.253662	0.643	0.561	3.34893e-14	1	EEF2
RPL10A	2.0137e-26	0.251931	0.761	0.68	3.25314e-22	1	RPL10A
HINT1	2.51383e-30	0.251392	0.819	0.75	4.06109e-26	1	HINT1
MMP81	1.66435e-276	1.90295	0.662	0.108	2.68876e-272	2	MMP8		Neutrophil C
LTF1	3.03942e-139	1.73854	0.814	0.433	4.91019e-135	2	LTF
MMP9	1.84424e-156	1.64902	0.36	0.049	2.97937e-152	2	MMP9
S100A121	1.69671e-138	1.63701	0.955	0.734	2.74103e-134	2	S100A12
PLBD1	1.7229e-193	1.54687	0.413	0.052	2.78335e-189	2	PLBD1
CRISP3	7.17025e-182	1.54294	0.466	0.073	1.15835e-177	2	CRISP3
ARG1	1.04338e-224	1.51739	0.368	0.031	1.68559e-220	2	ARG1
PADI4	2.9641e-177	1.51056	0.437	0.064	4.7885e-173	2	PADI4
CAMP1	1.23489e-83	1.46826	0.899	0.728	1.99496e-79	2	CAMP
FCN11	5.42608e-180	1.44804	0.792	0.27	8.76583e-176	2	FCN1
S100A81	6.79986e-254	1.38839	1	0.996	1.09852e-249	2	S100A8
PGLYRP11	2.58326e-130	1.38537	0.7	0.248	4.17325e-126	2	PGLYRP1
FPR1	1.44147e-131	1.31932	0.267	0.03	2.32869e-127	2	FPR1
GCA1	1.27103e-140	1.31223	0.597	0.16	2.05334e-136	2	GCA
CKAP4	4.6941e-159	1.29024	0.281	0.026	7.58332e-155	2	CKAP4
HP	9.02424e-121	1.28618	0.372	0.067	1.45787e-116	2	HP
S100P1	1.443e-124	1.23422	0.52	0.129	2.33117e-120	2	S100P
ANXA31	1.0042e-117	1.22236	0.46	0.106	1.62229e-113	2	ANXA3
S100A91	1.92542e-210	1.20646	1	0.972	3.11052e-206	2	S100A9
S100A61	1.09432e-147	1.20355	0.87	0.44	1.76788e-143	2	S100A6
LCN21	1.15959e-57	1.20017	0.666	0.403	1.87332e-53	2	LCN2
CLC1	1.40926e-89	1.193	0.522	0.173	2.27666e-85	2	CLC
ITGAM	2.15468e-116	1.16346	0.3	0.044	3.48089e-112	2	ITGAM
CYBB	2.36392e-97	1.15541	0.265	0.041	3.81891e-93	2	CYBB
S100A111	1.07093e-115	1.13677	0.779	0.347	1.73008e-111	2	S100A11
S100A4	5.31156e-60	1.09575	0.314	0.088	8.58082e-56	2	S100A4
CDA	1.60496e-84	1.06399	0.395	0.101	2.59281e-80	2	CDA
BASP1	4.04942e-75	1.04521	0.346	0.088	6.54184e-71	2	BASP1
ALOX5AP1	5.09361e-96	1.02235	0.676	0.273	8.22873e-92	2	ALOX5AP
CYSTM1	5.67827e-73	1.02175	0.338	0.086	9.17325e-69	2	CYSTM1
IFITM21	2.29256e-97	1.02009	0.828	0.448	3.70362e-93	2	IFITM2
RETN	2.45399e-45	1.01779	0.259	0.076	3.96442e-41	2	RETN
RAB31	1.03193e-85	1.0153	0.292	0.056	1.66709e-81	2	RAB31
LTA4H	8.58798e-62	1.00772	0.308	0.083	1.38739e-57	2	LTA4H
FGR	9.498e-60	0.95147	0.279	0.07	1.5344e-55	2	FGR
CAP11	1.48698e-54	0.897648	0.445	0.172	2.40222e-50	2	CAP1
MNDA1	1.58495e-61	0.884009	0.607	0.292	2.56049e-57	2	MNDA
MYL12A1	4.70783e-58	0.88314	0.508	0.213	7.6055e-54	2	MYL12A
ACTB1	1.66049e-96	0.882402	0.877	0.568	2.68252e-92	2	ACTB
MSRB1	2.66135e-50	0.863953	0.326	0.104	4.29941e-46	2	MSRB1
EMB1	3.27506e-44	0.813494	0.354	0.13	5.29086e-40	2	EMB
APMAP1	7.05501e-46	0.793548	0.421	0.17	1.13974e-41	2	APMAP
TSPO1	5.32283e-45	0.763487	0.522	0.251	8.59902e-41	2	TSPO
PYGL	7.62505e-37	0.750423	0.312	0.117	1.23183e-32	2	PYGL
SVIP	2.22463e-25	0.7504	0.251	0.102	3.59389e-21	2	SVIP
GPSM3	2.2147e-33	0.732757	0.273	0.099	3.57785e-29	2	GPSM3
CTSS	4.88854e-27	0.722354	0.271	0.112	7.89744e-23	2	CTSS
ARPC5	8.9786e-34	0.712438	0.334	0.138	1.45049e-29	2	ARPC5
LITAF1	3.78687e-29	0.654411	0.37	0.169	6.11768e-25	2	LITAF
CD241	7.70583e-33	0.647481	0.308	0.118	1.24488e-28	2	CD24
MYH91	2.46816e-28	0.641979	0.375	0.178	3.98731e-24	2	MYH9
GYG1	1.24982e-26	0.640812	0.265	0.106	2.01909e-22	2	GYG1
VIM1	5.86537e-44	0.628259	0.708	0.415	9.4755e-40	2	VIM
ZYX	1.65494e-25	0.627681	0.281	0.119	2.67356e-21	2	ZYX
CEACAM81	2.69774e-26	0.624253	0.312	0.136	4.3582e-22	2	CEACAM8
GLRX	1.96099e-22	0.622859	0.277	0.124	3.16798e-18	2	GLRX
ITGB2	6.10691e-28	0.606623	0.425	0.214	9.86572e-24	2	ITGB2
TKT1	2.68624e-27	0.59887	0.433	0.225	4.33962e-23	2	TKT
PFN11	2.60078e-26	0.595635	0.504	0.3	4.20157e-22	2	PFN1
TMSB4X1	7.16568e-92	0.595228	0.994	0.947	1.15762e-87	2	TMSB4X
GNAI2	1.29062e-23	0.59017	0.31	0.143	2.08499e-19	2	GNAI2
HLA-C1	1.07518e-23	0.589945	0.47	0.269	1.73695e-19	2	HLA-C
ARPC21	4.58271e-29	0.583559	0.542	0.315	7.40337e-25	2	ARPC2
FAM101B1	3.2864e-22	0.582177	0.366	0.189	5.30918e-18	2	FAM101B
LST1	1.95205e-32	0.582153	0.575	0.328	3.15353e-28	2	LST1
HLA-B1	5.01928e-35	0.569611	0.692	0.429	8.10864e-31	2	HLA-B
RTN31	7.55302e-19	0.557446	0.306	0.156	1.22019e-14	2	RTN3
BLOC1S11	5.73048e-22	0.540603	0.374	0.193	9.25759e-18	2	BLOC1S1
LCP11	1.90767e-24	0.539744	0.498	0.29	3.08185e-20	2	LCP1
FCER1G	5.06093e-20	0.53479	0.36	0.19	8.17593e-16	2	FCER1G
CALM11	6.3983e-20	0.531785	0.433	0.252	1.03364e-15	2	CALM1
HLA-E1	3.34524e-19	0.529743	0.366	0.198	5.40424e-15	2	HLA-E
METTL9	5.82436e-15	0.489416	0.253	0.129	9.40925e-11	2	METTL9
FKBP1A	6.99352e-14	0.446348	0.352	0.21	1.1298e-09	2	FKBP1A
MSN	2.47127e-12	0.433177	0.33	0.2	3.99233e-08	2	MSN
ACTR21	1.4219e-11	0.428926	0.348	0.222	2.29707e-07	2	ACTR2
EVI2B	9.30029e-11	0.428775	0.312	0.196	1.50246e-06	2	EVI2B
ACTN1	1.16122e-10	0.417439	0.257	0.146	1.87595e-06	2	ACTN1
MIR2231	1.44575e-12	0.415189	0.47	0.323	2.33561e-08	2	MIR223
CFL11	1.48322e-20	0.411931	0.7	0.523	2.39614e-16	2	CFL1
CSF3R	4.80693e-12	0.411788	0.385	0.25	7.76559e-08	2	CSF3R
RAB27A	1.04734e-11	0.392007	0.449	0.31	1.69197e-07	2	RAB27A
PSAP	6.40845e-11	0.390265	0.389	0.26	1.03528e-06	2	PSAP
BPI1	9.40711e-12	0.376007	0.259	0.141	1.51972e-07	2	BPI
ARPC1B	1.25332e-10	0.36839	0.332	0.206	2.02475e-06	2	ARPC1B
ANXA1	4.47715e-17	0.363404	0.729	0.585	7.23284e-13	2	ANXA1
CYBA1	1.7867e-08	0.362231	0.3	0.196	0.000288642	2	CYBA
GMFG	1.03286e-13	0.356906	0.652	0.497	1.66859e-09	2	GMFG
SNX3	3.52605e-09	0.346799	0.35	0.234	5.69633e-05	2	SNX3
RAC2	1.45612e-07	0.34397	0.31	0.214	0.00235236	2	RAC2
ITM2B	5.72762e-08	0.342255	0.372	0.268	0.000925297	2	ITM2B
YWHAB	6.3251e-10	0.340858	0.496	0.364	1.02182e-05	2	YWHAB
ARPC3	2.08174e-08	0.338456	0.498	0.381	0.000336305	2	ARPC3
CXCR4	3.03852e-07	0.326273	0.33	0.234	0.00490874	2	CXCR4
TXN	6.38174e-11	0.313867	0.579	0.442	1.03097e-06	2	TXN
CTSD	3.90509e-05	0.295172	0.257	0.183	0.630868	2	CTSD
MYL12B	1.47419e-07	0.293489	0.385	0.274	0.00238155	2	MYL12B
BIN2	2.93153e-06	0.284873	0.257	0.171	0.0473589	2	BIN2
RHOA	4.0229e-05	0.272588	0.375	0.294	0.6499	2	RHOA
LDHA	4.34754e-05	0.255854	0.271	0.196	0.702345	2	LDHA
DAZAP2	3.39051e-07	0.255397	0.423	0.309	0.00547736	2	DAZAP2
TALDO1	2.09831e-06	0.254197	0.433	0.323	0.0338982	2	TALDO1
MYL6	7.24108e-12	0.253513	0.804	0.701	1.1698e-07	2	MYL6
SEC62	7.20557e-05	0.252447	0.33	0.246	1	2	SEC62
PGK1	2.09504e-05	0.252217	0.397	0.31	0.338453	2	PGK1
CA1	1.30265e-261	1.82331	0.257	0.005	2.10444e-257	3	CA1		Erythroid cell
SLC4A1	7.35812e-122	1.44084	0.275	0.026	1.1887e-117	3	SLC4A1
AHSP	4.96026e-52	1.37622	0.34	0.092	8.0133e-48	3	AHSP
HBB1	7.56068e-38	1.36385	0.97	0.805	1.22143e-33	3	HBB
HBD	1.5136e-29	1.29621	0.373	0.158	2.44522e-25	3	HBD
HBA1	9.50362e-35	1.1099	0.884	0.643	1.53531e-30	3	HBA1
HBA2	1.03231e-36	1.05677	0.928	0.683	1.6677e-32	3	HBA2
PRDX2	1.47281e-18	0.822356	0.29	0.131	2.37933e-14	3	PRDX2
ATPIF11	6.58489e-07	0.375681	0.445	0.338	0.0106379	3	ATPIF1
FTH1	7.83526e-05	0.3527	0.394	0.316	1	3	FTH1
ATP5G1	0.000328765	0.307955	0.254	0.182	1	3	ATP5G1
SF3B5	0.00535062	0.268867	0.257	0.202	1	3	SF3B5
MT-ATP81	3.18194e-05	0.265047	0.516	0.419	0.514042	3	MT-ATP8
DEFA31	3.13067e-121	2.0999	0.993	0.946	5.05759e-117	4	DEFA3		Neutrophil D
DEFA42	7.73309e-139	2.09918	0.964	0.63	1.24928e-134	4	DEFA4
CEACAM6	0	1.92287	0.515	0.025	0	4	CEACAM6
BPI2	3.5808e-240	1.87962	0.782	0.121	5.78478e-236	4	BPI
CD242	2.99454e-195	1.67296	0.686	0.107	4.83767e-191	4	CD24
SLPI	5.01592e-162	1.5834	0.624	0.104	8.10321e-158	4	SLPI
RAB311	2.99647e-158	1.4589	0.465	0.055	4.84079e-154	4	RAB31
ANXA32	1.90387e-136	1.44048	0.604	0.111	3.07571e-132	4	ANXA3
CEACAM82	4.92677e-112	1.29091	0.597	0.128	7.95919e-108	4	CEACAM8
S100P2	2.24926e-107	1.26636	0.607	0.136	3.63369e-103	4	S100P
RGCC	6.01579e-104	1.20151	0.327	0.041	9.7185e-100	4	RGCC
PRTN31	6.54887e-34	1.1695	0.541	0.267	1.05797e-29	4	PRTN3
STOM	6.01784e-80	1.10947	0.297	0.043	9.72182e-76	4	STOM
RGL4	5.5005e-83	1.10367	0.277	0.037	8.88605e-79	4	RGL4
GSN	2.97944e-73	1.04077	0.29	0.045	4.81329e-69	4	GSN
EMB2	3.19339e-58	1.02588	0.465	0.131	5.15892e-54	4	EMB
PLAC82	2.37791e-58	0.989468	0.677	0.279	3.84151e-54	4	PLAC8
GCA2	2.18345e-55	0.973606	0.538	0.175	3.52737e-51	4	GCA
CD591	1.98767e-53	0.963245	0.541	0.184	3.21107e-49	4	CD59
CST71	1.03804e-24	0.916125	0.578	0.358	1.67695e-20	4	CST7
SRGN1	1.13892e-95	0.902242	0.997	0.991	1.83992e-91	4	SRGN
TSPO2	2.25938e-42	0.814108	0.607	0.255	3.65003e-38	4	TSPO
CPNE3	1.11479e-33	0.788268	0.284	0.079	1.80095e-29	4	CPNE3
B4GALT5	7.02753e-36	0.784381	0.31	0.088	1.1353e-31	4	B4GALT5
ELANE1	1.44253e-23	0.759024	0.95	0.934	2.3304e-19	4	ELANE
MS4A3	1.14977e-52	0.7407	0.917	0.58	1.85746e-48	4	MS4A3
BASP11	2.48085e-29	0.727915	0.307	0.097	4.00782e-25	4	BASP1
ACTN11	9.10168e-30	0.724137	0.389	0.144	1.47038e-25	4	ACTN1
TMSB4X2	4.80685e-78	0.720433	0.99	0.949	7.76547e-74	4	TMSB4X
NKG7	7.45399e-29	0.709039	0.488	0.216	1.20419e-24	4	NKG7
FCN12	3.84794e-24	0.704053	0.558	0.296	6.21635e-20	4	FCN1
GRN1	1.9452e-24	0.703506	0.465	0.215	3.14247e-20	4	GRN
HMGN2	1.29945e-26	0.701179	0.254	0.078	2.09926e-22	4	HMGN2
HLA-A1	5.616e-31	0.695877	0.551	0.251	9.07265e-27	4	HLA-A
CYSTM11	2.1319e-23	0.686411	0.277	0.096	3.44409e-19	4	CYSTM1
GLRX1	4.27811e-23	0.666294	0.33	0.127	6.91129e-19	4	GLRX
HLA-B2	5.00779e-30	0.664254	0.743	0.434	8.09008e-26	4	HLA-B
CALM12	2.94033e-25	0.657304	0.525	0.253	4.7501e-21	4	CALM1
HLA-C2	6.19677e-25	0.643617	0.554	0.272	1.00109e-20	4	HLA-C
TKT2	1.1939e-18	0.641933	0.455	0.231	1.92874e-14	4	TKT
RTN32	2.14269e-23	0.64083	0.38	0.157	3.46152e-19	4	RTN3
TYMS	3.34911e-19	0.636211	0.264	0.1	5.41049e-15	4	TYMS
PCNA	1.34785e-16	0.620223	0.284	0.122	2.17745e-12	4	PCNA
CD63	1.33574e-28	0.611583	0.743	0.437	2.15788e-24	4	CD63
CNIH4	7.30226e-19	0.6101	0.261	0.098	1.17968e-14	4	CNIH4
RNASE31	3.18294e-32	0.608786	0.914	0.693	5.14204e-28	4	RNASE3
TMBIM61	8.07121e-23	0.60864	0.584	0.318	1.3039e-18	4	TMBIM6
PFN12	3.47632e-21	0.607633	0.564	0.304	5.616e-17	4	PFN1
S100A82	9.13998e-27	0.598048	1	0.996	1.47656e-22	4	S100A8
GYG11	6.06229e-18	0.594497	0.277	0.11	9.79363e-14	4	GYG1
DUT	2.59593e-15	0.587225	0.33	0.156	4.19372e-11	4	DUT
S100A113	3.75656e-29	0.577114	0.683	0.364	6.06872e-25	4	S100A11
SVIP1	1.96411e-17	0.569932	0.267	0.106	3.17302e-13	4	SVIP
H2AFV	7.38859e-14	0.568305	0.356	0.183	1.19363e-09	4	H2AFV
PGD	7.73211e-18	0.555416	0.261	0.099	1.24912e-13	4	PGD
ALOX5AP2	3.95252e-17	0.553547	0.531	0.291	6.3853e-13	4	ALOX5AP
MSRB11	1.57811e-13	0.551029	0.257	0.113	2.54943e-09	4	MSRB1
GNAI21	1.73546e-14	0.550187	0.314	0.148	2.80364e-10	4	GNAI2
ACTB2	8.18111e-28	0.546894	0.832	0.579	1.32166e-23	4	ACTB
ANP32B	3.60365e-13	0.545448	0.264	0.12	5.8217e-09	4	ANP32B
MNDA2	7.48843e-18	0.52852	0.551	0.304	1.20976e-13	4	MNDA
ANXA11	2.8657e-16	0.517874	0.267	0.108	4.62953e-12	4	ANXA11
BEX11	1.01906e-12	0.511728	0.459	0.271	1.64629e-08	4	BEX1
CDA1	4.78534e-15	0.500952	0.274	0.116	7.73072e-11	4	CDA
MIR2232	4.06024e-16	0.498396	0.554	0.324	6.55931e-12	4	MIR223
FAM107B	7.50949e-12	0.489822	0.307	0.156	1.21316e-07	4	FAM107B
COX8A	8.83818e-14	0.481435	0.396	0.208	1.42781e-09	4	COX8A
SCP2	1.083e-13	0.476193	0.297	0.136	1.74958e-09	4	SCP2
CYBA2	2.48676e-11	0.475704	0.36	0.196	4.01736e-07	4	CYBA
CAP12	3.37361e-12	0.472309	0.353	0.184	5.45007e-08	4	CAP1
GNG5	8.18961e-14	0.464007	0.551	0.339	1.32303e-09	4	GNG5
ARHGDIB	3.31874e-22	0.446721	0.861	0.658	5.36143e-18	4	ARHGDIB
LTF2	0.000429321	0.423477	0.551	0.456	1	4	LTF
ARPC1B1	6.78468e-10	0.41252	0.366	0.208	1.09607e-05	4	ARPC1B
P4HB1	1.0341e-10	0.410726	0.442	0.265	1.67059e-06	4	P4HB
CFL12	5.82188e-13	0.388213	0.723	0.528	9.40524e-09	4	CFL1
SPN	7.60614e-09	0.378438	0.36	0.212	0.000122877	4	SPN
H2AFY	1.35031e-08	0.376618	0.343	0.2	0.000218142	4	H2AFY
PKM	5.74926e-12	0.376313	0.584	0.368	9.28793e-08	4	PKM
OAZ1	5.68285e-14	0.373192	0.726	0.524	9.18065e-10	4	OAZ1
RAC21	2.4478e-09	0.370514	0.373	0.214	3.95443e-05	4	RAC2
TUBB2	6.05504e-07	0.365967	0.432	0.293	0.00978191	4	TUBB
LRRFIP1	2.36371e-08	0.36436	0.251	0.133	0.000381858	4	LRRFIP1
TPP1	6.30771e-09	0.364234	0.432	0.262	0.000101901	4	TPP1
GPI	5.29283e-08	0.352894	0.277	0.153	0.000855057	4	GPI
HMGB11	3.46074e-09	0.352078	0.419	0.255	5.59083e-05	4	HMGB1
MYL12B1	1.63957e-08	0.351935	0.436	0.275	0.000264872	4	MYL12B
S100A92	2.36218e-12	0.350222	0.987	0.973	3.8161e-08	4	S100A9
LCP12	2.02049e-06	0.346948	0.436	0.299	0.032641	4	LCP1
RTN4	1.06303e-07	0.334591	0.29	0.166	0.00171732	4	RTN4
APMAP2	3.32102e-06	0.333558	0.3	0.183	0.0536511	4	APMAP
GMFG1	4.94007e-08	0.32653	0.653	0.502	0.000798069	4	GMFG
SERF2	5.75628e-12	0.325187	0.858	0.714	9.29927e-08	4	SERF2
ARPC51	8.45842e-07	0.323463	0.257	0.147	0.0136646	4	ARPC5
ACTR22	9.54318e-07	0.321363	0.36	0.226	0.015417	4	ACTR2
LYZ	3.95752e-17	0.321017	0.997	0.967	6.39338e-13	4	LYZ
RHOA1	2.24413e-08	0.318523	0.459	0.293	0.000362539	4	RHOA
NUCB21	8.44868e-08	0.3183	0.634	0.482	0.00136488	4	NUCB2
NDUFB1	4.22234e-08	0.311324	0.528	0.351	0.000682119	4	NDUFB1
ATP6AP2	2.03478e-05	0.310962	0.251	0.155	0.328719	4	ATP6AP2
FAM101B2	4.5949e-06	0.308505	0.314	0.197	0.0742306	4	FAM101B
NDUFA1	6.02676e-09	0.294136	0.512	0.329	9.73624e-05	4	NDUFA1
SERPINB1	1.43974e-08	0.292055	0.716	0.53	0.00023259	4	SERPINB1
H2AFZ	1.3333e-06	0.291553	0.607	0.471	0.0215394	4	H2AFZ
TUBA1B1	4.96321e-07	0.289696	0.634	0.48	0.00801807	4	TUBA1B
CD82	8.81129e-06	0.288038	0.314	0.198	0.142346	4	CD82
PRDX5	1.00329e-05	0.279817	0.416	0.287	0.162082	4	PRDX5
AZU11	0.000175527	0.275264	0.858	0.862	1	4	AZU1
CSF3R1	3.44106e-06	0.266467	0.393	0.253	0.0555903	4	CSF3R
PGK11	1.80488e-06	0.266401	0.455	0.31	0.0291578	4	PGK1
PET100	8.39107e-05	0.263647	0.277	0.179	1	4	PET100
TOP2A	2.80981e-181	1.59148	0.423	0.036	4.53924e-177	5	TOP2A		Proliferating cell
UBE2C	1.20196e-188	1.53766	0.351	0.022	1.94176e-184	5	UBE2C
KIAA0101	6.17838e-108	1.39128	0.47	0.079	9.98117e-104	5	KIAA0101
CDK1	9.223e-152	1.3661	0.294	0.019	1.48998e-147	5	CDK1
CDKN3	5.13993e-93	1.07924	0.258	0.026	8.30356e-89	5	CDKN3
NUSAP1	2.39749e-48	0.922384	0.258	0.049	3.87315e-44	5	NUSAP1
TUBB3	4.2367e-39	0.890381	0.616	0.286	6.84439e-35	5	TUBB
HMGB2	4.41689e-30	0.862726	0.305	0.095	7.13549e-26	5	HMGB2
ARL6IP1	1.09185e-29	0.841941	0.323	0.105	1.76389e-25	5	ARL6IP1
HMGB12	5.04955e-30	0.775546	0.541	0.25	8.15755e-26	5	HMGB1
TUBA1B2	3.41667e-36	0.767909	0.756	0.476	5.51964e-32	5	TUBA1B
TMPO	2.33265e-23	0.717352	0.287	0.098	3.7684e-19	5	TMPO
STMN11	1.1415e-28	0.681042	0.738	0.466	1.84409e-24	5	STMN1
CKS2	7.57534e-19	0.64322	0.269	0.099	1.2238e-14	5	CKS2
TYMS1	4.254e-17	0.632723	0.262	0.101	6.87233e-13	5	TYMS
NUCKS1	7.10663e-15	0.589861	0.262	0.108	1.14808e-10	5	NUCKS1
CALM2	9.74767e-18	0.537689	0.627	0.384	1.57474e-13	5	CALM2
RAN	6.03888e-15	0.518355	0.473	0.254	9.7558e-11	5	RAN
SMC4	2.28956e-15	0.501484	0.305	0.13	3.69878e-11	5	SMC4
DUT1	9.89262e-12	0.487716	0.315	0.157	1.59815e-07	5	DUT
H2AFZ1	2.36491e-14	0.483229	0.663	0.469	3.82052e-10	5	H2AFZ
HNRNPA2B1	5.47531e-14	0.465759	0.523	0.306	8.84536e-10	5	HNRNPA2B1
YBX1	8.33897e-12	0.457977	0.294	0.141	1.34716e-07	5	YBX1
MT-TS2	1.36351e-09	0.454759	0.394	0.233	2.20276e-05	5	MT-TS2
NUCB22	6.14401e-14	0.427615	0.688	0.481	9.92565e-10	5	NUCB2
SRSF10	7.59319e-10	0.425801	0.283	0.144	1.22668e-05	5	SRSF10
NONO	5.71649e-07	0.393029	0.28	0.163	0.00923498	5	NONO
MT2A	8.06688e-07	0.387994	0.251	0.14	0.013032	5	MT2A
PPIA	6.50327e-11	0.385585	0.656	0.481	1.0506e-06	5	PPIA
MT-TE	6.51522e-07	0.384727	0.358	0.228	0.0105253	5	MT-TE
CPA3	2.19943e-07	0.379911	0.337	0.202	0.00355318	5	CPA3
SUMO2	1.28315e-06	0.378965	0.33	0.207	0.0207293	5	SUMO2
GNAS	7.78926e-08	0.376758	0.541	0.372	0.00125836	5	GNAS
H2AFV1	9.33211e-08	0.369782	0.319	0.185	0.0015076	5	H2AFV
DEFB1	7.55445e-08	0.358407	0.355	0.215	0.00122042	5	DEFB1
HNRNPA3	1.36202e-06	0.351016	0.258	0.146	0.0220034	5	HNRNPA3
HSP90AA1	4.78678e-08	0.340969	0.495	0.329	0.000773304	5	HSP90AA1
NAP1L11	1.59083e-08	0.339006	0.577	0.403	0.000256998	5	NAP1L1
COX17	6.08098e-06	0.333544	0.251	0.145	0.0982382	5	COX17
COX6C	1.09651e-07	0.332702	0.516	0.354	0.00177141	5	COX6C
HSPA5	2.40591e-06	0.330389	0.319	0.194	0.0388675	5	HSPA5
XBP1	3.37584e-05	0.330251	0.305	0.198	0.545367	5	XBP1
SET	2.17271e-07	0.323895	0.258	0.14	0.00351001	5	SET
COX8A1	3.03106e-06	0.315325	0.337	0.211	0.0489667	5	COX8A
EEF1B22	4.92171e-11	0.311558	0.853	0.689	7.95103e-07	5	EEF1B2
HSP90B1	9.41594e-05	0.30746	0.28	0.185	1	5	HSP90B1
LSM5	6.5964e-05	0.304845	0.312	0.21	1	5	LSM5
NDUFA4	6.16562e-08	0.304185	0.634	0.454	0.000996057	5	NDUFA4
PTMA1	2.77211e-09	0.30393	0.857	0.738	4.47834e-05	5	PTMA
FABP5	5.10244e-05	0.290259	0.258	0.162	0.824299	5	FABP5
MATR3	0.000128099	0.290233	0.251	0.162	1	5	MATR3
TMBIM62	0.000108285	0.282895	0.441	0.325	1	5	TMBIM6
SHFM1	2.74264e-05	0.282159	0.355	0.232	0.443074	5	SHFM1
HNRNPA12	2.2462e-08	0.279206	0.767	0.584	0.000362874	5	HNRNPA1
NDUFB11	4.12223e-06	0.277162	0.502	0.353	0.0665946	5	NDUFB1
DBI	1.89341e-05	0.267891	0.455	0.322	0.305881	5	DBI
SNRPG	0.000541145	0.262272	0.391	0.288	1	5	SNRPG
MT-TP	1.60706e-05	0.25469	0.649	0.52	0.25962	5	MT-TP
F13A1	1.17569e-05	0.254397	0.344	0.22	0.189933	5	F13A1
HNRNPH1	0.000351774	0.252137	0.297	0.203	1	5	HNRNPH1
RP11-620J15.32	0.000101529	0.251177	0.495	0.364	1	5	RP11-620J15.3
IGHG14	9.94801e-27	3.35704	0.914	0.313	1.6071e-22	6	IGHG1		B cell
IGHG4	1.7727e-13	3.35159	0.486	0.113	2.86379e-09	6	IGHG4
IGHG2	1.35783e-19	3.32469	0.714	0.209	2.19357e-15	6	IGHG2
JCHAIN	6.00362e-78	3.22937	0.686	0.042	9.69884e-74	6	JCHAIN
IGKC3	3.52317e-23	3.2214	1	0.883	5.69167e-19	6	IGKC
IGHG3	6.18312e-09	2.97089	0.486	0.164	9.98883e-05	6	IGHG3
IGKV3-20	1.51256e-180	2.96442	0.629	0.014	2.44353e-176	6	IGKV3-20
IGHGP	7.57388e-50	2.71671	0.343	0.016	1.22356e-45	6	IGHGP
MZB1	9.85978e-119	2.46048	0.657	0.024	1.59285e-114	6	MZB1
IGKV3-11	2.78003e-245	2.07021	0.286	0.001	4.49113e-241	6	IGKV3-11
DERL3	3.53008e-92	1.98025	0.429	0.013	5.70285e-88	6	DERL3
CD74	1.79949e-49	1.89782	0.743	0.078	2.90707e-45	6	CD74
PRDX4	2.57161e-52	1.89681	0.429	0.024	4.15444e-48	6	PRDX4
VPREB3	1.63463e-126	1.8589	0.314	0.004	2.64074e-122	6	VPREB3
HERPUD1	2.19531e-45	1.77732	0.571	0.049	3.54652e-41	6	HERPUD1
SEC11C	1.7356e-29	1.65761	0.486	0.054	2.80387e-25	6	SEC11C
BIRC3	2.01937e-25	1.53504	0.257	0.018	3.2623e-21	6	BIRC3
RP5-887A10.1	1.34878e-198	1.52512	0.257	0.001	2.17895e-194	6	RP5-887A10.1
AC233755.1	1.52374e-142	1.51363	0.257	0.002	2.46161e-138	6	AC233755.1
TNFRSF17	1.48909e-141	1.49404	0.286	0.003	2.40563e-137	6	TNFRSF17
FCRL5	6.35521e-232	1.3244	0.286	0.001	1.02668e-227	6	FCRL5
PIM2	7.16541e-72	1.31693	0.257	0.006	1.15757e-67	6	PIM2
SELK	1.03419e-14	1.28532	0.457	0.087	1.67074e-10	6	SELK
FKBP2	1.42043e-14	1.26349	0.629	0.163	2.29471e-10	6	FKBP2
SUB1	1.9166e-09	1.20972	0.686	0.284	3.09626e-05	6	SUB1
SPCS2	4.70959e-09	1.18612	0.343	0.081	7.60834e-05	6	SPCS2
XBP11	4.20055e-11	1.15485	0.629	0.2	6.78598e-07	6	XBP1
HSP90B11	2.99842e-07	1.1456	0.486	0.187	0.00484396	6	HSP90B1
TMEM156	5.56732e-22	1.1113	0.257	0.02	8.994e-18	6	TMEM156
ITM2C	2.01385e-08	1.08369	0.286	0.061	0.000325338	6	ITM2C
SSR4	1.38196e-10	1.04979	0.829	0.406	2.23255e-06	6	SSR4
SPCS1	1.03501e-09	1.04589	0.657	0.239	1.67206e-05	6	SPCS1
SSR3	3.79823e-07	1.03126	0.343	0.096	0.00613604	6	SSR3
MYDGF	1.03341e-05	0.997147	0.286	0.086	0.166947	6	MYDGF
CDK2AP2	9.18332e-10	0.984973	0.314	0.062	1.48357e-05	6	CDK2AP2
PPIB	8.11126e-05	0.971923	0.257	0.082	1	6	PPIB
SDF2L1	1.26221e-08	0.962741	0.286	0.058	0.000203909	6	SDF2L1
UBE2J1	1.43511e-08	0.956986	0.371	0.091	0.000231842	6	UBE2J1
SPCS3	2.1532e-09	0.9511	0.371	0.084	3.47849e-05	6	SPCS3
SEC61B	1.60003e-07	0.934727	0.571	0.228	0.00258484	6	SEC61B
TXNIP	3.0424e-06	0.81994	0.486	0.174	0.04915	6	TXNIP
RPN1	1.19249e-07	0.811644	0.257	0.052	0.00192646	6	RPN1
B2M	3.37469e-14	0.807709	1	0.987	5.45182e-10	6	B2M
DERL2	9.80276e-06	0.75624	0.257	0.066	0.158364	6	DERL2
MIF	5.17105e-05	0.751113	0.343	0.119	0.835383	6	MIF
SSR2	1.86456e-05	0.723002	0.429	0.155	0.30122	6	SSR2
FAM96A	0.00151676	0.713741	0.257	0.096	1	6	FAM96A
NDUFB4	0.00341714	0.697993	0.4	0.202	1	6	NDUFB4
PSMA3	0.000523426	0.697853	0.286	0.104	1	6	PSMA3
HLA-C3	0.000208675	0.69683	0.543	0.282	1	6	HLA-C
TMED9	0.000320535	0.666385	0.343	0.13	1	6	TMED9
PSMB6	0.00397088	0.664292	0.314	0.146	1	6	PSMB6
ATOX1	0.00051744	0.635564	0.4	0.171	1	6	ATOX1
TMED10	5.03653e-05	0.632923	0.429	0.16	0.813652	6	TMED10
TMEM59	0.00170713	0.619525	0.486	0.268	1	6	TMEM59
SEC621	0.000686365	0.616893	0.486	0.251	1	6	SEC62
TMEM258	0.00580885	0.612665	0.543	0.371	1	6	TMEM258
HLA-B3	0.000422595	0.600436	0.714	0.446	1	6	HLA-B
RP11-761N21.2	0.00036631	0.579707	0.429	0.185	1	6	RP11-761N21.2
2018-09-15	0.000490375	0.576148	0.343	0.133	1	6	2018-09-15
EAF2	0.00210336	0.567278	0.343	0.146	1	6	EAF2
TRAM1	0.000893539	0.54523	0.257	0.09	1	6	TRAM1
PSMB1	0.00243819	0.526982	0.457	0.229	1	6	PSMB1
PET1001	0.00749701	0.517203	0.371	0.183	1	6	PET100
LMAN2	0.000479319	0.516272	0.257	0.084	1	6	LMAN2
CTSS1	0.00119354	0.502291	0.314	0.122	1	6	CTSS
RPN2	0.00974914	0.474942	0.286	0.131	1	6	RPN2
ARF1	0.000605124	0.458126	0.286	0.099	1	6	ARF1
TMA7	0.00203196	0.45109	0.714	0.441	1	6	TMA7
RPL22L1	0.00939471	0.437682	0.286	0.13	1	6	RPL22L1
PDIA6	0.00607436	0.414595	0.4	0.196	1	6	PDIA6

## Sheet: P06
	p_val	avg_logFC	pct.1	pct.2	p_val_adj	cluster	gene		cell type
AE000661.37	1.31896e-48	0.732715	0.268	0.116	1.81027e-44	1	AE000661.37		AML progenitor cell_nonspecificity
MZB1	1.56865e-29	0.487195	0.32	0.195	2.15298e-25	1	MZB1
CD99	6.47905e-29	0.451636	0.43	0.31	8.8925e-25	1	CD99
CPA3	1.24762e-19	0.428674	0.276	0.182	1.71235e-15	1	CPA3
TAGLN2	9.34244e-34	0.428531	0.546	0.418	1.28225e-29	1	TAGLN2
MT-ATP8	1.03378e-16	0.409007	0.322	0.237	1.41886e-12	1	MT-ATP8
JCHAIN	9.53203e-26	0.392058	0.268	0.152	1.30827e-21	1	JCHAIN
CD164	9.1379e-19	0.391268	0.332	0.236	1.25418e-14	1	CD164
LGALS1	8.56007e-45	0.383385	0.612	0.437	1.17487e-40	1	LGALS1
SOX4	1.0601e-15	0.382146	0.277	0.195	1.45499e-11	1	SOX4
ANXA1	1.09046e-23	0.371442	0.505	0.401	1.49665e-19	1	ANXA1
SPINK2	2.59472e-34	0.357576	0.465	0.311	3.56126e-30	1	SPINK2
HSP90AB1	9.68723e-22	0.316377	0.519	0.428	1.32957e-17	1	HSP90AB1
SRSF5	5.41712e-13	0.311529	0.41	0.344	7.43499e-09	1	SRSF5
MYC	3.07011e-14	0.308055	0.332	0.246	4.21372e-10	1	MYC
IGLL1	3.16142e-47	0.298048	0.694	0.493	4.33905e-43	1	IGLL1
ZFAS1	3.43632e-20	0.297733	0.572	0.488	4.71634e-16	1	ZFAS1
RSL1D1	1.05183e-09	0.292394	0.273	0.211	1.44364e-05	1	RSL1D1
SNHG8	4.99727e-11	0.286683	0.355	0.289	6.85875e-07	1	SNHG8
MT-ND4L	2.41555e-10	0.281221	0.393	0.332	3.31535e-06	1	MT-ND4L
MTATP6P1	3.67078e-09	0.274042	0.281	0.22	5.03814e-05	1	MTATP6P1
MT-ND5	2.74978e-24	0.27239	0.721	0.654	3.77407e-20	1	MT-ND5
GAS5	2.19843e-30	0.270476	0.734	0.653	3.01735e-26	1	GAS5
NPM1	1.09319e-22	0.264966	0.661	0.58	1.5004e-18	1	NPM1
CTSG	0	2.11214	0.973	0.442	0	2	CTSG		Neutrophil B
ELANE	0	2.04902	0.859	0.289	0	2	ELANE
PPP1R27	4.77967e-304	1.90437	0.581	0.098	6.5601e-300	2	PPP1R27
CST7	0	1.88494	0.904	0.249	0	2	CST7
AZU1	0	1.80434	0.985	0.483	0	2	AZU1
MPO	0	1.74569	0.929	0.421	0	2	MPO
PRTN3	0	1.72884	0.995	0.539	0	2	PRTN3
SRGN	0	1.31339	0.996	0.787	0	2	SRGN
CFD	1.14704e-116	0.906049	0.691	0.334	1.57431e-112	2	CFD
RNASE3	1.51631e-94	0.861236	0.431	0.146	2.08113e-90	2	RNASE3
MS4A3	3.94783e-69	0.852278	0.28	0.081	5.4184e-65	2	MS4A3
CAT	1.77993e-121	0.844885	0.787	0.486	2.44295e-117	2	CAT
CALR	5.17827e-65	0.7261	0.575	0.316	7.10718e-61	2	CALR
GYPC	5.10963e-51	0.718637	0.318	0.127	7.01297e-47	2	GYPC
P4HB	3.63704e-54	0.680979	0.461	0.231	4.99184e-50	2	P4HB
RNASE2	7.41164e-69	0.662819	0.557	0.277	1.01725e-64	2	RNASE2
HSPA5	4.95863e-34	0.64222	0.289	0.135	6.80571e-30	2	HSPA5
NDUFB9	1.55984e-32	0.561971	0.422	0.242	2.14088e-28	2	NDUFB9
CSF3R	1.89715e-26	0.556101	0.269	0.135	2.60384e-22	2	CSF3R
GPI	8.43281e-28	0.533411	0.256	0.121	1.1574e-23	2	GPI
CTSD	1.46221e-27	0.514188	0.287	0.143	2.00688e-23	2	CTSD
HSP90B1	1.26234e-25	0.503382	0.348	0.198	1.73256e-21	2	HSP90B1
PRSS57	8.99827e-52	0.470222	0.794	0.587	1.23501e-47	2	PRSS57
NUCB2	1.21656e-31	0.456238	0.596	0.407	1.66973e-27	2	NUCB2
CSTA	1.04573e-25	0.430949	0.341	0.185	1.43527e-21	2	CSTA
TKT	1.13901e-21	0.423734	0.386	0.236	1.56329e-17	2	TKT
LRRC75A-AS1	1.03106e-51	0.407092	0.87	0.698	1.41512e-47	2	LRRC75A-AS1
MGST1	2.7774e-23	0.4029	0.499	0.332	3.81198e-19	2	MGST1
LYZ	4.88016e-77	0.400211	0.815	0.502	6.69801e-73	2	LYZ
RP11-620J15.3	2.2615e-16	0.360145	0.316	0.195	3.1039e-12	2	RP11-620J15.3
TSPO	1.68292e-14	0.329602	0.429	0.301	2.30981e-10	2	TSPO
RNASET2	4.10598e-12	0.311055	0.291	0.188	5.63546e-08	2	RNASET2
PKM	3.91065e-15	0.292568	0.386	0.254	5.36737e-11	2	PKM
GRN	9.15421e-12	0.290773	0.265	0.169	1.25642e-07	2	GRN
APEX1	5.10168e-11	0.273419	0.404	0.292	7.00206e-07	2	APEX1
SERPINB1	3.77394e-14	0.264143	0.591	0.458	5.17973e-10	2	SERPINB1
GLUL	2.7718e-08	0.250969	0.294	0.209	0.00038043	2	GLUL
HMGB2	1.61751e-199	1.48962	0.732	0.221	2.22003e-195	3	HMGB2		Proliferating cell
UBE2C	3.54018e-185	1.4189	0.268	0.016	4.8589e-181	3	UBE2C
KIAA0101	4.08916e-152	1.32171	0.575	0.155	5.61237e-148	3	KIAA0101
NUSAP1	7.23613e-164	1.29641	0.262	0.02	9.93159e-160	3	NUSAP1
TK1	9.78411e-109	1.15727	0.297	0.05	1.34287e-104	3	TK1
TUBA1B	5.11931e-178	1.1464	0.911	0.544	7.02625e-174	3	TUBA1B
TUBB	3.4868e-123	1.13501	0.703	0.302	4.78563e-119	3	TUBB
TYMS	6.45752e-103	1.13355	0.431	0.115	8.86294e-99	3	TYMS
STMN1	5.68722e-134	1.12525	0.77	0.348	7.80571e-130	3	STMN1
TUBB4B	2.09879e-70	1.01796	0.334	0.095	2.88059e-66	3	TUBB4B
H2AFZ	1.94329e-106	0.962867	0.744	0.372	2.66717e-102	3	H2AFZ
TUBA1C	8.24363e-49	0.918213	0.339	0.126	1.13144e-44	3	TUBA1C
CKS2	1.27941e-53	0.91372	0.347	0.123	1.75599e-49	3	CKS2
HMGB1	1.5975e-74	0.867421	0.663	0.337	2.19257e-70	3	HMGB1
IGLL1	1.78613e-107	0.843527	0.881	0.568	2.45147e-103	3	IGLL1
ARL6IP1	2.05572e-27	0.796263	0.267	0.118	2.82147e-23	3	ARL6IP1
DUT	4.79182e-40	0.710836	0.461	0.23	6.57677e-36	3	DUT
SPINK2	2.57833e-36	0.641243	0.602	0.369	3.53876e-32	3	SPINK2
MCM7	4.12902e-25	0.625736	0.26	0.114	5.66707e-21	3	MCM7
RAN	9.69813e-38	0.610981	0.609	0.372	1.33107e-33	3	RAN
PCNA	1.06043e-24	0.601969	0.293	0.138	1.45543e-20	3	PCNA
PRDX1	9.85641e-26	0.584193	0.413	0.228	1.35279e-21	3	PRDX1
H2AFV	1.16516e-27	0.572718	0.422	0.229	1.59918e-23	3	H2AFV
LSM4	3.43604e-22	0.567695	0.279	0.134	4.71596e-18	3	LSM4
CALM2	4.4503e-37	0.552731	0.713	0.491	6.10804e-33	3	CALM2
IDH2	8.54973e-20	0.478237	0.299	0.152	1.17345e-15	3	IDH2
RANBP1	1.25056e-15	0.470329	0.276	0.151	1.7164e-11	3	RANBP1
FUS	5.28477e-18	0.470106	0.327	0.18	7.25334e-14	3	FUS
SRP9	1.64413e-17	0.467321	0.324	0.18	2.25657e-13	3	SRP9
HNRNPA2B1	2.77684e-26	0.466479	0.622	0.438	3.81121e-22	3	HNRNPA2B1
SNRPG	9.55953e-16	0.461099	0.33	0.194	1.31205e-11	3	SNRPG
NUCB2	5.47434e-26	0.442915	0.618	0.417	7.51353e-22	3	NUCB2
SLC25A5	1.6093e-22	0.432253	0.587	0.391	2.20877e-18	3	SLC25A5
SNRPD1	1.48361e-19	0.42574	0.399	0.229	2.03626e-15	3	SNRPD1
ANP32B	2.63132e-15	0.418783	0.43	0.282	3.61149e-11	3	ANP32B
COX8A	3.34895e-14	0.417573	0.347	0.214	4.59644e-10	3	COX8A
PA2G4	8.33081e-14	0.416269	0.319	0.191	1.1434e-09	3	PA2G4
PTMA	7.87282e-58	0.40138	0.965	0.888	1.08054e-53	3	PTMA
HNRNPD	5.6481e-13	0.399646	0.307	0.184	7.75202e-09	3	HNRNPD
NAA38	6.88459e-16	0.395949	0.328	0.187	9.44909e-12	3	NAA38
GPX4	6.75317e-13	0.366648	0.37	0.235	9.26873e-09	3	GPX4
LSM5	2.11425e-10	0.363065	0.271	0.167	2.90181e-06	3	LSM5
BANF1	1.10198e-10	0.359374	0.276	0.17	1.51247e-06	3	BANF1
RNASEH2B	3.89124e-11	0.357899	0.311	0.195	5.34073e-07	3	RNASEH2B
HNRNPDL	9.20612e-09	0.346974	0.293	0.195	0.000126354	3	HNRNPDL
SRSF3	1.70047e-13	0.345681	0.421	0.274	2.3339e-09	3	SRSF3
PPIA	8.18907e-17	0.34498	0.689	0.533	1.12395e-12	3	PPIA
ANAPC11	4.44923e-11	0.343573	0.273	0.164	6.10657e-07	3	ANAPC11
CPA3	2.8646e-11	0.342844	0.342	0.22	3.93167e-07	3	CPA3
PDLIM1	2.17698e-10	0.339059	0.253	0.151	2.98791e-06	3	PDLIM1
HMGN1	1.04012e-12	0.338962	0.518	0.378	1.42756e-08	3	HMGN1
RBMX	1.81896e-12	0.337777	0.284	0.166	2.49652e-08	3	RBMX
UBB	1.42499e-17	0.337645	0.73	0.601	1.95579e-13	3	UBB
PSME2	3.41936e-08	0.330926	0.276	0.182	0.000469307	3	PSME2
HSP90AA1	5.20326e-09	0.321512	0.416	0.303	7.14147e-05	3	HSP90AA1
SNRPC	3.33542e-09	0.314713	0.265	0.167	4.57787e-05	3	SNRPC
HSPE1	1.48379e-07	0.304251	0.291	0.2	0.00203651	3	HSPE1
PRDX3	2.28984e-08	0.300186	0.296	0.197	0.000314281	3	PRDX3
NHP2	6.75353e-08	0.297931	0.308	0.212	0.000926922	3	NHP2
HSPA8	8.44777e-08	0.294864	0.297	0.203	0.00115946	3	HSPA8
MRPL57	4.81351e-08	0.287698	0.314	0.216	0.000660654	3	MRPL57
HMGA1	1.43818e-07	0.286887	0.341	0.245	0.0019739	3	HMGA1
HNRNPA0	2.01066e-08	0.286018	0.31	0.206	0.000275964	3	HNRNPA0
CHCHD2	2.19328e-08	0.285253	0.519	0.404	0.000301028	3	CHCHD2
SNRPB	2.8895e-07	0.281655	0.31	0.219	0.00396583	3	SNRPB
NDUFA4	1.67269e-09	0.281186	0.496	0.374	2.29577e-05	3	NDUFA4
HNRNPK	2.03221e-11	0.280022	0.473	0.327	2.78921e-07	3	HNRNPK
MRPL51	1.4329e-08	0.274957	0.262	0.167	0.000196665	3	MRPL51
ERH	4.07933e-09	0.273644	0.277	0.174	5.59888e-05	3	ERH
COX6C	1.22699e-08	0.269275	0.461	0.34	0.000168404	3	COX6C
CFL1	8.43435e-14	0.263352	0.769	0.654	1.15761e-09	3	CFL1
UQCRQ	3.1893e-06	0.262283	0.361	0.27	0.0437731	3	UQCRQ
SRSF7	1.77745e-07	0.253849	0.345	0.246	0.00243956	3	SRSF7
SMIM24	9.4008e-07	0.253018	0.331	0.237	0.0129026	3	SMIM24
NDUFS5	5.20498e-07	0.251679	0.327	0.234	0.00714384	3	NDUFS5
SNRPF	7.9043e-06	0.250904	0.262	0.185	0.108486	3	SNRPF
CST3	1.90551e-262	2.04963	0.64	0.108	2.61531e-258	4	CST3		Monocyte
FCN1	3.89751e-194	2.01111	0.444	0.061	5.34934e-190	4	FCN1
HLA-DRA	4.83007e-194	1.88724	0.697	0.193	6.62927e-190	4	HLA-DRA
S100A9	8.10919e-136	1.79511	0.754	0.353	1.11299e-131	4	S100A9
MS4A6A	4.64117e-228	1.77471	0.38	0.03	6.37001e-224	4	MS4A6A
CD74	4.29456e-191	1.74999	0.918	0.525	5.89428e-187	4	CD74
LYZ	1.39221e-139	1.66823	0.855	0.525	1.91081e-135	4	LYZ
HLA-DPA1	5.33173e-148	1.62266	0.287	0.028	7.31781e-144	4	HLA-DPA1
FCER1G	1.21535e-177	1.60656	0.507	0.092	1.66807e-173	4	FCER1G
S100A6	6.15936e-167	1.60382	0.59	0.142	8.45372e-163	4	S100A6
HLA-DPB1	4.10982e-135	1.59378	0.376	0.062	5.64072e-131	4	HLA-DPB1
S100A8	6.59802e-137	1.58852	0.695	0.276	9.05578e-133	4	S100A8
HLA-DRB1	1.00649e-148	1.56612	0.375	0.054	1.3814e-144	4	HLA-DRB1
SAMHD1	2.4015e-206	1.50059	0.278	0.013	3.29606e-202	4	SAMHD1
CTSS	8.58219e-97	1.37467	0.414	0.108	1.17791e-92	4	CTSS
S100A11	1.5079e-109	1.34993	0.532	0.164	2.0696e-105	4	S100A11
TYROBP	4.13573e-117	1.30892	0.57	0.177	5.67629e-113	4	TYROBP
ITGB2	2.58e-84	1.18286	0.396	0.11	3.54106e-80	4	ITGB2
PSAP	2.93585e-66	1.17039	0.457	0.175	4.02945e-62	4	PSAP
S100A4	7.0552e-102	1.1649	0.715	0.323	9.68327e-98	4	S100A4
MNDA	6.38357e-73	1.07613	0.324	0.08	8.76145e-69	4	MNDA
COTL1	3.2151e-55	1.04426	0.283	0.08	4.41272e-51	4	COTL1
LSP1	1.8928e-59	1.03471	0.283	0.074	2.59787e-55	4	LSP1
CSTA	7.58334e-72	1.00794	0.493	0.182	1.04081e-67	4	CSTA
LST1	2.3211e-48	0.941397	0.371	0.141	3.18572e-44	4	LST1
TMSB4X	1.30109e-162	0.893452	0.986	0.92	1.78575e-158	4	TMSB4X
GRN	3.24442e-41	0.844825	0.387	0.164	4.45297e-37	4	GRN
FOS	4.08057e-56	0.84188	0.71	0.439	5.60058e-52	4	FOS
JUNB	1.30843e-35	0.791903	0.271	0.096	1.79582e-31	4	JUNB
ACTB	3.32078e-78	0.755755	0.896	0.713	4.55777e-74	4	ACTB
CD53	3.82117e-32	0.749336	0.312	0.131	5.24455e-28	4	CD53
LCP1	1.63931e-32	0.714964	0.418	0.209	2.24995e-28	4	LCP1
HLA-B	6.92684e-42	0.685874	0.679	0.433	9.50709e-38	4	HLA-B
TMSB10	4.83899e-88	0.678993	0.948	0.806	6.64152e-84	4	TMSB10
FTH1	2.67054e-40	0.675975	0.754	0.551	3.66532e-36	4	FTH1
ARPC5	4.66771e-20	0.605631	0.306	0.159	6.40643e-16	4	ARPC5
ARPC1B	7.09291e-26	0.600619	0.509	0.314	9.73501e-22	4	ARPC1B
DUSP1	1.49692e-14	0.593271	0.272	0.152	2.05452e-10	4	DUSP1
LGALS1	2.87767e-40	0.589596	0.763	0.508	3.9496e-36	4	LGALS1
CAP1	1.00285e-20	0.583447	0.278	0.133	1.37641e-16	4	CAP1
HLA-C	1.21551e-15	0.578621	0.278	0.151	1.66829e-11	4	HLA-C
CALM1	1.81311e-16	0.546652	0.384	0.236	2.48849e-12	4	CALM1
FTL	2.77627e-48	0.546082	0.964	0.918	3.81043e-44	4	FTL
GPX1	4.65806e-23	0.512038	0.561	0.374	6.39318e-19	4	GPX1
MYL12A	7.42433e-21	0.511951	0.527	0.348	1.01899e-16	4	MYL12A
CYBA	1.22424e-29	0.483977	0.708	0.501	1.68028e-25	4	CYBA
MYL6	6.43801e-26	0.477024	0.703	0.529	8.83617e-22	4	MYL6
B2M	4.42813e-62	0.463422	0.986	0.943	6.07761e-58	4	B2M
TSPO	3.03301e-15	0.454891	0.457	0.309	4.16281e-11	4	TSPO
ARPC2	3.85432e-16	0.428009	0.604	0.459	5.29005e-12	4	ARPC2
CFL1	4.34602e-23	0.414958	0.774	0.655	5.96491e-19	4	CFL1
DBI	1.76572e-11	0.404066	0.357	0.231	2.42345e-07	4	DBI
SH3BGRL3	8.85905e-24	0.403078	0.79	0.646	1.2159e-19	4	SH3BGRL3
VIM	5.6129e-20	0.403002	0.53	0.342	7.70371e-16	4	VIM
PFN1	9.94225e-24	0.398696	0.783	0.634	1.36457e-19	4	PFN1
DAZAP2	1.08028e-09	0.397113	0.292	0.187	1.48268e-05	4	DAZAP2
ARPC3	4.34966e-13	0.382827	0.611	0.493	5.96991e-09	4	ARPC3
YWHAB	2.35248e-11	0.371631	0.448	0.32	3.22878e-07	4	YWHAB
GSTP1	5.09176e-13	0.362343	0.611	0.468	6.98844e-09	4	GSTP1
FKBP1A	1.5266e-08	0.360863	0.294	0.198	0.000209525	4	FKBP1A
PLAC8	5.50105e-06	0.352582	0.396	0.317	0.0755019	4	PLAC8
PKM	1.36141e-07	0.351019	0.364	0.269	0.00186854	4	PKM
IFITM2	1.34838e-07	0.342128	0.328	0.234	0.00185066	4	IFITM2
TMBIM6	1.56419e-09	0.341189	0.391	0.282	2.14685e-05	4	TMBIM6
SERF2	5.62428e-16	0.332222	0.71	0.569	7.71932e-12	4	SERF2
OAZ1	2.33751e-15	0.329734	0.667	0.514	3.20823e-11	4	OAZ1
UBC	2.4076e-07	0.316383	0.394	0.294	0.00330443	4	UBC
CD63	3.32646e-07	0.315321	0.373	0.275	0.00456557	4	CD63
MRPL33	7.62068e-06	0.304787	0.283	0.206	0.104594	4	MRPL33
HMGB2	2.01054e-05	0.284256	0.351	0.272	0.275947	4	HMGB2
SH3BGRL	1.12846e-05	0.276786	0.31	0.229	0.154881	4	SH3BGRL
ATP6V0E1	0.000128087	0.272073	0.31	0.244	1	4	ATP6V0E1
NPC2	0.000762827	0.271541	0.265	0.209	1	4	NPC2
HCST	1.09185e-05	0.269943	0.305	0.221	0.149856	4	HCST
NDUFB1	2.17749e-05	0.267611	0.323	0.245	0.298861	4	NDUFB1
HLA-A	3.63628e-06	0.266176	0.518	0.432	0.0499079	4	HLA-A
AIF1	2.01709e-06	0.262356	0.552	0.471	0.0276845	4	AIF1
PCBP1	4.79071e-06	0.260819	0.47	0.382	0.0657525	4	PCBP1
RNASET2	0.00368613	0.259072	0.251	0.202	1	4	RNASET2
CLC	2.81193e-216	3.77157	0.92	0.085	3.85937e-212	5	CLC		Eosinophil
EPX	1.91268e-219	3.36897	0.708	0.042	2.62515e-215	5	EPX
FCER1A	5.3879e-31	1.95642	0.354	0.071	7.3949e-27	5	FCER1A
RNASE3	3.7888e-42	1.83263	0.646	0.188	5.20013e-38	5	RNASE3
RNASE2	8.31723e-40	1.79553	0.779	0.317	1.14154e-35	5	RNASE2
MS4A3	1.80442e-52	1.56658	0.558	0.108	2.47657e-48	5	MS4A3
CD63	7.87675e-16	0.855339	0.575	0.279	1.08108e-11	5	CD63
BTG1	7.89844e-08	0.816364	0.257	0.107	0.00108406	5	BTG1
IRF2BP2	2.36953e-07	0.790831	0.283	0.127	0.00325218	5	IRF2BP2
SRGN	8.77058e-29	0.77128	0.991	0.821	1.20376e-24	5	SRGN
P4HB	8.31286e-07	0.687827	0.451	0.268	0.0114094	5	P4HB
DUSP1	0.000111457	0.656216	0.283	0.161	1	5	DUSP1
MALAT1	1.80251e-08	0.614991	0.646	0.429	0.000247394	5	MALAT1
RNASEH2C	0.000368859	0.596265	0.274	0.162	1	5	RNASEH2C
AE000661.37	0.00165693	0.473167	0.31	0.198	1	5	AE000661.37
PGD	0.000524422	0.449695	0.265	0.15	1	5	PGD
CD82	0.00716402	0.445409	0.283	0.192	1	5	CD82
SSR4	0.00198639	0.435111	0.345	0.234	1	5	SSR4
SEC61B	0.00187802	0.424842	0.354	0.238	1	5	SEC61B
FOS	1.95409e-06	0.42272	0.673	0.461	0.0268199	5	FOS
TKT	0.000119405	0.405491	0.416	0.26	1	5	TKT
TMSB4X	8.10857e-08	0.361221	0.956	0.926	0.0011129	5	TMSB4X
ZFP36L2	0.0061449	0.3253	0.478	0.394	1	5	ZFP36L2
SUMO2	0.00735196	0.281984	0.336	0.229	1	5	SUMO2
DEFA3	2.18847e-31	3.97187	0.539	0.149	3.00368e-27	6	DEFA3		Neutrophil E
S100A8	7.1058e-67	3.45811	0.933	0.308	9.75271e-63	6	S100A8
CAMP	7.35435e-88	3.34309	0.438	0.033	1.00938e-83	6	CAMP
DEFA4	1.00301e-48	3.05944	0.472	0.073	1.37663e-44	6	DEFA4
S100A9	8.28814e-59	2.98348	0.955	0.384	1.13755e-54	6	S100A9
BPI	0	2.87813	0.64	0.011	0	6	BPI
PGLYRP1	1.07169e-232	2.68078	0.494	0.012	1.4709e-228	6	PGLYRP1
LTF	6.23884e-182	2.54887	0.348	0.007	8.56281e-178	6	LTF
S100A12	1.47232e-29	2.49445	0.281	0.041	2.02076e-25	6	S100A12
ANXA3	1.63032e-211	2.18998	0.494	0.014	2.23761e-207	6	ANXA3
CEACAM8	0	2.17226	0.438	0.004	0	6	CEACAM8
SLPI	3.37544e-144	2.15659	0.382	0.013	4.6328e-140	6	SLPI
RETN	8.2308e-90	2.08567	0.404	0.027	1.12968e-85	6	RETN
CD24	5.65554e-295	1.9884	0.427	0.005	7.76222e-291	6	CD24
MMP8	3.90236e-161	1.89072	0.27	0.004	5.35598e-157	6	MMP8
S100P	7.13548e-81	1.88869	0.393	0.028	9.79344e-77	6	S100P
ALOX5AP	1.0193e-72	1.86984	0.528	0.058	1.39898e-68	6	ALOX5AP
LYZ	1.50259e-44	1.8146	0.978	0.551	2.06231e-40	6	LYZ
FCN1	5.5628e-59	1.70783	0.596	0.091	7.63494e-55	6	FCN1
CEACAM6	2.23382e-138	1.64077	0.326	0.009	3.06591e-134	6	CEACAM6
MNDA	7.63127e-38	1.61096	0.506	0.098	1.04739e-33	6	MNDA
NKG7	3.06297e-32	1.58641	0.517	0.122	4.20392e-28	6	NKG7
GCA	4.20669e-32	1.55528	0.449	0.091	5.77368e-28	6	GCA
CYSTM1	7.14158e-56	1.37397	0.281	0.021	9.80182e-52	6	CYSTM1
MS4A3	1.4769e-25	1.34602	0.461	0.111	2.02704e-21	6	MS4A3
RNASE3	6.87319e-12	1.21264	0.449	0.193	9.43345e-08	6	RNASE3
RGL4	3.78297e-19	1.17981	0.303	0.064	5.19213e-15	6	RGL4
S100A11	2.41411e-14	1.02388	0.506	0.196	3.31336e-10	6	S100A11
APMAP	1.02594e-14	1.00415	0.303	0.079	1.4081e-10	6	APMAP
MSRB1	1.15492e-13	0.932385	0.27	0.068	1.58513e-09	6	MSRB1
SRGN	1.12926e-07	0.900481	0.888	0.823	0.00154991	6	SRGN
CD59	3.30409e-13	0.891162	0.258	0.064	4.53486e-09	6	CD59
TSPO	1.94527e-17	0.87507	0.719	0.317	2.66989e-13	6	TSPO
GRK2	2.88686e-10	0.86889	0.258	0.077	3.96221e-06	6	GRK2
C20orf27	1.77851e-07	0.825617	0.281	0.109	0.00244101	6	C20orf27
LTA4H	1.95281e-09	0.824904	0.258	0.083	2.68023e-05	6	LTA4H
EMB	4.60475e-08	0.819041	0.292	0.11	0.000632001	6	EMB
MIR223	2.04363e-07	0.815197	0.315	0.126	0.00280488	6	MIR223
TMSB4X	1.79126e-25	0.809393	1	0.925	2.4585e-21	6	TMSB4X
GRN	2.53744e-09	0.804717	0.416	0.182	3.48263e-05	6	GRN
GPI	6.46207e-06	0.767872	0.303	0.142	0.0886919	6	GPI
MYL6	2.06621e-12	0.749556	0.854	0.542	2.83587e-08	6	MYL6
RNASE2	1.42892e-06	0.686566	0.539	0.323	0.0196119	6	RNASE2
FCER1G	9.94879e-08	0.686072	0.326	0.13	0.00136547	6	FCER1G
LST1	9.14652e-08	0.67537	0.371	0.16	0.00125536	6	LST1
RTN3	5.38986e-06	0.66908	0.27	0.115	0.0739759	6	RTN3
RAC2	3.15864e-05	0.659137	0.438	0.257	0.433524	6	RAC2
WDR1	1.65602e-07	0.643932	0.27	0.099	0.00227289	6	WDR1
HLA-B	7.7253e-11	0.624716	0.753	0.452	1.0603e-06	6	HLA-B
CTSD	0.00108976	0.614058	0.281	0.167	1	6	CTSD
PRDX5	1.09989e-06	0.595698	0.427	0.22	0.015096	6	PRDX5
TKT	1.15054e-05	0.556124	0.461	0.26	0.157912	6	TKT
HLA-C	0.000256846	0.55578	0.303	0.162	1	6	HLA-C
PSAP	0.000231137	0.543403	0.348	0.201	1	6	PSAP
DAZAP2	0.000442762	0.540332	0.337	0.195	1	6	DAZAP2
FKBP1A	0.00285496	0.535886	0.326	0.205	1	6	FKBP1A
CD63	0.000993813	0.532237	0.416	0.283	1	6	CD63
CALM1	5.33112e-06	0.518901	0.461	0.247	0.0731697	6	CALM1
PKM	0.00060346	0.510109	0.438	0.275	1	6	PKM
HCST	0.000466996	0.506512	0.371	0.227	1	6	HCST
PFN1	5.71031e-08	0.487216	0.854	0.645	0.000783741	6	PFN1
CSTA	1.96686e-05	0.465115	0.404	0.21	0.269952	6	CSTA
TYROBP	0.00104449	0.461487	0.348	0.213	1	6	TYROBP
SNX3	0.000131722	0.461376	0.393	0.217	1	6	SNX3
ACTB	1.84924e-06	0.442964	0.865	0.729	0.0253808	6	ACTB
ARPC5	0.000487614	0.435129	0.315	0.171	1	6	ARPC5
LCP1	0.00698277	0.424044	0.348	0.227	1	6	LCP1
OAZ1	5.28458e-05	0.407585	0.719	0.526	0.725309	6	OAZ1
ARHGDIB	9.13491e-05	0.405313	0.719	0.576	1	6	ARHGDIB
CD37	0.00640927	0.372606	0.258	0.153	1	6	CD37
CSF3R	0.00556443	0.361807	0.27	0.157	1	6	CSF3R
LAPTM5	0.00133436	0.350762	0.528	0.374	1	6	LAPTM5
HLA-E	0.00303916	0.34549	0.258	0.142	1	6	HLA-E
ANXA1	0.00454858	0.340566	0.596	0.456	1	6	ANXA1
ELANE	0.00505489	0.311895	0.539	0.388	1	6	ELANE
YWHAB	0.0099398	0.305813	0.461	0.331	1	6	YWHAB
DEFA4	1.20091e-171	3.44281	0.941	0.069	1.64825e-167	7	DEFA4		Neutrophil D
DEFA3	1.06776e-12	2.99633	0.426	0.151	1.4655e-08	7	DEFA3
ELANE	2.8919e-53	2.33065	1	0.383	3.96914e-49	7	ELANE
CEACAM6	9.5182e-255	2.13871	0.5	0.008	1.30637e-250	7	CEACAM6
AZU1	7.70855e-43	1.84724	1	0.567	1.058e-38	7	AZU1
RNASE3	6.04931e-45	1.78029	0.809	0.189	8.30268e-41	7	RNASE3
S100P	7.0058e-63	1.76248	0.397	0.029	9.61546e-59	7	S100P
CST7	9.47391e-44	1.71478	0.985	0.359	1.30029e-39	7	CST7
MS4A3	9.14184e-52	1.67444	0.691	0.11	1.25472e-47	7	MS4A3
SRGN	3.44072e-40	1.58848	1	0.822	4.72239e-36	7	SRGN
NKG7	1.0187e-38	1.57472	0.632	0.122	1.39817e-34	7	NKG7
MPO	9.32239e-36	1.51614	0.985	0.506	1.2795e-31	7	MPO
CTSG	7.6368e-34	1.46461	1	0.532	1.04815e-29	7	CTSG
ANXA3	4.88012e-66	1.41256	0.324	0.018	6.69797e-62	7	ANXA3
SLPI	3.28118e-63	1.40932	0.294	0.015	4.50342e-59	7	SLPI
PRTN3	4.86063e-31	1.33156	1	0.616	6.67122e-27	7	PRTN3
LYZ	7.34509e-30	1.33092	0.985	0.553	1.00811e-25	7	LYZ
RNASE2	1.57473e-24	1.09055	0.853	0.32	2.16131e-20	7	RNASE2
P4HB	1.28726e-11	1.03803	0.588	0.268	1.76677e-07	7	P4HB
MFSD10	2.36954e-12	0.935532	0.441	0.144	3.2522e-08	7	MFSD10
GRK2	1.10589e-09	0.918069	0.279	0.078	1.51784e-05	7	GRK2
FAM46A	2.14992e-08	0.906892	0.265	0.08	0.000295076	7	FAM46A
CLEC12A	1.5692e-08	0.903678	0.265	0.08	0.000215373	7	CLEC12A
GCA	2.79e-09	0.858292	0.309	0.094	3.82928e-05	7	GCA
NEAT1	1.4567e-08	0.82115	0.324	0.107	0.000199933	7	NEAT1
HCST	9.47875e-07	0.801174	0.471	0.226	0.0130096	7	HCST
HSP90B1	1.58439e-06	0.788112	0.441	0.222	0.0217458	7	HSP90B1
TYROBP	1.02415e-08	0.784504	0.485	0.212	0.000140565	7	TYROBP
RNASEH2C	1.58527e-05	0.750937	0.353	0.162	0.217578	7	RNASEH2C
CTSD	4.5392e-07	0.744941	0.397	0.166	0.00623005	7	CTSD
TPP1	6.56111e-09	0.717522	0.309	0.095	9.00512e-05	7	TPP1
MNDA	2.28801e-06	0.688118	0.279	0.102	0.0314029	7	MNDA
CSF3R	3.74963e-07	0.665329	0.382	0.156	0.00514637	7	CSF3R
NUCB2	2.54732e-07	0.652379	0.691	0.437	0.0034962	7	NUCB2
RAB32	8.245e-05	0.622879	0.279	0.125	1	7	RAB32
CSTA	4.81228e-05	0.567586	0.412	0.21	0.660485	7	CSTA
PSAP	4.44896e-05	0.548293	0.397	0.201	0.61062	7	PSAP
TKT	0.000414788	0.523481	0.441	0.261	1	7	TKT
SSR4	0.00457926	0.504443	0.368	0.234	1	7	SSR4
SYNGR1	0.00380054	0.503058	0.338	0.203	1	7	SYNGR1
LRRC75A-AS1	1.18135e-08	0.496318	0.941	0.726	0.000162141	7	LRRC75A-AS1
GYPC	0.00302682	0.470108	0.294	0.16	1	7	GYPC
HSPA5	0.00126112	0.455374	0.309	0.161	1	7	HSPA5
PKM	9.86744e-05	0.452279	0.5	0.275	1	7	PKM
TSPO	0.00214834	0.452141	0.471	0.322	1	7	TSPO
IRF2BP2	0.000443633	0.429063	0.279	0.128	1	7	IRF2BP2
CTSA	0.00346127	0.414217	0.368	0.212	1	7	CTSA
GPI	0.00563109	0.404905	0.265	0.143	1	7	GPI
UQCR11	0.00660763	0.389864	0.471	0.316	1	7	UQCR11
CREG1	0.00698609	0.373185	0.294	0.162	1	7	CREG1
MT-RNR2	3.26036e-06	0.348312	0.971	0.922	0.0447484	7	MT-RNR2
ARHGDIB	0.0033405	0.345367	0.721	0.576	1	7	ARHGDIB
TMSB4X	2.15261e-06	0.334746	1	0.925	0.0295445	7	TMSB4X
SERPINB1	0.00604786	0.309897	0.647	0.48	1	7	SERPINB1
RPL28	8.2252e-05	0.297043	0.956	0.893	1	7	RPL28
CAT	0.00792406	0.278005	0.662	0.539	1	7	CAT
FTL	0.000257394	0.254346	0.956	0.922	1	7	FTL
HBB	2.08499e-42	5.46866	1	0.153	2.86165e-38	8	HBB		Erythroid cell
HBA1	1.12947e-59	5.14289	1	0.1	1.5502e-55	8	HBA1
HBA2	2.44836e-52	5.10457	0.96	0.106	3.36037e-48	8	HBA2
CA1	0	4.46409	0.92	0.007	0	8	CA1
HBD	1.79868e-242	4.43544	1	0.019	2.46869e-238	8	HBD
AHSP	0	4.02562	0.96	0.01	0	8	AHSP
PRDX2	6.27675e-118	3.28251	0.92	0.037	8.61484e-114	8	PRDX2
BLVRB	2.22335e-58	2.62451	0.96	0.085	3.05155e-54	8	BLVRB
ALAS2	0	2.52359	0.68	0.002	0	8	ALAS2
CA2	2.56087e-116	2.24397	0.32	0.003	3.51479e-112	8	CA2
GYPA	0	2.16565	0.4	0	0	8	GYPA
GYPB	0	2.02582	0.44	0	0	8	GYPB
SLC4A1	8.20546e-258	1.97371	0.4	0.002	1.1262e-253	8	SLC4A1
MYL4	9.47591e-185	1.88994	0.32	0.002	1.30057e-180	8	MYL4
S100A6	5.35158e-11	1.86632	0.64	0.184	7.34505e-07	8	S100A6
KLF1	1.10186e-257	1.78833	0.4	0.002	1.51231e-253	8	KLF1
RHAG	0	1.76064	0.4	0.001	0	8	RHAG
REXO2	3.53508e-27	1.7351	0.52	0.049	4.8519e-23	8	REXO2
SELENBP1	0	1.73219	0.4	0.001	0	8	SELENBP1
APOC1	0	1.62728	0.4	0.001	0	8	APOC1
HEMGN	1.74762e-81	1.58848	0.36	0.007	2.3986e-77	8	HEMGN
TFRC	2.84205e-38	1.57571	0.44	0.024	3.90072e-34	8	TFRC
SNCA	7.70671e-17	1.4906	0.52	0.076	1.05775e-12	8	SNCA
UROD	1.2739e-17	1.43558	0.6	0.092	1.74843e-13	8	UROD
FADS2	7.28266e-20	1.42572	0.52	0.063	9.99545e-16	8	FADS2
MINPP1	1.96394e-32	1.41269	0.32	0.015	2.6955e-28	8	MINPP1
FAM210B	2.49417e-26	1.40853	0.28	0.015	3.42325e-22	8	FAM210B
FECH	3.36674e-20	1.36256	0.28	0.019	4.62085e-16	8	FECH
FBXO7	1.747e-16	1.35234	0.48	0.064	2.39776e-12	8	FBXO7
GATA1	6.89432e-54	1.33543	0.28	0.007	9.46245e-50	8	GATA1
TANGO2	2.18397e-26	1.33283	0.32	0.019	2.9975e-22	8	TANGO2
TMEM14C	1.07411e-10	1.31966	0.48	0.095	1.47421e-06	8	TMEM14C
UBAC1	4.51365e-35	1.30666	0.32	0.014	6.19498e-31	8	UBAC1
SOD1	2.71597e-13	1.30411	0.68	0.152	3.72767e-09	8	SOD1
CAST	2.38865e-200	1.26786	0.28	0.001	3.27842e-196	8	CAST
LXN	1.71089e-19	1.24242	0.36	0.032	2.34819e-15	8	LXN
RPS27L	6.07271e-08	1.19993	0.6	0.19	0.00083348	8	RPS27L
RRM2	9.56168e-11	1.19311	0.36	0.057	1.31234e-06	8	RRM2
BOLA3	1.21947e-14	1.18644	0.36	0.042	1.67373e-10	8	BOLA3
UROS	1.90512e-11	1.18115	0.36	0.053	2.61477e-07	8	UROS
SLC25A39	4.71532e-17	1.14433	0.44	0.052	6.47178e-13	8	SLC25A39
EIF2AK1	9.27371e-12	1.12742	0.36	0.051	1.27282e-07	8	EIF2AK1
CCT6A	9.38391e-06	1.12377	0.4	0.123	0.128794	8	CCT6A
SLC29A1	7.38834e-11	1.11438	0.28	0.035	1.01405e-06	8	SLC29A1
GYPC	5.24299e-09	1.09007	0.6	0.159	7.196e-05	8	GYPC
TSTA3	3.4218e-11	1.08884	0.28	0.034	4.69642e-07	8	TSTA3
MPC2	5.32981e-08	1.08771	0.44	0.105	0.000731516	8	MPC2
GFI1B	5.94062e-24	1.05398	0.28	0.016	8.1535e-20	8	GFI1B
SMIM12	3.59231e-17	1.04862	0.36	0.035	4.93045e-13	8	SMIM12
TFDP1	2.10983e-14	1.043	0.44	0.06	2.89574e-10	8	TFDP1
HSP90AA1	3.38055e-09	1.04193	0.84	0.314	4.63981e-05	8	HSP90AA1
SLC25A37	1.5575e-13	1.03615	0.28	0.028	2.13767e-09	8	SLC25A37
PSME3	2.28586e-11	1.02172	0.36	0.052	3.13735e-07	8	PSME3
NAA50	5.4282e-09	1.02018	0.32	0.053	7.4502e-05	8	NAA50
UCP2	1.08639e-10	1.0117	0.56	0.12	1.49106e-06	8	UCP2
CCT8	3.77143e-06	1.00133	0.48	0.15	0.0517629	8	CCT8
GARS	8.54873e-11	0.996341	0.28	0.035	1.17331e-06	8	GARS
GLRX5	2.02176e-09	0.993397	0.28	0.04	2.77486e-05	8	GLRX5
HSPA8	1.28251e-05	0.988077	0.56	0.212	0.176025	8	HSPA8
FTH1	1.05117e-07	0.961847	0.84	0.57	0.00144273	8	FTH1
ATPIF1	3.66292e-06	0.961203	0.6	0.217	0.0502736	8	ATPIF1
TPGS2	3.40467e-09	0.959368	0.36	0.063	4.67292e-05	8	TPGS2
TMEM14B	4.91432e-08	0.959233	0.44	0.1	0.00067449	8	TMEM14B
MRPL37	2.76443e-06	0.943827	0.32	0.072	0.0379419	8	MRPL37
SLIRP	7.43959e-06	0.909995	0.6	0.224	0.102108	8	SLIRP
UBE2T	5.77658e-07	0.895346	0.28	0.052	0.00792836	8	UBE2T
STOML2	0.000145443	0.844396	0.36	0.114	1	8	STOML2
POLR2K	0.000103636	0.833822	0.32	0.089	1	8	POLR2K
COX7B	6.02814e-05	0.82415	0.6	0.231	0.827362	8	COX7B
MGST3	8.74409e-05	0.802907	0.36	0.108	1	8	MGST3
SPCS3	7.5734e-08	0.799273	0.32	0.058	0.00103945	8	SPCS3
NDUFA6	5.7933e-06	0.774109	0.36	0.089	0.0795131	8	NDUFA6
NUDT21	4.05387e-05	0.770789	0.28	0.068	0.556394	8	NUDT21
TIMM13	0.00157802	0.76352	0.48	0.222	1	8	TIMM13
BNIP3L	9.01602e-07	0.747852	0.28	0.052	0.0123745	8	BNIP3L
HMGB2	0.000107819	0.743558	0.64	0.279	1	8	HMGB2
HPRT1	0.00051318	0.737524	0.32	0.104	1	8	HPRT1
MRPS25	5.58537e-06	0.737421	0.28	0.058	0.0766591	8	MRPS25
EIF3J	0.000453484	0.735164	0.32	0.102	1	8	EIF3J
RBX1	0.000385318	0.731376	0.52	0.226	1	8	RBX1
GUK1	0.00061779	0.726989	0.36	0.12	1	8	GUK1
TUBB4B	0.000376509	0.71939	0.36	0.122	1	8	TUBB4B
YWHAQ	6.12439e-05	0.716607	0.4	0.122	0.840572	8	YWHAQ
RANBP1	5.86172e-05	0.71123	0.48	0.164	0.804522	8	RANBP1
MAD2L1	8.32271e-05	0.70959	0.28	0.071	1	8	MAD2L1
EIF2S2	0.000201525	0.689753	0.44	0.154	1	8	EIF2S2
DDX39A	0.000927068	0.688161	0.28	0.087	1	8	DDX39A
CCT4	0.00080243	0.670973	0.44	0.166	1	8	CCT4
GSTO1	0.00344288	0.668273	0.4	0.16	1	8	GSTO1
AMD1	7.31129e-05	0.665655	0.28	0.069	1	8	AMD1
DNPH1	0.000142639	0.65022	0.32	0.091	1	8	DNPH1
TUBA1C	0.000646538	0.64601	0.4	0.149	1	8	TUBA1C
CKS2	0.000130373	0.637068	0.44	0.147	1	8	CKS2
DANCR	0.00414939	0.634452	0.28	0.103	1	8	DANCR
ACAT2	0.000164942	0.634269	0.28	0.074	1	8	ACAT2
RAB11B	0.000210281	0.6319	0.28	0.075	1	8	RAB11B
PSMB5	0.000176854	0.620919	0.28	0.074	1	8	PSMB5
TCP1	0.000351237	0.619514	0.36	0.116	1	8	TCP1
VBP1	0.000280446	0.610447	0.28	0.077	1	8	VBP1
SNRPD1	0.00556133	0.610206	0.48	0.248	1	8	SNRPD1
MRPL34	0.000242487	0.604666	0.28	0.075	1	8	MRPL34
FDPS	0.00165487	0.592439	0.32	0.112	1	8	FDPS
KIAA0101	0.000380137	0.5916	0.52	0.202	1	8	KIAA0101
FIS1	0.00620041	0.580171	0.28	0.104	1	8	FIS1
SNRPB	0.00309003	0.579802	0.48	0.228	1	8	SNRPB
NDUFB3	0.0001785	0.575842	0.36	0.107	1	8	NDUFB3
NME4	0.00589405	0.565254	0.32	0.128	1	8	NME4
SNRPG	0.00477959	0.561993	0.44	0.208	1	8	SNRPG
NDUFAB1	0.0082228	0.558359	0.36	0.16	1	8	NDUFAB1
TPRKB	0.00632135	0.542919	0.28	0.104	1	8	TPRKB
CALM3	0.000530042	0.519963	0.4	0.135	1	8	CALM3
BUD31	0.00176524	0.517842	0.28	0.09	1	8	BUD31
RAC1	0.00116318	0.513339	0.4	0.146	1	8	RAC1
PSMB3	0.000739486	0.509483	0.52	0.204	1	8	PSMB3
ZNF207	0.000702918	0.503839	0.32	0.099	1	8	ZNF207
POLR2L	0.00715049	0.501868	0.48	0.231	1	8	POLR2L
PSMD7	0.000358807	0.489636	0.32	0.093	1	8	PSMD7
SPCS2	0.00174405	0.485517	0.28	0.089	1	8	SPCS2
LSM3	0.00599516	0.4798	0.4	0.171	1	8	LSM3
C14orf2	0.00663739	0.478253	0.52	0.263	1	8	C14orf2
RAN	0.00484968	0.474806	0.72	0.398	1	8	RAN
NDUFS6	0.00952007	0.458719	0.36	0.155	1	8	NDUFS6
POMP	0.0078597	0.450894	0.4	0.175	1	8	POMP
NOP10	0.00926331	0.438278	0.4	0.179	1	8	NOP10
SUB1	0.00723172	0.437495	0.56	0.282	1	8	SUB1
ENY2	0.00440663	0.418399	0.32	0.117	1	8	ENY2
HN1	0.00237221	0.414403	0.32	0.109	1	8	HN1
ROMO1	0.00705227	0.404834	0.48	0.219	1	8	ROMO1
GHITM	0.00211367	0.390809	0.44	0.17	1	8	GHITM
TRMT112	0.00626777	0.385932	0.52	0.234	1	8	TRMT112
CHCHD10	0.00240322	0.379035	0.32	0.109	1	8	CHCHD10
IDH2	0.00811273	0.364119	0.4	0.168	1	8	IDH2
NDUFA1	0.0090313	0.354286	0.56	0.27	1	8	NDUFA1
DNAJA1	0.00624347	0.351402	0.36	0.14	1	8	DNAJA1
BSG	0.00577515	0.344615	0.44	0.182	1	8	BSG
IGLC2	2.02768e-30	5.71334	0.391	0.024	2.783e-26	9	IGLC2		B cell
IGKC	1.17544e-12	5.60447	0.522	0.11	1.61329e-08	9	IGKC
IGHG1	9.52837e-81	5.36136	0.783	0.036	1.30777e-76	9	IGHG1
IGHG4	1.13468e-89	5.22095	0.522	0.013	1.55734e-85	9	IGHG4
IGHG3	5.05915e-140	4.87687	0.609	0.011	6.94368e-136	9	IGHG3
IGLC3	7.68983e-38	4.63227	0.348	0.015	1.05543e-33	9	IGLC3
IGHA1	1.40421e-26	4.46956	0.348	0.021	1.92728e-22	9	IGHA1
JCHAIN	5.19277e-24	2.55947	0.957	0.213	7.12708e-20	9	JCHAIN
SEC11C	2.97581e-52	2.38416	0.652	0.039	4.0843e-48	9	SEC11C
ITM2C	7.48112e-32	2.12979	0.739	0.081	1.02678e-27	9	ITM2C
ISG20	8.83892e-83	2.1175	0.435	0.01	1.21314e-78	9	ISG20
HSP90B1	1.873e-16	1.8847	0.826	0.222	2.5707e-12	9	HSP90B1
TNFRSF17	0	1.86477	0.435	0	0	9	TNFRSF17
MZB1	1.35784e-19	1.77212	0.957	0.261	1.86364e-15	9	MZB1
SUB1	4.42409e-12	1.73259	0.783	0.281	6.07206e-08	9	SUB1
SSR3	1.22987e-14	1.71141	0.565	0.1	1.688e-10	9	SSR3
KDELR2	1.05617e-20	1.66276	0.565	0.07	1.44959e-16	9	KDELR2
PPIB	7.60832e-14	1.65371	0.783	0.218	1.04424e-09	9	PPIB
DERL3	9.02095e-32	1.63577	0.435	0.027	1.23812e-27	9	DERL3
CD38	2.14367e-21	1.6341	0.609	0.077	2.94219e-17	9	CD38
CCND2	2.58331e-33	1.62354	0.348	0.016	3.5456e-29	9	CCND2
SPCS3	1.98992e-21	1.53282	0.522	0.057	2.73116e-17	9	SPCS3
XBP1	9.23686e-13	1.52243	0.87	0.312	1.26776e-08	9	XBP1
PRDX4	2.86947e-29	1.51696	0.391	0.024	3.93834e-25	9	PRDX4
MYDGF	4.68872e-10	1.50181	0.565	0.148	6.43527e-06	9	MYDGF
HERPUD1	1.07748e-16	1.46034	0.391	0.042	1.47885e-12	9	HERPUD1
RRM2	1.7198e-14	1.44735	0.435	0.056	2.36043e-10	9	RRM2
SDF2L1	1.55008e-11	1.43427	0.435	0.072	2.12749e-07	9	SDF2L1
ANXA2	8.14574e-21	1.4174	0.391	0.033	1.118e-16	9	ANXA2
FKBP11	2.36897e-33	1.40543	0.304	0.012	3.25141e-29	9	FKBP11
LSP1	1.0703e-08	1.33483	0.435	0.094	0.000146899	9	LSP1
TXNDC11	1.68823e-26	1.3341	0.304	0.016	2.3171e-22	9	TXNDC11
CRELD2	6.42042e-15	1.32562	0.261	0.021	8.81202e-11	9	CRELD2
PRDX2	1.43689e-17	1.31448	0.391	0.039	1.97213e-13	9	PRDX2
SPCS1	1.76819e-07	1.30837	0.609	0.226	0.00242685	9	SPCS1
MANF	9.91201e-06	1.25846	0.304	0.072	0.136042	9	MANF
PDIA4	2.22303e-05	1.24785	0.261	0.058	0.305111	9	PDIA4
RNASE6	8.52405e-13	1.24509	0.261	0.025	1.16993e-08	9	RNASE6
HLA-C	1.21548e-06	1.22975	0.522	0.162	0.0166825	9	HLA-C
CD52	3.00233e-09	1.22527	0.478	0.104	4.1207e-05	9	CD52
CCDC167	2.00617e-15	1.2212	0.304	0.027	2.75347e-11	9	CCDC167
RPN2	1.62504e-06	1.21596	0.522	0.168	0.0223037	9	RPN2
DNAJB11	4.79184e-09	1.21047	0.304	0.046	6.57681e-05	9	DNAJB11
PSMD8	7.5428e-09	1.20617	0.522	0.124	0.000103525	9	PSMD8
UBE2J1	2.88095e-06	1.19122	0.391	0.101	0.0395411	9	UBE2J1
HSPA5	1.55905e-06	1.16236	0.522	0.161	0.021398	9	HSPA5
PDIA6	1.961e-05	1.15361	0.522	0.199	0.269147	9	PDIA6
HMGB3	8.65737e-14	1.15095	0.261	0.023	1.18822e-09	9	HMGB3
SEC61G	1.06461e-07	1.1497	0.522	0.147	0.00146118	9	SEC61G
HLA-B	7.13365e-06	1.14572	0.783	0.456	0.0979094	9	HLA-B
SEC61B	2.43506e-07	1.122	0.652	0.239	0.00334212	9	SEC61B
VCP	0.000128232	1.10387	0.304	0.086	1	9	VCP
SPCS2	3.70713e-07	1.08248	0.391	0.088	0.00508803	9	SPCS2
CD59	8.57081e-08	1.04975	0.348	0.066	0.00117634	9	CD59
DERL1	5.80344e-09	1.02987	0.261	0.035	7.96522e-05	9	DERL1
PSMB9	5.58239e-07	1.01134	0.348	0.073	0.00766183	9	PSMB9
B2M	2.21871e-12	1.00897	1	0.947	3.04517e-08	9	B2M
SELK	0.000158683	1.00317	0.261	0.067	1	9	SELK
FKBP2	1.61118e-05	0.99373	0.435	0.131	0.221134	9	FKBP2
WBSCR22	2.35334e-05	0.98749	0.304	0.074	0.322995	9	WBSCR22
NDUFA6	1.38782e-05	0.979041	0.348	0.089	0.190479	9	NDUFA6
TMED2	5.81091e-05	0.976904	0.348	0.103	0.797548	9	TMED2
SURF4	2.27164e-05	0.974384	0.304	0.072	0.311783	9	SURF4
MTDH	5.34276e-07	0.966257	0.565	0.165	0.00733293	9	MTDH
PLPP5	1.07877e-07	0.96289	0.261	0.04	0.00148061	9	PLPP5
NUP37	1.22136e-07	0.947168	0.261	0.04	0.00167632	9	NUP37
EIF5A	0.0015276	0.929895	0.478	0.225	1	9	EIF5A
LMAN2	0.000272722	0.926696	0.348	0.112	1	9	LMAN2
DYNLRB1	2.01053e-05	0.922509	0.435	0.134	0.275946	9	DYNLRB1
APOBEC3C	2.2624e-05	0.914348	0.304	0.073	0.310514	9	APOBEC3C
NDUFAF3	0.000891419	0.911378	0.304	0.102	1	9	NDUFAF3
MRPS33	0.00230691	0.904971	0.304	0.11	1	9	MRPS33
HM13	9.76193e-06	0.889438	0.478	0.142	0.133982	9	HM13
SDF4	3.36161e-06	0.876515	0.304	0.063	0.0461381	9	SDF4
C12orf75	1.79561e-05	0.872979	0.304	0.071	0.246447	9	C12orf75
COPE	0.000311521	0.871909	0.478	0.198	1	9	COPE
MRPL28	2.0081e-05	0.857055	0.261	0.055	0.275611	9	MRPL28
ZNF706	1.93173e-05	0.852479	0.435	0.129	0.265129	9	ZNF706
MRPS14	9.11218e-05	0.843251	0.261	0.062	1	9	MRPS14
TMEM258	0.000230414	0.836816	0.609	0.3	1	9	TMEM258
SSR1	5.9393e-05	0.82653	0.348	0.095	0.815169	9	SSR1
MRPL51	0.000708481	0.804562	0.435	0.177	1	9	MRPL51
PSMA3	0.000910266	0.794532	0.391	0.14	1	9	PSMA3
TMSB10	0.000117875	0.779313	0.913	0.82	1	9	TMSB10
ATP5G1	0.00029334	0.778733	0.478	0.178	1	9	ATP5G1
CHCHD10	0.000370013	0.776255	0.348	0.108	1	9	CHCHD10
NDUFB4	0.00177039	0.771363	0.435	0.194	1	9	NDUFB4
EAF2	0.00600137	0.765944	0.304	0.122	1	9	EAF2
ERP29	0.00300586	0.763372	0.435	0.198	1	9	ERP29
SSR2	0.00214012	0.761248	0.435	0.198	1	9	SSR2
SERP1	0.00103177	0.728067	0.565	0.271	1	9	SERP1
HMGB1	0.00359281	0.715349	0.609	0.373	1	9	HMGB1
COX7B	0.000216094	0.711238	0.565	0.231	1	9	COX7B
PSME2	0.000139057	0.707186	0.522	0.191	1	9	PSME2
PSMB6	0.00216304	0.706036	0.391	0.16	1	9	PSMB6
RER1	0.000391649	0.704811	0.261	0.068	1	9	RER1
CYCS	0.000343982	0.69759	0.435	0.153	1	9	CYCS
COX14	0.00189062	0.685328	0.304	0.103	1	9	COX14
COX8A	0.00158217	0.681757	0.522	0.228	1	9	COX8A
RPS27L	0.00287713	0.680203	0.435	0.191	1	9	RPS27L
TXNDC17	0.00121125	0.674249	0.348	0.118	1	9	TXNDC17
NOP10	0.00341492	0.671244	0.435	0.179	1	9	NOP10
PHB	0.00677671	0.660799	0.304	0.121	1	9	PHB
NDUFA1	0.00813545	0.658642	0.478	0.271	1	9	NDUFA1
COX6C	0.00468313	0.655392	0.609	0.353	1	9	COX6C
ARF1	0.000399641	0.655136	0.478	0.176	1	9	ARF1
P4HB	0.00492861	0.64494	0.522	0.271	1	9	P4HB
SRM	1.89473e-05	0.64029	0.304	0.067	0.260052	9	SRM
RPL22L1	0.00916262	0.617513	0.348	0.154	1	9	RPL22L1
PSMB1	0.00434741	0.604421	0.522	0.249	1	9	PSMB1
PSME1	0.0048617	0.602529	0.565	0.344	1	9	PSME1
EDF1	0.00990873	0.595467	0.478	0.266	1	9	EDF1
AURKAIP1	0.00627163	0.586977	0.261	0.091	1	9	AURKAIP1
NDUFC1	0.00213127	0.566838	0.391	0.147	1	9	NDUFC1
PSMC3	0.00571784	0.554745	0.261	0.089	1	9	PSMC3
UQCRQ	0.00602316	0.533533	0.565	0.279	1	9	UQCRQ
PPIA	0.0013503	0.502897	0.826	0.55	1	9	PPIA
ATP5L	0.00460044	0.493242	0.783	0.489	1	9	ATP5L

## Sheet: P07
	p_val	avg_logFC	pct.1	pct.2	p_val_adj	cluster	gene		cell type
MZB1	2.83875e-12	0.251021	0.073	0.027	3.6177e-08	1	MZB1		AML progenitor cell_nonspecificity
H2AFZ1	1.04672e-98	0.60143	0.988	0.813	1.33394e-94	2	H2AFZ		Proliferating cell
DUT1	1.49037e-92	0.812155	0.803	0.436	1.89932e-88	2	DUT
TK11	1.57769e-90	1.10773	0.428	0.118	2.0106e-86	2	TK1
TUBA1B1	3.40546e-57	0.479637	0.937	0.725	4.33991e-53	2	TUBA1B
TUBB1	1.05026e-36	0.476605	0.696	0.459	1.33845e-32	2	TUBB
TYMS1	1.20251e-32	0.609896	0.491	0.275	1.53248e-28	2	TYMS
PCNA1	6.59903e-30	0.602782	0.502	0.298	8.4098e-26	2	PCNA
DHFR1	2.81721e-27	0.699019	0.125	0.031	3.59025e-23	2	DHFR
KIAA01011	6.48274e-22	0.589847	0.325	0.17	8.2616e-18	2	KIAA0101
GAPDH	7.63448e-21	0.256593	0.973	0.895	9.72938e-17	2	GAPDH
CENPU	1.17899e-20	0.603238	0.333	0.184	1.50251e-16	2	CENPU
MAD2L11	9.56421e-15	0.426526	0.328	0.196	1.21886e-10	2	MAD2L1
ASF1B	1.65388e-14	0.567315	0.143	0.06	2.1077e-10	2	ASF1B
GINS2	1.93716e-14	0.535733	0.188	0.091	2.46872e-10	2	GINS2
CDKN1A	1.09236e-12	0.458241	0.096	0.035	1.3921e-08	2	CDKN1A
RRM2	1.26801e-12	0.512078	0.111	0.044	1.61595e-08	2	RRM2
CENPM	2.08583e-11	0.472385	0.128	0.058	2.65818e-07	2	CENPM
CENPW1	1.66058e-10	0.482734	0.179	0.098	2.11624e-06	2	CENPW
NAA38	1.99037e-10	0.274273	0.604	0.483	2.53653e-06	2	NAA38
PKMYT1	2.11641e-10	0.382296	0.06	0.019	2.69715e-06	2	PKMYT1
DSCC1	1.08879e-08	0.367214	0.069	0.026	0.000138755	2	DSCC1
CDCA5	1.7209e-08	0.328424	0.063	0.023	0.000219311	2	CDCA5
CENPH	2.33778e-08	0.402332	0.117	0.059	0.000297926	2	CENPH
RPA3	3.39974e-08	0.394492	0.226	0.144	0.000433263	2	RPA3
MCM4	3.51495e-08	0.41672	0.125	0.065	0.000447945	2	MCM4
RAD51C	1.18433e-07	0.407518	0.13	0.07	0.00150931	2	RAD51C
SNRPG	4.69784e-07	0.278765	0.389	0.299	0.00598693	2	SNRPG
CCNE2	4.8345e-07	0.310769	0.063	0.026	0.00616109	2	CCNE2
RAD51AP11	5.1245e-07	0.401907	0.108	0.057	0.00653066	2	RAD51AP1
MCM7	7.95734e-07	0.352826	0.253	0.177	0.0101408	2	MCM7
PAICS	1.183e-06	0.350199	0.232	0.159	0.0150761	2	PAICS
RFC4	1.54504e-06	0.335665	0.128	0.073	0.0196901	2	RFC4
DCK	1.6949e-06	0.333533	0.187	0.121	0.0215998	2	DCK
HSPB11	1.8525e-06	0.332402	0.31	0.233	0.0236083	2	HSPB11
CYTL1	2.02971e-06	0.344097	0.196	0.129	0.0258667	2	CYTL1
COX17	2.03885e-06	0.349439	0.318	0.244	0.0259831	2	COX17
TUBG1	2.59952e-06	0.334118	0.072	0.034	0.0331283	2	TUBG1
MCM5	2.69048e-06	0.331977	0.116	0.065	0.0342875	2	MCM5
MFGE8	3.24093e-06	0.354217	0.133	0.079	0.0413025	2	MFGE8
TMEM106C	3.24917e-06	0.318143	0.087	0.044	0.0414074	2	TMEM106C
CENPQ	3.32795e-06	0.314972	0.065	0.029	0.0424114	2	CENPQ
RANBP1	3.78961e-06	0.293154	0.334	0.257	0.0482947	2	RANBP1
PSMC3IP	5.52922e-06	0.282681	0.057	0.025	0.0704644	2	PSMC3IP
UNG	6.45878e-06	0.334503	0.199	0.135	0.0823106	2	UNG
SNRPD1	8.30261e-06	0.251189	0.47	0.401	0.105808	2	SNRPD1
HSPD1	9.65073e-06	0.267662	0.343	0.266	0.122989	2	HSPD1
HAUS1	1.30664e-05	0.35403	0.155	0.1	0.166519	2	HAUS1
CDK11	1.51233e-05	0.250664	0.116	0.067	0.192731	2	CDK1
RNASEH2A	1.54915e-05	0.324259	0.111	0.065	0.197423	2	RNASEH2A
GLO1	1.66423e-05	0.271313	0.229	0.161	0.21209	2	GLO1
MT2A	1.67323e-05	0.273457	0.232	0.164	0.213236	2	MT2A
EIF4EBP1	1.9008e-05	0.298596	0.202	0.14	0.242238	2	EIF4EBP1
HSPE1	2.19727e-05	0.25893	0.407	0.331	0.28002	2	HSPE1
HMGA1	2.31465e-05	0.304707	0.182	0.124	0.294978	2	HMGA1
EXOSC9	3.90725e-05	0.282765	0.116	0.07	0.49794	2	EXOSC9
ZWINT	4.05012e-05	0.305137	0.142	0.091	0.516147	2	ZWINT
GMNN	4.09773e-05	0.294945	0.116	0.07	0.522215	2	GMNN
UBE2T	4.40272e-05	0.307927	0.128	0.08	0.561083	2	UBE2T
FEN1	4.48139e-05	0.337374	0.173	0.12	0.571108	2	FEN1
POLR2H	6.32285e-05	0.332518	0.158	0.107	0.805784	2	POLR2H
NASP	6.73076e-05	0.287872	0.244	0.181	0.857769	2	NASP
SVIP	7.09294e-05	0.268537	0.283	0.218	0.903924	2	SVIP
SLBP	8.57298e-05	0.287632	0.25	0.188	1	2	SLBP
ACTL6A	8.86981e-05	0.260536	0.114	0.07	1	2	ACTL6A
RNASEH2C	9.59898e-05	0.28645	0.224	0.166	1	2	RNASEH2C
HIST1H4C	0.000100836	0.332616	0.102	0.062	1	2	HIST1H4C
MCM6	0.000108386	0.340724	0.08	0.045	1	2	MCM6
GPAA1	0.000109942	0.302024	0.081	0.046	1	2	GPAA1
MCM3	0.000250449	0.293029	0.134	0.09	1	2	MCM3
SLC29A1	0.000271008	0.309633	0.087	0.053	1	2	SLC29A1
SNRNP25	0.000281975	0.300306	0.127	0.084	1	2	SNRNP25
TMA16	0.000298606	0.302648	0.178	0.128	1	2	TMA16
NUDT21	0.000316521	0.266085	0.107	0.068	1	2	NUDT21
C19orf48	0.000338664	0.259247	0.185	0.134	1	2	C19orf48
SLC25A11	0.000495802	0.260467	0.116	0.076	1	2	SLC25A11
WDR34	0.000501311	0.2966	0.08	0.048	1	2	WDR34
DSN1	0.000513365	0.262575	0.057	0.031	1	2	DSN1
CDK4	0.000630152	0.28819	0.182	0.134	1	2	CDK4
AKR7A2	0.000633109	0.332485	0.134	0.094	1	2	AKR7A2
MZT2A	0.000654612	0.256642	0.154	0.109	1	2	MZT2A
TFAM	0.000726296	0.291944	0.084	0.052	1	2	TFAM
MFAP1	0.00079236	0.259109	0.08	0.049	1	2	MFAP1
CDC45	0.000850791	0.269977	0.068	0.039	1	2	CDC45
RFC2	0.000874126	0.267579	0.133	0.092	1	2	RFC2
CDCA7	0.00122966	0.264968	0.197	0.152	1	2	CDCA7
HPRT1	0.00126944	0.269083	0.155	0.113	1	2	HPRT1
CMSS11	0.00131831	0.263793	0.11	0.074	1	2	CMSS1
RPA2	0.00274165	0.262371	0.163	0.123	1	2	RPA2
RAD51	0.00346889	0.272168	0.056	0.033	1	2	RAD51
POLR2I	0.00365403	0.252783	0.182	0.142	1	2	POLR2I
SAE1	0.00436964	0.276059	0.102	0.072	1	2	SAE1
PFDN1	0.00770231	0.255874	0.16	0.126	1	2	PFDN1
SPP12	4.53178e-97	1.40796	0.479	0.143	5.77531e-93	3	SPP1		AML progenitor cell_ANXA1 high
ANXA12	9.90838e-72	1.02817	0.54	0.23	1.26272e-67	3	ANXA1
HPGDS	1.14247e-63	0.707142	0.796	0.491	1.45597e-59	3	HPGDS
VWA5A	1.50035e-25	0.632051	0.094	0.018	1.91205e-21	3	VWA5A
AE000661.371	2.9247e-25	0.644707	0.278	0.121	3.72724e-21	3	AE000661.37
SERPINE1	1.09689e-21	0.544641	0.055	0.007	1.39788e-17	3	SERPINE1
SH3BGRL3	7.15392e-18	0.291711	0.838	0.729	9.11696e-14	3	SH3BGRL3
TSPAN2	6.52458e-17	0.594661	0.08	0.02	8.31493e-13	3	TSPAN2
TRAC	8.46004e-17	0.602474	0.1	0.031	1.07815e-12	3	TRAC
HMGN3	2.17688e-12	0.396335	0.549	0.439	2.77421e-08	3	HMGN3
C1orf186	3.26669e-12	0.559578	0.231	0.13	4.16307e-08	3	C1orf186
INHBA	2.62433e-11	0.451616	0.071	0.023	3.34445e-07	3	INHBA
CALCOCO2	3.47792e-11	0.407732	0.322	0.207	4.43226e-07	3	CALCOCO2
TAGLN2	1.42395e-10	0.326187	0.614	0.51	1.81468e-06	3	TAGLN2
LGALS12	2.69861e-10	0.387449	0.378	0.266	3.43911e-06	3	LGALS1
RP11-354E11.2	8.05125e-07	0.284853	0.327	0.237	0.0102605	3	RP11-354E11.2
CASP3	8.82381e-07	0.305468	0.276	0.193	0.0112451	3	CASP3
LAPTM4A	1.41819e-06	0.319901	0.262	0.185	0.0180734	3	LAPTM4A
SAT1	2.06295e-06	0.332337	0.256	0.179	0.0262903	3	SAT1
TSC22D31	1.23347e-05	0.377617	0.094	0.051	0.157194	3	TSC22D3
KYNU	1.47142e-05	0.358851	0.195	0.134	0.187518	3	KYNU
AP001171.1	1.87385e-05	0.288881	0.231	0.163	0.238804	3	AP001171.1
MSMO1	3.30311e-05	0.313695	0.083	0.045	0.420948	3	MSMO1
DNAJB6	8.15267e-05	0.286106	0.217	0.155	1	3	DNAJB6
TUBA1A	0.000101376	0.312248	0.174	0.122	1	3	TUBA1A
SNX6	0.000129139	0.295251	0.075	0.041	1	3	SNX6
ATF4	0.000158267	0.350655	0.118	0.076	1	3	ATF4
NFKBIA	0.000264953	0.262247	0.165	0.114	1	3	NFKBIA
CITED2	0.00028759	0.327078	0.115	0.074	1	3	CITED2
CD9	0.000393048	0.253721	0.126	0.083	1	3	CD9
CD244	0.000435334	0.277971	0.075	0.044	1	3	CD244
PMAIP1	0.000691532	0.300468	0.118	0.078	1	3	PMAIP1
AATF	0.000739304	0.256125	0.082	0.049	1	3	AATF
ADK	0.00102343	0.255262	0.082	0.05	1	3	ADK
MAGED2	0.00218031	0.26302	0.132	0.094	1	3	MAGED2
KLF61	0.00271768	0.350793	0.08	0.052	1	3	KLF6
CCS	0.00302389	0.255585	0.099	0.067	1	3	CCS
HCK	0.00315528	0.258957	0.086	0.057	1	3	HCK
RAB8A	0.00341771	0.257575	0.181	0.14	1	3	RAB8A
ZMAT3	0.00515687	0.284506	0.077	0.051	1	3	ZMAT3
B2M1	2.21538e-139	0.587171	1	0.995	2.82328e-135	4	B2M		AML progenitor cell_IFITM3 high
ACTG13	7.2945e-131	1.25134	0.553	0.133	9.29611e-127	4	ACTG1
LPAR63	6.31687e-120	1.39849	0.285	0.031	8.05021e-116	4	LPAR6
IFITM33	2.60233e-111	1.31645	0.26	0.027	3.3164e-107	4	IFITM3
TUBA4A1	8.69983e-80	1.07448	0.192	0.02	1.10871e-75	4	TUBA4A
CD1642	1.04871e-62	0.893716	0.641	0.333	1.33647e-58	4	CD164
RETN	1.99774e-44	0.749947	0.142	0.022	2.54592e-40	4	RETN
HSPB1	1.71798e-35	0.75659	0.141	0.028	2.1894e-31	4	HSPB1
CLEC11A2	4.41486e-35	0.773486	0.219	0.064	5.6263e-31	4	CLEC11A
FCGRT	2.5933e-33	0.628888	0.084	0.009	3.3049e-29	4	FCGRT
VPREB12	7.44091e-32	0.719838	0.322	0.13	9.4827e-28	4	VPREB1
IGFBP2	6.52608e-30	0.575156	0.08	0.01	8.31684e-26	4	IGFBP2
IGFBP4	1.77634e-28	0.531878	0.068	0.007	2.26377e-24	4	IGFBP4
TIMP11	2.95e-26	0.6093	0.464	0.26	3.75948e-22	4	TIMP1
TRGC2	2.78165e-24	0.654841	0.123	0.03	3.54493e-20	4	TRGC2
FXYD52	6.25972e-22	0.44226	0.651	0.462	7.97738e-18	4	FXYD5
EMB	5.70489e-21	0.672335	0.16	0.054	7.27032e-17	4	EMB
SPINK2	2.28726e-20	0.395206	0.746	0.582	2.91489e-16	4	SPINK2
DDIT43	1.26041e-19	0.582505	0.155	0.053	1.60627e-15	4	DDIT4
RPL37A	4.8491e-19	0.27719	0.902	0.848	6.17969e-15	4	RPL37A
CD532	2.92605e-18	0.573027	0.199	0.083	3.72896e-14	4	CD53
MCUB	5.78291e-18	0.560183	0.089	0.022	7.36974e-14	4	MCUB
PPA1	1.22792e-17	0.600229	0.123	0.039	1.56486e-13	4	PPA1
CD99	1.27415e-17	0.301307	0.854	0.739	1.62378e-13	4	CD99
SCHIP1	1.0797e-16	0.45038	0.068	0.014	1.37597e-12	4	SCHIP1
GSTP1	1.48002e-16	0.252566	0.931	0.87	1.88614e-12	4	GSTP1
ITGB21	7.6303e-16	0.575683	0.206	0.095	9.72405e-12	4	ITGB2
MGST3	1.43971e-15	0.404144	0.06	0.012	1.83476e-11	4	MGST3
HLA-B2	3.10961e-15	0.461895	0.256	0.129	3.96289e-11	4	HLA-B
LTB1	3.89072e-14	0.568487	0.125	0.046	4.95833e-10	4	LTB
FLT3	6.00606e-14	0.548274	0.158	0.068	7.65412e-10	4	FLT3
HOXA9	6.28291e-14	0.414635	0.052	0.01	8.00694e-10	4	HOXA9
MDK1	1.46547e-13	0.446172	0.512	0.375	1.8676e-09	4	MDK
TRIB2	1.53058e-13	0.451394	0.071	0.019	1.95057e-09	4	TRIB2
TRDC3	1.76175e-13	0.525294	0.178	0.081	2.24518e-09	4	TRDC
HIST1H2AC	1.57427e-12	0.494849	0.091	0.03	2.00625e-08	4	HIST1H2AC
VIM1	1.6425e-12	0.444649	0.149	0.064	2.0932e-08	4	VIM
CLECL11	4.15746e-12	0.445983	0.24	0.13	5.29827e-08	4	CLECL1
OAT	4.24657e-12	0.470598	0.082	0.026	5.41183e-08	4	OAT
C1QTNF41	4.52636e-12	0.471351	0.123	0.049	5.76839e-08	4	C1QTNF4
FAM46A1	2.93525e-11	0.516364	0.19	0.097	3.74069e-07	4	FAM46A
LMO41	9.82481e-11	0.452792	0.157	0.075	1.25207e-06	4	LMO4
GLIPR2	1.65152e-10	0.410303	0.117	0.049	2.1047e-06	4	GLIPR2
DNTT	3.36516e-10	0.395644	0.31	0.194	4.28856e-06	4	DNTT
SMIM3	3.44886e-10	0.468957	0.199	0.108	4.39522e-06	4	SMIM3
CD59	4.19974e-10	0.443688	0.24	0.14	5.35215e-06	4	CD59
CLDN5	7.17872e-10	0.466615	0.101	0.042	9.14856e-06	4	CLDN5
NEGR11	7.52431e-10	0.486278	0.181	0.096	9.58898e-06	4	NEGR1
ACY31	7.61368e-10	0.42294	0.162	0.082	9.70287e-06	4	ACY3
FLOT1	1.48346e-09	0.365498	0.055	0.016	1.89052e-05	4	FLOT1
REEP5	2.9132e-09	0.387505	0.084	0.032	3.71258e-05	4	REEP5
ID23	5.5591e-09	0.364604	0.135	0.065	7.08451e-05	4	ID2
PRNP1	6.46402e-09	0.43491	0.101	0.044	8.23775e-05	4	PRNP
LY6E	7.21582e-09	0.379696	0.141	0.07	9.19584e-05	4	LY6E
CD7	1.24068e-08	0.335274	0.411	0.299	0.000158112	4	CD7
PNP1	1.76971e-08	0.402995	0.098	0.043	0.000225532	4	PNP
PRDX1	3.07799e-08	0.311331	0.461	0.348	0.000392259	4	PRDX1
LGALS3BP	3.8936e-08	0.408635	0.18	0.102	0.0004962	4	LGALS3BP
CARHSP11	4.02589e-08	0.36802	0.217	0.131	0.000513059	4	CARHSP1
CLEC12A	5.31367e-08	0.333878	0.078	0.031	0.000677174	4	CLEC12A
SPINT2	5.40323e-08	0.379628	0.158	0.086	0.000688587	4	SPINT2
YBX1	1.67139e-07	0.328431	0.406	0.305	0.00213002	4	YBX1
CAT	2.27818e-07	0.428572	0.171	0.1	0.00290331	4	CAT
SCPEP1	3.15427e-07	0.349561	0.059	0.022	0.0040198	4	SCPEP1
BST2	3.27558e-07	0.384755	0.105	0.051	0.0041744	4	BST2
IFI6	4.96444e-07	0.449714	0.169	0.1	0.00632668	4	IFI6
SOD1	6.35097e-07	0.299979	0.404	0.309	0.00809367	4	SOD1
CD3D	7.05712e-07	0.286177	0.404	0.303	0.00899359	4	CD3D
SEPT9	7.18479e-07	0.397059	0.116	0.06	0.0091563	4	SEPT9
PRDX2	1.12338e-06	0.268188	0.08	0.036	0.0143164	4	PRDX2
HOPX	1.28895e-06	0.313915	0.203	0.127	0.0164264	4	HOPX
GLIPR1	1.93468e-06	0.311766	0.068	0.029	0.0246555	4	GLIPR1
NEXN	2.73061e-06	0.276861	0.077	0.035	0.0347989	4	NEXN
CTSB1	2.73699e-06	0.351933	0.137	0.078	0.0348802	4	CTSB
CAPG	3.10331e-06	0.310083	0.32	0.233	0.0395486	4	CAPG
MDFI	4.11117e-06	0.312511	0.148	0.087	0.0523927	4	MDFI
PIGT	6.27001e-06	0.321279	0.133	0.076	0.079905	4	PIGT
SPARC	6.34188e-06	0.307969	0.173	0.107	0.0808209	4	SPARC
TSPAN13	6.53513e-06	0.314686	0.089	0.044	0.0832837	4	TSPAN13
PRDX3	7.00977e-06	0.295462	0.294	0.212	0.0893325	4	PRDX3
ALDH2	7.05938e-06	0.297457	0.073	0.034	0.0899647	4	ALDH2
LSP1	8.91751e-06	0.303081	0.335	0.249	0.113645	4	LSP1
CD320	9.82508e-06	0.296533	0.068	0.031	0.125211	4	CD320
CXCR4	1.00867e-05	0.301517	0.053	0.022	0.128545	4	CXCR4
TCEAL4	1.04737e-05	0.315239	0.077	0.037	0.133477	4	TCEAL4
TRGC1	1.48946e-05	0.264828	0.052	0.021	0.189817	4	TRGC1
MT-TC	1.75704e-05	0.340807	0.089	0.046	0.223917	4	MT-TC
NAP1L1	1.89895e-05	0.26978	0.335	0.249	0.242002	4	NAP1L1
RGS10	2.39372e-05	0.32623	0.082	0.042	0.305055	4	RGS10
RPP40	2.49872e-05	0.304231	0.071	0.034	0.318437	4	RPP40
LAMP1	2.77057e-05	0.287966	0.185	0.122	0.353081	4	LAMP1
IL16	2.85769e-05	0.283292	0.069	0.033	0.364184	4	IL16
NENF	2.96438e-05	0.275367	0.103	0.057	0.377781	4	NENF
ENG	3.57289e-05	0.268537	0.071	0.035	0.455329	4	ENG
F12	6.17435e-05	0.272072	0.055	0.025	0.786859	4	F12
MED9	9.02551e-05	0.289104	0.059	0.028	1	4	MED9
TRIM44	0.000111101	0.269264	0.059	0.028	1	4	TRIM44
MAP3K8	0.000134418	0.253724	0.101	0.059	1	4	MAP3K8
TK13	0.000150569	0.265393	0.221	0.157	1	4	TK1
NXT2	0.000152723	0.30202	0.075	0.04	1	4	NXT2
CSTB	0.00015795	0.278667	0.091	0.051	1	4	CSTB
RPS4Y1	0.000181343	0.253487	0.402	0.332	1	4	RPS4Y1
KCNK17	0.000228666	0.315725	0.06	0.03	1	4	KCNK17
PDLIM2	0.00043729	0.251873	0.062	0.033	1	4	PDLIM2
PKM	0.000490593	0.267974	0.354	0.291	1	4	PKM
UBE2C3	6.06312e-267	1.97931	0.604	0.053	7.72685e-263	5	UBE2C		Proliferating cell
TOP2A4	4.73071e-201	1.71933	0.383	0.022	6.02882e-197	5	TOP2A
CCNB13	1.66267e-189	1.71243	0.409	0.03	2.11891e-185	5	CCNB1
CDC201	4.63866e-169	1.45723	0.298	0.014	5.91151e-165	5	CDC20
CCNB23	7.09917e-167	1.61523	0.424	0.042	9.04718e-163	5	CCNB2
ARL6IP12	2.37119e-134	1.50067	0.599	0.13	3.02184e-130	5	ARL6IP1
BIRC5	5.36131e-100	1.2025	0.228	0.018	6.83246e-96	5	BIRC5
PTTG12	5.31172e-82	1.25376	0.474	0.121	6.76925e-78	5	PTTG1
KPNA22	1.21211e-75	1.16138	0.313	0.055	1.54471e-71	5	KPNA2
PLK1	4.20591e-66	0.957072	0.163	0.014	5.36001e-62	5	PLK1
TUBA1B2	3.01434e-65	0.651908	0.967	0.736	3.84148e-61	5	TUBA1B
HMMR	3.59737e-65	0.912783	0.138	0.009	4.58449e-61	5	HMMR
TUBA1C2	2.19915e-64	1.09457	0.414	0.11	2.8026e-60	5	TUBA1C
CKS21	1.25501e-61	1.03242	0.381	0.096	1.59938e-57	5	CKS2
NUSAP12	2.43086e-56	1.02871	0.283	0.059	3.09789e-52	5	NUSAP1
TUBB4B2	2.88813e-52	1.05434	0.368	0.106	3.68063e-48	5	TUBB4B
AURKA	1.10212e-50	0.87197	0.138	0.014	1.40455e-46	5	AURKA
AURKB	1.56014e-50	0.868553	0.183	0.027	1.98825e-46	5	AURKB
CCNA21	3.54243e-49	0.973201	0.185	0.029	4.51447e-45	5	CCNA2
TUBB3	3.76574e-48	0.744467	0.782	0.466	4.79905e-44	5	TUBB
CDKN3	7.72408e-48	0.908597	0.18	0.028	9.84357e-44	5	CDKN3
H2AFZ3	7.03778e-46	0.500148	0.977	0.826	8.96894e-42	5	H2AFZ
CKS1B2	3.32983e-44	0.934438	0.406	0.139	4.24354e-40	5	CKS1B
CDK13	5.05941e-44	1.00569	0.248	0.057	6.44771e-40	5	CDK1
HMGB22	3.36012e-42	0.983125	0.296	0.082	4.28214e-38	5	HMGB2
CALM2	1.46226e-39	0.548964	0.895	0.691	1.86351e-35	5	CALM2
TMSB4X	2.40688e-39	0.307836	0.997	0.995	3.06733e-35	5	TMSB4X
MAD2L14	1.55047e-36	0.845903	0.454	0.192	1.97592e-32	5	MAD2L1
TROAP	2.81421e-35	0.600264	0.075	0.005	3.58643e-31	5	TROAP
DLGAP5	1.36529e-34	0.606145	0.083	0.007	1.73993e-30	5	DLGAP5
NEK2	1.22856e-32	0.555156	0.07	0.005	1.56568e-28	5	NEK2
CDCA8	3.32825e-32	0.73557	0.115	0.017	4.24153e-28	5	CDCA8
KNSTRN	2.42114e-31	0.709061	0.118	0.018	3.08551e-27	5	KNSTRN
KIF23	2.40034e-30	0.490389	0.058	0.003	3.05899e-26	5	KIF23
PRR11	3.61459e-29	0.693706	0.123	0.021	4.60643e-25	5	PRR11
CKAP2L	5.91706e-29	0.638108	0.098	0.013	7.54071e-25	5	CKAP2L
SMC41	9.41755e-27	0.749253	0.291	0.106	1.20017e-22	5	SMC4
KIFC1	1.07177e-26	0.657702	0.103	0.016	1.36586e-22	5	KIFC1
STMN1	8.20009e-26	0.350585	0.937	0.811	1.04502e-21	5	STMN1
BUB1B	1.23099e-25	0.574224	0.1	0.016	1.56877e-21	5	BUB1B
NUF2	2.64326e-25	0.626453	0.095	0.015	3.36857e-21	5	NUF2
CENPA	2.99438e-25	0.480814	0.063	0.006	3.81604e-21	5	CENPA
GTSE1	3.71515e-25	0.583476	0.083	0.011	4.73459e-21	5	GTSE1
HMGB1	1.40189e-23	0.526114	0.722	0.491	1.78657e-19	5	HMGB1
HJURP	1.75627e-23	0.593836	0.08	0.011	2.23819e-19	5	HJURP
RACGAP1	2.65865e-23	0.669964	0.11	0.022	3.38819e-19	5	RACGAP1
TPX2	3.5655e-22	0.614737	0.1	0.019	4.54387e-18	5	TPX2
CDCA3	1.16301e-21	0.593426	0.093	0.017	1.48215e-17	5	CDCA3
SPDL1	1.41879e-21	0.615921	0.093	0.017	1.80811e-17	5	SPDL1
PRC1	1.68021e-21	0.587439	0.083	0.013	2.14127e-17	5	PRC1
CENPN2	3.67753e-20	0.652955	0.173	0.054	4.68665e-16	5	CENPN
IGLL11	2.20821e-19	0.54832	0.729	0.555	2.81415e-15	5	IGLL1
BUB1	4.18442e-19	0.485038	0.08	0.014	5.33262e-15	5	BUB1
TTK	8.02728e-19	0.572899	0.088	0.017	1.023e-14	5	TTK
HN11	1.23136e-17	0.633885	0.361	0.184	1.56925e-13	5	HN1
LSM5	4.57681e-17	0.566755	0.474	0.282	5.83269e-13	5	LSM5
KIF2C	5.33804e-17	0.475899	0.075	0.014	6.80279e-13	5	KIF2C
UBB	8.16936e-17	0.288966	0.917	0.841	1.0411e-12	5	UBB
CENPF	1.91123e-16	0.406892	0.055	0.008	2.43567e-12	5	CENPF
NDC80	2.75603e-16	0.55744	0.113	0.03	3.51228e-12	5	NDC80
KIF11	8.86447e-16	0.359858	0.063	0.011	1.12969e-11	5	KIF11
NCAPG	1.75833e-15	0.476601	0.075	0.015	2.24082e-11	5	NCAPG
TACC31	4.14482e-15	0.515335	0.165	0.059	5.28215e-11	5	TACC3
HIST1H4C2	4.51353e-15	0.606624	0.163	0.059	5.75205e-11	5	HIST1H4C
OIP5	1.79622e-13	0.433504	0.07	0.015	2.2891e-09	5	OIP5
H2AFV	4.51833e-13	0.38455	0.519	0.323	5.75816e-09	5	H2AFV
RAD21	5.35739e-13	0.5075	0.155	0.059	6.82746e-09	5	RAD21
DTYMK1	1.8237e-12	0.517413	0.18	0.077	2.32413e-08	5	DTYMK
GPSM2	2.31253e-12	0.41558	0.085	0.023	2.94709e-08	5	GPSM2
HNRNPA2B1	2.59624e-12	0.402424	0.594	0.416	3.30865e-08	5	HNRNPA2B1
KIF20B	3.1468e-12	0.385295	0.075	0.019	4.01028e-08	5	KIF20B
RAN	4.13547e-12	0.360433	0.644	0.482	5.27024e-08	5	RAN
SGO1	9.17226e-12	0.480621	0.088	0.025	1.16891e-07	5	SGO1
ANP32E	1.3159e-11	0.457815	0.15	0.059	1.67698e-07	5	ANP32E
CKAP2	8.1037e-11	0.457165	0.118	0.043	1.03274e-06	5	CKAP2
NUCKS1	1.09337e-10	0.436809	0.414	0.26	1.39339e-06	5	NUCKS1
RBMX	7.00736e-10	0.404713	0.353	0.216	8.93018e-06	5	RBMX
BCL2L12	1.38708e-09	0.429879	0.115	0.045	1.76769e-05	5	BCL2L12
BUB31	2.3279e-09	0.433311	0.261	0.144	2.96667e-05	5	BUB3
RAD51AP12	2.33808e-09	0.455191	0.135	0.058	2.97965e-05	5	RAD51AP1
COX8A	3.09598e-09	0.419249	0.446	0.299	3.94552e-05	5	COX8A
MIS18A	3.54064e-09	0.394715	0.145	0.064	4.5122e-05	5	MIS18A
DDX39A	3.59593e-09	0.432005	0.226	0.12	4.58265e-05	5	DDX39A
SELL	4.68866e-09	0.390977	0.326	0.198	5.97523e-05	5	SELL
SKA3	9.61236e-09	0.431927	0.078	0.026	0.0001225	5	SKA3
KIF22	1.01937e-08	0.454528	0.118	0.049	0.000129909	5	KIF22
TMPO	1.12708e-08	0.426505	0.198	0.103	0.000143635	5	TMPO
SPC25	1.4084e-08	0.371368	0.055	0.015	0.000179487	5	SPC25
SRSF3	2.01036e-08	0.291949	0.539	0.381	0.0002562	5	SRSF3
H2AFX	5.00434e-08	0.367685	0.078	0.027	0.000637753	5	H2AFX
APOLD1	1.15192e-07	0.351743	0.053	0.015	0.00146801	5	APOLD1
MRPL52	1.38117e-07	0.323261	0.238	0.135	0.00176016	5	MRPL52
SHCBP1	1.89755e-07	0.355498	0.075	0.027	0.00241824	5	SHCBP1
ARHGAP15	2.10913e-07	0.350671	0.221	0.125	0.00268787	5	ARHGAP15
ZCRB1	2.99399e-07	0.350477	0.301	0.189	0.00381554	5	ZCRB1
HMGN2	3.40445e-07	0.325512	0.125	0.058	0.00433863	5	HMGN2
BRD8	4.18092e-07	0.387946	0.085	0.034	0.00532816	5	BRD8
PSMA4	1.01922e-06	0.279749	0.506	0.382	0.0129889	5	PSMA4
GLUL	1.17572e-06	0.271242	0.609	0.484	0.0149834	5	GLUL
TPRKB	2.30656e-06	0.31296	0.231	0.14	0.0293948	5	TPRKB
RAP1B	3.07973e-06	0.289443	0.353	0.238	0.039248	5	RAP1B
UBE2T1	3.64355e-06	0.349684	0.15	0.081	0.0464334	5	UBE2T
XRCC4	4.70448e-06	0.323251	0.068	0.026	0.0599539	5	XRCC4
RBM8A	4.79162e-06	0.286252	0.311	0.206	0.0610644	5	RBM8A
CNIH4	5.30914e-06	0.321875	0.083	0.036	0.0676597	5	CNIH4
EXOSC8	6.5242e-06	0.331184	0.248	0.157	0.0831444	5	EXOSC8
KIF5B	6.54109e-06	0.329088	0.18	0.105	0.0833596	5	KIF5B
MKKS	7.01144e-06	0.338184	0.201	0.122	0.0893538	5	MKKS
CENPW3	7.75662e-06	0.33473	0.18	0.104	0.0988504	5	CENPW
PTTG1IP	9.17567e-06	0.31742	0.178	0.103	0.116935	5	PTTG1IP
HP1BP3	1.1564e-05	0.315004	0.185	0.109	0.147372	5	HP1BP3
ALG8	1.20527e-05	0.294817	0.083	0.037	0.1536	5	ALG8
HSPA8	1.43963e-05	0.311331	0.19	0.115	0.183467	5	HSPA8
EWSR1	1.83955e-05	0.290141	0.246	0.156	0.234432	5	EWSR1
NEXN1	1.97436e-05	0.322292	0.08	0.036	0.251613	5	NEXN
FKBP2	1.97702e-05	0.293191	0.238	0.152	0.251951	5	FKBP2
CTSS1	2.4145e-05	0.285858	0.14	0.077	0.307704	5	CTSS
GRB2	2.85998e-05	0.276986	0.165	0.096	0.364476	5	GRB2
HSBP1	3.1915e-05	0.258683	0.381	0.276	0.406725	5	HSBP1
CLECL12	3.2725e-05	0.337787	0.216	0.137	0.417048	5	CLECL1
PLAC81	3.39392e-05	0.282761	0.348	0.247	0.432522	5	PLAC8
FBXO5	3.83988e-05	0.258354	0.065	0.027	0.489355	5	FBXO5
DCPS	3.84628e-05	0.312398	0.1	0.051	0.49017	5	DCPS
NDUFB4	4.06172e-05	0.26757	0.411	0.305	0.517626	5	NDUFB4
LGALS121	4.63684e-05	0.296756	0.078	0.036	0.590918	5	LGALS12
POC1A	5.15778e-05	0.290993	0.055	0.022	0.657308	5	POC1A
CBFB	7.66595e-05	0.270034	0.053	0.021	0.976949	5	CBFB
ZNF93	7.72051e-05	0.267094	0.075	0.035	0.983902	5	ZNF93
C21orf58	8.13114e-05	0.292274	0.073	0.033	1	5	C21orf58
LMNB1	9.67032e-05	0.337445	0.13	0.075	1	5	LMNB1
LSM4	0.000110914	0.289354	0.301	0.216	1	5	LSM4
LBR	0.000112806	0.340023	0.103	0.055	1	5	LBR
HNRNPH3	0.000118533	0.259961	0.281	0.196	1	5	HNRNPH3
PPP1R2	0.000219135	0.261808	0.075	0.037	1	5	PPP1R2
IFI61	0.000311003	0.366049	0.163	0.104	1	5	IFI6
LYL1	0.000349949	0.285299	0.075	0.038	1	5	LYL1
PSMB6	0.000358924	0.256223	0.358	0.273	1	5	PSMB6
NUP37	0.000425211	0.308543	0.068	0.033	1	5	NUP37
GPX4	0.000443481	0.25777	0.388	0.299	1	5	GPX4
CD38	0.000530825	0.256009	0.283	0.204	1	5	CD38
HNRNPM	0.0005688	0.265268	0.288	0.212	1	5	HNRNPM
CASP61	0.000606859	0.261062	0.231	0.162	1	5	CASP6
AKR1A1	0.00102456	0.279862	0.185	0.126	1	5	AKR1A1
MTIF3	0.0013735	0.260151	0.198	0.14	1	5	MTIF3
MED21	0.00144647	0.287638	0.13	0.083	1	5	MED21
METTL10	0.00217812	0.25084	0.055	0.028	1	5	METTL10
SSSCA1	0.0024807	0.285831	0.078	0.045	1	5	SSSCA1
MDH1	0.00259938	0.253429	0.221	0.162	1	5	MDH1
CCDC124	0.00364025	0.277276	0.13	0.087	1	5	CCDC124
ELAVL1	0.00618588	0.2613	0.148	0.103	1	5	ELAVL1
PRMT2	0.00626682	0.26657	0.118	0.079	1	5	PRMT2
HBA23	6.48177e-115	0.902466	0.602	0.137	8.26037e-111	6	HBA2		Erythroid cell_HBA2 high
HBA14	1.79193e-105	0.873764	0.533	0.114	2.28363e-101	6	HBA1
HBB3	3.33985e-94	0.563514	0.692	0.236	4.2563e-90	6	HBB
HBD	3.97419e-45	0.607293	0.179	0.027	5.06471e-41	6	HBD
IGHG4	1.15341e-41	0.640735	0.147	0.019	1.46991e-37	6	IGHG4
IGKC2	1.58488e-38	0.264307	0.444	0.173	2.01977e-34	6	IGKC
HBM	8.56729e-24	0.475082	0.078	0.009	1.09182e-19	6	HBM
AHSP	3.15445e-23	0.43301	0.078	0.01	4.02003e-19	6	AHSP
IGHG3	1.14888e-19	0.269349	0.072	0.01	1.46414e-15	6	IGHG3
IGLC2	2.49103e-16	0.430998	0.075	0.013	3.17457e-12	6	IGLC2
IGHA1	1.8589e-13	0.336312	0.107	0.03	2.36899e-09	6	IGHA1
MYL6	7.35232e-09	0.326731	0.72	0.62	9.36979e-05	6	MYL6
HPGDS2	1.24237e-07	0.259087	0.646	0.526	0.00158328	6	HPGDS
CENPT	0.00019766	0.302383	0.055	0.022	1	6	CENPT
TMEM222	0.00033057	0.345267	0.058	0.025	1	6	TMEM222
NDUFS2	0.000802613	0.398064	0.135	0.085	1	6	NDUFS2
NEDD8	0.000866721	0.275946	0.282	0.213	1	6	NEDD8
TRH1	0.000914407	0.368683	0.187	0.129	1	6	TRH
MT-ATP8	0.00105688	0.358496	0.297	0.23	1	6	MT-ATP8
SCAMP3	0.00112814	0.297649	0.107	0.062	1	6	SCAMP3
KIAA1191	0.00116128	0.288896	0.052	0.023	1	6	KIAA1191
COMMD1	0.00224536	0.292109	0.115	0.071	1	6	COMMD1
METAP2	0.00237129	0.291504	0.193	0.138	1	6	METAP2
ADD3	0.00336705	0.32426	0.072	0.04	1	6	ADD3
MAP3K7	0.00501458	0.256854	0.052	0.026	1	6	MAP3K7
GCHFR	0.00592975	0.290472	0.072	0.041	1	6	GCHFR
PGLS	0.00637058	0.306242	0.098	0.062	1	6	PGLS
CSE1L	0.00641249	0.341588	0.089	0.055	1	6	CSE1L
GGNBP2	0.00820157	0.329156	0.104	0.068	1	6	GGNBP2
FLI1	0.00867264	0.281367	0.066	0.038	1	6	FLI1
ABHD14A	0.00872668	0.265489	0.072	0.042	1	6	ABHD14A
IRF8	1.38192e-215	1.73417	0.332	0.007	1.76112e-211	7	IRF8		Monocyte
RP11-359N11.1	2.42829e-156	1.4042	0.224	0.004	3.09462e-152	7	RP11-359N11.1
FXYD7	1.56974e-140	1.22327	0.181	0.002	2.00048e-136	7	FXYD7
JAML	3.02059e-61	0.965756	0.091	0.002	3.84944e-57	7	JAML
ID24	8.76252e-39	1.21074	0.289	0.062	1.1167e-34	7	ID2
TRDC5	3.17743e-36	1.14546	0.323	0.081	4.04932e-32	7	TRDC
IGHM	3.60017e-27	0.882356	0.142	0.022	4.58806e-23	7	IGHM
CD741	5.50473e-26	0.971747	0.888	0.738	7.01523e-22	7	CD74
TCF7	1.18454e-25	0.71278	0.086	0.008	1.50958e-21	7	TCF7
DUSP4	1.8288e-24	0.634326	0.091	0.01	2.33062e-20	7	DUSP4
DDIT44	7.33789e-19	0.770093	0.207	0.058	9.35141e-15	7	DDIT4
COTL1	1.66268e-18	0.799769	0.129	0.026	2.11891e-14	7	COTL1
ACTG15	3.41087e-17	0.625187	0.405	0.175	4.34681e-13	7	ACTG1
ZNF776	2.03063e-15	0.530359	0.065	0.008	2.58784e-11	7	ZNF776
MS4A1	4.99217e-15	0.491348	0.056	0.006	6.36203e-11	7	MS4A1
SMIM14	2.17347e-14	0.575399	0.095	0.018	2.76987e-10	7	SMIM14
HLA-DRA	1.61158e-13	0.81684	0.56	0.386	2.05379e-09	7	HLA-DRA
FXYD53	1.71345e-12	0.531003	0.659	0.477	2.18362e-08	7	FXYD5
SCPEP11	1.98618e-12	0.53506	0.099	0.022	2.53118e-08	7	SCPEP1
LTB2	1.0821e-11	0.737301	0.155	0.051	1.37903e-07	7	LTB
HLA-DRB11	1.12697e-11	0.797495	0.353	0.188	1.43621e-07	7	HLA-DRB1
ACY32	4.46671e-11	0.659237	0.211	0.085	5.69238e-07	7	ACY3
HLA-DPA1	9.56959e-10	0.726988	0.181	0.073	1.21955e-05	7	HLA-DPA1
HLA-DQB1	2.95917e-09	0.646637	0.112	0.035	3.77116e-05	7	HLA-DQB1
CD533	6.19323e-09	0.644873	0.207	0.092	7.89265e-05	7	CD53
SEPT91	1.02643e-08	0.535535	0.159	0.062	0.000130808	7	SEPT9
FCER1G	1.33673e-08	0.534057	0.086	0.024	0.000170353	7	FCER1G
CALM1	2.04786e-08	0.334772	0.534	0.336	0.00026098	7	CALM1
PLAUR	3.10009e-08	0.393508	0.056	0.012	0.000395076	7	PLAUR
CD1644	3.18757e-08	0.47939	0.517	0.364	0.000406224	7	CD164
TCF4	4.45062e-08	0.44391	0.065	0.015	0.000567187	7	TCF4
MCUB1	4.8183e-08	0.523006	0.091	0.027	0.000614044	7	MCUB
PRNP2	1.44655e-07	0.52158	0.125	0.047	0.00184349	7	PRNP
CLECL13	1.49062e-07	0.524667	0.259	0.138	0.00189965	7	CLECL1
HIST1H2AC1	3.59357e-07	0.610385	0.099	0.034	0.00457964	7	HIST1H2AC
HLA-B3	5.0805e-07	0.484366	0.259	0.139	0.00647459	7	HLA-B
REEP51	6.68801e-07	0.516095	0.099	0.035	0.0085232	7	REEP5
LMO42	7.06588e-07	0.546103	0.172	0.08	0.00900476	7	LMO4
HDAC1	1.1328e-06	0.458597	0.233	0.124	0.0144364	7	HDAC1
FAM65B	1.43334e-06	0.433764	0.065	0.018	0.0182665	7	FAM65B
ZNF503-AS1	1.9946e-06	0.347326	0.052	0.013	0.0254191	7	ZNF503-AS1
IFNGR1	3.30888e-06	0.516034	0.134	0.058	0.0421683	7	IFNGR1
PLD4	5.10924e-06	0.448585	0.112	0.045	0.0651122	7	PLD4
HLA-DPB11	5.54171e-06	0.531948	0.164	0.08	0.0706236	7	HLA-DPB1
GLIPR11	5.92862e-06	0.382418	0.086	0.031	0.0755543	7	GLIPR1
HLA-DRB6	6.57607e-06	0.399123	0.108	0.043	0.0838054	7	HLA-DRB6
FLT31	8.04042e-06	0.366924	0.159	0.075	0.102467	7	FLT3
CDK11B	8.9484e-06	0.422528	0.138	0.063	0.114038	7	CDK11B
BTG11	8.95872e-06	0.467152	0.224	0.124	0.11417	7	BTG1
LY86	9.93618e-06	0.462333	0.103	0.042	0.126627	7	LY86
TRIB21	1.13721e-05	0.478313	0.069	0.023	0.144927	7	TRIB2
IRF2BP22	1.82464e-05	0.445141	0.203	0.111	0.232532	7	IRF2BP2
PEA15	1.85216e-05	0.376415	0.065	0.021	0.236039	7	PEA15
PAK1	2.06617e-05	0.388967	0.06	0.019	0.263313	7	PAK1
CD591	3.41316e-05	0.395914	0.25	0.148	0.434973	7	CD59
IDH3A	3.52152e-05	0.354457	0.078	0.029	0.448783	7	IDH3A
TRGC21	4.02275e-05	0.439329	0.095	0.039	0.512659	7	TRGC2
PRPF6	7.36921e-05	0.385462	0.121	0.057	0.939132	7	PRPF6
CALM21	0.000164315	0.258202	0.797	0.705	1	7	CALM2
GADD45B	0.000187948	0.343119	0.056	0.02	1	7	GADD45B
HLA-DMA	0.000190492	0.472592	0.116	0.058	1	7	HLA-DMA
CXorf21	0.000231132	0.344044	0.065	0.025	1	7	CXorf21
BUB32	0.000321534	0.477341	0.233	0.151	1	7	BUB3
WBSCR22	0.000339875	0.367701	0.22	0.137	1	7	WBSCR22
ALDH21	0.000382261	0.384476	0.082	0.036	1	7	ALDH2
MGAT2	0.000419797	0.273086	0.073	0.03	1	7	MGAT2
NHLRC3	0.000438391	0.288991	0.099	0.047	1	7	NHLRC3
TRIM13	0.00047736	0.407486	0.103	0.051	1	7	TRIM13
LITAF	0.000520987	0.364569	0.353	0.255	1	7	LITAF
NKG71	0.00053514	0.287391	0.086	0.039	1	7	NKG7
IL6R	0.000538391	0.313884	0.052	0.019	1	7	IL6R
NEGR12	0.000688154	0.363146	0.172	0.103	1	7	NEGR1
GMCL1	0.00070464	0.27444	0.078	0.034	1	7	GMCL1
HSPB12	0.000719324	0.322557	0.086	0.04	1	7	HSPB1
CDC16	0.000913861	0.311481	0.091	0.043	1	7	CDC16
ORC6	0.000934156	0.279045	0.082	0.038	1	7	ORC6
LCP1	0.00097025	0.284591	0.293	0.198	1	7	LCP1
EVI2B	0.00101457	0.322509	0.06	0.025	1	7	EVI2B
CTSB2	0.0010236	0.454699	0.142	0.082	1	7	CTSB
GGNBP21	0.00104742	0.397742	0.125	0.068	1	7	GGNBP2
EPC1	0.00105468	0.37318	0.086	0.042	1	7	EPC1
C12orf75	0.00110239	0.284124	0.211	0.133	1	7	C12orf75
TMX2	0.00126724	0.251345	0.134	0.073	1	7	TMX2
POU2F2	0.00147147	0.324818	0.078	0.036	1	7	POU2F2
NECAP2	0.00158938	0.302186	0.103	0.054	1	7	NECAP2
WDFY4	0.0016919	0.266105	0.06	0.026	1	7	WDFY4
MALAT11	0.00169803	0.352463	0.534	0.436	1	7	MALAT1
MIIP	0.00174443	0.263833	0.052	0.021	1	7	MIIP
FES	0.00181655	0.271889	0.086	0.042	1	7	FES
SLC38A2	0.00183585	0.299166	0.151	0.089	1	7	SLC38A2
FKBP21	0.00203425	0.265503	0.233	0.156	1	7	FKBP2
RAD17	0.00207646	0.324203	0.065	0.029	1	7	RAD17
BST21	0.00240589	0.327287	0.103	0.056	1	7	BST2
DEGS1	0.00243201	0.290385	0.112	0.061	1	7	DEGS1
SELPLG	0.00244023	0.279946	0.069	0.032	1	7	SELPLG
RAD511	0.00247004	0.253911	0.073	0.035	1	7	RAD51
PSMC1	0.00277554	0.286053	0.078	0.038	1	7	PSMC1
EVL	0.00291409	0.390628	0.155	0.098	1	7	EVL
VIM2	0.00301363	0.310734	0.125	0.072	1	7	VIM
PSME2	0.00369556	0.32202	0.237	0.166	1	7	PSME2
PSMB4	0.00375199	0.299489	0.125	0.073	1	7	PSMB4
MOB1A	0.00405381	0.305572	0.194	0.128	1	7	MOB1A
POLB	0.00412542	0.254042	0.06	0.028	1	7	POLB
LRMP	0.00417062	0.321948	0.108	0.061	1	7	LRMP
SEC13	0.00443155	0.298752	0.168	0.109	1	7	SEC13
MITD1	0.00443331	0.271	0.06	0.028	1	7	MITD1
SH2D3C	0.00445596	0.257218	0.069	0.033	1	7	SH2D3C
LSP11	0.00489876	0.284717	0.336	0.256	1	7	LSP1
CCDC91	0.00540165	0.272834	0.052	0.023	1	7	CCDC91
DCTPP1	0.00543632	0.252757	0.151	0.094	1	7	DCTPP1
UTP6	0.00606004	0.300702	0.108	0.063	1	7	UTP6
PHLDA2	0.00627391	0.26966	0.065	0.032	1	7	PHLDA2
HINT2	0.00666091	0.293089	0.112	0.066	1	7	HINT2
ASUN	0.00679064	0.272296	0.082	0.044	1	7	ASUN
SPNS3	0.00688443	0.278306	0.052	0.023	1	7	SPNS3
PTOV1	0.00730689	0.287188	0.134	0.083	1	7	PTOV1
CCNG1	0.00739606	0.265465	0.159	0.103	1	7	CCNG1
HPCAL1	0.00816631	0.291903	0.147	0.094	1	7	HPCAL1
CCL5	2.07079e-207	1.81418	0.364	0.008	2.63901e-203	8	CCL5		T cell
GNLY	2.09056e-156	2.01731	0.24	0.004	2.66421e-152	8	GNLY
S100A10	1.43807e-122	1.55949	0.26	0.009	1.83268e-118	8	S100A10
GZMB	1.0997e-107	1.41833	0.143	0.001	1.40146e-103	8	GZMB
GZMH	1.6431e-68	0.786448	0.084	0	2.09396e-64	8	GZMH
CCL4	2.62094e-58	1.297	0.104	0.002	3.34012e-54	8	CCL4
GZMA	5.52502e-56	0.859819	0.104	0.003	7.04109e-52	8	GZMA
NKG72	6.10815e-55	1.54712	0.286	0.033	7.78423e-51	8	NKG7
IL32	5.10818e-48	0.877675	0.078	0.001	6.50986e-44	8	IL32
GIMAP7	1.67431e-42	0.974018	0.11	0.005	2.13374e-38	8	GIMAP7
TRBC1	4.46797e-35	0.917119	0.084	0.004	5.69398e-31	8	TRBC1
ANXA2	4.43007e-34	0.643209	0.071	0.002	5.64568e-30	8	ANXA2
GIMAP4	1.48022e-32	0.547818	0.058	0.001	1.88639e-28	8	GIMAP4
KLRD1	6.3396e-30	0.59557	0.052	0.001	8.07918e-26	8	KLRD1
CCL4L2	1.20714e-27	1.34112	0.052	0.001	1.53837e-23	8	CCL4L2
TRAC1	5.90816e-18	0.941294	0.175	0.036	7.52936e-14	8	TRAC
CD2	5.90003e-17	0.401053	0.052	0.003	7.519e-13	8	CD2
CD521	3.8663e-16	0.994352	0.195	0.047	4.92722e-12	8	CD52
CST72	6.26247e-10	0.679266	0.26	0.103	7.98089e-06	8	CST7
FRG1HP	1.77469e-06	0.376133	0.058	0.012	0.0226166	8	FRG1HP
MYADM	1.93395e-06	0.436218	0.065	0.015	0.0246462	8	MYADM
S100A61	5.0579e-06	0.48846	0.461	0.309	0.0644579	8	S100A6
IL7R	5.75212e-06	0.660248	0.058	0.014	0.0733051	8	IL7R
SASH3	6.98445e-06	0.490119	0.097	0.031	0.0890098	8	SASH3
ADGRE5	2.2661e-05	0.539065	0.104	0.037	0.288791	8	ADGRE5
BTG12	6.92276e-05	0.543703	0.234	0.126	0.882236	8	BTG1
HLA-E	8.57787e-05	0.507688	0.234	0.129	1	8	HLA-E
TTC38	0.000100502	0.433205	0.071	0.023	1	8	TTC38
REL	0.000142946	0.350332	0.065	0.02	1	8	REL
R3HCC1	0.000153443	0.295185	0.078	0.026	1	8	R3HCC1
CD3G	0.00019647	0.356789	0.091	0.034	1	8	CD3G
ASAH11	0.000197116	0.405405	0.221	0.12	1	8	ASAH1
ZSWIM7	0.000304656	0.397247	0.136	0.063	1	8	ZSWIM7
LINC00667	0.000340078	0.346281	0.065	0.021	1	8	LINC00667
ANXA15	0.000350059	0.45277	0.396	0.271	1	8	ANXA1
STAT1	0.00046809	0.396168	0.065	0.022	1	8	STAT1
RHOF	0.000541108	0.371352	0.058	0.019	1	8	RHOF
EIF3A	0.000549656	0.362052	0.071	0.025	1	8	EIF3A
PRMT21	0.000780947	0.40475	0.156	0.08	1	8	PRMT2
RP11-87H9.4	0.000893413	0.322023	0.058	0.019	1	8	RP11-87H9.4
ID25	0.00100923	0.378436	0.143	0.072	1	8	ID2
SLC39A8	0.00101522	0.371352	0.136	0.067	1	8	SLC39A8
ZBTB8OS	0.00115953	0.438512	0.123	0.06	1	8	ZBTB8OS
NRDE2	0.00121197	0.424061	0.104	0.047	1	8	NRDE2
NDUFV3	0.00126863	0.417516	0.091	0.039	1	8	NDUFV3
TSC22D32	0.00128426	0.432048	0.117	0.056	1	8	TSC22D3
ITM2B	0.00144278	0.2781	0.545	0.416	1	8	ITM2B
GUK1	0.00159234	0.393694	0.266	0.172	1	8	GUK1
NIPAL3	0.0015957	0.271697	0.052	0.017	1	8	NIPAL3
ZNF655	0.00181828	0.284721	0.078	0.032	1	8	ZNF655
CALM11	0.00205094	0.376825	0.448	0.343	1	8	CALM1
HLA-C	0.0020634	0.384366	0.299	0.199	1	8	HLA-C
CENPC	0.00229881	0.484112	0.078	0.033	1	8	CENPC
JAK1	0.00250169	0.334171	0.078	0.033	1	8	JAK1
MYD88	0.00261029	0.270085	0.058	0.021	1	8	MYD88
GPAA11	0.00285994	0.31086	0.104	0.049	1	8	GPAA1
UBE2Q2	0.00311141	0.358026	0.078	0.033	1	8	UBE2Q2
CWC27	0.0032245	0.325379	0.078	0.033	1	8	CWC27
C4orf31	0.0032685	0.310511	0.442	0.329	1	8	C4orf3
CGGBP11	0.00332721	0.355163	0.11	0.055	1	8	CGGBP1
PREB	0.0034077	0.344797	0.084	0.038	1	8	PREB
ESYT1	0.00354878	0.262733	0.058	0.022	1	8	ESYT1
CD2BP2	0.00368918	0.383466	0.11	0.055	1	8	CD2BP2
MYO1F	0.00465529	0.380194	0.104	0.052	1	8	MYO1F
UBE2K	0.00511718	0.258009	0.117	0.06	1	8	UBE2K
FGFR1OP	0.00512911	0.282776	0.065	0.027	1	8	FGFR1OP
ACAA2	0.00522971	0.336499	0.234	0.148	1	8	ACAA2
PLEK	0.0053367	0.309534	0.227	0.144	1	8	PLEK
APMAP	0.00536609	0.409955	0.214	0.139	1	8	APMAP
PFKL	0.00554531	0.316597	0.104	0.052	1	8	PFKL
SARS	0.00574164	0.288309	0.091	0.043	1	8	SARS
EMP31	0.00614407	0.325148	0.117	0.062	1	8	EMP3
SEPW11	0.00650348	0.370064	0.208	0.132	1	8	SEPW1
STUB1	0.00659102	0.383326	0.097	0.049	1	8	STUB1
TRDC6	0.00674978	0.36463	0.156	0.091	1	8	TRDC
C19orf70	0.00699655	0.336351	0.195	0.122	1	8	C19orf70
NOC4L	0.00709286	0.369408	0.052	0.02	1	8	NOC4L
TSPAN21	0.0071869	0.275781	0.065	0.028	1	8	TSPAN2
STOML2	0.0075305	0.34099	0.195	0.124	1	8	STOML2
SLC25A1	0.00774296	0.345907	0.097	0.05	1	8	SLC25A1
LIMD22	0.00775152	0.255479	0.273	0.187	1	8	LIMD2
MAN1B1	0.00810382	0.3399	0.052	0.021	1	8	MAN1B1
DDX55	0.00834771	0.278335	0.078	0.036	1	8	DDX55
TBCE	0.00842959	0.256152	0.058	0.024	1	8	TBCE
KLF62	0.00850878	0.35874	0.104	0.054	1	8	KLF6
PIGX	0.00854549	0.319842	0.065	0.028	1	8	PIGX
VEZF1	0.00864943	0.30197	0.058	0.024	1	8	VEZF1
PEPD	0.00914622	0.321776	0.065	0.029	1	8	PEPD
CSTA	0	2.66003	0.62	0.003	0	9	CSTA		Neutrophil F
RNASE2	0	2.54347	0.4	0.001	0	9	RNASE2
ANXA3	8.46373e-267	1.75042	0.3	0	1.07862e-262	9	ANXA3
FCN1	1.95767e-235	2.20035	0.36	0.002	2.49486e-231	9	FCN1
S100P	4.64406e-193	1.72283	0.3	0.002	5.91839e-189	9	S100P
MNDA	9.69976e-193	1.57012	0.3	0.002	1.23614e-188	9	MNDA
MS4A3	2.86331e-188	1.70669	0.26	0.001	3.64901e-184	9	MS4A3
LYZ	6.03407e-178	3.72514	0.82	0.033	7.68982e-174	9	LYZ
CEACAM8	1.04241e-163	1.22502	0.22	0.001	1.32845e-159	9	CEACAM8
AZU1	1.69572e-155	2.98373	0.32	0.003	2.16102e-151	9	AZU1
MPO	3.11766e-146	3.08442	0.46	0.01	3.97314e-142	9	MPO
RAB31	8.65667e-135	1.34561	0.22	0.001	1.10321e-130	9	RAB31
ELANE	7.06618e-133	3.89513	0.42	0.009	9.00514e-129	9	ELANE
LTF	9.55624e-130	3.0405	0.24	0.002	1.21785e-125	9	LTF
CFD	2.55376e-128	1.45093	0.18	0.001	3.25451e-124	9	CFD
MMP8	3.15098e-128	1.5225	0.18	0.001	4.01561e-124	9	MMP8
HRH2	4.38326e-128	1.09149	0.18	0.001	5.58603e-124	9	HRH2
CD24	4.18731e-118	1.31771	0.18	0.001	5.33631e-114	9	CD24
CTSG	2.31918e-117	3.24623	0.3	0.005	2.95556e-113	9	CTSG
SLPI	6.39959e-117	1.57309	0.14	0	8.15564e-113	9	SLPI
CYBB	6.8645e-117	1.00468	0.14	0	8.74812e-113	9	CYBB
RNASE3	7.14831e-115	1.05356	0.12	0	9.1098e-111	9	RNASE3
CDA	7.14831e-115	0.818965	0.12	0	9.1098e-111	9	CDA
MS4A6A	1.36633e-110	1.63703	0.16	0.001	1.74125e-106	9	MS4A6A
DEFA4	1.02057e-108	2.69824	0.22	0.002	1.30062e-104	9	DEFA4
LCN2	1.48823e-99	2.2443	0.2	0.002	1.8966e-95	9	LCN2
ARG1	4.99094e-96	0.834105	0.1	0	6.36045e-92	9	ARG1
BPI	7.37855e-96	1.83534	0.18	0.002	9.40323e-92	9	BPI
PRTN3	1.82871e-94	2.72755	0.2	0.002	2.3305e-90	9	PRTN3
CAMP	4.75318e-94	3.51842	0.28	0.006	6.05746e-90	9	CAMP
S100A9	2.05048e-91	4.43828	0.58	0.033	2.61314e-87	9	S100A9
S100A12	3.14277e-90	2.34197	0.18	0.002	4.00515e-86	9	S100A12
CKAP4	4.93998e-80	0.711944	0.1	0	6.29551e-76	9	CKAP4
BASP1	5.46042e-80	0.696183	0.1	0	6.95876e-76	9	BASP1
MCEMP1	5.8374e-80	0.678679	0.1	0	7.43919e-76	9	MCEMP1
CLEC5A	3.48611e-77	0.755779	0.08	0	4.4427e-73	9	CLEC5A
P2RY13	3.48611e-77	0.72388	0.08	0	4.4427e-73	9	P2RY13
MGST1	2.28043e-76	0.84017	0.12	0.001	2.90617e-72	9	MGST1
CYSTM1	2.53671e-76	0.779782	0.12	0.001	3.23279e-72	9	CYSTM1
FPR1	1.57941e-68	0.798082	0.1	0	2.0128e-64	9	FPR1
PGLYRP1	1.72777e-62	1.33433	0.12	0.001	2.20187e-58	9	PGLYRP1
TMEM176B	2.46464e-58	0.492812	0.06	0	3.14093e-54	9	TMEM176B
CHI3L1	2.46464e-58	0.480962	0.06	0	3.14093e-54	9	CHI3L1
HP	2.46464e-58	0.373224	0.06	0	3.14093e-54	9	HP
S100A83	1.77318e-57	4.95352	0.54	0.049	2.25975e-53	9	S100A8
CST3	3.07567e-57	1.32034	0.12	0.001	3.91963e-53	9	CST3
SRGN2	1.76463e-54	3.53306	0.64	0.074	2.24884e-50	9	SRGN
ALOX5AP	4.31804e-53	1.68007	0.26	0.01	5.50291e-49	9	ALOX5AP
CEBPE	6.85037e-48	0.854358	0.1	0.001	8.73011e-44	9	CEBPE
C1orf162	9.55481e-46	1.0808	0.22	0.009	1.21767e-41	9	C1orf162
CHIT1	7.12608e-44	0.616175	0.06	0	9.08147e-40	9	CHIT1
CEBPD	7.12608e-44	0.531302	0.06	0	9.08147e-40	9	CEBPD
ALOX5	7.34347e-44	0.452649	0.06	0	9.35852e-40	9	ALOX5
MSRB1	1.23152e-42	0.834584	0.12	0.002	1.56945e-38	9	MSRB1
TCN1	1.30206e-38	0.517797	0.08	0.001	1.65934e-34	9	TCN1
RETN1	3.93847e-35	2.10769	0.36	0.034	5.01919e-31	9	RETN
MMP9	1.99141e-34	1.14388	0.08	0.001	2.53785e-30	9	MMP9
BEX1	2.17545e-34	0.758385	0.08	0.001	2.7724e-30	9	BEX1
B4GALT5	7.06634e-31	0.467254	0.08	0.001	9.00534e-27	9	B4GALT5
ANXA5	2.17926e-29	0.471694	0.06	0.001	2.77725e-25	9	ANXA5
CD177	2.17926e-29	0.388596	0.06	0.001	2.77725e-25	9	CD177
GGTA1P	2.26791e-29	0.360147	0.06	0.001	2.89022e-25	9	GGTA1P
FCER1G1	1.64354e-28	1.45565	0.28	0.024	2.09453e-24	9	FCER1G
C19orf38	4.02783e-28	0.686429	0.08	0.002	5.13307e-24	9	C19orf38
RNASE6	4.49683e-28	0.72635	0.12	0.004	5.73075e-24	9	RNASE6
RP11-1143G9.4	1.58774e-26	0.878737	0.1	0.003	2.02342e-22	9	RP11-1143G9.4
RGL4	2.50618e-25	1.21063	0.2	0.014	3.19388e-21	9	RGL4
H1F0	3.13267e-25	0.408697	0.06	0.001	3.99227e-21	9	H1F0
CST73	1.26715e-23	2.17928	0.52	0.104	1.61486e-19	9	CST7
NKG73	7.6303e-23	1.26091	0.32	0.038	9.72405e-19	9	NKG7
CPA3	3.7921e-22	0.597926	0.06	0.001	4.83265e-18	9	CPA3
AIM1	1.03963e-19	0.448022	0.06	0.001	1.3249e-15	9	AIM1
IFI27L2	2.74051e-19	0.624307	0.08	0.003	3.49251e-15	9	IFI27L2
TSPO	1.14176e-18	1.26246	0.44	0.085	1.45506e-14	9	TSPO
GFI1	8.57768e-18	0.48718	0.06	0.002	1.09314e-13	9	GFI1
ROGDI	9.20991e-18	0.409888	0.06	0.002	1.17371e-13	9	ROGDI
AGTRAP	1.07254e-17	0.963777	0.2	0.02	1.36684e-13	9	AGTRAP
MGST31	1.15289e-17	0.930057	0.18	0.016	1.46924e-13	9	MGST3
CEACAM4	3.98799e-17	0.574169	0.08	0.003	5.08229e-13	9	CEACAM4
CLEC12A1	4.17118e-17	1.20364	0.26	0.035	5.31575e-13	9	CLEC12A
FAM101B	2.12364e-16	0.948367	0.14	0.011	2.70637e-12	9	FAM101B
GCA1	1.13844e-15	1.32446	0.3	0.049	1.45083e-11	9	GCA
TFDP1	6.96569e-15	0.481346	0.06	0.002	8.87708e-11	9	TFDP1
CEACAM6	7.24519e-15	0.513552	0.06	0.002	9.23327e-11	9	CEACAM6
EDEM3	7.68525e-15	0.513638	0.06	0.002	9.79408e-11	9	EDEM3
ANXA21	1.14352e-14	0.658371	0.08	0.004	1.4573e-10	9	ANXA2
FGR	1.73335e-13	0.977168	0.08	0.004	2.20898e-09	9	FGR
VIM3	8.50163e-13	1.18889	0.34	0.072	1.08345e-08	9	VIM
SCAND2P	8.57322e-13	0.488161	0.06	0.003	1.09257e-08	9	SCAND2P
CBR3	9.05365e-13	0.463005	0.06	0.003	1.1538e-08	9	CBR3
FAM107B	6.02664e-12	0.667813	0.1	0.008	7.68035e-08	9	FAM107B
HYAL3	6.25198e-12	0.440252	0.06	0.003	7.96753e-08	9	HYAL3
TNFSF13B	7.57937e-12	0.610181	0.08	0.005	9.65915e-08	9	TNFSF13B
IL17RA	7.92292e-12	0.57596	0.08	0.005	1.0097e-07	9	IL17RA
HLA-B4	1.88162e-11	0.971892	0.48	0.142	2.39794e-07	9	HLA-B
HOMER3	3.35973e-11	0.470952	0.06	0.003	4.28164e-07	9	HOMER3
RAB27A	4.02772e-11	0.801007	0.16	0.021	5.13292e-07	9	RAB27A
DEFA3	1.05583e-10	4.69951	0.24	0.047	1.34555e-06	9	DEFA3
SCYL2	1.33262e-10	0.561918	0.08	0.006	1.69829e-06	9	SCYL2
H6PD	1.37541e-10	0.618644	0.08	0.006	1.75282e-06	9	H6PD
HUWE1	1.54408e-10	0.469984	0.08	0.006	1.96778e-06	9	HUWE1
SMCR8	5.82013e-10	0.536269	0.06	0.003	7.41718e-06	9	SMCR8
LINC00623	1.32196e-09	0.669829	0.08	0.006	1.6847e-05	9	LINC00623
DIP2A	1.60921e-09	0.481879	0.08	0.006	2.05077e-05	9	DIP2A
GRN	2.4087e-09	1.139	0.36	0.106	3.06965e-05	9	GRN
TRIM14	1.43299e-08	0.496316	0.06	0.004	0.000182621	9	TRIM14
CLEC11A3	1.76767e-08	1.06326	0.3	0.081	0.000225272	9	CLEC11A
S100A111	3.36605e-08	0.828072	0.4	0.127	0.00042897	9	S100A11
PLAGL2	3.39169e-08	0.46078	0.06	0.004	0.000432237	9	PLAGL2
ZCCHC4	3.51818e-08	0.466409	0.06	0.004	0.000448357	9	ZCCHC4
GPI	6.16461e-08	0.734675	0.12	0.017	0.000785619	9	GPI
PRDM2	1.5726e-07	0.498723	0.06	0.005	0.00200412	9	PRDM2
ACTG16	1.57546e-07	0.948485	0.48	0.184	0.00200776	9	ACTG1
CXCR41	2.71506e-07	0.795492	0.14	0.025	0.00346007	9	CXCR4
SPAST	3.2105e-07	0.512993	0.08	0.009	0.00409146	9	SPAST
C11orf71	3.30246e-07	0.456553	0.08	0.009	0.00420865	9	C11orf71
BCL11A	4.35439e-07	0.653829	0.08	0.009	0.00554923	9	BCL11A
MIR2231	5.99918e-07	0.755796	0.22	0.055	0.00764536	9	MIR223
EVI2B1	6.13984e-07	0.739163	0.14	0.025	0.00782462	9	EVI2B
EVI2A	1.00201e-06	0.564561	0.06	0.006	0.0127696	9	EVI2A
APMAP1	1.02409e-06	0.853665	0.38	0.139	0.013051	9	APMAP
NKRF	1.35123e-06	0.514643	0.08	0.01	0.0172201	9	NKRF
TMSB4X1	1.51483e-06	0.327077	1	0.995	0.0193051	9	TMSB4X
LILRA2	1.60065e-06	0.639405	0.1	0.015	0.0203987	9	LILRA2
ANXA16	1.69857e-06	0.625549	0.58	0.272	0.0216466	9	ANXA1
HERC4	1.91727e-06	0.475982	0.1	0.015	0.0244337	9	HERC4
CFP	3.03544e-06	0.648223	0.16	0.035	0.0386837	9	CFP
ITGAM	3.10528e-06	0.380639	0.06	0.006	0.0395737	9	ITGAM
MOSPD2	3.17872e-06	0.38108	0.06	0.006	0.0405096	9	MOSPD2
HEATR5B	3.33063e-06	0.282454	0.06	0.006	0.0424455	9	HEATR5B
PRAM1	4.58723e-06	0.730515	0.16	0.036	0.0584596	9	PRAM1
GNAI2	5.05703e-06	0.73966	0.2	0.052	0.0644468	9	GNAI2
FTL	6.52431e-06	0.32967	0.98	0.958	0.0831458	9	FTL
SLC4A2	7.3828e-06	0.521156	0.06	0.006	0.0940864	9	SLC4A2
COTL11	9.3117e-06	0.847628	0.14	0.03	0.118668	9	COTL1
DNM2	1.10344e-05	0.503203	0.06	0.007	0.140622	9	DNM2
PGRMC1	1.20458e-05	0.319102	0.06	0.007	0.153512	9	PGRMC1
B4GALT4	1.45459e-05	0.457182	0.08	0.012	0.185373	9	B4GALT4
TKT	2.37145e-05	0.606494	0.26	0.085	0.302217	9	TKT
AC000089.3	2.43888e-05	0.436656	0.06	0.007	0.310811	9	AC000089.3
TPP1	2.48653e-05	0.915353	0.16	0.041	0.316884	9	TPP1
LCP11	2.4949e-05	0.756267	0.44	0.2	0.31795	9	LCP1
FOS	3.30362e-05	0.98804	0.1	0.019	0.421013	9	FOS
FLOT2	3.35169e-05	0.594555	0.14	0.032	0.42714	9	FLOT2
STK38L	3.628e-05	0.420935	0.12	0.025	0.462353	9	STK38L
TPT1	4.00906e-05	0.53205	0.78	0.544	0.510915	9	TPT1
DPAGT1	4.55615e-05	0.337003	0.1	0.019	0.580636	9	DPAGT1
IRAK3	6.55257e-05	0.643098	0.08	0.013	0.835059	9	IRAK3
MEX3C	6.89352e-05	0.331962	0.06	0.008	0.87851	9	MEX3C
GLRX	7.12604e-05	0.740471	0.22	0.073	0.908143	9	GLRX
MYH9	8.42085e-05	0.388889	0.12	0.026	1	9	MYH9
AIG1	8.51517e-05	0.512169	0.06	0.008	1	9	AIG1
CASP8	8.8295e-05	0.610257	0.1	0.02	1	9	CASP8
UGDH	8.86949e-05	0.449264	0.06	0.008	1	9	UGDH
TYROBP	9.5849e-05	0.632519	0.4	0.187	1	9	TYROBP
IL10RB	0.000102283	0.519036	0.14	0.035	1	9	IL10RB
ZNF519	0.000116912	0.427636	0.06	0.008	1	9	ZNF519
SIRT7	0.00013844	0.36509	0.1	0.02	1	9	SIRT7
GIMAP1	0.000147082	0.453612	0.06	0.009	1	9	GIMAP1
FOXN2	0.000151187	0.390437	0.06	0.009	1	9	FOXN2
MLXIP	0.000167794	0.275496	0.06	0.009	1	9	MLXIP
MAN2B2	0.000188009	0.447634	0.06	0.009	1	9	MAN2B2
LTBR	0.00018942	0.326822	0.08	0.014	1	9	LTBR
RPS6KA3	0.00019157	0.439323	0.06	0.009	1	9	RPS6KA3
LTA4H	0.00022566	0.734931	0.14	0.039	1	9	LTA4H
MRRF	0.000227989	0.463506	0.1	0.022	1	9	MRRF
TIMP2	0.000250303	0.363748	0.06	0.009	1	9	TIMP2
CNIH41	0.000272647	0.606599	0.14	0.039	1	9	CNIH4
PLAC82	0.000274486	0.891036	0.44	0.254	1	9	PLAC8
WDR5	0.000303941	0.507411	0.08	0.015	1	9	WDR5
RPL10AP6	0.00031168	0.487756	0.16	0.047	1	9	RPL10AP6
LTV1	0.000335439	0.53804	0.12	0.03	1	9	LTV1
MYCBP2	0.000338809	0.374637	0.08	0.015	1	9	MYCBP2
IFI35	0.000345699	0.453313	0.12	0.03	1	9	IFI35
CITED21	0.000374945	0.525346	0.22	0.078	1	9	CITED2
HLA-A	0.000401005	0.637073	0.44	0.247	1	9	HLA-A
RAE1	0.000408918	0.507096	0.2	0.068	1	9	RAE1
SEPSECS-AS1	0.000413147	0.58001	0.08	0.016	1	9	SEPSECS-AS1
RPS19P3	0.000435608	0.472328	0.14	0.039	1	9	RPS19P3
RAC1P2	0.000451951	0.498394	0.06	0.01	1	9	RAC1P2
UBL3	0.000476655	0.360732	0.06	0.01	1	9	UBL3
RP4-706A16.3	0.000490656	0.344495	0.06	0.01	1	9	RP4-706A16.3
RBL2	0.000499527	0.373282	0.08	0.016	1	9	RBL2
TMEM55A	0.000520773	0.3384	0.08	0.016	1	9	TMEM55A
TGOLN2	0.000525138	0.455661	0.14	0.04	1	9	TGOLN2
S100A101	0.000534526	1.1643	0.08	0.017	1	9	S100A10
SLC25A37	0.00055074	0.44097	0.08	0.016	1	9	SLC25A37
CCDC58	0.000552697	0.570655	0.12	0.032	1	9	CCDC58
FAM45A	0.000563009	0.479423	0.12	0.032	1	9	FAM45A
CD534	0.000584132	0.668455	0.24	0.096	1	9	CD53
RPL7P9	0.00061349	0.526809	0.42	0.207	1	9	RPL7P9
KIAA0319L	0.000645786	0.552099	0.06	0.01	1	9	KIAA0319L
CYBA1	0.000657139	0.583086	0.46	0.255	1	9	CYBA
SPTSSA	0.000693122	0.600098	0.14	0.042	1	9	SPTSSA
TM9SF3	0.000846117	0.398125	0.06	0.01	1	9	TM9SF3
STOM	0.000863983	0.474009	0.2	0.072	1	9	STOM
CD151	0.00094854	0.543758	0.12	0.034	1	9	CD151
GYG1	0.000977905	0.508651	0.14	0.043	1	9	GYG1
PADI4	0.00104402	0.456216	0.16	0.052	1	9	PADI4
CANX	0.0010729	0.47172	0.24	0.095	1	9	CANX
CCND3	0.00107705	0.649828	0.2	0.075	1	9	CCND3
RNF166	0.00114556	0.490321	0.14	0.043	1	9	RNF166
PIK3AP1	0.00137025	0.44396	0.06	0.011	1	9	PIK3AP1
SLC22A16	0.00146204	0.444072	0.12	0.035	1	9	SLC22A16
MTFMT	0.00152154	0.272826	0.06	0.011	1	9	MTFMT
IFITM35	0.00161769	0.602839	0.16	0.055	1	9	IFITM3
MOCS2	0.00162838	0.426727	0.06	0.011	1	9	MOCS2
C20orf27	0.00166712	0.342947	0.22	0.085	1	9	C20orf27
AC009403.2	0.00168965	0.350298	0.06	0.011	1	9	AC009403.2
ST6GAL1	0.00182085	0.473248	0.06	0.012	1	9	ST6GAL1
ZNF280D	0.00188429	0.423403	0.06	0.012	1	9	ZNF280D
MIF4GD	0.00193342	0.476058	0.12	0.036	1	9	MIF4GD
TMED9	0.00202482	0.51073	0.46	0.263	1	9	TMED9
CRELD2	0.0020568	0.454629	0.08	0.019	1	9	CRELD2
RPL24P8	0.00208777	0.455408	0.08	0.019	1	9	RPL24P8
PLA2G15	0.00215611	0.464134	0.06	0.012	1	9	PLA2G15
DCXR	0.00217554	0.427951	0.14	0.046	1	9	DCXR
PSAP1	0.00230554	0.494656	0.38	0.198	1	9	PSAP
P4HB	0.00241769	0.614331	0.34	0.179	1	9	P4HB
CDC42EP3	0.00248704	0.449162	0.08	0.019	1	9	CDC42EP3
LBR1	0.00248763	0.544894	0.16	0.058	1	9	LBR
SPHK2	0.00251292	0.432301	0.06	0.012	1	9	SPHK2
GON7	0.00255196	0.403912	0.06	0.012	1	9	GON7
CDC27	0.0028047	0.453388	0.06	0.012	1	9	CDC27
ARHGAP4	0.00288362	0.381363	0.08	0.02	1	9	ARHGAP4
IL6R1	0.00300067	0.34057	0.08	0.02	1	9	IL6R
ABHD2	0.00300197	0.349139	0.06	0.012	1	9	ABHD2
SCAMP1-AS1	0.00301616	0.479534	0.1	0.028	1	9	SCAMP1-AS1
ORC3	0.00319686	0.351519	0.1	0.028	1	9	ORC3
MFN2	0.00334333	0.383075	0.06	0.012	1	9	MFN2
SKAP2	0.00350025	0.482617	0.06	0.013	1	9	SKAP2
DHX38	0.00351726	0.292011	0.06	0.012	1	9	DHX38
BRI3	0.00365333	0.44502	0.06	0.013	1	9	BRI3
SCARB2	0.00370516	0.50811	0.08	0.021	1	9	SCARB2
EIF3E	0.00371796	0.393591	0.3	0.143	1	9	EIF3E
GSN	0.00378354	0.492833	0.26	0.119	1	9	GSN
DDIT3	0.00398932	0.42312	0.08	0.021	1	9	DDIT3
RXRB	0.00399217	0.408446	0.08	0.021	1	9	RXRB
SERPINB12	0.00407319	0.545765	0.5	0.305	1	9	SERPINB1
CBLL1	0.00441738	0.374015	0.08	0.021	1	9	CBLL1
KANSL3	0.00465194	0.407779	0.06	0.013	1	9	KANSL3
CD55	0.00466107	0.463863	0.1	0.03	1	9	CD55
MRPL33	0.00468782	0.519771	0.18	0.073	1	9	MRPL33
ERCC5	0.00490561	0.367398	0.1	0.03	1	9	ERCC5
CAP11	0.00511389	0.430141	0.36	0.191	1	9	CAP1
STK38	0.0051489	0.41114	0.08	0.021	1	9	STK38
GPAT4	0.00517631	0.44173	0.06	0.013	1	9	GPAT4
CDC42SE2	0.00539305	0.503459	0.2	0.086	1	9	CDC42SE2
GUSB	0.00548585	0.368076	0.3	0.146	1	9	GUSB
SLA	0.00553968	0.412044	0.18	0.073	1	9	SLA
SLC25A40	0.00561262	0.290883	0.08	0.021	1	9	SLC25A40
ID26	0.00579981	0.387193	0.18	0.073	1	9	ID2
FLNA	0.00582692	0.30941	0.08	0.022	1	9	FLNA
HNRNPH1	0.0061036	0.381763	0.18	0.073	1	9	HNRNPH1
MRPL49	0.00623284	0.491533	0.12	0.041	1	9	MRPL49
PRR13	0.00623948	0.266821	0.38	0.19	1	9	PRR13
SMIM8	0.00631751	0.328031	0.08	0.022	1	9	SMIM8
DYM	0.0063377	0.290904	0.06	0.014	1	9	DYM
TRIM441	0.00639184	0.440858	0.1	0.031	1	9	TRIM44
HSPA51	0.00674334	0.276132	0.26	0.12	1	9	HSPA5
RPRD2	0.00683479	0.324254	0.06	0.014	1	9	RPRD2
PGP	0.00687985	0.360825	0.06	0.014	1	9	PGP
GGPS1	0.0069705	0.432956	0.12	0.042	1	9	GGPS1
MKNK1	0.0069707	0.449947	0.06	0.014	1	9	MKNK1
HNRNPL	0.00702242	0.301064	0.06	0.014	1	9	HNRNPL
LNPK	0.00717181	0.432649	0.06	0.014	1	9	LNPK
SH3KBP1	0.0071763	0.309007	0.16	0.062	1	9	SH3KBP1
MZT2A2	0.00720429	0.508194	0.24	0.115	1	9	MZT2A
SDF2L1	0.00733005	0.326967	0.12	0.041	1	9	SDF2L1
EIF1AD	0.00760813	0.300852	0.06	0.014	1	9	EIF1AD
FUCA2	0.00784652	0.376381	0.12	0.042	1	9	FUCA2
MVD	0.00816946	0.264881	0.08	0.022	1	9	MVD
PRDX5	0.00845608	0.475484	0.32	0.185	1	9	PRDX5
ST20	0.00845963	0.343826	0.08	0.023	1	9	ST20
CDCA31	0.0086885	0.343594	0.08	0.023	1	9	CDCA3
TBL2	0.00894468	0.393046	0.06	0.015	1	9	TBL2
NUP210	0.00992429	0.365377	0.06	0.015	1	9	NUP210
AHSP1	0	3.92768	0.926	0.009	0	10	AHSP		Erythroid cell_AHSP high
CA1	0	3.86309	0.704	0.005	0	10	CA1
GYPB	0	2.20267	0.444	0.001	0	10	GYPB
CA2	0	2.11578	0.444	0	0	10	CA2
HBM1	2.04717e-239	3.46459	0.778	0.01	2.60892e-235	10	HBM
ALAS2	2.03069e-234	1.69889	0.37	0.001	2.58791e-230	10	ALAS2
SLC4A1	1.88451e-219	1.98869	0.333	0.001	2.40161e-215	10	SLC4A1
MAP3K13	3.64121e-216	1.19965	0.259	0	4.64036e-212	10	MAP3K13
GYPA	4.64449e-205	1.60214	0.296	0.001	5.91894e-201	10	GYPA
KLF1	7.30553e-173	1.32729	0.259	0.001	9.31017e-169	10	KLF1
HBD1	4.04345e-146	4.48105	0.963	0.033	5.15297e-142	10	HBD
HES6	5.04532e-142	0.739221	0.148	0	6.42975e-138	10	HES6
RGCC	3.72433e-127	1.09187	0.222	0.001	4.74629e-123	10	RGCC
FAM210B	1.64105e-126	1.27991	0.185	0	2.09136e-122	10	FAM210B
GATA1	1.64105e-126	1.15047	0.185	0	2.09136e-122	10	GATA1
MYL4	2.13829e-126	1.11299	0.185	0	2.72503e-122	10	MYL4
BLVRA	2.13829e-126	1.03918	0.185	0	2.72503e-122	10	BLVRA
SMIM5	1.14348e-113	0.991705	0.148	0	1.45725e-109	10	SMIM5
FAM178B	1.21337e-113	0.887532	0.148	0	1.54632e-109	10	FAM178B
LINC01133	5.51714e-107	0.872096	0.111	0	7.03105e-103	10	LINC01133
NMU	5.51714e-107	0.74412	0.111	0	7.03105e-103	10	NMU
TFR2	5.51714e-107	0.726763	0.111	0	7.03105e-103	10	TFR2
HBQ1	5.51714e-107	0.703012	0.111	0	7.03105e-103	10	HBQ1
RHAG	5.51714e-107	0.70145	0.111	0	7.03105e-103	10	RHAG
RHD	5.51714e-107	0.695241	0.111	0	7.03105e-103	10	RHD
TFDP11	7.14236e-106	1.11197	0.222	0.001	9.10223e-102	10	TFDP1
BEX11	2.52966e-98	1.0743	0.185	0.001	3.2238e-94	10	BEX1
CD36	1.39697e-97	1.19813	0.222	0.002	1.7803e-93	10	CD36
LMNA	8.85956e-95	0.890388	0.148	0	1.12906e-90	10	LMNA
PRDX21	1.34297e-86	2.99238	0.778	0.037	1.71148e-82	10	PRDX2
GYPE	2.25386e-80	0.692255	0.111	0	2.87231e-76	10	GYPE
CTSL	2.25386e-80	0.565494	0.111	0	2.87231e-76	10	CTSL
TSPO2	6.16452e-72	0.519764	0.074	0	7.85607e-68	10	TSPO2
ANK1	6.16452e-72	0.499622	0.074	0	7.85607e-68	10	ANK1
FAM65C	6.16452e-72	0.48926	0.074	0	7.85607e-68	10	FAM65C
C2orf88	6.16452e-72	0.473226	0.074	0	7.85607e-68	10	C2orf88
ACKR1	6.16452e-72	0.472201	0.074	0	7.85607e-68	10	ACKR1
FAM127A	6.16452e-72	0.379114	0.074	0	7.85607e-68	10	FAM127A
LGALS3	4.01419e-71	0.882987	0.148	0.001	5.11568e-67	10	LGALS3
EPB42	4.16534e-71	0.829321	0.148	0.001	5.30832e-67	10	EPB42
BEX3	4.32217e-71	0.762885	0.148	0.001	5.50818e-67	10	BEX3
BLVRB	3.32614e-69	2.79415	0.778	0.049	4.23883e-65	10	BLVRB
SELENBP1	1.79119e-64	0.813701	0.111	0	2.28269e-60	10	SELENBP1
GGH	1.87261e-64	0.687438	0.111	0	2.38646e-60	10	GGH
CAST	1.95772e-64	0.735584	0.111	0	2.49492e-60	10	CAST
FHL2	2.13968e-64	0.658525	0.111	0	2.7268e-60	10	FHL2
MGST32	1.38862e-62	2.22219	0.444	0.016	1.76966e-58	10	MGST3
H2AFJ	7.4444e-57	0.77975	0.148	0.001	9.48714e-53	10	H2AFJ
NPL	8.72639e-54	0.729369	0.111	0.001	1.11209e-49	10	NPL
IFI27	8.49677e-52	1.09991	0.148	0.002	1.08283e-47	10	IFI27
HSBP1L1	2.63791e-48	0.545088	0.074	0	3.36176e-44	10	HSBP1L1
APOC1	2.91228e-48	0.578764	0.074	0	3.71142e-44	10	APOC1
RAB6B	2.91228e-48	0.570483	0.074	0	3.71142e-44	10	RAB6B
RGS16	2.91228e-48	0.532453	0.074	0	3.71142e-44	10	RGS16
KCNH2	2.91228e-48	0.424305	0.074	0	3.71142e-44	10	KCNH2
HMBS	2.53002e-47	1.48764	0.333	0.012	3.22425e-43	10	HMBS
HBA15	3.01326e-47	4.77526	1	0.142	3.8401e-43	10	HBA1
H1F01	3.19305e-46	0.852868	0.111	0.001	4.06922e-42	10	H1F0
HMGB3	3.34845e-46	0.763935	0.111	0.001	4.26727e-42	10	HMGB3
TUBB6	3.45621e-46	0.82142	0.111	0.001	4.4046e-42	10	TUBB6
UBAC1	1.08648e-40	1.4872	0.37	0.017	1.38461e-36	10	UBAC1
RHCE	1.94436e-40	0.707979	0.111	0.001	2.47789e-36	10	RHCE
NDFIP1	4.846e-38	1.1551	0.222	0.006	6.17575e-34	10	NDFIP1
SMIM1	6.47256e-38	0.631794	0.148	0.003	8.24863e-34	10	SMIM1
IL15RA	2.01117e-36	0.446413	0.074	0	2.56304e-32	10	IL15RA
SLC22A4	2.01117e-36	0.444627	0.074	0	2.56304e-32	10	SLC22A4
FAM127B	2.08707e-36	0.516876	0.074	0	2.65977e-32	10	FAM127B
HBA24	3.83162e-35	4.74923	0.926	0.169	4.88301e-31	10	HBA2
GCLM	1.34955e-33	1.0762	0.259	0.01	1.71987e-29	10	GCLM
HBB4	2.69174e-30	5.24175	1	0.268	3.43035e-26	10	HBB
BOLA3-AS1	2.54031e-29	0.48247	0.074	0.001	3.23737e-25	10	BOLA3-AS1
CORO1B	1.76529e-28	0.794682	0.148	0.004	2.24968e-24	10	CORO1B
YPEL4	1.43555e-24	0.585579	0.074	0.001	1.82946e-20	10	YPEL4
LXN	3.19528e-22	1.34747	0.37	0.031	4.07206e-18	10	LXN
SIGMAR1	6.74948e-22	1.02725	0.185	0.008	8.60153e-18	10	SIGMAR1
C16orf95	3.75627e-21	0.466546	0.074	0.001	4.78699e-17	10	C16orf95
CTNNA1	3.83629e-21	0.356325	0.074	0.001	4.88896e-17	10	CTNNA1
RFESD	2.20063e-20	0.938928	0.148	0.006	2.80448e-16	10	RFESD
PVT1	5.51435e-19	0.793318	0.148	0.006	7.02749e-15	10	PVT1
PARVB	1.41178e-18	0.405353	0.074	0.001	1.79917e-14	10	PARVB
MINPP1	9.25048e-18	0.720887	0.148	0.006	1.17888e-13	10	MINPP1
SLC2A1	1.04642e-16	0.731819	0.148	0.007	1.33356e-12	10	SLC2A1
DANCR	8.38162e-16	1.32806	0.259	0.022	1.06815e-11	10	DANCR
GABARAPL1	5.14197e-15	0.59227	0.074	0.002	6.55293e-11	10	GABARAPL1
UROD	1.90506e-14	1.32126	0.667	0.138	2.42781e-10	10	UROD
HK1	3.28076e-14	0.422584	0.111	0.005	4.181e-10	10	HK1
SLC25A39	5.52634e-14	1.25912	0.481	0.079	7.04277e-10	10	SLC25A39
PLIN2	1.03495e-13	0.594507	0.074	0.002	1.31895e-09	10	PLIN2
TMOD1	1.04885e-13	0.54235	0.074	0.002	1.33666e-09	10	TMOD1
EPOR	1.08405e-13	0.64893	0.111	0.005	1.38151e-09	10	EPOR
HMGN5	1.1063e-13	0.4081	0.074	0.002	1.40986e-09	10	HMGN5
REXO2	2.62688e-13	1.23447	0.37	0.052	3.3477e-09	10	REXO2
URB1-AS1	1.31486e-12	0.493443	0.074	0.002	1.67566e-08	10	URB1-AS1
FAR1	1.31486e-12	0.4002	0.074	0.002	1.67566e-08	10	FAR1
TMEM86B	1.331e-12	0.476689	0.074	0.002	1.69623e-08	10	TMEM86B
HAGH	2.31972e-12	1.07156	0.296	0.036	2.95625e-08	10	HAGH
TMEM141	3.6777e-12	0.959158	0.259	0.028	4.68685e-08	10	TMEM141
RP11-390E23.6	1.10789e-11	0.494076	0.074	0.003	1.41189e-07	10	RP11-390E23.6
SLC25A371	1.54187e-11	0.908302	0.185	0.016	1.96496e-07	10	SLC25A37
WDR4	1.3088e-10	0.528003	0.111	0.006	1.66794e-06	10	WDR4
ST6GALNAC4	2.19902e-10	0.630971	0.148	0.012	2.80243e-06	10	ST6GALNAC4
E2F4	5.81684e-10	1.08601	0.222	0.026	7.41298e-06	10	E2F4
UROS	7.79793e-10	1.01156	0.333	0.055	9.93769e-06	10	UROS
FAM104B	2.43229e-09	0.699641	0.185	0.02	3.09971e-05	10	FAM104B
HEMGN1	2.61206e-09	1.18101	0.444	0.1	3.3288e-05	10	HEMGN
FECH	2.96236e-09	1.11947	0.222	0.029	3.77523e-05	10	FECH
FLOT11	3.47055e-09	0.829494	0.185	0.02	4.42287e-05	10	FLOT1
ARHGAP11A	3.64198e-09	0.48539	0.111	0.008	4.64134e-05	10	ARHGAP11A
CDCA2	4.18661e-09	0.541294	0.074	0.003	5.33542e-05	10	CDCA2
POMGNT2	4.5219e-09	0.453452	0.074	0.003	5.76271e-05	10	POMGNT2
CPVL	4.63937e-09	0.338233	0.074	0.003	5.91241e-05	10	CPVL
LBR2	4.67916e-09	0.873284	0.333	0.058	5.96312e-05	10	LBR
DCTN4	6.43137e-09	0.491763	0.111	0.008	8.19614e-05	10	DCTN4
TANGO2	6.54333e-09	0.509859	0.111	0.008	8.33883e-05	10	TANGO2
MOSPD3	8.76173e-09	0.741894	0.148	0.014	0.000111659	10	MOSPD3
MT1E	1.24748e-08	0.686145	0.074	0.004	0.000158979	10	MT1E
SLC40A1	1.38546e-08	0.406223	0.074	0.004	0.000176563	10	SLC40A1
BOLA3	2.35939e-08	1.05541	0.333	0.064	0.000300681	10	BOLA3
TSTA3	2.40354e-08	0.726456	0.259	0.039	0.000306307	10	TSTA3
FBXO7	2.47149e-08	0.93539	0.407	0.088	0.000314967	10	FBXO7
PRR34-AS1	2.96773e-08	0.989681	0.222	0.031	0.000378208	10	PRR34-AS1
CBY1	3.77519e-08	0.697037	0.148	0.015	0.000481111	10	CBY1
RNF123	3.80644e-08	0.320182	0.074	0.004	0.000485093	10	RNF123
UCP21	6.40289e-08	0.764312	0.519	0.13	0.000815984	10	UCP2
OAT1	6.69867e-08	0.771315	0.222	0.032	0.000853678	10	OAT
GMEB1	1.03931e-07	0.477252	0.111	0.009	0.00132449	10	GMEB1
PRKAR1B	1.57877e-07	0.564854	0.148	0.016	0.00201198	10	PRKAR1B
ELP4	1.96589e-07	0.670979	0.148	0.016	0.00250533	10	ELP4
CHAC2	2.12311e-07	0.645627	0.111	0.01	0.00270569	10	CHAC2
TBPL1	2.571e-07	0.7904	0.259	0.045	0.00327648	10	TBPL1
CCDC34	3.55008e-07	0.741495	0.185	0.026	0.00452422	10	CCDC34
MRS2	3.90406e-07	0.63308	0.148	0.017	0.00497534	10	MRS2
ARHGAP12	3.9348e-07	0.540745	0.074	0.005	0.00501451	10	ARHGAP12
POLR3G	4.11957e-07	0.3189	0.074	0.005	0.00524999	10	POLR3G
TSSC4	4.22682e-07	0.825189	0.185	0.026	0.00538666	10	TSSC4
STRADB	9.29484e-07	0.792458	0.148	0.018	0.0118453	10	STRADB
MIPEP	1.74766e-06	0.487255	0.111	0.011	0.0222721	10	MIPEP
RAD23A	1.81476e-06	0.774431	0.407	0.105	0.0231273	10	RAD23A
TUBG11	1.93116e-06	0.823811	0.222	0.039	0.0246107	10	TUBG1
TMBIM1	2.09522e-06	0.656369	0.222	0.038	0.0267015	10	TMBIM1
CDC202	2.13775e-06	0.657781	0.222	0.039	0.0272434	10	CDC20
RPL5P34	2.46753e-06	0.699757	0.111	0.012	0.0314462	10	RPL5P34
SQRDL	2.58013e-06	0.394886	0.074	0.005	0.0328811	10	SQRDL
GARS	3.12622e-06	0.773563	0.259	0.052	0.0398406	10	GARS
RRM21	3.60276e-06	0.876347	0.259	0.053	0.0459135	10	RRM2
PAXIP1	3.8248e-06	0.626296	0.074	0.006	0.0487432	10	PAXIP1
MRPL19	3.89117e-06	0.82991	0.222	0.041	0.0495891	10	MRPL19
FTH11	4.11835e-06	0.776694	0.852	0.668	0.0524842	10	FTH1
FBXO51	4.25726e-06	0.791719	0.185	0.03	0.0542546	10	FBXO5
PAK11	5.5601e-06	0.661949	0.148	0.02	0.0708579	10	PAK1
CDC271	5.97928e-06	0.625214	0.111	0.012	0.0761999	10	CDC27
MORN2	6.46481e-06	0.557983	0.074	0.006	0.0823875	10	MORN2
ZMYM1	6.70966e-06	0.483975	0.074	0.006	0.0855079	10	ZMYM1
SLC31A1	6.96336e-06	0.342924	0.074	0.006	0.0887411	10	SLC31A1
TPM1	1.06102e-05	0.807794	0.148	0.022	0.135216	10	TPM1
CAT1	1.14338e-05	0.943635	0.37	0.107	0.145712	10	CAT
MPC21	1.46798e-05	0.713912	0.667	0.254	0.187079	10	MPC2
MTHFD1	1.53728e-05	0.592786	0.222	0.044	0.195911	10	MTHFD1
SRI	1.61897e-05	0.731246	0.556	0.202	0.206322	10	SRI
PCCB	2.17159e-05	0.616658	0.222	0.045	0.276748	10	PCCB
RP11-332H14.2	2.32817e-05	0.476275	0.074	0.006	0.296703	10	RP11-332H14.2
CCHCR1	2.45308e-05	0.289066	0.074	0.006	0.31262	10	CCHCR1
S100A62	3.03496e-05	1.15117	0.593	0.312	0.386776	10	S100A6
EXOSC3	3.16125e-05	0.815121	0.259	0.061	0.40287	10	EXOSC3
RBFA	3.1643e-05	0.71517	0.222	0.047	0.403259	10	RBFA
DNAJB2	3.3648e-05	0.494581	0.074	0.007	0.42881	10	DNAJB2
BSG	3.56818e-05	0.761807	0.481	0.163	0.454729	10	BSG
BAD	3.97962e-05	0.618052	0.185	0.035	0.507163	10	BAD
SLC43A1	4.1869e-05	0.474702	0.111	0.014	0.533578	10	SLC43A1
MPDU1	4.94319e-05	0.471091	0.222	0.047	0.62996	10	MPDU1
ZWILCH	5.60796e-05	0.543543	0.148	0.024	0.714678	10	ZWILCH
ZNF207	6.05326e-05	0.669942	0.333	0.094	0.771427	10	ZNF207
AC144530.1	6.35804e-05	0.517438	0.074	0.007	0.810268	10	AC144530.1
HBS1L	6.37326e-05	0.651873	0.148	0.025	0.812208	10	HBS1L
UQCC3	6.791e-05	0.676611	0.185	0.037	0.865445	10	UQCC3
CTB-63M22.1	6.90626e-05	0.681483	0.296	0.079	0.880134	10	CTB-63M22.1
MPHOSPH9	7.17202e-05	0.41187	0.111	0.015	0.914003	10	MPHOSPH9
UBL4A	8.19107e-05	0.601077	0.148	0.025	1	10	UBL4A
AMMECR1	9.05254e-05	0.381898	0.074	0.007	1	10	AMMECR1
HN1L	9.26769e-05	0.615118	0.222	0.05	1	10	HN1L
ARRDC2	9.35911e-05	0.28929	0.074	0.007	1	10	ARRDC2
PAFAH1B3	9.52385e-05	0.722063	0.296	0.082	1	10	PAFAH1B3
METAP21	9.72322e-05	0.937726	0.407	0.141	1	10	METAP2
NR1H2	0.000105585	0.596676	0.185	0.038	1	10	NR1H2
MRPL32	0.000105919	0.565679	0.37	0.111	1	10	MRPL32
AKAP8L	0.000109639	0.694047	0.074	0.008	1	10	AKAP8L
RMDN1	0.000111227	0.44894	0.111	0.016	1	10	RMDN1
FAM120AOS	0.000112186	0.463537	0.111	0.016	1	10	FAM120AOS
XPOT	0.000125816	0.272882	0.074	0.008	1	10	XPOT
TCP1	0.000127779	0.651787	0.444	0.154	1	10	TCP1
CYCS	0.000152868	0.796233	0.444	0.166	1	10	CYCS
RDH14	0.000163191	0.677497	0.185	0.04	1	10	RDH14
SYNGR1	0.000167516	0.901251	0.37	0.122	1	10	SYNGR1
CRADD	0.000201769	0.427094	0.074	0.008	1	10	CRADD
ZSCAN21	0.000208809	0.275383	0.074	0.008	1	10	ZSCAN21
HJURP1	0.000252293	0.451798	0.111	0.017	1	10	HJURP
SNCA	0.000252439	0.82188	0.148	0.029	1	10	SNCA
NDUFAF2	0.000254229	0.724629	0.185	0.042	1	10	NDUFAF2
VBP1	0.000254406	0.521301	0.407	0.134	1	10	VBP1
GPANK1	0.000260064	0.564527	0.185	0.041	1	10	GPANK1
DLST	0.000273712	0.463981	0.148	0.028	1	10	DLST
GRPEL1	0.000277774	0.719173	0.296	0.087	1	10	GRPEL1
POP7	0.000278752	0.667	0.222	0.055	1	10	POP7
CDKN31	0.000281376	0.54555	0.185	0.041	1	10	CDKN3
GLRX1	0.0002882	0.856418	0.259	0.073	1	10	GLRX
HSPB13	0.000296561	0.608559	0.185	0.041	1	10	HSPB1
ANAPC1	0.000302032	0.548656	0.074	0.009	1	10	ANAPC1
SLC29A11	0.000304323	0.733057	0.222	0.057	1	10	SLC29A1
ATP6V1D	0.000324756	0.83817	0.222	0.057	1	10	ATP6V1D
STAMBP	0.000346031	0.508129	0.185	0.041	1	10	STAMBP
DDX20	0.000348527	0.699016	0.111	0.018	1	10	DDX20
RCCD1	0.000358594	0.467788	0.111	0.018	1	10	RCCD1
GYPC	0.000372719	0.617418	0.593	0.296	1	10	GYPC
CCNA22	0.000415138	0.475816	0.185	0.042	1	10	CCNA2
HTRA2	0.000421676	0.661982	0.222	0.058	1	10	HTRA2
EGLN2	0.000424244	0.702309	0.148	0.03	1	10	EGLN2
SLC38A10	0.000425861	0.28759	0.074	0.009	1	10	SLC38A10
MRPS34	0.000452726	0.570649	0.407	0.144	1	10	MRPS34
TXNL1	0.000454854	0.784531	0.37	0.135	1	10	TXNL1
CDK14	0.000455045	0.568338	0.259	0.074	1	10	CDK1
HSD17B10	0.000474653	0.572677	0.259	0.073	1	10	HSD17B10
CEBPB	0.000488802	0.568546	0.111	0.018	1	10	CEBPB
UQCC2	0.000492113	0.81627	0.259	0.076	1	10	UQCC2
ATPIF1	0.000517525	0.803855	0.556	0.274	1	10	ATPIF1
GLMN	0.000523742	0.265102	0.074	0.009	1	10	GLMN
PRC11	0.000639591	0.56072	0.111	0.019	1	10	PRC1
MRPS10	0.000655486	0.658063	0.185	0.045	1	10	MRPS10
H2AFX1	0.000668564	0.576322	0.148	0.031	1	10	H2AFX
VPS4A	0.000669648	0.530797	0.185	0.044	1	10	VPS4A
RPRD1B	0.000738319	0.471776	0.074	0.009	1	10	RPRD1B
CEP44	0.000757761	0.339723	0.074	0.009	1	10	CEP44
DCUN1D5	0.000820923	0.614501	0.185	0.046	1	10	DCUN1D5
BBIP1	0.000861327	0.455948	0.111	0.02	1	10	BBIP1
AB019441.29	0.000889695	0.781497	0.148	0.033	1	10	AB019441.29
TYW3	0.000904136	0.538946	0.148	0.032	1	10	TYW3
WDR12	0.00103832	0.41846	0.148	0.032	1	10	WDR12
PIGH	0.00106518	0.366648	0.074	0.01	1	10	PIGH
CDADC1	0.00108613	0.363107	0.111	0.02	1	10	CDADC1
FASTK	0.00109331	0.340678	0.111	0.02	1	10	FASTK
MPHOSPH6	0.00113681	0.511347	0.259	0.079	1	10	MPHOSPH6
EMC3	0.0011418	0.671352	0.296	0.101	1	10	EMC3
EBNA1BP2	0.00114499	0.683544	0.259	0.082	1	10	EBNA1BP2
C17orf58	0.00121207	0.457242	0.074	0.01	1	10	C17orf58
ZWINT2	0.0012219	0.510743	0.296	0.098	1	10	ZWINT
STK11IP	0.00124557	0.408028	0.074	0.01	1	10	STK11IP
FTSJ3	0.0012838	0.293183	0.074	0.01	1	10	FTSJ3
OXA1L	0.00131324	0.71095	0.185	0.049	1	10	OXA1L
YIPF6	0.0013186	0.482957	0.148	0.033	1	10	YIPF6
DPEP2	0.00136378	0.583268	0.074	0.01	1	10	DPEP2
MNS1	0.00140489	0.509892	0.074	0.01	1	10	MNS1
CRNKL1	0.00143281	0.584431	0.111	0.021	1	10	CRNKL1
FAM213B	0.0014687	0.331058	0.074	0.01	1	10	FAM213B
JAGN1	0.00152209	0.489555	0.185	0.048	1	10	JAGN1
FBL	0.00154559	0.426192	0.444	0.174	1	10	FBL
PPP2R1B	0.00167602	0.425762	0.074	0.011	1	10	PPP2R1B
DPH3	0.00173125	0.362466	0.111	0.021	1	10	DPH3
SRPRA	0.00177058	0.2954	0.074	0.011	1	10	SRPRA
SNHG19	0.0018337	0.57992	0.074	0.011	1	10	SNHG19
PSMC2	0.00183621	0.488859	0.333	0.119	1	10	PSMC2
SPPL2B	0.00185468	0.520003	0.074	0.011	1	10	SPPL2B
DAP3	0.00187108	0.559497	0.185	0.05	1	10	DAP3
FXYD71	0.00201917	0.345882	0.074	0.011	1	10	FXYD7
DUSP23	0.00202487	0.418394	0.074	0.011	1	10	DUSP23
MAP2K3	0.00205306	0.686751	0.111	0.022	1	10	MAP2K3
NUF21	0.00206099	0.36393	0.111	0.022	1	10	NUF2
SRP9	0.00219087	0.556607	0.222	0.067	1	10	SRP9
SLC22A161	0.00220143	0.371097	0.148	0.035	1	10	SLC22A16
UBA6	0.00224705	0.429715	0.074	0.011	1	10	UBA6
NDC801	0.00226078	0.812298	0.148	0.037	1	10	NDC80
RPIA	0.00228188	0.564835	0.333	0.125	1	10	RPIA
TRMT112	0.00241323	0.453562	0.667	0.323	1	10	TRMT112
TADA1	0.00245057	0.628387	0.111	0.023	1	10	TADA1
POLD1	0.00246563	0.513873	0.111	0.023	1	10	POLD1
PPIL1	0.00251402	0.453517	0.111	0.023	1	10	PPIL1
ELOF1	0.0025628	0.535094	0.148	0.036	1	10	ELOF1
RHNO1	0.0025799	0.471075	0.148	0.036	1	10	RHNO1
MIF4GD1	0.00264442	0.455224	0.148	0.036	1	10	MIF4GD
UBALD2	0.00267247	0.344462	0.074	0.011	1	10	UBALD2
NCBP1	0.00267476	0.431316	0.111	0.023	1	10	NCBP1
CLPX	0.00275625	0.459363	0.111	0.023	1	10	CLPX
ALAD	0.00276684	0.47265	0.111	0.023	1	10	ALAD
WDR341	0.00293735	0.456589	0.185	0.052	1	10	WDR34
ELOVL6	0.00294321	0.4047	0.074	0.012	1	10	ELOVL6
TATDN3	0.00299794	0.361303	0.111	0.023	1	10	TATDN3
TMEM14B	0.00303359	0.318629	0.185	0.051	1	10	TMEM14B
MPP11	0.00313963	0.736649	0.222	0.071	1	10	MPP1
SAAL1	0.00318107	0.727079	0.185	0.054	1	10	SAAL1
KLHL7	0.00331792	0.50519	0.111	0.023	1	10	KLHL7
CISD1	0.00333405	0.305425	0.148	0.037	1	10	CISD1
XRCC5	0.00340271	0.513641	0.407	0.172	1	10	XRCC5
ACAD9	0.00343945	0.374	0.111	0.023	1	10	ACAD9
EIF1B	0.00364182	0.465516	0.296	0.107	1	10	EIF1B
NUTM2B-AS1	0.00373496	0.331263	0.111	0.023	1	10	NUTM2B-AS1
COX8A2	0.00379377	0.567619	0.593	0.311	1	10	COX8A
RANBP11	0.00380068	0.48398	0.556	0.267	1	10	RANBP1
NOP58	0.00390509	0.49932	0.444	0.199	1	10	NOP58
HNRNPUL2	0.00397789	0.283683	0.074	0.012	1	10	HNRNPUL2
ABCC5	0.00399812	0.263704	0.074	0.012	1	10	ABCC5
ACYP1	0.00402413	0.388976	0.148	0.038	1	10	ACYP1
COX11	0.00404174	0.376682	0.148	0.038	1	10	COX11
COPS5	0.00406295	0.479855	0.259	0.09	1	10	COPS5
PTTG14	0.0041104	0.456939	0.37	0.152	1	10	PTTG1
C6orf203	0.00411225	0.574957	0.111	0.024	1	10	C6orf203
SNHG16	0.00417076	0.335812	0.148	0.038	1	10	SNHG16
CLK2	0.00421689	0.410181	0.074	0.012	1	10	CLK2
CCDC107	0.00424959	0.413398	0.111	0.024	1	10	CCDC107
MRPS11	0.00442395	0.478462	0.259	0.09	1	10	MRPS11
MRPS16	0.00442841	0.485002	0.222	0.073	1	10	MRPS16
MRPL22	0.00474565	0.606124	0.333	0.139	1	10	MRPL22
PROCA1	0.00497966	0.561466	0.074	0.013	1	10	PROCA1
NME41	0.00498742	0.611807	0.37	0.162	1	10	NME4
CIAO1	0.00507932	0.475415	0.148	0.04	1	10	CIAO1
MRPL35	0.00508106	0.619052	0.148	0.04	1	10	MRPL35
BCAS2	0.00517351	0.324479	0.259	0.089	1	10	BCAS2
OSBPL2	0.00517571	0.465705	0.074	0.013	1	10	OSBPL2
EIF3K	0.00522046	0.319073	0.593	0.263	1	10	EIF3K
HAUS2	0.00541532	0.335403	0.111	0.025	1	10	HAUS2
NOP10	0.00541788	0.553564	0.481	0.235	1	10	NOP10
PPP1R7	0.00564692	0.413765	0.259	0.092	1	10	PPP1R7
ETFA	0.00567167	0.460292	0.37	0.157	1	10	ETFA
CMPK2	0.00589664	0.351476	0.074	0.013	1	10	CMPK2
PDCD11	0.00590359	0.380125	0.074	0.013	1	10	PDCD11
PPP1R15A	0.00599162	0.447408	0.111	0.025	1	10	PPP1R15A
NDUFV31	0.00610401	0.435457	0.148	0.04	1	10	NDUFV3
TPX21	0.00625232	0.487517	0.111	0.026	1	10	TPX2
METTL5	0.00627404	0.408295	0.333	0.131	1	10	METTL5
COQ5	0.00632455	0.465088	0.148	0.041	1	10	COQ5
MAP4K2	0.00632664	0.499331	0.074	0.013	1	10	MAP4K2
PRKAG1	0.0064926	0.577097	0.148	0.041	1	10	PRKAG1
BCAT2	0.00691027	0.37944	0.111	0.026	1	10	BCAT2
BPGM	0.00693716	0.531632	0.074	0.013	1	10	BPGM
NDUFB8	0.00701113	0.625654	0.444	0.239	1	10	NDUFB8
FGFR1OP21	0.00706641	0.724625	0.222	0.081	1	10	FGFR1OP2
USB1	0.00712518	0.545842	0.111	0.026	1	10	USB1
TOMM40	0.00716072	0.425018	0.222	0.076	1	10	TOMM40
MRPL9	0.00718222	0.547313	0.222	0.078	1	10	MRPL9
TUBA4A2	0.0071834	0.468527	0.148	0.042	1	10	TUBA4A
RNF5	0.0071866	0.457993	0.259	0.096	1	10	RNF5
SCPEP12	0.00748644	0.266638	0.111	0.026	1	10	SCPEP1
CCNB25	0.00755231	0.372931	0.222	0.076	1	10	CCNB2
MRPL37	0.00762975	0.579844	0.222	0.079	1	10	MRPL37
METTL9	0.00766412	0.508746	0.296	0.118	1	10	METTL9
HPF1	0.00782639	0.356474	0.185	0.058	1	10	HPF1
ZC3H18	0.00787867	0.417615	0.074	0.014	1	10	ZC3H18
KNSTRN1	0.00811898	0.437582	0.111	0.027	1	10	KNSTRN
DECR1	0.00823357	0.474364	0.259	0.098	1	10	DECR1
DCP1B	0.00831131	0.274017	0.074	0.014	1	10	DCP1B
DLGAP51	0.00832979	0.262572	0.074	0.014	1	10	DLGAP5
MRPL17	0.00835599	0.38833	0.148	0.042	1	10	MRPL17
ZDHHC13	0.00842274	0.281228	0.074	0.014	1	10	ZDHHC13
FOXRED1	0.00847214	0.484779	0.074	0.014	1	10	FOXRED1
MIEN1	0.00850505	0.47767	0.259	0.098	1	10	MIEN1
POLR2I1	0.00854493	0.532683	0.333	0.147	1	10	POLR2I
DLD	0.00892841	0.383614	0.259	0.096	1	10	DLD
MRPL28	0.0094195	0.47421	0.185	0.061	1	10	MRPL28
PLK11	0.00955923	0.405461	0.111	0.027	1	10	PLK1
MRPL12	0.00994856	0.585919	0.185	0.063	1	10	MRPL12
LRRC59	0.00995212	0.533246	0.148	0.044	1	10	LRRC59
TMEM115	0.00999418	0.288846	0.074	0.014	1	10	TMEM115
SELM	2.96608e-218	1.47582	0.286	0	3.77997e-214	11	SELM		B cell
IGHGP	2.38079e-137	1.05901	0.143	0	3.03408e-133	11	IGHGP
IGLV6-57	2.38079e-137	1.02232	0.143	0	3.03408e-133	11	IGLV6-57
SLC25A4	6.13792e-103	1.32423	0.214	0.001	7.82216e-99	11	SLC25A4
JCHAIN	5.52722e-96	3.69792	0.5	0.006	7.04389e-92	11	JCHAIN
AC026202.3	5.9752e-92	0.759486	0.143	0	7.6148e-88	11	AC026202.3
POU2AF1	6.57289e-92	1.07659	0.143	0	8.37649e-88	11	POU2AF1
BRSK1	6.57289e-92	0.700156	0.143	0	8.37649e-88	11	BRSK1
SEC11C	1.46749e-90	2.67139	0.857	0.022	1.87017e-86	11	SEC11C
FKBP11	2.99766e-84	1.67657	0.286	0.002	3.82022e-80	11	FKBP11
MZB11	1.15931e-77	3.61062	1	0.038	1.47742e-73	11	MZB1
UAP1	1.32245e-69	0.442031	0.071	0	1.68533e-65	11	UAP1
CHST15	3.12256e-69	1.01641	0.143	0	3.97939e-65	11	CHST15
LILRB4	3.12256e-69	0.915795	0.143	0	3.97939e-65	11	LILRB4
CBR1	3.12256e-69	0.738491	0.143	0	3.97939e-65	11	CBR1
C4orf48	3.35386e-69	0.842562	0.143	0	4.27417e-65	11	C4orf48
ANKRD36BP2	3.60225e-69	0.692232	0.143	0	4.5907e-65	11	ANKRD36BP2
IFI27L21	2.5222e-68	1.28452	0.286	0.003	3.21429e-64	11	IFI27L2
ISG20	4.25946e-63	2.0931	0.571	0.014	5.42825e-59	11	ISG20
AKR1B1	1.53432e-55	0.850557	0.143	0.001	1.95534e-51	11	AKR1B1
DERL3	3.79501e-54	2.89331	0.786	0.033	4.83636e-50	11	DERL3
HERPUD1	5.87048e-53	2.92031	0.786	0.034	7.48134e-49	11	HERPUD1
ANXA22	2.9639e-52	1.51851	0.286	0.004	3.77719e-48	11	ANXA2
IGHG1	4.54758e-47	4.81097	0.5	0.015	5.79544e-43	11	IGHG1
IGLL5	4.52729e-40	2.4078	0.143	0.001	5.76958e-36	11	IGLL5
JSRP1	4.91227e-40	1.01254	0.143	0.001	6.26019e-36	11	JSRP1
LMAN1	8.81839e-37	1.69572	0.571	0.025	1.12382e-32	11	LMAN1
CCDC112	1.70517e-35	0.479237	0.071	0	2.17307e-31	11	CCDC112
SLAMF7	1.83184e-35	0.576294	0.071	0	2.33449e-31	11	SLAMF7
BTG3	1.83184e-35	0.542192	0.071	0	2.33449e-31	11	BTG3
IGKV4-1	1.83184e-35	0.477713	0.071	0	2.33449e-31	11	IGKV4-1
BEX5	1.83184e-35	0.476166	0.071	0	2.33449e-31	11	BEX5
HMOX1	1.83184e-35	0.420193	0.071	0	2.33449e-31	11	HMOX1
FCRL5	1.83184e-35	0.41901	0.071	0	2.33449e-31	11	FCRL5
SEL1L3	1.83184e-35	0.357424	0.071	0	2.33449e-31	11	SEL1L3
TNFRSF17	5.25866e-35	0.632232	0.143	0.001	6.70164e-31	11	TNFRSF17
CRELD21	7.26193e-28	1.45699	0.429	0.018	9.25461e-24	11	CRELD2
IGHG31	1.59591e-26	4.75988	0.357	0.014	2.03383e-22	11	IGHG3
MYRFL	4.572e-24	0.474614	0.071	0	5.82655e-20	11	MYRFL
BEST4	4.572e-24	0.474011	0.071	0	5.82655e-20	11	BEST4
GIPR	4.572e-24	0.46366	0.071	0	5.82655e-20	11	GIPR
MOXD1	4.79569e-24	0.585755	0.071	0	6.11162e-20	11	MOXD1
TTC21A	4.79569e-24	0.538442	0.071	0	6.11162e-20	11	TTC21A
CCL25	4.79569e-24	0.486033	0.071	0	6.11162e-20	11	CCL25
FAM159A	4.79569e-24	0.463499	0.071	0	6.11162e-20	11	FAM159A
CXCL12	4.79569e-24	0.462245	0.071	0	6.11162e-20	11	CXCL12
SP140	4.79569e-24	0.461984	0.071	0	6.11162e-20	11	SP140
TRIB1	4.79569e-24	0.417299	0.071	0	6.11162e-20	11	TRIB1
RP11-638I2.2	4.79569e-24	0.390563	0.071	0	6.11162e-20	11	RP11-638I2.2
HIST1H2AB	4.79569e-24	0.389914	0.071	0	6.11162e-20	11	HIST1H2AB
RP5-1112D6.4	4.79569e-24	0.353897	0.071	0	6.11162e-20	11	RP5-1112D6.4
SDF2L11	5.05737e-23	1.72148	0.571	0.04	6.44512e-19	11	SDF2L1
IGHA11	1.93901e-21	4.68486	0.5	0.035	2.47107e-17	11	IGHA1
IGHG2	1.61019e-20	3.43232	0.143	0.003	2.05203e-16	11	IGHG2
SPCS31	3.94487e-20	1.77016	0.571	0.046	5.02734e-16	11	SPCS3
HSP90B11	1.79043e-19	2.41895	1	0.169	2.28173e-15	11	HSP90B1
PNOC	2.29764e-18	0.935465	0.071	0.001	2.92811e-14	11	PNOC
RP11-328L11.1	2.29764e-18	0.848414	0.071	0.001	2.92811e-14	11	RP11-328L11.1
MAST3	2.29764e-18	0.763513	0.071	0.001	2.92811e-14	11	MAST3
RP1-152L7.5	2.38152e-18	0.585367	0.071	0.001	3.035e-14	11	RP1-152L7.5
ZNF324B	2.38152e-18	0.584468	0.071	0.001	3.035e-14	11	ZNF324B
RNU2-63P	2.46841e-18	0.483796	0.071	0.001	3.14575e-14	11	RNU2-63P
ZNF564	2.55844e-18	0.535598	0.071	0.001	3.26048e-14	11	ZNF564
FBP1	2.55844e-18	0.470988	0.071	0.001	3.26048e-14	11	FBP1
GPR160	2.55844e-18	0.468695	0.071	0.001	3.26048e-14	11	GPR160
ZNF579	2.55844e-18	0.349779	0.071	0.001	3.26048e-14	11	ZNF579
RP5-1061H20.4	2.55844e-18	0.318793	0.071	0.001	3.26048e-14	11	RP5-1061H20.4
MVP	4.71281e-18	1.1654	0.214	0.007	6.006e-14	11	MVP
IGHA2	7.43407e-18	5.73678	0.286	0.014	9.47398e-14	11	IGHA2
IFNAR2	1.02252e-16	1.17679	0.357	0.022	1.30309e-12	11	IFNAR2
C1GALT1C1	2.88669e-16	1.09215	0.286	0.014	3.6788e-12	11	C1GALT1C1
LY96	3.73711e-15	0.663891	0.143	0.004	4.76257e-11	11	LY96
RP11-104N10.1	6.38516e-15	0.844275	0.071	0.001	8.13725e-11	11	RP11-104N10.1
GGH1	6.38516e-15	0.585509	0.071	0.001	8.13725e-11	11	GGH
CD19	6.57103e-15	0.670181	0.071	0.001	8.37412e-11	11	CD19
AC007238.1	6.57103e-15	0.434645	0.071	0.001	8.37412e-11	11	AC007238.1
SSPN	6.76222e-15	0.581451	0.071	0.001	8.61778e-11	11	SSPN
PLA2G16	6.76222e-15	0.460001	0.071	0.001	8.61778e-11	11	PLA2G16
CFAP45	6.95889e-15	0.566509	0.071	0.001	8.86841e-11	11	CFAP45
BTN2A2	6.95889e-15	0.317937	0.071	0.001	8.86841e-11	11	BTN2A2
ARMCX3	7.16118e-15	0.469256	0.071	0.001	9.12621e-11	11	ARMCX3
MMP11	7.16118e-15	0.384144	0.071	0.001	9.12621e-11	11	MMP11
TTLL10-AS1	7.16118e-15	0.313321	0.071	0.001	9.12621e-11	11	TTLL10-AS1
IGKC3	2.08572e-14	5.7408	0.857	0.192	2.65804e-10	11	IGKC
IGHG41	7.64868e-14	4.87943	0.357	0.028	9.74748e-10	11	IGHG4
STARD5	1.37828e-12	0.383731	0.071	0.001	1.75648e-08	11	STARD5
RP11-727A23.5	1.4116e-12	0.576196	0.071	0.001	1.79895e-08	11	RP11-727A23.5
LMNA1	1.4116e-12	0.313821	0.071	0.001	1.79895e-08	11	LMNA
LINC00877	1.44571e-12	0.425023	0.071	0.001	1.84242e-08	11	LINC00877
CKAP41	1.44571e-12	0.409996	0.071	0.001	1.84242e-08	11	CKAP4
DEPDC5	1.44571e-12	0.346513	0.071	0.001	1.84242e-08	11	DEPDC5
ANXA51	1.44571e-12	0.309159	0.071	0.001	1.84242e-08	11	ANXA5
ALDH3A2	3.71761e-12	0.805131	0.143	0.005	4.73772e-08	11	ALDH3A2
RNASE61	3.94234e-12	0.777705	0.143	0.005	5.02411e-08	11	RNASE6
PRDX4	5.88575e-12	1.68296	0.643	0.104	7.5008e-08	11	PRDX4
GLT8D1	3.90829e-11	1.13708	0.357	0.033	4.98073e-07	11	GLT8D1
FARP2	5.73097e-11	0.582795	0.071	0.001	7.30354e-07	11	FARP2
NEK7	5.97087e-11	0.754339	0.071	0.001	7.60928e-07	11	NEK7
FAM83D	6.09448e-11	0.563529	0.071	0.001	7.76681e-07	11	FAM83D
EEA1	6.22059e-11	0.578579	0.071	0.001	7.92752e-07	11	EEA1
PAGR1	6.22059e-11	0.574788	0.071	0.001	7.92752e-07	11	PAGR1
DPEP1	6.22059e-11	0.383469	0.071	0.001	7.92752e-07	11	DPEP1
BAG2	6.34925e-11	0.560767	0.071	0.001	8.09149e-07	11	BAG2
SPCS2P4	6.48052e-11	0.404289	0.071	0.001	8.25877e-07	11	SPCS2P4
MOGS	7.82237e-11	0.552746	0.143	0.006	9.96883e-07	11	MOGS
TXNDC11	1.37482e-10	1.54961	0.214	0.013	1.75207e-06	11	TXNDC11
CROT	1.63605e-10	0.706781	0.143	0.006	2.08498e-06	11	CROT
WNK1	3.98781e-10	0.685919	0.143	0.006	5.08206e-06	11	WNK1
DDX60L	6.43652e-10	0.891189	0.214	0.014	8.2027e-06	11	DDX60L
PCED1B-AS1	8.66276e-10	0.5501	0.143	0.006	1.10398e-05	11	PCED1B-AS1
LDLRAP1	1.09257e-09	0.380513	0.071	0.002	1.39237e-05	11	LDLRAP1
FAM86EP	1.11232e-09	0.448922	0.071	0.002	1.41754e-05	11	FAM86EP
MAPK7	1.11232e-09	0.401563	0.071	0.002	1.41754e-05	11	MAPK7
EIF2S2P3	1.11232e-09	0.378286	0.071	0.002	1.41754e-05	11	EIF2S2P3
C8orf82	1.11232e-09	0.376038	0.071	0.002	1.41754e-05	11	C8orf82
DARS-AS1	1.11232e-09	0.344036	0.071	0.002	1.41754e-05	11	DARS-AS1
LGALS31	1.11232e-09	0.306174	0.071	0.002	1.41754e-05	11	LGALS3
DGAT1	1.13241e-09	0.399658	0.071	0.002	1.44314e-05	11	DGAT1
CTSH	1.13241e-09	0.391382	0.071	0.002	1.44314e-05	11	CTSH
ACP5	1.13241e-09	0.339894	0.071	0.002	1.44314e-05	11	ACP5
HPGD	1.13241e-09	0.304186	0.071	0.002	1.44314e-05	11	HPGD
ZNF665	1.54983e-09	0.749826	0.143	0.007	1.9751e-05	11	ZNF665
NPAT	1.57811e-09	0.694449	0.143	0.007	2.01114e-05	11	NPAT
RPS6KB2	1.79503e-09	0.881365	0.286	0.025	2.28759e-05	11	RPS6KB2
HSPA52	2.15751e-09	1.90233	0.643	0.12	2.74953e-05	11	HSPA5
TRADD	2.88119e-09	0.746426	0.214	0.015	3.67179e-05	11	TRADD
TMEM214	8.26361e-09	0.845502	0.214	0.016	0.000105311	11	TMEM214
BMT2	9.35616e-09	0.808674	0.143	0.007	0.000119235	11	BMT2
HMGA1P4	1.02185e-08	0.553406	0.071	0.002	0.000130224	11	HMGA1P4
FRG1CP	1.02185e-08	0.553103	0.071	0.002	0.000130224	11	FRG1CP
EDEM1	1.02185e-08	0.401936	0.071	0.002	0.000130224	11	EDEM1
FANCM	1.0549e-08	0.395611	0.071	0.002	0.000134436	11	FANCM
RASGRP3	1.0549e-08	0.389597	0.071	0.002	0.000134436	11	RASGRP3
FBXO45	1.0549e-08	0.300971	0.071	0.002	0.000134436	11	FBXO45
SELK	1.52063e-08	1.40241	0.571	0.111	0.000193789	11	SELK
KMT2C	1.67721e-08	0.924297	0.214	0.017	0.000213744	11	KMT2C
DUS2	1.74759e-08	0.639125	0.143	0.008	0.000222713	11	DUS2
RPN1	1.75853e-08	1.26034	0.5	0.079	0.000224107	11	RPN1
ARCN1	1.82527e-08	1.02447	0.214	0.017	0.000232613	11	ARCN1
EAF2	3.55845e-08	1.24325	0.571	0.107	0.000453489	11	EAF2
SSR4	4.50472e-08	1.75174	0.714	0.206	0.000574081	11	SSR4
MANEA	4.81347e-08	0.653559	0.143	0.008	0.000613429	11	MANEA
DYRK2	5.63715e-08	0.828713	0.071	0.002	0.000718399	11	DYRK2
MEIS1	5.80139e-08	0.657612	0.071	0.002	0.000739329	11	MEIS1
SEMA7A	5.80139e-08	0.652927	0.071	0.002	0.000739329	11	SEMA7A
DHRS9	5.97025e-08	0.568912	0.071	0.002	0.000760849	11	DHRS9
RGCC1	5.97025e-08	0.422556	0.071	0.002	0.000760849	11	RGCC
WWC3	6.05646e-08	0.416469	0.071	0.002	0.000771836	11	WWC3
LMO7	6.05646e-08	0.739841	0.071	0.002	0.000771836	11	LMO7
DENND5B	6.05646e-08	0.374117	0.071	0.002	0.000771836	11	DENND5B
GIPC1	6.14388e-08	0.468302	0.071	0.002	0.000782976	11	GIPC1
FZD3	6.23252e-08	0.452102	0.071	0.002	0.000794272	11	FZD3
RP11-495P10.1	6.23252e-08	0.449588	0.071	0.002	0.000794272	11	RP11-495P10.1
USP3-AS1	6.23252e-08	0.396805	0.071	0.002	0.000794272	11	USP3-AS1
RP11-355B11.2	6.32239e-08	0.514417	0.071	0.002	0.000805726	11	RP11-355B11.2
FAM133CP	6.32239e-08	0.333173	0.071	0.002	0.000805726	11	FAM133CP
PPCDC	7.92052e-08	1.29097	0.286	0.032	0.00100939	11	PPCDC
FKBP22	9.62771e-08	1.71411	0.643	0.158	0.00122695	11	FKBP2
ARSA	1.02236e-07	0.785397	0.143	0.008	0.00130289	11	ARSA
MYDGF	1.99487e-07	1.51821	0.786	0.23	0.00254226	11	MYDGF
HPDL	2.64286e-07	0.548758	0.071	0.002	0.00336806	11	HPDL
RCAN3	2.67751e-07	0.466152	0.071	0.002	0.00341222	11	RCAN3
CTC-471J1.11	2.67751e-07	0.395004	0.071	0.002	0.00341222	11	CTC-471J1.11
CCDC186	2.7126e-07	0.389849	0.071	0.002	0.00345693	11	CCDC186
MEI1	2.74813e-07	0.331181	0.071	0.002	0.00350221	11	MEI1
WDR27	2.74813e-07	0.301276	0.071	0.002	0.00350221	11	WDR27
SLC33A1	3.38365e-07	0.837523	0.143	0.009	0.00431213	11	SLC33A1
MX1	8.42734e-07	0.757174	0.071	0.003	0.0107398	11	MX1
PCAT6	8.7353e-07	0.734894	0.071	0.003	0.0111323	11	PCAT6
URB1-AS11	9.38405e-07	0.292679	0.071	0.003	0.011959	11	URB1-AS1
FTSJ31	1.4118e-06	0.571563	0.143	0.01	0.0179919	11	FTSJ3
SMIM141	1.68252e-06	0.787049	0.214	0.022	0.0214421	11	SMIM14
NDUFAF5	1.96634e-06	0.667807	0.143	0.01	0.025059	11	NDUFAF5
SRPRA1	2.11968e-06	0.930525	0.143	0.011	0.0270132	11	SRPRA
ERLEC1	2.13583e-06	0.789693	0.286	0.037	0.027219	11	ERLEC1
TMEM99	2.18204e-06	0.867378	0.143	0.011	0.0278079	11	TMEM99
PET117	2.35073e-06	0.950628	0.214	0.022	0.0299578	11	PET117
SMTN	2.38289e-06	0.738811	0.071	0.003	0.0303675	11	SMTN
RPL24P2	2.40937e-06	0.73584	0.071	0.003	0.030705	11	RPL24P2
RP1-197B17.3	2.40937e-06	0.648646	0.071	0.003	0.030705	11	RP1-197B17.3
YARS	2.41706e-06	1.02994	0.357	0.057	0.0308031	11	YARS
UBE2H	2.49051e-06	0.648667	0.071	0.003	0.0317391	11	UBE2H
ATRIP	2.49051e-06	0.514005	0.071	0.003	0.0317391	11	ATRIP
TRPT1	2.54606e-06	0.544913	0.071	0.003	0.0324469	11	TRPT1
RPL37P23	2.57427e-06	0.45826	0.071	0.003	0.0328065	11	RPL37P23
FMR1	2.57427e-06	0.386392	0.071	0.003	0.0328065	11	FMR1
SCAPER	2.63161e-06	0.446777	0.071	0.003	0.0335372	11	SCAPER
SERPINF1	2.63161e-06	0.385446	0.071	0.003	0.0335372	11	SERPINF1
FBXL22	2.63161e-06	0.295937	0.071	0.003	0.0335372	11	FBXL22
ZNF621	2.63161e-06	0.294648	0.071	0.003	0.0335372	11	ZNF621
NCALD	2.66073e-06	0.328902	0.071	0.003	0.0339084	11	NCALD
PLPP5	2.91895e-06	1.37153	0.286	0.039	0.0371991	11	PLPP5
TMUB1	3.27184e-06	0.793577	0.286	0.038	0.0416963	11	TMUB1
ECE2	3.36737e-06	0.611779	0.143	0.011	0.0429138	11	ECE2
SLC25A17	3.38967e-06	1.09557	0.214	0.024	0.043198	11	SLC25A17
NSUN5P1	3.67059e-06	0.93224	0.214	0.023	0.046778	11	NSUN5P1
EMSY	3.82926e-06	0.88132	0.143	0.011	0.0488	11	EMSY
TPD52	3.93698e-06	0.752574	0.143	0.011	0.0501729	11	TPD52
MLYCD	4.70061e-06	0.952849	0.143	0.011	0.0599045	11	MLYCD
TRMT13	5.04525e-06	0.877254	0.143	0.011	0.0642967	11	TRMT13
TMF1	5.53259e-06	0.644358	0.143	0.011	0.0705073	11	TMF1
CCDC50	5.70465e-06	0.820089	0.071	0.003	0.0727001	11	CCDC50
SDHC	5.80023e-06	0.868307	0.571	0.129	0.0739181	11	SDHC
EP300	5.82304e-06	0.815563	0.071	0.003	0.0742088	11	EP300
SEL1L	5.99974e-06	0.546487	0.143	0.011	0.0764607	11	SEL1L
RP1-101K10.6	6.00504e-06	0.730843	0.071	0.003	0.0765283	11	RP1-101K10.6
CEP85L	6.00504e-06	0.56175	0.071	0.003	0.0765283	11	CEP85L
DNAJC10	6.10273e-06	0.941162	0.214	0.024	0.0777732	11	DNAJC10
MAN1A1	6.32054e-06	0.434155	0.071	0.003	0.080549	11	MAN1A1
LIPC	6.32054e-06	0.404984	0.071	0.003	0.080549	11	LIPC
TMEM8A	6.38551e-06	0.360997	0.071	0.003	0.081377	11	TMEM8A
TRIM16L	6.38551e-06	0.287369	0.071	0.003	0.081377	11	TRIM16L
MAP3K2	6.45113e-06	0.323371	0.071	0.003	0.0822132	11	MAP3K2
PPIB	6.82567e-06	1.09163	0.5	0.113	0.0869863	11	PPIB
DGUOK	6.89482e-06	1.00919	0.5	0.107	0.0878676	11	DGUOK
ZBTB8OS1	9.57975e-06	0.952884	0.357	0.062	0.122084	11	ZBTB8OS
VIMP	1.13696e-05	0.883042	0.357	0.062	0.144894	11	VIMP
EPS15L1	1.13718e-05	0.697296	0.143	0.012	0.144922	11	EPS15L1
STRIP1	1.18419e-05	0.815367	0.143	0.012	0.150914	11	STRIP1
LTN1	1.24192e-05	0.737216	0.071	0.003	0.158271	11	LTN1
PIP4K2C	1.27816e-05	0.735977	0.071	0.003	0.162888	11	PIP4K2C
SSR3	1.31059e-05	0.994081	0.357	0.063	0.167021	11	SSR3
NF2	1.31539e-05	0.641614	0.071	0.003	0.167634	11	NF2
ENTPD4	1.32804e-05	0.539192	0.071	0.003	0.169245	11	ENTPD4
RTN4R	1.36666e-05	0.453865	0.071	0.003	0.174167	11	RTN4R
RP11-81H14.2	1.36666e-05	0.383778	0.071	0.003	0.174167	11	RP11-81H14.2
RP11-37B2.1	1.37977e-05	0.386463	0.071	0.003	0.175838	11	RP11-37B2.1
INTS2	1.37977e-05	0.319076	0.071	0.003	0.175838	11	INTS2
C19orf73	1.393e-05	0.453543	0.071	0.003	0.177524	11	C19orf73
TMEM104	1.393e-05	0.42913	0.071	0.003	0.177524	11	TMEM104
SESN2	1.40635e-05	0.352292	0.071	0.003	0.179225	11	SESN2
STK40	1.41983e-05	0.316659	0.071	0.003	0.180943	11	STK40
SARS1	1.71995e-05	1.02276	0.286	0.044	0.219191	11	SARS
LMAN2	2.38935e-05	1.28392	0.571	0.171	0.304499	11	LMAN2
TTBK2	2.6174e-05	0.551795	0.071	0.003	0.333562	11	TTBK2
U91328.19	2.64097e-05	0.6341	0.071	0.003	0.336565	11	U91328.19
XRN1	2.66474e-05	0.444593	0.071	0.003	0.339595	11	XRN1
MSRB11	2.68872e-05	0.550172	0.071	0.003	0.34265	11	MSRB1
RP1-315G1.3	2.71289e-05	0.43709	0.071	0.003	0.345731	11	RP1-315G1.3
SMPD4	2.73728e-05	0.428553	0.071	0.003	0.348839	11	SMPD4
KANSL31	2.7436e-05	1.07863	0.143	0.013	0.349644	11	KANSL3
SLC22A20	2.81169e-05	0.313434	0.071	0.003	0.358322	11	SLC22A20
DNAJB9	2.91336e-05	1.35306	0.214	0.028	0.371279	11	DNAJB9
SLC9B2	3.72728e-05	0.694014	0.143	0.013	0.475005	11	SLC9B2
SPCS21	3.73098e-05	1.01796	0.571	0.156	0.475477	11	SPCS2
RP11-312B8.1	4.85214e-05	0.441109	0.071	0.004	0.618356	11	RP11-312B8.1
CCDC142	4.93463e-05	0.422055	0.071	0.004	0.628869	11	CCDC142
CENPO	4.97637e-05	0.316164	0.071	0.004	0.634189	11	CENPO
AC007246.3	5.06087e-05	0.377057	0.071	0.004	0.644957	11	AC007246.3
RPL34P34	5.06087e-05	0.417541	0.071	0.004	0.644957	11	RPL34P34
PPP1R71	5.1199e-05	0.7562	0.429	0.092	0.65248	11	PPP1R7
CEACAM1	5.14672e-05	0.281186	0.071	0.004	0.655898	11	CEACAM1
POLA2	5.70974e-05	0.5251	0.143	0.014	0.72765	11	POLA2
MRPS18A	5.75379e-05	0.775872	0.286	0.047	0.733263	11	MRPS18A
SEPT1	6.81624e-05	0.512667	0.143	0.014	0.868662	11	SEPT1
COPE	6.9806e-05	0.758666	0.714	0.209	0.889607	11	COPE
SPCS1	8.02752e-05	0.854145	0.714	0.22	1	11	SPCS1
CHCHD10	8.04683e-05	0.933463	0.286	0.05	1	11	CHCHD10
C6orf106	8.21271e-05	0.630678	0.071	0.004	1	11	C6orf106
CPNE2	8.41129e-05	0.547168	0.071	0.004	1	11	CPNE2
JUN	8.47848e-05	0.418558	0.071	0.004	1	11	JUN
RRAS2	8.6144e-05	0.416931	0.071	0.004	1	11	RRAS2
DDX41	8.67873e-05	0.923722	0.214	0.031	1	11	DDX41
YEATS2	8.68313e-05	0.344599	0.071	0.004	1	11	YEATS2
HIST1H2BD	8.82736e-05	0.622377	0.143	0.014	1	11	HIST1H2BD
REXO4	9.32211e-05	0.578506	0.214	0.03	1	11	REXO4
DEF8	0.00010605	0.560075	0.143	0.015	1	11	DEF8
TMED10	0.000113305	0.991233	0.357	0.077	1	11	TMED10
CTB-89H12.4	0.00012585	0.727862	0.071	0.004	1	11	CTB-89H12.4
CYP20A1	0.000126806	0.722566	0.071	0.004	1	11	CYP20A1
RPS7P3	0.000133697	0.627002	0.071	0.004	1	11	RPS7P3
SEMA4B	0.00013471	0.499457	0.071	0.004	1	11	SEMA4B
MANF	0.000134935	0.703745	0.357	0.073	1	11	MANF
TXK	0.00013573	0.624667	0.071	0.004	1	11	TXK
LIN9	0.000136757	0.496075	0.071	0.004	1	11	LIN9
SPOPL	0.000138833	0.377711	0.071	0.004	1	11	SPOPL
RHBDD1	0.000142003	0.428309	0.071	0.004	1	11	RHBDD1
LETM2	0.000142003	0.270272	0.071	0.004	1	11	LETM2
THRA	0.000143075	0.274263	0.071	0.004	1	11	THRA
ATG13	0.000143561	0.555166	0.143	0.015	1	11	ATG13
PDK1	0.000153981	0.621774	0.143	0.015	1	11	PDK1
HLA-C1	0.000182778	0.781946	0.643	0.201	1	11	HLA-C
IGHD	0.00019316	2.15782	0.071	0.004	1	11	IGHD
SLC46A3	0.00019596	0.797333	0.071	0.004	1	11	SLC46A3
EMC7	0.000196582	0.775569	0.357	0.076	1	11	EMC7
OAS1	0.00020258	0.866221	0.143	0.016	1	11	OAS1
RAB9B	0.000210542	0.444127	0.071	0.004	1	11	RAB9B
FAM120AOS1	0.000210913	0.587395	0.143	0.016	1	11	FAM120AOS
KNTC1	0.000212055	0.415761	0.071	0.004	1	11	KNTC1
RPS15AP17	0.000213579	0.440341	0.071	0.004	1	11	RPS15AP17
SLC38A5	0.000217457	0.534334	0.143	0.016	1	11	SLC38A5
CORO1B1	0.00021821	0.371395	0.071	0.004	1	11	CORO1B
SGSM2	0.000219775	0.368112	0.071	0.004	1	11	SGSM2
JOSD2	0.000219775	0.342775	0.071	0.004	1	11	JOSD2
EPHX1	0.000219775	0.339074	0.071	0.004	1	11	EPHX1
HIST1H2BG	0.00022135	0.339612	0.071	0.004	1	11	HIST1H2BG
CLHC1	0.00022135	0.291011	0.071	0.004	1	11	CLHC1
ARF4	0.000234392	1.31416	0.429	0.123	1	11	ARF4
B4GALT3	0.000236711	0.590362	0.214	0.033	1	11	B4GALT3
C2orf49	0.000238409	0.600974	0.143	0.016	1	11	C2orf49
TMEM156	0.000241362	0.690122	0.214	0.033	1	11	TMEM156
IMPDH1	0.000267613	0.583683	0.143	0.016	1	11	IMPDH1
ERICH1	0.000291333	0.945131	0.286	0.056	1	11	ERICH1
CWF19L2	0.000296113	0.818228	0.286	0.056	1	11	CWF19L2
TMED7	0.000299484	0.641812	0.143	0.017	1	11	TMED7
NEU3	0.000300972	0.628796	0.071	0.005	1	11	NEU3
DFFB	0.000303036	0.627045	0.071	0.005	1	11	DFFB
SRSF4	0.000304913	0.731397	0.286	0.055	1	11	SRSF4
MKI67	0.000311427	0.522581	0.071	0.005	1	11	MKI67
IFNAR1	0.000317606	0.968472	0.214	0.035	1	11	IFNAR1
ATXN7L3	0.00032442	0.410074	0.071	0.005	1	11	ATXN7L3
FAM3C	0.000326635	0.335466	0.071	0.005	1	11	FAM3C
CALHM2	0.000328863	0.297398	0.071	0.005	1	11	CALHM2
ATG16L1	0.000328863	0.297782	0.071	0.005	1	11	ATG16L1
TOM1L2	0.000328863	0.272941	0.071	0.005	1	11	TOM1L2
BST22	0.000350295	1.07414	0.286	0.058	1	11	BST2
PIK3C3	0.000368516	0.775487	0.143	0.017	1	11	PIK3C3
EBNA1BP21	0.00037413	0.811516	0.357	0.083	1	11	EBNA1BP2
IGLC21	0.000386171	3.69318	0.143	0.018	1	11	IGLC2
S100A102	0.000407866	0.418187	0.143	0.017	1	11	S100A10
FAM213A	0.000425123	0.71247	0.071	0.005	1	11	FAM213A
CDC25C	0.000442094	0.522635	0.071	0.005	1	11	CDC25C
MT-TR	0.000459695	0.480319	0.071	0.005	1	11	MT-TR
IL17RC	0.000462691	0.374273	0.071	0.005	1	11	IL17RC
PSME4	0.000465705	0.269716	0.071	0.005	1	11	PSME4
RP11-570P14.1	0.000468738	0.29981	0.071	0.005	1	11	RP11-570P14.1
KLRB1	0.000468738	0.258768	0.071	0.005	1	11	KLRB1
GPI1	0.000492286	0.667316	0.143	0.018	1	11	GPI
HDAC7	0.000545541	0.50156	0.143	0.018	1	11	HDAC7
SLC39A4	0.000560623	0.40226	0.143	0.018	1	11	SLC39A4
NIPAL31	0.000590248	0.58793	0.143	0.018	1	11	NIPAL3
PDIA4	0.000609893	0.817483	0.286	0.06	1	11	PDIA4
CTD-3131K8.2	0.000636438	0.425151	0.071	0.005	1	11	CTD-3131K8.2
RHBDD2	0.000650285	0.613302	0.143	0.018	1	11	RHBDD2
RBM41	0.000652447	0.298887	0.071	0.005	1	11	RBM41
FTO	0.000652447	0.263405	0.071	0.005	1	11	FTO
LRRC42	0.000661195	0.496296	0.143	0.018	1	11	LRRC42
PIGK	0.000669561	0.676945	0.214	0.037	1	11	PIGK
NUP85	0.000673252	0.479636	0.214	0.036	1	11	NUP85
REEP52	0.000744194	0.801679	0.214	0.038	1	11	REEP5
SGSM3	0.000765751	0.420092	0.143	0.018	1	11	SGSM3
ALDH22	0.000776802	0.787078	0.214	0.038	1	11	ALDH2
PDE3B	0.000818253	0.618492	0.071	0.005	1	11	PDE3B
SART1	0.000848099	0.477376	0.071	0.005	1	11	SART1
HLA-DMA1	0.000851386	0.567642	0.286	0.06	1	11	HLA-DMA
CEP72	0.00085317	0.428138	0.071	0.005	1	11	CEP72
UBXN4	0.000860815	0.553075	0.571	0.17	1	11	UBXN4
CERCAM	0.000868553	0.41008	0.071	0.005	1	11	CERCAM
RP11-126K1.2	0.000868553	0.402892	0.071	0.005	1	11	RP11-126K1.2
DEXI	0.000868553	0.40276	0.071	0.005	1	11	DEXI
ARL4A	0.000873738	0.326638	0.071	0.005	1	11	ARL4A
SNHG20	0.000878951	0.332078	0.071	0.005	1	11	SNHG20
SEC31B	0.000878951	0.252483	0.071	0.005	1	11	SEC31B
ZNF17	0.000884193	0.259178	0.071	0.005	1	11	ZNF17
PCK2	0.00111808	0.358515	0.143	0.019	1	11	PCK2
SQRDL1	0.00112446	0.478139	0.071	0.006	1	11	SQRDL
HRASLS2	0.00115047	0.335393	0.071	0.006	1	11	HRASLS2
MRPL351	0.00116528	0.804438	0.214	0.04	1	11	MRPL35
FBRSL1	0.00117034	0.297068	0.071	0.006	1	11	FBRSL1
TSPOAP1-AS1	0.00117704	0.256197	0.071	0.006	1	11	TSPOAP1-AS1
SCAMP31	0.00131277	0.71657	0.286	0.065	1	11	SCAMP3
ADHFE1	0.0013439	0.783775	0.071	0.006	1	11	ADHFE1
METTL23	0.00139122	0.835937	0.286	0.067	1	11	METTL23
PRDX22	0.00143674	0.713409	0.214	0.041	1	11	PRDX2
TMEM187	0.00147602	0.405168	0.071	0.006	1	11	TMEM187
ANKDD1B	0.00149232	0.36835	0.071	0.006	1	11	ANKDD1B
ZNF526	0.00151709	0.342665	0.071	0.006	1	11	ZNF526
LONP1	0.00151709	0.324743	0.071	0.006	1	11	LONP1
FAIM	0.00166004	0.494096	0.143	0.02	1	11	FAIM
LINC00674	0.00169501	0.788682	0.071	0.006	1	11	LINC00674
POFUT2	0.00171775	0.776662	0.071	0.006	1	11	POFUT2
PANX1	0.00171775	0.776369	0.071	0.006	1	11	PANX1
TECR	0.00172241	0.647489	0.143	0.021	1	11	TECR
DNAJC1	0.00178937	0.602172	0.357	0.093	1	11	DNAJC1
ESRRA	0.00180198	0.605028	0.071	0.006	1	11	ESRRA
PEX5	0.0018701	0.472976	0.071	0.006	1	11	PEX5
PIGQ	0.00188002	0.373328	0.071	0.006	1	11	PIGQ
ZNF639	0.00188999	0.397046	0.071	0.006	1	11	ZNF639
ZNF275	0.00188999	0.395577	0.071	0.006	1	11	ZNF275
MAPK8IP3	0.00190001	0.395231	0.071	0.006	1	11	MAPK8IP3
KLF13	0.00190001	0.414916	0.071	0.006	1	11	KLF13
WIPI1	0.00191008	0.38735	0.071	0.006	1	11	WIPI1
ATAD5	0.00191008	0.291063	0.071	0.006	1	11	ATAD5
LIN7B	0.0019202	0.250653	0.071	0.006	1	11	LIN7B
PRUNE1	0.00193036	0.344171	0.071	0.006	1	11	PRUNE1
NLRC3	0.00193036	0.365991	0.071	0.006	1	11	NLRC3
FAM63A	0.00193036	0.285699	0.071	0.006	1	11	FAM63A
TMEM140	0.00194058	0.291505	0.071	0.006	1	11	TMEM140
CHMP7	0.00203484	0.648529	0.143	0.021	1	11	CHMP7
ILF3-AS1	0.00206982	0.867492	0.214	0.044	1	11	ILF3-AS1
SYVN1	0.00213772	0.572116	0.143	0.021	1	11	SYVN1
EPS8L2	0.00214215	0.789848	0.071	0.006	1	11	EPS8L2
TRAPPC2L	0.00234984	0.806684	0.286	0.071	1	11	TRAPPC2L
SERP1	0.00235034	0.605597	0.571	0.196	1	11	SERP1
ANKHD1	0.0023791	0.344128	0.071	0.006	1	11	ANKHD1
TRBC11	0.00239125	0.390019	0.071	0.006	1	11	TRBC1
HMCES	0.00242804	0.283201	0.071	0.006	1	11	HMCES
SAT2	0.00249808	0.506936	0.214	0.043	1	11	SAT2
BIRC3	0.00269444	0.513616	0.214	0.043	1	11	BIRC3
CKMT2-AS1	0.00275251	0.687378	0.071	0.006	1	11	CKMT2-AS1
BTG2	0.00278071	0.44268	0.143	0.022	1	11	BTG2
FBRS	0.00285901	0.664249	0.143	0.022	1	11	FBRS
NAXE	0.00286513	0.713613	0.286	0.071	1	11	NAXE
ANO10	0.00290601	0.364266	0.071	0.006	1	11	ANO10
TLR10	0.00292035	0.396548	0.071	0.006	1	11	TLR10
CAPN7	0.00294921	0.313162	0.071	0.006	1	11	CAPN7
SEC61G	0.00296467	0.569798	0.571	0.198	1	11	SEC61G
DANCR1	0.00308354	0.913315	0.143	0.023	1	11	DANCR
GLRX2	0.00312173	0.801579	0.286	0.074	1	11	GLRX
ARL3	0.00325284	0.430195	0.143	0.022	1	11	ARL3
TMEM208	0.0033706	0.77646	0.214	0.046	1	11	TMEM208
ZNF14	0.00338935	0.598629	0.071	0.007	1	11	ZNF14
RAB33A	0.00345465	0.514295	0.071	0.007	1	11	RAB33A
NSL1	0.00354095	0.707622	0.214	0.046	1	11	NSL1
ARIH2	0.00356451	0.613719	0.143	0.023	1	11	ARIH2
RP11-352M15.2	0.00358665	0.48029	0.214	0.045	1	11	RP11-352M15.2
MMAA	0.00358868	0.358393	0.071	0.007	1	11	MMAA
KANSL1-AS1	0.00358868	0.307795	0.071	0.007	1	11	KANSL1-AS1
TMEM191A	0.00358868	0.284922	0.071	0.007	1	11	TMEM191A
ZNF771	0.00358868	0.284462	0.071	0.007	1	11	ZNF771
PPP1R35	0.00360576	0.307135	0.071	0.007	1	11	PPP1R35
C1orf132	0.00360576	0.381922	0.071	0.007	1	11	C1orf132
LIN52	0.0036578	0.617342	0.143	0.023	1	11	LIN52
SLC35A1	0.00376261	0.606516	0.143	0.023	1	11	SLC35A1
CRACR2B	0.00386128	0.767831	0.071	0.007	1	11	CRACR2B
SLC39A11	0.00398862	0.682796	0.071	0.007	1	11	SLC39A11
GMPPB	0.0040819	0.503885	0.071	0.007	1	11	GMPPB
MCL1	0.00428051	0.518611	0.143	0.024	1	11	MCL1
DNAJB21	0.00429412	0.310374	0.071	0.007	1	11	DNAJB2
TNRC6A	0.00470608	0.400512	0.286	0.072	1	11	TNRC6A
LINC006231	0.00473243	0.681815	0.071	0.007	1	11	LINC00623
XIAP	0.00497958	0.452169	0.143	0.024	1	11	XIAP
SEMA4A	0.00510585	0.333576	0.071	0.007	1	11	SEMA4A
COA5	0.00514778	0.736836	0.214	0.049	1	11	COA5
AC006129.2	0.00515149	0.304241	0.071	0.007	1	11	AC006129.2
FMC1	0.0052413	0.530515	0.214	0.048	1	11	FMC1
ORMDL3	0.00525514	0.542332	0.143	0.025	1	11	ORMDL3
RABAC1	0.00564089	0.61266	0.286	0.076	1	11	RABAC1
GINS1	0.00573092	0.499515	0.071	0.007	1	11	GINS1
PDLIM5	0.0057808	0.490948	0.071	0.007	1	11	PDLIM5
CCDC167	0.00588579	0.991107	0.286	0.087	1	11	CCDC167
CHD4	0.00593243	0.816778	0.214	0.05	1	11	CHD4
ADCK5	0.0059328	0.391592	0.071	0.007	1	11	ADCK5
ZNF180	0.00598426	0.311968	0.071	0.007	1	11	ZNF180
VPS26B	0.00602817	0.675225	0.143	0.025	1	11	VPS26B
RP11-26M5.3	0.00603613	0.305692	0.071	0.007	1	11	RP11-26M5.3
POLR1B	0.00606221	0.265613	0.071	0.007	1	11	POLR1B
UFSP2	0.00623013	0.759857	0.071	0.008	1	11	UFSP2
INPP4B	0.00625657	0.767686	0.071	0.008	1	11	INPP4B
TRAM2	0.00652659	0.671593	0.071	0.008	1	11	TRAM2
SLC17A5	0.00658184	0.664594	0.071	0.008	1	11	SLC17A5
CCDC174	0.00667338	0.34163	0.214	0.048	1	11	CCDC174
MIR4435-2HG	0.00676024	0.51166	0.143	0.025	1	11	MIR4435-2HG
INTS5	0.00677853	0.486143	0.071	0.008	1	11	INTS5
NACA3P	0.00680706	0.454907	0.071	0.008	1	11	NACA3P
DNAJB11	0.00681189	0.904388	0.214	0.052	1	11	DNAJB11
CCDC159	0.00689328	0.379438	0.071	0.008	1	11	CCDC159
RNF44	0.00697505	0.573517	0.214	0.051	1	11	RNF44
CORO7	0.00700977	0.277231	0.071	0.008	1	11	CORO7
YBX3	0.0070983	0.30484	0.071	0.008	1	11	YBX3
TXNDC15	0.00714692	0.460099	0.143	0.026	1	11	TXNDC15
BTF3L4	0.00772009	0.626868	0.286	0.081	1	11	BTF3L4
RC3H1	0.00772015	0.57652	0.071	0.008	1	11	RC3H1
IGHM1	0.00773791	3.11427	0.143	0.028	1	11	IGHM
SAMD13	0.00784724	0.409127	0.071	0.008	1	11	SAMD13
MAPK1IP1L	0.00785738	0.651913	0.286	0.082	1	11	MAPK1IP1L
COMTD1	0.00794378	0.3342	0.071	0.008	1	11	COMTD1
BLVRB1	0.00796036	0.734159	0.214	0.053	1	11	BLVRB
GNE	0.0079762	0.388412	0.071	0.008	1	11	GNE
ZNF611	0.00810706	0.300781	0.071	0.008	1	11	ZNF611
TBC1D15	0.00820577	0.735634	0.214	0.053	1	11	TBC1D15
HM13	0.00834277	0.798353	0.286	0.086	1	11	HM13
TEX10	0.00836813	0.562063	0.143	0.027	1	11	TEX10
RTCA	0.00868591	0.844464	0.143	0.028	1	11	RTCA
STT3A	0.00872907	0.48276	0.143	0.027	1	11	STT3A
NAB1	0.00883689	0.583343	0.071	0.008	1	11	NAB1
SLC12A7	0.00887205	0.578464	0.071	0.008	1	11	SLC12A7
USP12	0.00897829	0.394651	0.071	0.008	1	11	USP12
PCNX2	0.0092306	0.263823	0.071	0.008	1	11	PCNX2
ARMCX5	0.00926716	0.325994	0.071	0.008	1	11	ARMCX5
AHNAK	0.00934066	0.376209	0.071	0.008	1	11	AHNAK
KIAA0430	0.00941468	0.256943	0.071	0.008	1	11	KIAA0430
MYNN	0.00957954	0.490131	0.143	0.027	1	11	MYNN

## Sheet: P08
	p_val	avg_logFC	pct.1	pct.2	p_val_adj	cluster	gene		cell type
HBB	5.5802e-08	0.601004	0.282	0.181	0.000744901	1	HBB		AML progenitor cell__nonspecificity
S100A10	1.30124e-15	0.588678	0.417	0.253	1.73703e-11	1	S100A10
SH3BGRL3	1.77835e-20	0.403796	0.757	0.621	2.37392e-16	1	SH3BGRL3
DAD1	7.33339e-05	0.324733	0.327	0.257	0.978934	1	DAD1
EEF2	2.88911e-06	0.305475	0.513	0.444	0.0385667	1	EEF2
SOX4	9.15141e-16	0.287502	0.864	0.785	1.22162e-11	1	SOX4
TMSB10	8.93103e-17	0.284795	0.913	0.842	1.1922e-12	1	TMSB10
LUC7L3	0.00159577	0.267801	0.293	0.24	1	1	LUC7L3
GAS5	5.87057e-09	0.25995	0.717	0.646	7.83663e-05	1	GAS5
APRT	0.00563672	0.259353	0.277	0.236	1	1	APRT
ZFAS1	3.75781e-06	0.259027	0.563	0.493	0.050163	1	ZFAS1
ACTG1	9.72962e-13	0.253397	0.832	0.796	1.29881e-08	1	ACTG1
HMGB21	5.63509e-139	1.53932	0.492	0.099	7.52228e-135	2	HMGB2		Proliferating cell
KIAA01011	1.53324e-85	1.18179	0.342	0.07	2.04672e-81	2	KIAA0101
H2AFZ1	1.19105e-79	0.913161	0.785	0.45	1.58993e-75	2	H2AFZ
TUBA1B1	2.58722e-98	0.90286	0.902	0.559	3.45368e-94	2	TUBA1B
PCNA1	3.89572e-45	0.848534	0.293	0.087	5.2004e-41	2	PCNA
TUBB4B	2.26306e-24	0.700019	0.254	0.101	3.02096e-20	2	TUBB4B
DUT1	3.52806e-26	0.692524	0.434	0.232	4.7096e-22	2	DUT
TUBB1	6.67564e-23	0.563671	0.496	0.282	8.91131e-19	2	TUBB
HMGB11	8.10524e-22	0.530437	0.594	0.412	1.08197e-17	2	HMGB1
STMN11	2.19769e-27	0.478757	0.777	0.588	2.9337e-23	2	STMN1
ANP32B1	4.25017e-12	0.452587	0.268	0.147	5.67355e-08	2	ANP32B
H2AFV1	4.52949e-14	0.4362	0.322	0.176	6.04641e-10	2	H2AFV
RAN1	1.24869e-16	0.431979	0.512	0.325	1.66687e-12	2	RAN
NUCB21	4.19741e-17	0.424323	0.666	0.498	5.60312e-13	2	NUCB2
RANBP11	3.99658e-09	0.409324	0.281	0.173	5.33503e-05	2	RANBP1
IGLL11	1.23195e-10	0.393518	0.467	0.332	1.64453e-06	2	IGLL1
CTSG1	3.00051e-08	0.378894	0.473	0.36	0.000400538	2	CTSG
SNRPB1	1.13322e-11	0.37817	0.367	0.225	1.51273e-07	2	SNRPB
TMBIM61	1.5743e-09	0.374784	0.34	0.219	2.10153e-05	2	TMBIM6
HNRNPA2B11	4.12305e-10	0.363916	0.441	0.306	5.50386e-06	2	HNRNPA2B1
COX8A1	2.08498e-07	0.35017	0.305	0.201	0.00278324	2	COX8A
ANAPC111	3.54874e-09	0.333997	0.305	0.187	4.73722e-05	2	ANAPC11
YBX11	1.16195e-06	0.322484	0.381	0.276	0.0155109	2	YBX1
RNASE21	3.94203e-07	0.31758	0.367	0.264	0.00526222	2	RNASE2
SLC25A51	1.52117e-07	0.30461	0.328	0.22	0.00203061	2	SLC25A5
BEX31	2.01125e-06	0.295683	0.279	0.186	0.0268481	2	BEX3
CALM21	5.53071e-10	0.293692	0.684	0.572	7.38294e-06	2	CALM2
HMGN11	2.45459e-09	0.289641	0.572	0.432	3.27663e-05	2	HMGN1
NDUFB41	5.85785e-06	0.276554	0.258	0.17	0.0781964	2	NDUFB4
NDUFB11	1.23409e-06	0.267454	0.279	0.181	0.0164738	2	NDUFB1
PPIA	1.2986e-07	0.251649	0.582	0.456	0.0017335	2	PPIA
DEFA3	4.22694e-11	4.95708	0.692	0.144	5.64254e-07	3	DEFA3		Neutrophil D
DEFA4	1.93492e-82	4.65562	0.769	0.019	2.58293e-78	3	DEFA4
CST7	4.26581e-134	3.78107	1	0.019	5.69443e-130	3	CST7
ELANE	2.33646e-12	3.62358	1	0.405	3.11894e-08	3	ELANE
PRTN3	1.57117e-19	3.6103	0.923	0.151	2.09736e-15	3	PRTN3
MPO	6.46897e-27	3.25072	1	0.125	8.63543e-23	3	MPO
SRGN1	9.1929e-12	3.07593	1	0.441	1.22716e-07	3	SRGN
AZU1	2.76908e-13	2.909	1	0.348	3.69645e-09	3	AZU1
CTSG2	2.54615e-12	2.86694	1	0.37	3.39885e-08	3	CTSG
RNASE3	1.81691e-27	2.6964	0.846	0.076	2.4254e-23	3	RNASE3
LYZ	1.37716e-15	2.50261	0.538	0.054	1.83838e-11	3	LYZ
MS4A3	3.88674e-46	2.42039	0.923	0.052	5.18841e-42	3	MS4A3
CEACAM6	0	2.17172	0.462	0	0	3	CEACAM6
TMSB4XP4	1.11578e-27	2.05893	0.692	0.046	1.48945e-23	3	TMSB4XP4
SLPI	5.10376e-125	1.89296	0.308	0.001	6.813e-121	3	SLPI
RNASE22	2.99643e-10	1.80477	0.923	0.272	3.99994e-06	3	RNASE2
CD24	1.293e-105	1.75151	0.308	0.002	1.72602e-101	3	CD24
TYROBP	1.55699e-12	1.692	0.692	0.103	2.07842e-08	3	TYROBP
S100A11	5.85701e-19	1.66694	0.462	0.03	7.81852e-15	3	S100A11
PLAC8	1.77554e-11	1.60499	0.615	0.088	2.37017e-07	3	PLAC8
RGL4	3.23377e-178	1.58494	0.385	0.001	4.31675e-174	3	RGL4
CLEC11A	1.98568e-11	1.54572	0.385	0.036	2.65069e-07	3	CLEC11A
ALOX5AP	1.27599e-12	1.505	0.308	0.021	1.70332e-08	3	ALOX5AP
GCA	5.34744e-12	1.45548	0.385	0.034	7.1383e-08	3	GCA
MFSD10	5.75477e-10	1.39938	0.615	0.099	7.68205e-06	3	MFSD10
SERPINB1	2.01686e-06	1.35678	0.846	0.26	0.0269231	3	SERPINB1
P4HB1	8.03507e-06	1.33497	0.615	0.185	0.10726	3	P4HB
HLA-A	0.000125905	1.31115	0.538	0.172	1	3	HLA-A
NDUFB9	1.92984e-05	1.29777	0.692	0.217	0.257615	3	NDUFB9
S100A9	4.95397e-08	1.28263	0.308	0.034	0.000661306	3	S100A9
NKG7	1.10287e-16	1.28188	0.308	0.015	1.47223e-12	3	NKG7
BNIP2	1.04663e-06	1.26659	0.385	0.06	0.0139715	3	BNIP2
ATP8B4	0.00013803	1.25123	0.308	0.059	1	3	ATP8B4
GLRX	6.25832e-07	1.18473	0.385	0.057	0.00835424	3	GLRX
PKM	0.000118507	1.13578	0.385	0.082	1	3	PKM
TAX1BP1	0.00853203	1.11498	0.308	0.103	1	3	TAX1BP1
NUDT3	7.15291e-06	1.09003	0.308	0.045	0.0954842	3	NUDT3
SSR1	7.36634e-07	1.08177	0.462	0.077	0.00983333	3	SSR1
HLA-C	1.01059e-05	1.07611	0.385	0.068	0.134903	3	HLA-C
HCST	2.11299e-05	1.07103	0.462	0.099	0.282063	3	HCST
TNFSF13B	0.00388701	0.982884	0.308	0.087	1	3	TNFSF13B
GNAS	0.000762724	0.942004	0.462	0.141	1	3	GNAS
RAC2	0.00296137	0.937933	0.462	0.156	1	3	RAC2
CYBA	0.00059561	0.92005	0.692	0.284	1	3	CYBA
B2M	1.22169e-05	0.906409	0.923	0.809	0.163083	3	B2M
CD82	0.00199517	0.859991	0.385	0.106	1	3	CD82
RPS3AP6	0.00151377	0.841057	0.385	0.104	1	3	RPS3AP6
CD59	0.00294963	0.810247	0.308	0.079	1	3	CD59
COPZ1	0.000624323	0.799116	0.385	0.092	1	3	COPZ1
MRPL20	0.000321035	0.771229	0.462	0.115	1	3	MRPL20
PRDX5	0.00830223	0.755939	0.538	0.24	1	3	PRDX5
DUT2	0.0067415	0.720621	0.615	0.251	1	3	DUT
NUCB22	0.000682336	0.696744	0.923	0.514	1	3	NUCB2
SMARCA4	0.00938655	0.645453	0.308	0.089	1	3	SMARCA4
CSTA	0.00728947	0.638503	0.538	0.21	1	3	CSTA
MT-RNR2	0.00887827	0.398881	1	0.89	1	3	MT-RNR2

## Sheet: P09
	p_val	avg_logFC	pct.1	pct.2	p_val_adj	cluster	gene		cell type
CTSG	2.68459e-68	0.647478	0.808	0.611	3.79279e-64	1	CTSG		AML progenitor cell
DEFB1	5.72835e-50	0.634489	0.75	0.58	8.09301e-46	1	DEFB1
RP11-84C10.2	5.33277e-35	0.613824	0.49	0.292	7.53414e-31	1	RP11-84C10.2
SPINK2	1.08246e-67	0.606161	0.737	0.486	1.5293e-63	1	SPINK2
AC016735.1	2.97773e-18	0.603484	0.235	0.113	4.20694e-14	1	AC016735.1
SELL	7.37464e-34	0.599903	0.474	0.277	1.04189e-29	1	SELL
IGLC2	1.35335e-05	0.588174	0.219	0.164	0.191201	1	IGLC2
VIM	3.82028e-61	0.562533	0.725	0.492	5.3973e-57	1	VIM
AZU1	1.86865e-69	0.543429	0.862	0.679	2.64003e-65	1	AZU1
FAM46A	2.03975e-13	0.541818	0.165	0.076	2.88176e-09	1	FAM46A
MPO	3.15967e-65	0.540797	0.829	0.659	4.46398e-61	1	MPO
CST7	9.63873e-34	0.531546	0.56	0.366	1.36176e-29	1	CST7
EREG	4.32939e-12	0.508094	0.169	0.083	6.11656e-08	1	EREG
ELANE	1.98478e-19	0.503771	0.468	0.342	2.8041e-15	1	ELANE
SRGN	2.86395e-108	0.502409	0.999	0.976	4.04619e-104	1	SRGN
SORL1	4.05744e-11	0.494294	0.174	0.093	5.73236e-07	1	SORL1
CLEC11A	1.38931e-36	0.492668	0.625	0.438	1.96281e-32	1	CLEC11A
MGST1	1.13787e-22	0.483578	0.432	0.281	1.60758e-18	1	MGST1
CAT	1.04295e-67	0.479534	0.873	0.701	1.47348e-63	1	CAT
PLAC8	2.17038e-17	0.4772	0.35	0.223	3.06631e-13	1	PLAC8
CITED2	2.30742e-12	0.459216	0.237	0.141	3.25993e-08	1	CITED2
RNASE2	4.50464e-83	0.452617	0.953	0.831	6.36416e-79	1	RNASE2
CSTA	5.68544e-22	0.445486	0.485	0.335	8.03239e-18	1	CSTA
CPA3	2.94331e-12	0.442033	0.282	0.183	4.15831e-08	1	CPA3
SERPINB1	1.05785e-27	0.437448	0.568	0.393	1.49453e-23	1	SERPINB1
FLT3	4.37144e-09	0.426094	0.164	0.093	6.17597e-05	1	FLT3
CFD	7.08362e-11	0.425117	0.234	0.144	1.00077e-06	1	CFD
BTG1	3.13371e-09	0.414037	0.175	0.101	4.4273e-05	1	BTG1
AIF1	3.66634e-28	0.412631	0.616	0.452	5.1798e-24	1	AIF1
APLP2	1.37576e-10	0.410303	0.259	0.171	1.94367e-06	1	APLP2
NAP1L1	1.0171e-27	0.408608	0.624	0.473	1.43696e-23	1	NAP1L1
XBP1	2.55435e-11	0.388853	0.296	0.2	3.60878e-07	1	XBP1
IGKC	1.09914e-13	0.388595	0.769	0.705	1.55286e-09	1	IGKC
CD74	3.82303e-12	0.372552	0.356	0.25	5.40118e-08	1	CD74
MFSD1	2.22427e-09	0.368039	0.253	0.171	3.14245e-05	1	MFSD1
HLA-DRA	5.3813e-06	0.34857	0.188	0.132	0.0760271	1	HLA-DRA
RAB27A	2.69594e-07	0.348106	0.196	0.13	0.00380883	1	RAB27A
RNASE3	3.97133e-38	0.346629	0.887	0.787	5.6107e-34	1	RNASE3
TMSB4X	2.43225e-33	0.345212	0.731	0.567	3.43628e-29	1	TMSB4X
HLA-A	4.73182e-08	0.342344	0.23	0.154	0.000668511	1	HLA-A
SOX4	2.06298e-10	0.339843	0.313	0.219	2.91457e-06	1	SOX4
ARHGDIB	3.61845e-15	0.337842	0.524	0.402	5.11214e-11	1	ARHGDIB
ZFAS1	5.26606e-21	0.336519	0.651	0.541	7.43989e-17	1	ZFAS1
GMFG	9.93838e-11	0.335654	0.358	0.259	1.40409e-06	1	GMFG
ENO1	4.49045e-13	0.333553	0.403	0.292	6.3441e-09	1	ENO1
IGHA1	0.000160083	0.328049	0.171	0.126	1	1	IGHA1
IGLL1	1.28869e-07	0.326082	0.266	0.191	0.00182066	1	IGLL1
BEX1	2.84045e-08	0.325261	0.348	0.27	0.000401299	1	BEX1
GLTSCR2	4.95609e-08	0.324227	0.246	0.17	0.000700197	1	GLTSCR2
TNFSF13B	1.58538e-05	0.321785	0.179	0.125	0.223983	1	TNFSF13B
LCP1	8.98017e-06	0.317379	0.177	0.121	0.126872	1	LCP1
NEAT1	1.06239e-11	0.315956	0.412	0.304	1.50094e-07	1	NEAT1
RAC2	5.30076e-07	0.314045	0.18	0.116	0.00748892	1	RAC2
PRSS57	6.89812e-09	0.312482	0.303	0.217	9.74566e-05	1	PRSS57
EMB	6.14316e-06	0.304922	0.197	0.14	0.0867905	1	EMB
MALAT1	2.68237e-11	0.303363	0.488	0.39	3.78965e-07	1	MALAT1
EVI2B	8.70373e-06	0.298855	0.158	0.104	0.122966	1	EVI2B
PLEK	7.0453e-07	0.297909	0.228	0.159	0.00995361	1	PLEK
IGHG4	0.00329879	0.292239	0.214	0.179	1	1	IGHG4
DUSP1	1.83203e-05	0.283118	0.164	0.112	0.25883	1	DUSP1
ANXA1	1.66581e-11	0.282963	0.362	0.25	2.35346e-07	1	ANXA1
NREP	8.08991e-05	0.282369	0.188	0.139	1	1	NREP
HCST	2.67837e-07	0.281362	0.3	0.222	0.003784	1	HCST
CD44	9.05203e-06	0.281301	0.165	0.109	0.127887	1	CD44
OGT	0.00027608	0.280017	0.156	0.113	1	1	OGT
DDX17	2.6637e-05	0.279753	0.224	0.17	0.376328	1	DDX17
FOS	5.21433e-11	0.279642	0.51	0.42	7.3668e-07	1	FOS
XIST	5.12526e-08	0.276432	0.393	0.319	0.000724097	1	XIST
FXYD5	7.72554e-05	0.273979	0.185	0.136	1	1	FXYD5
TOP2B	0.000157708	0.27319	0.164	0.118	1	1	TOP2B
MSN	9.45637e-05	0.271861	0.193	0.144	1	1	MSN
SRRM2	0.00015901	0.262336	0.158	0.114	1	1	SRRM2
APOC11	1.93936e-242	1.72661	0.429	0.038	2.73993e-238	2	APOC1		Erythroblast
S100A61	1.43708e-188	1.39667	0.67	0.175	2.0303e-184	2	S100A6
CNRIP11	8.01132e-136	1.31429	0.298	0.036	1.13184e-131	2	CNRIP1
FAM178B1	3.80997e-115	1.30347	0.278	0.038	5.38273e-111	2	FAM178B
CTA-392E5.1	7.913e-115	1.16072	0.178	0.011	1.11795e-110	2	CTA-392E5.1
BLVRB1	4.13415e-105	1.12862	0.338	0.064	5.84073e-101	2	BLVRB
REXO21	1.95412e-83	1.06374	0.283	0.056	2.76078e-79	2	REXO2
KIAA01011	1.98813e-66	0.988416	0.389	0.129	2.80884e-62	2	KIAA0101
TSC22D1	4.82729e-49	0.876464	0.183	0.039	6.82e-45	2	TSC22D1
LXN1	2.45211e-42	0.863732	0.238	0.073	3.46434e-38	2	LXN
HSPE11	5.97551e-56	0.85437	0.465	0.197	8.4422e-52	2	HSPE1
IFITM31	2.74208e-44	0.831231	0.237	0.068	3.87401e-40	2	IFITM3
GSTM3	1.16613e-58	0.815567	0.151	0.021	1.64751e-54	2	GSTM3
MPC21	6.3522e-47	0.809556	0.32	0.111	8.97439e-43	2	MPC2
NOP101	4.68333e-44	0.798045	0.338	0.128	6.61661e-40	2	NOP10
ATP5G11	2.14397e-49	0.795647	0.41	0.165	3.029e-45	2	ATP5G1
PRDX21	3.42077e-47	0.78537	0.201	0.048	4.83286e-43	2	PRDX2
SLIRP1	4.53342e-61	0.784872	0.598	0.291	6.40481e-57	2	SLIRP
SOD11	2.36318e-43	0.774904	0.313	0.112	3.3387e-39	2	SOD1
SNRPG1	2.077e-38	0.667685	0.452	0.216	2.93439e-34	2	SNRPG
HBD1	2.22174e-56	0.667012	0.702	0.436	3.13887e-52	2	HBD
ATP5G31	1.30177e-40	0.666959	0.488	0.247	1.83914e-36	2	ATP5G3
FTH11	9.64167e-37	0.665083	0.401	0.186	1.36217e-32	2	FTH1
CA11	4.96401e-37	0.641244	0.24	0.078	7.01315e-33	2	CA1
RAN1	2.87715e-46	0.611999	0.63	0.359	4.06484e-42	2	RAN
RPL22L11	7.93819e-36	0.607986	0.507	0.271	1.12151e-31	2	RPL22L1
ATPIF11	1.63625e-32	0.594941	0.461	0.241	2.3117e-28	2	ATPIF1
POLR2L1	1.64692e-24	0.540781	0.336	0.166	2.32676e-20	2	POLR2L
GLRX	6.77265e-17	0.539705	0.157	0.063	9.5684e-13	2	GLRX
SNRPE1	9.73426e-34	0.535215	0.622	0.384	1.37526e-29	2	SNRPE
AHSP1	7.12449e-25	0.53071	0.363	0.183	1.00655e-20	2	AHSP
RPS27L1	1.19102e-28	0.525233	0.598	0.364	1.68268e-24	2	RPS27L
NDUFB61	2.52538e-18	0.521878	0.263	0.131	3.56786e-14	2	NDUFB6
COX7B1	1.56443e-25	0.520326	0.495	0.288	2.21023e-21	2	COX7B
PSMA71	7.01331e-21	0.519894	0.404	0.229	9.9084e-17	2	PSMA7
TFRC1	2.30462e-22	0.519571	0.25	0.109	3.25597e-18	2	TFRC
USMG51	6.4473e-29	0.517261	0.602	0.377	9.10875e-25	2	USMG5
SUB11	1.81661e-24	0.514526	0.462	0.268	2.5665e-20	2	SUB1
SCARNA9	4.07359e-15	0.507025	0.164	0.072	5.75517e-11	2	SCARNA9
HMGB11	1.51841e-23	0.506118	0.429	0.241	2.14521e-19	2	HMGB1
NDUFAB11	3.20242e-16	0.495396	0.217	0.104	4.52438e-12	2	NDUFAB1
SNRPF1	1.83045e-17	0.492865	0.318	0.174	2.58606e-13	2	SNRPF
NDUFB3	1.92331e-13	0.487981	0.18	0.087	2.71726e-09	2	NDUFB3
NDUFC11	1.97778e-16	0.487893	0.221	0.107	2.79421e-12	2	NDUFC1
SRI	4.30212e-14	0.487489	0.161	0.072	6.07803e-10	2	SRI
POMP1	2.55653e-17	0.484294	0.37	0.217	3.61187e-13	2	POMP
MT-TE1	1.0529e-22	0.482019	0.539	0.347	1.48754e-18	2	MT-TE
COX6A11	7.10498e-16	0.481882	0.22	0.107	1.00379e-11	2	COX6A1
PA2G41	2.20684e-15	0.479749	0.255	0.134	3.11782e-11	2	PA2G4
NDUFA41	1.84733e-25	0.477446	0.581	0.378	2.60991e-21	2	NDUFA4
PSMB2	3.86346e-14	0.477133	0.169	0.078	5.4583e-10	2	PSMB2
HSPB11	5.34065e-12	0.474722	0.183	0.094	7.54527e-08	2	HSPB11
TPRKB1	3.6194e-17	0.47337	0.237	0.114	5.11348e-13	2	TPRKB
RPA31	2.80996e-14	0.466611	0.221	0.113	3.96991e-10	2	RPA3
CYCS1	1.43487e-15	0.464569	0.246	0.125	2.02719e-11	2	CYCS
HSPD11	1.22247e-17	0.459907	0.313	0.167	1.7271e-13	2	HSPD1
SSBP11	2.42258e-16	0.459502	0.395	0.241	3.42262e-12	2	SSBP1
NDUFA61	3.62977e-14	0.456903	0.19	0.092	5.12814e-10	2	NDUFA6
SNRPC1	5.20248e-15	0.450018	0.246	0.127	7.35007e-11	2	SNRPC
GTF3C61	4.41289e-17	0.449864	0.275	0.14	6.23453e-13	2	GTF3C6
AK6	1.49106e-13	0.449685	0.174	0.082	2.10657e-09	2	AK6
SNRPD31	1.85169e-14	0.449333	0.218	0.109	2.61606e-10	2	SNRPD3
MT-ATP81	2.23174e-16	0.448776	0.375	0.222	3.153e-12	2	MT-ATP8
C8orf591	2.62529e-19	0.447444	0.433	0.259	3.70901e-15	2	C8orf59
SNRPB21	1.73671e-16	0.443713	0.33	0.187	2.45363e-12	2	SNRPB2
UQCRQ1	2.64637e-19	0.443566	0.539	0.356	3.73879e-15	2	UQCRQ
CALM21	2.72345e-16	0.442601	0.47	0.309	3.8477e-12	2	CALM2
PPDPF	5.0516e-14	0.441142	0.158	0.07	7.1369e-10	2	PPDPF
ERH1	4.26055e-14	0.440541	0.241	0.128	6.0193e-10	2	ERH
UBL51	1.61251e-24	0.439836	0.596	0.387	2.27816e-20	2	UBL5
TMA71	2.26545e-19	0.437753	0.479	0.301	3.20063e-15	2	TMA7
ATP5O1	1.74381e-17	0.437405	0.436	0.269	2.46366e-13	2	ATP5O
NDUFA11	1.88614e-16	0.436285	0.485	0.326	2.66474e-12	2	NDUFA1
TBCA1	4.45463e-13	0.433636	0.27	0.154	6.2935e-09	2	TBCA
MAGOH	3.6204e-14	0.432556	0.16	0.071	5.11489e-10	2	MAGOH
KTN1	3.24229e-14	0.430867	0.2	0.096	4.58071e-10	2	KTN1
GYPC1	3.14442e-14	0.429982	0.163	0.072	4.44244e-10	2	GYPC
PSMB3	9.57197e-11	0.42763	0.161	0.082	1.35233e-06	2	PSMB3
TXNL1	9.67841e-12	0.425897	0.192	0.099	1.36737e-07	2	TXNL1
DNAJC19	2.68706e-10	0.424947	0.161	0.083	3.79628e-06	2	DNAJC19
LSM31	2.21498e-17	0.424422	0.367	0.205	3.12932e-13	2	LSM3
MRPL13	3.50802e-11	0.423629	0.152	0.074	4.95614e-07	2	MRPL13
ATP5J21	4.48581e-19	0.423079	0.527	0.337	6.33755e-15	2	ATP5J2
VDAC11	3.51238e-12	0.422872	0.223	0.121	4.96229e-08	2	VDAC1
MINOS1	7.49054e-11	0.42229	0.151	0.074	1.05826e-06	2	MINOS1
UROD1	4.03035e-13	0.414572	0.171	0.081	5.69408e-09	2	UROD
METTL5	3.08912e-11	0.413986	0.151	0.072	4.36431e-07	2	METTL5
SNRPD11	1.51268e-15	0.412098	0.427	0.273	2.13711e-11	2	SNRPD1
PSMB61	2.47847e-12	0.410961	0.187	0.095	3.50158e-08	2	PSMB6
NHP21	7.68223e-12	0.409081	0.189	0.097	1.08535e-07	2	NHP2
NDUFS51	3.96826e-18	0.406091	0.508	0.333	5.60636e-14	2	NDUFS5
GTF2A21	2.51859e-11	0.403681	0.214	0.118	3.55827e-07	2	GTF2A2
TRMT1121	7.76891e-12	0.401946	0.238	0.133	1.09759e-07	2	TRMT112
TIMM8B1	9.08447e-13	0.401919	0.296	0.175	1.28345e-08	2	TIMM8B
PSMA3	1.17412e-09	0.399695	0.157	0.082	1.6588e-05	2	PSMA3
SNRPD21	3.75162e-15	0.399591	0.482	0.322	5.30029e-11	2	SNRPD2
ATP5I1	3.56027e-16	0.399091	0.593	0.42	5.02996e-12	2	ATP5I
COX6C1	5.84388e-18	0.397887	0.561	0.371	8.25624e-14	2	COX6C
ATP5J1	3.31949e-17	0.396733	0.508	0.331	4.68977e-13	2	ATP5J
GPX41	5.372e-10	0.392284	0.201	0.113	7.58957e-06	2	GPX4
METAP21	1.01485e-10	0.390792	0.252	0.15	1.43379e-06	2	METAP2
RBX11	2.43116e-13	0.388982	0.304	0.178	3.43474e-09	2	RBX1
COX8A1	1.46367e-12	0.381462	0.23	0.123	2.06788e-08	2	COX8A
COX5A1	3.81828e-11	0.381081	0.363	0.237	5.39447e-07	2	COX5A
NPM1	1.37577e-22	0.380165	0.697	0.508	1.94368e-18	2	NPM1
NDUFB11	7.40462e-18	0.378633	0.553	0.367	1.04613e-13	2	NDUFB1
NDUFB41	9.7917e-11	0.375665	0.257	0.153	1.38337e-06	2	NDUFB4
H2AFZ1	8.21785e-17	0.375324	0.507	0.335	1.16102e-12	2	H2AFZ
CWC15	2.94445e-09	0.37285	0.163	0.087	4.15991e-05	2	CWC15
SLC25A51	1.7662e-09	0.372478	0.229	0.137	2.49528e-05	2	SLC25A5
SNRPB	1.18773e-09	0.371364	0.163	0.086	1.67802e-05	2	SNRPB
MRPL521	1.25964e-10	0.369397	0.195	0.104	1.77962e-06	2	MRPL52
COX6B1	1.78258e-14	0.365992	0.512	0.349	2.51842e-10	2	COX6B1
STMN1	1.85026e-15	0.365345	0.522	0.35	2.61405e-11	2	STMN1
FAM96A	1.61557e-07	0.365066	0.151	0.086	0.00228247	2	FAM96A
PCNA1	1.38264e-10	0.364283	0.252	0.148	1.95339e-06	2	PCNA
SLC40A1	3.17769e-08	0.364121	0.151	0.082	0.000448944	2	SLC40A1
NME11	9.49842e-11	0.362576	0.243	0.14	1.34194e-06	2	NME1
NDUFS4	2.9073e-09	0.362003	0.166	0.089	4.10743e-05	2	NDUFS4
SVIP1	5.78752e-11	0.355608	0.194	0.102	8.17661e-07	2	SVIP
RPAIN	6.54291e-08	0.354639	0.154	0.086	0.000924382	2	RPAIN
UQCR101	8.70955e-14	0.3539	0.459	0.304	1.23048e-09	2	UQCR10
PSMA21	5.08613e-09	0.347878	0.218	0.13	7.18568e-05	2	PSMA2
ATP5F11	8.40903e-11	0.34237	0.255	0.147	1.18803e-06	2	ATP5F1
SERF21	1.8287e-15	0.339991	0.619	0.447	2.58359e-11	2	SERF2
VPS29	1.57123e-08	0.335724	0.195	0.114	0.000221984	2	VPS29
ENY21	1.1307e-08	0.330221	0.201	0.118	0.000159745	2	ENY2
COX7A21	1.28249e-12	0.326926	0.536	0.385	1.8119e-08	2	COX7A2
CKLF	1.91654e-07	0.326587	0.189	0.115	0.00270769	2	CKLF
OST41	1.31196e-10	0.325664	0.43	0.298	1.85353e-06	2	OST4
C14orf21	5.32421e-14	0.325214	0.573	0.415	7.52204e-10	2	C14orf2
NDUFA12	6.78606e-08	0.325069	0.198	0.119	0.000958734	2	NDUFA12
GTSF1	1.41408e-09	0.324022	0.267	0.163	1.99781e-05	2	GTSF1
CCT6A1	1.3067e-08	0.322316	0.232	0.141	0.000184611	2	CCT6A
TXNDC17	1.62497e-08	0.322246	0.221	0.133	0.000229576	2	TXNDC17
PAICS	3.61824e-07	0.320583	0.157	0.091	0.00511185	2	PAICS
NDUFA21	6.29528e-07	0.319134	0.2	0.126	0.00889398	2	NDUFA2
MRPS18B	1.52078e-08	0.315854	0.25	0.156	0.000214856	2	MRPS18B
PPIA	3.81145e-11	0.315045	0.524	0.382	5.38482e-07	2	PPIA
COX7C	1.93411e-21	0.313498	0.859	0.735	2.73251e-17	2	COX7C
EIF5B1	3.49879e-08	0.312543	0.269	0.173	0.000494308	2	EIF5B
DYNLL1	2.0372e-10	0.312142	0.458	0.326	2.87816e-06	2	DYNLL1
YBX11	2.85265e-07	0.310847	0.221	0.141	0.00403023	2	YBX1
ECHS1	7.37805e-07	0.310677	0.203	0.129	0.0104237	2	ECHS1
LAMTOR5	1.11074e-07	0.306645	0.307	0.212	0.00156926	2	LAMTOR5
PDCD5	1.01618e-05	0.304248	0.166	0.107	0.143566	2	PDCD5
FKBP3	2.95311e-06	0.303224	0.151	0.091	0.0417215	2	FKBP3
DUT1	1.24399e-07	0.302408	0.241	0.155	0.00175751	2	DUT
MAN2A2	1.01187e-07	0.300891	0.161	0.091	0.00142957	2	MAN2A2
SRP14	3.8369e-10	0.298686	0.481	0.355	5.42077e-06	2	SRP14
TYMS	1.50701e-06	0.295796	0.192	0.121	0.021291	2	TYMS
LSM5	6.04053e-08	0.293123	0.329	0.225	0.000853406	2	LSM5
MRPL51	4.81372e-07	0.292845	0.25	0.164	0.00680083	2	MRPL51
SEP15	1.74669e-06	0.292184	0.23	0.155	0.0246773	2	SEP15
TAF9	3.73578e-06	0.292071	0.194	0.126	0.0527791	2	TAF9
PRDX3	2.52717e-07	0.291435	0.186	0.111	0.00357039	2	PRDX3
S100A41	2.61743e-07	0.291135	0.23	0.149	0.0036979	2	S100A4
PARK7	5.56848e-08	0.287678	0.217	0.133	0.000786715	2	PARK7
TUBB1	6.07484e-08	0.286761	0.433	0.314	0.000858253	2	TUBB
NEDD8	9.07626e-07	0.284522	0.272	0.186	0.0128229	2	NEDD8
DDT	1.89542e-07	0.28449	0.169	0.097	0.00267785	2	DDT
NDUFA3	2.41019e-07	0.282146	0.275	0.184	0.00340512	2	NDUFA3
COX5B	1.94009e-06	0.280344	0.257	0.173	0.0274096	2	COX5B
CHCHD21	1.85196e-06	0.278955	0.315	0.223	0.0261645	2	CHCHD2
HSPA8	1.28581e-05	0.278154	0.22	0.15	0.181659	2	HSPA8
MT-CO3	8.11232e-56	0.276011	1	1	1.14611e-51	2	MT-CO3
SRSF3	3.08591e-07	0.275502	0.355	0.253	0.00435978	2	SRSF3
EEF1E1	1.9271e-06	0.274655	0.183	0.114	0.0272261	2	EEF1E1
UQCRH	7.54305e-10	0.273509	0.61	0.464	1.06568e-05	2	UQCRH
NDUFB81	0.000104405	0.271717	0.167	0.113	1	2	NDUFB8
PSMA4	2.29606e-06	0.271139	0.292	0.202	0.0324387	2	PSMA4
RPL14	1.18318e-12	0.269864	0.714	0.579	1.6716e-08	2	RPL14
SKP1	6.25454e-08	0.266446	0.381	0.266	0.000883641	2	SKP1
HSP90AA11	4.49374e-07	0.266058	0.525	0.409	0.00634876	2	HSP90AA1
NDUFB9	2.16903e-07	0.265676	0.387	0.276	0.00306441	2	NDUFB9
ESD	3.93538e-06	0.264386	0.25	0.171	0.0555991	2	ESD
UQCR11	1.40339e-06	0.26298	0.343	0.244	0.0198271	2	UQCR11
GSTO1	2.88145e-05	0.262835	0.2	0.135	0.407091	2	GSTO1
ROMO1	3.54161e-06	0.261051	0.298	0.21	0.0500359	2	ROMO1
AMD1	4.75678e-05	0.26045	0.166	0.109	0.672039	2	AMD1
CSNK2B	3.72156e-05	0.258737	0.175	0.116	0.525782	2	CSNK2B
HNRNPC	5.47804e-06	0.257992	0.266	0.186	0.0773938	2	HNRNPC
MRPL3	6.19597e-06	0.257952	0.151	0.091	0.0875367	2	MRPL3
ATP5E1	7.7917e-16	0.256996	0.837	0.709	1.10081e-11	2	ATP5E
MTATP6P1	9.62798e-07	0.256879	0.229	0.148	0.0136024	2	MTATP6P1
CBX3	6.17249e-06	0.254834	0.27	0.191	0.0872049	2	CBX3
DDX21	2.0674e-05	0.253613	0.189	0.125	0.292082	2	DDX21
PSMB1	2.0032e-06	0.253151	0.263	0.178	0.0283012	2	PSMB1
ILF2	3.37801e-06	0.252998	0.19	0.121	0.0477245	2	ILF2
CCT5	3.18119e-05	0.250586	0.174	0.114	0.449438	2	CCT5
S100A82	1.43755e-68	2.29103	0.843	0.384	2.03097e-64	3	S100A8		Neutrophil E
S100A92	5.81267e-80	1.99975	0.785	0.256	8.21214e-76	3	S100A9
BPI	1.73909e-118	1.68845	0.424	0.04	2.45699e-114	3	BPI
CEACAM8	1.09926e-105	1.61236	0.361	0.032	1.55303e-101	3	CEACAM8
DEFA31	1.26973e-43	1.55427	0.958	0.813	1.79388e-39	3	DEFA3
S100P	2.92693e-110	1.3363	0.199	0.007	4.13517e-106	3	S100P
CLC1	4.19866e-53	1.23923	0.969	0.717	5.93186e-49	3	CLC
FCN1	1.19364e-75	1.23543	0.173	0.009	1.68637e-71	3	FCN1
ALOX5AP	5.91848e-55	1.23015	0.335	0.053	8.36163e-51	3	ALOX5AP
CEACAM6	3.49568e-34	1.03841	0.241	0.043	4.93869e-30	3	CEACAM6
DEFA4	1.0157e-16	0.964065	0.288	0.101	1.43498e-12	3	DEFA4
CD241	1.58202e-26	0.894593	0.565	0.237	2.23507e-22	3	CD24
BASP1	1.02502e-15	0.786105	0.204	0.059	1.44815e-11	3	BASP1
GSN	2.31722e-12	0.682905	0.173	0.052	3.27377e-08	3	GSN
GRN	3.40428e-10	0.623214	0.225	0.09	4.80957e-06	3	GRN
TKT	1.74364e-09	0.621277	0.257	0.114	2.46342e-05	3	TKT
CLEC12A	2.72449e-09	0.592508	0.157	0.054	3.84916e-05	3	CLEC12A
LYZ1	9.78991e-23	0.570141	0.88	0.624	1.38312e-18	3	LYZ
RNASEH2C1	8.77166e-09	0.540217	0.461	0.279	0.000123926	3	RNASEH2C
CTSD	4.3518e-06	0.531586	0.157	0.07	0.0614822	3	CTSD
MS4A31	3.0201e-06	0.493312	0.335	0.204	0.042668	3	MS4A3
TYROBP1	1.84843e-07	0.463646	0.419	0.257	0.00261147	3	TYROBP
HLA-C1	8.2544e-06	0.457716	0.293	0.167	0.116618	3	HLA-C
CAP1	3.93559e-05	0.450213	0.209	0.114	0.556021	3	CAP1
CYBA	0.001228	0.440054	0.168	0.098	1	3	CYBA
TSPO	0.00105742	0.433761	0.183	0.109	1	3	TSPO
GSTP1	1.26446e-07	0.43163	0.503	0.332	0.00178643	3	GSTP1
GPI	0.000106588	0.423693	0.199	0.109	1	3	GPI
ACTB	4.596e-06	0.41454	0.44	0.288	0.0649322	3	ACTB
PKM1	0.000875179	0.403313	0.23	0.145	1	3	PKM
EIF1B	0.000260701	0.401527	0.183	0.101	1	3	EIF1B
ARPC1B	0.00999969	0.391224	0.173	0.115	1	3	ARPC1B
ACTR21	0.000190543	0.387202	0.298	0.192	1	3	ACTR2
ANXA12	0.000132554	0.366515	0.461	0.335	1	3	ANXA1
C19orf43	0.00617059	0.356774	0.162	0.102	1	3	C19orf43
FYB	0.00119257	0.352149	0.162	0.092	1	3	FYB
SVIP2	0.000891333	0.344965	0.188	0.111	1	3	SVIP
RNASE32	1.6213e-10	0.338301	0.948	0.864	2.29057e-06	3	RNASE3
TMSB4X2	8.62258e-08	0.33651	0.838	0.693	0.0012182	3	TMSB4X
EAF2	0.000521559	0.334784	0.209	0.121	1	3	EAF2
PFN1	0.0080951	0.332731	0.277	0.203	1	3	PFN1
P4HB1	0.00138911	0.331893	0.288	0.193	1	3	P4HB
HHEX	0.00754181	0.331244	0.162	0.103	1	3	HHEX
PSAP	0.00421498	0.328927	0.168	0.102	1	3	PSAP
HLA-B1	2.62725e-05	0.326921	0.586	0.471	0.371178	3	HLA-B
RAC22	0.0087828	0.324199	0.236	0.165	1	3	RAC2
GNAI2	0.00483385	0.319147	0.173	0.107	1	3	GNAI2
ACTN4	0.00425932	0.31634	0.188	0.12	1	3	ACTN4
HCST2	0.0026416	0.306819	0.377	0.281	1	3	HCST
ACTN1	0.00430716	0.306146	0.162	0.097	1	3	ACTN1
FAM101B	0.00514612	0.302943	0.152	0.091	1	3	FAM101B
ITM2B1	0.000951313	0.302325	0.351	0.242	1	3	ITM2B
CTSS	0.00902157	0.301034	0.152	0.094	1	3	CTSS
IFITM2	0.00868408	0.285538	0.361	0.275	1	3	IFITM2
EMB2	0.00618459	0.283807	0.262	0.183	1	3	EMB
PSMA3-AS1	0.0056132	0.281003	0.157	0.095	1	3	PSMA3-AS1
CANX	0.00329185	0.278429	0.366	0.258	1	3	CANX
LAPTM51	0.00481543	0.272055	0.298	0.21	1	3	LAPTM5
MYB	0.00889725	0.261389	0.288	0.213	1	3	MYB
CST72	6.36986e-05	0.258625	0.644	0.517	0.899933	3	CST7
CA12	2.60906e-186	2.45938	0.691	0.076	3.68608e-182	4	CA1		Erythroid cell
HBG21	1.43227e-40	2.42472	0.559	0.207	2.02351e-36	4	HBG2
HBB1	4.08065e-107	2.29643	1	0.954	5.76514e-103	4	HBB
AHSP3	5.04669e-152	2.19402	0.867	0.181	7.12996e-148	4	AHSP
SLC4A1	6.42088e-239	2.17617	0.58	0.034	9.07142e-235	4	SLC4A1
GYPA	1.78086e-227	1.97952	0.404	0.014	2.516e-223	4	GYPA
HBD3	7.59216e-84	1.94688	0.915	0.452	1.07262e-79	4	HBD
GYPB	2.36332e-164	1.90123	0.426	0.027	3.3389e-160	4	GYPB
HBM	3.38042e-133	1.84479	0.319	0.017	4.77585e-129	4	HBM
HBA12	1.01535e-89	1.82092	0.963	0.531	1.43449e-85	4	HBA1
ALAS2	1.04354e-167	1.77315	0.351	0.016	1.47432e-163	4	ALAS2
HBA22	2.4553e-84	1.76461	0.957	0.543	3.46885e-80	4	HBA2
CA2	9.28355e-108	1.70671	0.356	0.03	1.31158e-103	4	CA2
BLVRB2	1.56647e-89	1.62987	0.516	0.083	2.21311e-85	4	BLVRB
HBZ	3.41106e-132	1.60293	0.234	0.008	4.81915e-128	4	HBZ
PRDX22	1.11366e-73	1.6023	0.383	0.055	1.57338e-69	4	PRDX2
SLC25A371	7.26255e-63	1.3501	0.441	0.081	1.02605e-58	4	SLC25A37
CD36	3.53179e-54	1.2786	0.266	0.034	4.98971e-50	4	CD36
GSTM31	1.08266e-21	1.26363	0.165	0.033	1.52958e-17	4	GSTM3
HMBS	8.18936e-67	1.23895	0.207	0.016	1.15699e-62	4	HMBS
HEMGN	1.44429e-104	1.21785	0.16	0.004	2.0405e-100	4	HEMGN
AMMECR1	1.69449e-49	1.20176	0.17	0.015	2.39398e-45	4	AMMECR1
TFRC2	1.46781e-35	1.177	0.41	0.116	2.07373e-31	4	TFRC
UROD2	5.52958e-33	1.16349	0.335	0.083	7.8122e-29	4	UROD
RHAG	9.08922e-56	1.15033	0.223	0.023	1.28413e-51	4	RHAG
GYPC2	1.3366e-30	1.10753	0.309	0.075	1.88835e-26	4	GYPC
RRM2	1.49465e-25	1.10202	0.181	0.033	2.11164e-21	4	RRM2
LXN2	8.9052e-22	1.07275	0.287	0.086	1.25813e-17	4	LXN
SLC25A39	4.6873e-34	1.02602	0.261	0.049	6.62222e-30	4	SLC25A39
UCP2	9.76353e-21	0.917004	0.255	0.07	1.37939e-16	4	UCP2
MGST3	1.06946e-18	0.908312	0.202	0.051	1.51093e-14	4	MGST3
PTTG1	7.98391e-18	0.899371	0.197	0.051	1.12797e-13	4	PTTG1
FECH	8.23466e-23	0.882897	0.165	0.03	1.16339e-18	4	FECH
FTH12	1.80731e-21	0.86901	0.484	0.203	2.55336e-17	4	FTH1
S100A62	5.24005e-20	0.814445	0.5	0.227	7.40314e-16	4	S100A6
HMGB21	2.25276e-12	0.770982	0.223	0.081	3.1827e-08	4	HMGB2
NUSAP1	1.89919e-12	0.747164	0.176	0.054	2.68318e-08	4	NUSAP1
EIF2AK1	1.15694e-12	0.745932	0.191	0.061	1.63452e-08	4	EIF2AK1
RPA32	2.51049e-12	0.715479	0.293	0.12	3.54682e-08	4	RPA3
TMEM14B	3.69189e-12	0.684467	0.154	0.044	5.2159e-08	4	TMEM14B
POLR2K	3.9929e-11	0.684099	0.223	0.084	5.64117e-07	4	POLR2K
TOP2A	5.61756e-09	0.633662	0.17	0.062	7.93648e-05	4	TOP2A
TMBIM1	6.35576e-11	0.603168	0.181	0.06	8.97942e-07	4	TMBIM1
LSM32	3.12907e-10	0.585197	0.415	0.218	4.42075e-06	4	LSM3
TFDP1	5.89483e-07	0.585123	0.181	0.08	0.00832821	4	TFDP1
RBX13	4.14618e-07	0.564934	0.335	0.189	0.00585772	4	RBX1
VBP1	3.06786e-05	0.538568	0.154	0.075	0.433427	4	VBP1
ATPIF13	1.78543e-08	0.537356	0.436	0.262	0.000252245	4	ATPIF1
KIAA01012	7.68693e-08	0.511687	0.309	0.156	0.00108601	4	KIAA0101
YBX12	1.41634e-05	0.506729	0.261	0.147	0.200101	4	YBX1
SOD12	8.60477e-06	0.503699	0.245	0.133	0.121568	4	SOD1
SNRPG2	2.20693e-07	0.499236	0.404	0.239	0.00311796	4	SNRPG
NDUFB62	1.00765e-05	0.499111	0.255	0.143	0.14236	4	NDUFB6
MPC22	8.66802e-07	0.497141	0.261	0.133	0.0122462	4	MPC2
GLRX5	7.12126e-06	0.496249	0.165	0.075	0.100609	4	GLRX5
PCNA2	1.47845e-06	0.495592	0.293	0.156	0.0208876	4	PCNA
TUBA1B	4.86177e-11	0.489548	0.665	0.459	6.86871e-07	4	TUBA1B
YBX3	0.000284057	0.453782	0.223	0.132	1	4	YBX3
NDUFC12	7.70312e-05	0.44536	0.213	0.117	1	4	NDUFC1
PRDX6	0.00014945	0.436063	0.282	0.177	1	4	PRDX6
EIF2S2	7.23322e-05	0.432648	0.245	0.14	1	4	EIF2S2
TUBB2	2.86763e-07	0.432181	0.489	0.323	0.00405139	4	TUBB
CYCS2	7.71625e-05	0.427866	0.239	0.136	1	4	CYCS
TRMT1122	0.000294274	0.427563	0.234	0.142	1	4	TRMT112
SLIRP3	8.02892e-07	0.423582	0.5	0.323	0.0113433	4	SLIRP
PET100	0.000570246	0.420679	0.197	0.117	1	4	PET100
COX7B2	6.373e-06	0.417335	0.463	0.308	0.0900377	4	COX7B
GTF3C62	4.39098e-05	0.408804	0.266	0.153	0.620357	4	GTF3C6
TMPO	0.00100089	0.408738	0.16	0.09	1	4	TMPO
ANP32B	0.00141897	0.401679	0.17	0.099	1	4	ANP32B
TUBA1C	0.000113324	0.399465	0.17	0.086	1	4	TUBA1C
DNAJA1	0.00021448	0.396994	0.239	0.144	1	4	DNAJA1
ATP5J3	4.71108e-06	0.395231	0.5	0.348	0.0665582	4	ATP5J
POLR2L2	0.000428483	0.386987	0.287	0.184	1	4	POLR2L
OST42	2.92764e-05	0.382459	0.447	0.31	0.413617	4	OST4
HSPE13	8.21501e-05	0.379078	0.346	0.226	1	4	HSPE1
PSMA22	0.00176619	0.371723	0.218	0.138	1	4	PSMA2
POMP2	0.00196593	0.369724	0.324	0.233	1	4	POMP
MRPL131	0.000529343	0.368662	0.154	0.081	1	4	MRPL13
NDUFB82	0.000944591	0.368364	0.197	0.117	1	4	NDUFB8
PCMT1	0.00166234	0.364517	0.16	0.091	1	4	PCMT1
C8orf592	0.000160615	0.363999	0.399	0.276	1	4	C8orf59
HSP90AA12	1.28651e-06	0.35941	0.585	0.418	0.0181758	4	HSP90AA1
COX8A2	0.000254829	0.358006	0.229	0.133	1	4	COX8A
EIF5B2	0.0020757	0.355432	0.266	0.182	1	4	EIF5B
PIN4	0.000573205	0.34927	0.154	0.082	1	4	PIN4
SVIP3	0.000199182	0.345413	0.202	0.11	1	4	SVIP
ATP5G33	0.000257372	0.339247	0.399	0.273	1	4	ATP5G3
EIF3K	0.000781067	0.339157	0.346	0.239	1	4	EIF3K
ATP5E2	6.82928e-09	0.334773	0.84	0.72	9.64841e-05	4	ATP5E
MRPL20	0.0095999	0.334056	0.17	0.112	1	4	MRPL20
UBL52	0.000108132	0.332953	0.537	0.408	1	4	UBL5
NDUFB91	0.000403527	0.330376	0.415	0.285	1	4	NDUFB9
SSBP12	0.000461331	0.329654	0.372	0.256	1	4	SSBP1
NCOA4	0.00321256	0.32825	0.245	0.163	1	4	NCOA4
NDUFB42	0.00240224	0.326443	0.245	0.163	1	4	NDUFB4
SEC62	0.000949288	0.325132	0.335	0.231	1	4	SEC62
TIMM8B2	0.00295709	0.321365	0.277	0.187	1	4	TIMM8B
NDUFA62	0.00147393	0.321061	0.176	0.101	1	4	NDUFA6
RPS27L2	7.81584e-05	0.320996	0.527	0.389	1	4	RPS27L
ATP5J22	1.80605e-05	0.31622	0.511	0.355	0.255158	4	ATP5J2
NOP102	0.00455194	0.314297	0.229	0.151	1	4	NOP10
BSG	0.00250035	0.31401	0.165	0.096	1	4	BSG
UBB	3.52907e-07	0.308789	0.819	0.681	0.00498587	4	UBB
SUPT4H1	0.00574575	0.306607	0.176	0.11	1	4	SUPT4H1
HDGF	0.00380617	0.300043	0.197	0.123	1	4	HDGF
UQCRQ2	8.96295e-05	0.294645	0.521	0.373	1	4	UQCRQ
SNRPD12	0.000234589	0.292887	0.42	0.288	1	4	SNRPD1
NDUFB12	0.000844412	0.284605	0.516	0.385	1	4	NDUFB1
NDUFA42	0.000959052	0.279018	0.495	0.4	1	4	NDUFA4
DUT2	0.00697797	0.277557	0.245	0.163	1	4	DUT
GTF2A22	0.00492278	0.270591	0.202	0.127	1	4	GTF2A2
SHFM1	0.00203557	0.270357	0.356	0.25	1	4	SHFM1
FTL	5.47567e-08	0.269689	0.878	0.822	0.000773602	4	FTL
CHCHD22	0.00540086	0.259455	0.324	0.231	1	4	CHCHD2
MMADHC	0.00461529	0.258304	0.197	0.123	1	4	MMADHC
NDUFS52	0.000929752	0.255029	0.479	0.35	1	4	NDUFS5
LSM51	0.000921636	0.253253	0.351	0.234	1	4	LSM5
TMA72	0.00352092	0.253144	0.431	0.319	1	4	TMA7

## Sheet: P10
	p_val	avg_logFC	pct.1	pct.2	p_val_adj	cluster	gene		cell type
CTSG	1.93654e-63	1.21449	0.482	0.204	2.32985e-59	1	CTSG		Neutrophil B
PRTN3	1.02357e-175	0.976197	0.982	0.76	1.23146e-171	1	PRTN3
ELANE	2.23457e-230	0.944017	1	0.94	2.68842e-226	1	ELANE
CST7	2.11025e-144	0.904334	0.955	0.646	2.53884e-140	1	CST7
AZU1	1.39839e-178	0.818336	0.999	0.851	1.6824e-174	1	AZU1
CAT	1.96453e-32	0.567065	0.599	0.383	2.36352e-28	1	CAT
P4HB	6.70051e-21	0.491272	0.432	0.265	8.06138e-17	1	P4HB
SRGN	4.07338e-78	0.486178	1	0.954	4.90068e-74	1	SRGN
CFD	1.5329e-22	0.408625	0.671	0.506	1.84423e-18	1	CFD
APEX1	7.18694e-10	0.401611	0.293	0.195	8.6466e-06	1	APEX1
MPO	3.02054e-59	0.396085	0.985	0.885	3.63401e-55	1	MPO
BSG	2.46481e-08	0.376101	0.258	0.172	0.000296541	1	BSG
CLEC11A	3.45469e-09	0.358881	0.344	0.24	4.15634e-05	1	CLEC11A
NDUFB9	3.10196e-14	0.358845	0.602	0.46	3.73197e-10	1	NDUFB9
RNASEH2C	6.34797e-09	0.357498	0.347	0.243	7.63724e-05	1	RNASEH2C
RNASE2	1.79766e-09	0.339025	0.426	0.318	2.16277e-05	1	RNASE2
SERPINB1	2.79226e-24	0.331944	0.806	0.672	3.35936e-20	1	SERPINB1
LRRC75A-AS1	1.63629e-16	0.33164	0.741	0.594	1.96862e-12	1	LRRC75A-AS1
RPS3AP26	5.76141e-07	0.328714	0.265	0.186	0.00693155	1	RPS3AP26
RP4-765C7.2	6.80313e-06	0.304281	0.268	0.197	0.0818484	1	RP4-765C7.2
NUCB2	5.30564e-11	0.29036	0.537	0.41	6.38321e-07	1	NUCB2
RPS26	2.01378e-27	0.287292	0.949	0.86	2.42278e-23	1	RPS26
PRSS57	3.1021e-09	0.28443	0.48	0.364	3.73213e-05	1	PRSS57
RPL9P9	4.87414e-07	0.279934	0.455	0.365	0.00586408	1	RPL9P9
RPL36A	9.3506e-23	0.274506	0.903	0.796	1.12497e-18	1	RPL36A
MS4A3	1.13301e-06	0.260488	0.381	0.284	0.0136313	1	MS4A3
SSR4	6.88383e-07	0.257376	0.338	0.248	0.00828193	1	SSR4
RP11-543P15.1	6.07899e-07	0.256451	0.386	0.3	0.00731363	1	RP11-543P15.1
VAMP8	8.85771e-08	0.255554	0.538	0.435	0.00106567	1	VAMP8
PSMB7	1.3876e-05	0.25541	0.388	0.307	0.166942	1	PSMB7
IGKC1	1.42104e-67	0.291667	0.699	0.397	1.70965e-63	2	IGKC		AML progenitor cell_nonspecificity
S100A121	6.75726e-25	0.291187	0.545	0.348	8.12966e-21	2	S100A12
CFD1	1.94032e-11	0.290347	0.637	0.518	2.3344e-07	2	CFD
IFITM21	4.35594e-10	0.260452	0.525	0.414	5.24063e-06	2	IFITM2
PGD	0.000588246	0.256192	0.277	0.226	1	2	PGD
CD742	1.05685e-250	1.55471	0.926	0.353	1.27149e-246	3	CD74		Promonocyte
HLA-DRB12	3.11561e-185	1.50028	0.743	0.215	3.74839e-181	3	HLA-DRB1
IGLL1	1.75852e-90	1.4608	0.301	0.045	2.11568e-86	3	IGLL1
HLA-DRA2	3.85896e-187	1.40219	0.821	0.297	4.64272e-183	3	HLA-DRA
HLA-DPB12	1.01025e-137	1.37256	0.58	0.144	1.21543e-133	3	HLA-DPB1
HLA-DPA12	2.91036e-125	1.2876	0.601	0.175	3.50145e-121	3	HLA-DPA1
TRH2	1.34816e-105	1.20243	0.585	0.19	1.62197e-101	3	TRH
CD992	1.71916e-89	1.04815	0.559	0.191	2.06832e-85	3	CD99
CD521	5.84036e-56	0.987036	0.519	0.24	7.02653e-52	3	CD52
SOX4	4.77634e-30	0.729628	0.26	0.096	5.74641e-26	3	SOX4
LDHB	1.7103e-45	0.72735	0.544	0.268	2.05766e-41	3	LDHB
HNRNPA1	2.34136e-39	0.715206	0.509	0.263	2.81689e-35	3	HNRNPA1
NPM1	3.24515e-53	0.714001	0.676	0.393	3.90424e-49	3	NPM1
PRSS571	3.4881e-42	0.699804	0.587	0.337	4.19653e-38	3	PRSS57
RPL3	1.82162e-124	0.697921	0.969	0.782	2.1916e-120	3	RPL3
RP11-234A1.1	2.63094e-44	0.678425	0.552	0.285	3.16528e-40	3	RP11-234A1.1
RPS18	2.39299e-143	0.635095	0.999	0.923	2.879e-139	3	RPS18
EEF1B2	1.16175e-42	0.600692	0.733	0.487	1.3977e-38	3	EEF1B2
RPL19	4.14066e-104	0.600067	0.973	0.827	4.98162e-100	3	RPL19
RPL3P4	4.37081e-22	0.576598	0.287	0.133	5.25853e-18	3	RPL3P4
SLC25A6	5.96981e-26	0.572311	0.445	0.246	7.18227e-22	3	SLC25A6
RPL23A	2.8948e-24	0.568726	0.408	0.222	3.48273e-20	3	RPL23A
SNRPD1	2.19104e-18	0.566883	0.32	0.174	2.63604e-14	3	SNRPD1
C6orf48	2.07598e-20	0.561131	0.299	0.15	2.49761e-16	3	C6orf48
RPLP0	4.79083e-75	0.550995	0.94	0.75	5.76385e-71	3	RPLP0
RPS25	4.36774e-76	0.55014	0.938	0.778	5.25483e-72	3	RPS25
STMN1	3.99376e-29	0.547963	0.585	0.371	4.8049e-25	3	STMN1
HSP90AB1	1.63367e-23	0.54403	0.434	0.243	1.96546e-19	3	HSP90AB1
IFITM31	9.27907e-25	0.539844	0.476	0.272	1.11636e-20	3	IFITM3
RAN1	1.56602e-22	0.536833	0.397	0.217	1.88408e-18	3	RAN
HSPB1	8.65274e-20	0.534624	0.273	0.129	1.04101e-15	3	HSPB1
RPS3	1.50697e-86	0.534072	0.978	0.87	1.81303e-82	3	RPS3
RPS21	1.74942e-63	0.53308	0.906	0.73	2.10472e-59	3	RPS21
SNHG5	7.52192e-31	0.530226	0.622	0.397	9.04963e-27	3	SNHG5
RPL14	3.63885e-44	0.528836	0.818	0.597	4.3779e-40	3	RPL14
PTMA	1.00229e-55	0.516906	0.888	0.71	1.20586e-51	3	PTMA
RPL10A	4.90488e-38	0.513053	0.775	0.585	5.90106e-34	3	RPL10A
RPL36	1.76815e-64	0.506446	0.94	0.795	2.12726e-60	3	RPL36
GAS5	1.05507e-32	0.503227	0.708	0.476	1.26935e-28	3	GAS5
RPL41	5.08951e-43	0.502743	0.845	0.667	6.12319e-39	3	RPL41
PEBP1	2.45537e-16	0.501556	0.303	0.167	2.95406e-12	3	PEBP1
RPS16	7.46931e-46	0.501394	0.848	0.64	8.98633e-42	3	RPS16
RPL13A	3.66553e-65	0.50118	0.947	0.792	4.41e-61	3	RPL13A
RPS23	2.50431e-92	0.495999	0.987	0.912	3.01294e-88	3	RPS23
HNRNPC	1.09852e-15	0.494936	0.303	0.17	1.32163e-11	3	HNRNPC
RPS6	9.99396e-99	0.491466	0.996	0.935	1.20237e-94	3	RPS6
RPL18A	1.659e-46	0.490292	0.869	0.648	1.99594e-42	3	RPL18A
RPS29	3.23609e-94	0.484113	0.994	0.943	3.89334e-90	3	RPS29
RPL27A	1.97077e-83	0.481397	0.993	0.912	2.37104e-79	3	RPL27A
SNHG6	2.32308e-19	0.480191	0.443	0.274	2.79489e-15	3	SNHG6
RPL6	6.3209e-49	0.476331	0.899	0.7	7.60467e-45	3	RPL6
RPSA	6.96179e-27	0.475666	0.678	0.483	8.37573e-23	3	RPSA
RPS27A	1.52649e-89	0.46819	0.992	0.927	1.83652e-85	3	RPS27A
EEF1A1	5.22895e-64	0.467009	0.975	0.826	6.29095e-60	3	EEF1A1
RPL37A	6.00141e-68	0.46272	0.968	0.874	7.22029e-64	3	RPL37A
RPS5	4.53846e-25	0.46234	0.666	0.483	5.46022e-21	3	RPS5
DBI	5.43985e-13	0.458185	0.26	0.145	6.54469e-09	3	DBI
RPS13	3.73789e-54	0.45561	0.951	0.812	4.49706e-50	3	RPS13
ATP5A1	3.38954e-13	0.452918	0.305	0.184	4.07795e-09	3	ATP5A1
RPL26	1.44856e-65	0.452533	0.971	0.849	1.74276e-61	3	RPL26
RPL23	3.22129e-33	0.450841	0.8	0.617	3.87553e-29	3	RPL23
GYPC	4.96919e-13	0.450773	0.285	0.164	5.97843e-09	3	GYPC
RPS7	1.87405e-40	0.448472	0.859	0.681	2.25467e-36	3	RPS7
MIF	3.54168e-14	0.445289	0.354	0.213	4.26099e-10	3	MIF
RPS10	5.8833e-25	0.444953	0.648	0.449	7.0782e-21	3	RPS10
RPS12	5.60498e-61	0.444571	0.966	0.87	6.74335e-57	3	RPS12
RPS15	8.65987e-59	0.444379	0.959	0.844	1.04187e-54	3	RPS15
HINT1	4.48001e-27	0.444122	0.673	0.484	5.3899e-23	3	HINT1
RPS3A	4.01835e-84	0.44141	0.996	0.936	4.83448e-80	3	RPS3A
RPL5	7.87969e-49	0.440931	0.915	0.777	9.48005e-45	3	RPL5
PSME1	6.29644e-14	0.436806	0.35	0.217	7.57524e-10	3	PSME1
TMSB101	1.88006e-34	0.435767	0.824	0.636	2.2619e-30	3	TMSB10
GPX1	3.55279e-12	0.435606	0.297	0.177	4.27436e-08	3	GPX1
ZFAS1	2.97435e-20	0.434723	0.613	0.432	3.57844e-16	3	ZFAS1
HMGB11	2.51798e-12	0.431636	0.366	0.241	3.02938e-08	3	HMGB1
RPL7	1.6616e-70	0.425813	0.986	0.913	1.99907e-66	3	RPL7
RPL24	2.2552e-35	0.424597	0.817	0.623	2.71323e-31	3	RPL24
ATP5G3	5.48639e-13	0.420215	0.357	0.22	6.60067e-09	3	ATP5G3
RPS20	8.44489e-45	0.419292	0.923	0.812	1.01601e-40	3	RPS20
RPL38	5.61205e-28	0.415918	0.785	0.6	6.75186e-24	3	RPL38
RPL22	3.2176e-19	0.413407	0.615	0.447	3.8711e-15	3	RPL22
RPL4	1.85776e-19	0.412639	0.592	0.407	2.23508e-15	3	RPL4
RPL10	5.60434e-67	0.411289	0.979	0.921	6.74258e-63	3	RPL10
RP11-543P15.11	8.60182e-16	0.410059	0.446	0.285	1.03488e-11	3	RP11-543P15.1
FXYD5	8.98062e-14	0.409767	0.372	0.232	1.08046e-09	3	FXYD5
RPS3AP261	2.14249e-13	0.407009	0.305	0.177	2.57763e-09	3	RPS3AP26
RPS19	9.8622e-72	0.406291	0.993	0.949	1.18652e-67	3	RPS19
RPLP1	2.46864e-78	0.404077	0.993	0.958	2.97002e-74	3	RPLP1
SNHG8	4.26268e-12	0.403507	0.336	0.211	5.12842e-08	3	SNHG8
RPL18	1.55633e-32	0.403291	0.834	0.65	1.87242e-28	3	RPL18
RPS28	4.99107e-36	0.400299	0.901	0.762	6.00476e-32	3	RPS28
SNRPE	7.9103e-11	0.400225	0.387	0.273	9.51689e-07	3	SNRPE
RACK1	1.4139e-25	0.396903	0.793	0.641	1.70106e-21	3	RACK1
RPL27	5.68112e-31	0.3961	0.838	0.69	6.83496e-27	3	RPL27
RPS15A	1.09633e-45	0.395959	0.937	0.834	1.31899e-41	3	RPS15A
RPL7A	3.89308e-29	0.394397	0.817	0.644	4.68377e-25	3	RPL7A
RPS11	5.7132e-40	0.390576	0.906	0.75	6.87355e-36	3	RPS11
RP4-765C7.21	6.51332e-11	0.385846	0.303	0.188	7.83618e-07	3	RP4-765C7.2
BTF3	3.37469e-26	0.384181	0.794	0.622	4.06009e-22	3	BTF3
RPL12	2.57131e-24	0.382659	0.79	0.619	3.09354e-20	3	RPL12
RPS14	1.52536e-76	0.382095	1	0.981	1.83516e-72	3	RPS14
HSPE1	3.97627e-09	0.381548	0.271	0.172	4.78385e-05	3	HSPE1
RPL29	3.74882e-21	0.379173	0.754	0.576	4.5102e-17	3	RPL29
RPL37	3.41828e-37	0.377944	0.908	0.779	4.11253e-33	3	RPL37
RPL31	7.43258e-74	0.377664	0.997	0.968	8.94214e-70	3	RPL31
RPL9	1.95179e-35	0.37682	0.906	0.765	2.3482e-31	3	RPL9
RPL32	1.18213e-50	0.376149	0.975	0.882	1.42222e-46	3	RPL32
RPL15	5.56093e-58	0.376046	0.989	0.924	6.69036e-54	3	RPL15
RPS9	1.03417e-18	0.375776	0.687	0.528	1.24421e-14	3	RPS9
ATP5G2	1.25273e-12	0.375422	0.483	0.338	1.50716e-08	3	ATP5G2
RPL39	1.40553e-40	0.375119	0.936	0.784	1.69099e-36	3	RPL39
RPL9P91	1.27985e-13	0.374403	0.503	0.354	1.53979e-09	3	RPL9P9
RPS24	9.08012e-46	0.372073	0.955	0.858	1.09243e-41	3	RPS24
SMIM24	7.71957e-10	0.367622	0.276	0.172	9.28741e-06	3	SMIM24
NAA38	1.63225e-11	0.366966	0.297	0.176	1.96376e-07	3	NAA38
RPL35A	1.03718e-45	0.365586	0.964	0.885	1.24783e-41	3	RPL35A
RPL8	3.79787e-20	0.358461	0.765	0.633	4.56921e-16	3	RPL8
RPS4X	8.12937e-28	0.357018	0.839	0.697	9.78045e-24	3	RPS4X
SUB1	6.15805e-11	0.356843	0.373	0.243	7.40875e-07	3	SUB1
RPS2	4.52163e-19	0.353853	0.743	0.587	5.43997e-15	3	RPS2
RPL13	1.47086e-38	0.352483	0.951	0.84	1.76959e-34	3	RPL13
RPS8	7.75843e-32	0.351661	0.894	0.77	9.33416e-28	3	RPS8
RP11-620J15.3	5.42214e-10	0.350453	0.309	0.196	6.52337e-06	3	RP11-620J15.3
PPIA	1.26675e-15	0.349886	0.61	0.447	1.52402e-11	3	PPIA
RPS17	5.56903e-29	0.33687	0.898	0.783	6.7001e-25	3	RPS17
RPL35	2.81294e-20	0.328253	0.818	0.674	3.38425e-16	3	RPL35
COX5A	1.85906e-07	0.323792	0.278	0.189	0.00223663	3	COX5A
RPS27	3.46246e-62	0.315653	0.999	0.985	4.16569e-58	3	RPS27
CALM21	1.49864e-09	0.313088	0.48	0.359	1.80302e-05	3	CALM2
RPLP2	8.14612e-26	0.310722	0.922	0.81	9.8006e-22	3	RPLP2
RPL34	8.24386e-54	0.302674	0.996	0.974	9.91819e-50	3	RPL34
H3F3B1	1.80777e-10	0.3002	0.487	0.348	2.17493e-06	3	H3F3B
RPL11	2.23857e-29	0.300047	0.924	0.835	2.69323e-25	3	RPL11
SNRPD2	2.35628e-09	0.294404	0.432	0.31	2.83484e-05	3	SNRPD2
RPL36A1	5.43489e-24	0.293565	0.916	0.796	6.53871e-20	3	RPL36A
RPL30	1.3752e-27	0.292736	0.951	0.868	1.65451e-23	3	RPL30
RPL21	7.75734e-38	0.289719	0.992	0.953	9.33286e-34	3	RPL21
NACA	7.51332e-15	0.289102	0.764	0.648	9.03927e-11	3	NACA
EIF3E	9.35524e-07	0.283064	0.313	0.222	0.0112553	3	EIF3E
NAP1L1	5.52815e-08	0.27535	0.389	0.286	0.000665091	3	NAP1L1
SSBP1	7.93194e-06	0.274704	0.27	0.192	0.0954291	3	SSBP1
RPS4Y1	8.46997e-06	0.273397	0.297	0.215	0.101902	3	RPS4Y1
RP11-466H18.1	4.41631e-07	0.269605	0.299	0.204	0.00531326	3	RP11-466H18.1
SLIRP	6.44404e-05	0.269338	0.281	0.213	0.775282	3	SLIRP
EIF3K	7.51047e-07	0.26768	0.281	0.192	0.00903584	3	EIF3K
RPL28	1.68449e-17	0.265178	0.873	0.768	2.02661e-13	3	RPL28
EIF4A2	2.53845e-05	0.252641	0.27	0.195	0.305401	3	EIF4A2
UBB	2.84453e-10	0.252553	0.706	0.597	3.42226e-06	3	UBB
UQCRH	6.41086e-07	0.251511	0.434	0.33	0.00771291	3	UQCRH
DEFA32	1.03639e-63	1.74211	0.932	0.836	1.24688e-59	4	DEFA3		Neutrophil A
DEFA42	1.66119e-86	1.52793	0.743	0.364	1.99858e-82	4	DEFA4
SLPI2	1.64966e-100	1.24552	0.733	0.298	1.9847e-96	4	SLPI
BPI2	1.52316e-90	1.20848	0.585	0.18	1.83251e-86	4	BPI
CD242	5.55304e-116	1.20826	0.772	0.294	6.68086e-112	4	CD24
CEACAM61	2.09126e-58	0.971732	0.549	0.22	2.516e-54	4	CEACAM6
CEACAM81	2.96603e-44	0.879424	0.437	0.167	3.56843e-40	4	CEACAM8
RGL41	1.19953e-48	0.867724	0.457	0.173	1.44315e-44	4	RGL4
RETN2	4.97961e-41	0.774197	0.611	0.316	5.99097e-37	4	RETN
RAB31	9.59717e-27	0.766298	0.277	0.104	1.15464e-22	4	RAB31
CYSTM1	3.12972e-29	0.761848	0.327	0.13	3.76537e-25	4	CYSTM1
S100A92	7.92978e-92	0.699077	1	0.971	9.54031e-88	4	S100A9
NKG71	6.80047e-27	0.645203	0.449	0.223	8.18164e-23	4	NKG7
ANXA32	9.95126e-28	0.637428	0.447	0.219	1.19724e-23	4	ANXA3
LYZ1	1.09268e-126	0.635928	1	0.991	1.3146e-122	4	LYZ
S100A82	1.60515e-69	0.627979	1	0.998	1.93115e-65	4	S100A8
MS4A32	4.33566e-26	0.619134	0.499	0.272	5.21624e-22	4	MS4A3
GCA2	1.11235e-33	0.617418	0.639	0.375	1.33827e-29	4	GCA
PGLYRP12	1.81367e-24	0.562974	0.541	0.31	2.18203e-20	4	PGLYRP1
TSPO1	2.74367e-23	0.549359	0.601	0.381	3.30091e-19	4	TSPO
RNASE22	2.86167e-19	0.541622	0.505	0.314	3.44287e-15	4	RNASE2
S100P1	6.73748e-40	0.532912	0.878	0.632	8.10586e-36	4	S100P
TMSB4XP4	6.18657e-15	0.528504	0.303	0.16	7.44307e-11	4	TMSB4XP4
SRGN2	2.48141e-60	0.509128	0.998	0.959	2.98539e-56	4	SRGN
APMAP	9.3349e-12	0.508651	0.313	0.183	1.12308e-07	4	APMAP
GRN1	4.21457e-16	0.505013	0.389	0.222	5.07054e-12	4	GRN
ALOX5AP2	6.61468e-20	0.503972	0.465	0.261	7.95812e-16	4	ALOX5AP
HMGN2	3.54589e-09	0.503075	0.271	0.167	4.26606e-05	4	HMGN2
GLRX1	2.13798e-16	0.492245	0.475	0.299	2.57221e-12	4	GLRX
STOM	8.90741e-13	0.486414	0.253	0.128	1.07165e-08	4	STOM
MNDA2	1.00921e-18	0.478756	0.577	0.382	1.21417e-14	4	MNDA
TMSB4X1	6.83158e-100	0.477509	1	0.999	8.21908e-96	4	TMSB4X
CALM12	5.7317e-13	0.475474	0.389	0.242	6.89581e-09	4	CALM1
CD631	2.68496e-17	0.446798	0.593	0.415	3.23028e-13	4	CD63
EMB	3.69956e-11	0.437834	0.313	0.183	4.45094e-07	4	EMB
ANXA12	2.43207e-23	0.43382	0.697	0.487	2.92603e-19	4	ANXA1
S100A112	5.2962e-21	0.422679	0.653	0.42	6.37185e-17	4	S100A11
VSTM1	7.63642e-09	0.406878	0.265	0.156	9.18738e-05	4	VSTM1
LAPTM51	3.92842e-11	0.391861	0.357	0.218	4.72629e-07	4	LAPTM5
HCST1	1.11115e-13	0.386826	0.615	0.461	1.33682e-09	4	HCST
CSTA1	2.44652e-17	0.383824	0.715	0.53	2.94341e-13	4	CSTA
COX8A	3.11912e-05	0.37626	0.329	0.251	0.375261	4	COX8A
LTA4H	9.10012e-08	0.372799	0.253	0.156	0.00109484	4	LTA4H
BTG11	3.23994e-09	0.369539	0.419	0.286	3.89797e-05	4	BTG1
MIR2231	8.19145e-08	0.359641	0.361	0.246	0.000985514	4	MIR223
TPP1	3.01506e-07	0.356056	0.283	0.185	0.00362742	4	TPP1
ACTB1	6.43919e-21	0.354151	0.85	0.707	7.74699e-17	4	ACTB
PRDX5	5.32287e-07	0.349559	0.289	0.189	0.00640395	4	PRDX5
PGD2	4.07871e-08	0.343045	0.333	0.22	0.00049071	4	PGD
GNG51	3.61287e-08	0.330038	0.467	0.351	0.000434665	4	GNG5
CLEC12A1	2.62357e-06	0.328953	0.377	0.278	0.0315642	4	CLEC12A
ARPC5	1.0776e-05	0.325211	0.275	0.189	0.129646	4	ARPC5
FCER1G2	1.97754e-07	0.310559	0.335	0.224	0.00237918	4	FCER1G
NDUFB1	1.59257e-06	0.30559	0.379	0.275	0.0191602	4	NDUFB1
OAZ11	3.76655e-06	0.273278	0.515	0.422	0.0453153	4	OAZ1
TYROBP1	8.15155e-08	0.272976	0.541	0.418	0.000980713	4	TYROBP
PFN11	4.42895e-07	0.272506	0.537	0.426	0.00532847	4	PFN1
UBC1	0.000176444	0.260094	0.303	0.228	1	4	UBC
TUBA1B1	4.50472e-05	0.253488	0.497	0.414	0.541963	4	TUBA1B
PKM1	0.000540372	0.251864	0.317	0.253	1	4	PKM
LTF2	7.48581e-108	2.03016	0.686	0.213	9.00618e-104	5	LTF		Neutrophil C
CAMP2	1.95222e-75	1.84997	0.584	0.195	2.34872e-71	5	CAMP
S100A124	7.89666e-82	1.70643	0.779	0.348	9.50047e-78	5	S100A12
LCN2	4.65554e-46	1.66102	0.387	0.12	5.60108e-42	5	LCN2
FCGR3B	9.13196e-75	1.49316	0.456	0.103	1.09867e-70	5	FCGR3B
HP	2.43209e-69	1.39003	0.334	0.057	2.92605e-65	5	HP
FCN1	8.34352e-70	1.31181	0.433	0.098	1.00381e-65	5	FCN1
PGLYRP13	2.89752e-72	1.28596	0.715	0.301	3.486e-68	5	PGLYRP1
S100A62	9.72102e-72	1.26761	0.686	0.277	1.16954e-67	5	S100A6
TFF3	1.21407e-50	1.26164	0.297	0.061	1.46064e-46	5	TFF3
S100A83	3.17909e-132	1.17989	1	0.998	3.82476e-128	5	S100A8
ARG1	1.99826e-33	1.04267	0.273	0.075	2.40411e-29	5	ARG1
CTSS	1.11688e-43	1.01854	0.448	0.155	1.34372e-39	5	CTSS
BCL2A1	2.22114e-35	1.00996	0.256	0.062	2.67225e-31	5	BCL2A1
IFITM23	1.4295e-51	0.99446	0.756	0.402	1.71984e-47	5	IFITM2
PADI4	1.81843e-32	0.948115	0.32	0.1	2.18775e-28	5	PADI4
S100A93	4.22665e-97	0.945472	1	0.973	5.08508e-93	5	S100A9
LTA4H1	3.14784e-28	0.908032	0.375	0.147	3.78716e-24	5	LTA4H
FCER1G3	8.74177e-32	0.87027	0.483	0.213	1.05172e-27	5	FCER1G
MSRB1	2.42841e-27	0.863207	0.331	0.121	2.92162e-23	5	MSRB1
S100A113	2.75487e-43	0.856211	0.73	0.424	3.31439e-39	5	S100A11
ALOX5AP3	2.46382e-31	0.841833	0.538	0.263	2.96422e-27	5	ALOX5AP
MNDA3	3.50622e-40	0.828741	0.695	0.378	4.21834e-36	5	MNDA
GCA3	5.71605e-39	0.827667	0.701	0.382	6.87697e-35	5	GCA
ANXA33	2.62459e-26	0.756084	0.477	0.228	3.15764e-22	5	ANXA3
LST1	1.99518e-16	0.677782	0.302	0.137	2.4004e-12	5	LST1
APMAP1	5.62091e-14	0.671831	0.343	0.187	6.76251e-10	5	APMAP
CAP11	2.85799e-17	0.669723	0.401	0.213	3.43845e-13	5	CAP1
RETN3	4.12396e-16	0.650339	0.532	0.341	4.96154e-12	5	RETN
WSB1	1.42331e-11	0.593579	0.288	0.151	1.71238e-07	5	WSB1
MYL12A1	2.42147e-18	0.585531	0.564	0.363	2.91327e-14	5	MYL12A
CYSTM11	2.77948e-11	0.549806	0.282	0.146	3.344e-07	5	CYSTM1
CEACAM82	2.94236e-12	0.538052	0.352	0.192	3.53995e-08	5	CEACAM8
TYROBP2	5.90719e-16	0.53333	0.599	0.418	7.10694e-12	5	TYROBP
CD53	7.11122e-11	0.531541	0.265	0.136	8.55551e-07	5	CD53
CALM13	4.34311e-10	0.527075	0.395	0.249	5.2252e-06	5	CALM1
LCP1	6.34102e-09	0.51914	0.297	0.175	7.62889e-05	5	LCP1
TSPO2	7.68414e-17	0.512296	0.599	0.393	9.24479e-13	5	TSPO
S100A42	5.96252e-09	0.509085	0.384	0.247	7.17351e-05	5	S100A4
FTH12	2.73247e-10	0.497754	0.459	0.307	3.28743e-06	5	FTH1
ACTB2	1.33644e-23	0.490018	0.86	0.714	1.60787e-19	5	ACTB
ANXA13	6.11922e-17	0.485837	0.701	0.498	7.36204e-13	5	ANXA1
HLA-C1	2.53206e-08	0.458684	0.48	0.36	0.000304633	5	HLA-C
RGL42	4.70078e-07	0.455551	0.32	0.205	0.0056555	5	RGL4
RTN3	1.02209e-09	0.454217	0.288	0.159	1.22967e-05	5	RTN3
GLRX2	6.31855e-07	0.430925	0.427	0.315	0.00760185	5	GLRX
EMB1	1.10821e-06	0.4279	0.297	0.192	0.0133328	5	EMB
RAC2	1.48093e-05	0.397375	0.285	0.19	0.178171	5	RAC2
ARPC51	5.89503e-06	0.396969	0.288	0.192	0.0709231	5	ARPC5
HLA-E1	1.5936e-06	0.396004	0.34	0.233	0.0191726	5	HLA-E
HLA-B1	8.20881e-17	0.395219	0.843	0.705	9.87601e-13	5	HLA-B
STXBP21	2.00589e-07	0.394862	0.343	0.221	0.00241329	5	STXBP2
MYL61	9.71923e-16	0.390294	0.808	0.686	1.16932e-11	5	MYL6
CLEC12A2	1.3985e-07	0.389607	0.41	0.28	0.00168253	5	CLEC12A
UBC2	2.82803e-06	0.377744	0.337	0.228	0.034024	5	UBC
CORO1A	9.32585e-06	0.372634	0.343	0.242	0.112199	5	CORO1A
S100P2	1.01994e-15	0.363012	0.846	0.65	1.22708e-11	5	S100P
SEC62	1.13903e-05	0.358097	0.352	0.252	0.137037	5	SEC62
ARPC2	1.38406e-07	0.35255	0.57	0.458	0.00166516	5	ARPC2
LAPTM52	4.69229e-06	0.34919	0.337	0.228	0.0564529	5	LAPTM5
RAB27A1	7.32385e-05	0.345917	0.323	0.234	0.881133	5	RAB27A
FKBP1A	0.000887859	0.339288	0.285	0.212	1	5	FKBP1A
PSAP1	5.60268e-05	0.339004	0.328	0.235	0.674058	5	PSAP
GMFG	2.69598e-11	0.3369	0.814	0.673	3.24353e-07	5	GMFG
CD243	1.86092e-07	0.335173	0.491	0.354	0.00223887	5	CD24
BPI3	1.58557e-06	0.328475	0.352	0.23	0.019076	5	BPI
ARPC3	5.984e-08	0.328329	0.698	0.587	0.000719935	5	ARPC3
PFN12	4.79232e-07	0.314029	0.564	0.429	0.00576564	5	PFN1
ACTG1	6.6732e-08	0.313418	0.663	0.547	0.000802853	5	ACTG1
YWHAB	0.00128642	0.31151	0.372	0.297	1	5	YWHAB
ARPC1B	5.11994e-05	0.308289	0.375	0.278	0.61598	5	ARPC1B
GRN2	1.21426e-05	0.30126	0.346	0.236	0.146088	5	GRN
BTG12	8.51205e-07	0.297884	0.419	0.293	0.0102409	5	BTG1
MYL12B	0.000420831	0.28919	0.328	0.245	1	5	MYL12B
ATP5E	2.94087e-09	0.283678	0.735	0.619	3.53816e-05	5	ATP5E
IFITM33	0.00204775	0.278206	0.381	0.31	1	5	IFITM3
CALM22	2.92676e-05	0.274247	0.483	0.374	0.352118	5	CALM2
MIR2232	9.8554e-05	0.272894	0.349	0.254	1	5	MIR223
PKM2	0.00189905	0.257764	0.328	0.255	1	5	PKM
DAZAP2	0.00103422	0.25529	0.317	0.237	1	5	DAZAP2
TMSB4X2	5.42097e-27	0.252582	1	0.999	6.52197e-23	5	TMSB4X
TALDO1	0.00247943	0.250307	0.398	0.327	1	5	TALDO1
LGALS1	1.1469e-100	2.04023	0.482	0.027	1.37984e-96	6	LGALS1		Monocyte_LGALS1 high
ANXA2	5.00384e-101	2.00881	0.554	0.037	6.02012e-97	6	ANXA2
TPPP3	6.18384e-165	1.954	0.313	0.003	7.43977e-161	6	TPPP3
S100A10	6.78186e-52	1.69499	0.313	0.023	8.15925e-48	6	S100A10
VIM	1.01019e-33	1.59935	0.47	0.085	1.21536e-29	6	VIM
TAGLN2	4.47599e-24	1.44323	0.482	0.123	5.38507e-20	6	TAGLN2
CD995	4.37855e-26	1.34104	0.723	0.261	5.26784e-22	6	CD99
CD523	6.74001e-16	1.26637	0.639	0.293	8.10891e-12	6	CD52
CD745	7.81665e-28	1.1222	0.916	0.469	9.40421e-24	6	CD74
MS4A6A	4.0993e-08	1.08262	0.277	0.099	0.000493186	6	MS4A6A
CST3	2.70792e-07	0.947185	0.289	0.112	0.0032579	6	CST3
HLA-DRA5	7.46895e-22	0.939315	0.855	0.402	8.98589e-18	6	HLA-DRA
HLA-DRB15	1.18101e-13	0.852424	0.675	0.323	1.42087e-09	6	HLA-DRB1
S100A43	9.78599e-08	0.84953	0.494	0.256	0.00117735	6	S100A4
HMGN3	1.06464e-08	0.839976	0.325	0.12	0.000128087	6	HMGN3
CTSS1	1.15266e-05	0.792438	0.361	0.181	0.138676	6	CTSS
HLA-DPB15	8.82632e-07	0.738468	0.458	0.235	0.0106189	6	HLA-DPB1
LIMD2	1.56054e-07	0.715254	0.277	0.099	0.00187749	6	LIMD2
FTH13	1.03899e-06	0.7021	0.542	0.318	0.0125001	6	FTH1
DBI1	7.60782e-05	0.700896	0.325	0.167	0.915297	6	DBI
ANXA14	6.43901e-06	0.700083	0.675	0.515	0.0774677	6	ANXA1
TMSB103	2.53652e-15	0.699027	0.94	0.671	3.05168e-11	6	TMSB10
HLA-DPA15	2.79668e-07	0.696995	0.506	0.263	0.00336468	6	HLA-DPA1
TIMP1	3.8869e-05	0.642338	0.253	0.11	0.467633	6	TIMP1
SH3BGRL31	1.54708e-06	0.635319	0.675	0.485	0.0186129	6	SH3BGRL3
CD531	0.000253554	0.597885	0.289	0.146	1	6	CD53
GPX11	8.50738e-05	0.590203	0.373	0.199	1	6	GPX1
H3F3B2	1.30001e-05	0.555264	0.554	0.374	0.156404	6	H3F3B
RHOA	0.00010853	0.532906	0.47	0.279	1	6	RHOA
S100A63	1.05833e-06	0.521478	0.566	0.314	0.0127328	6	S100A6
IFITM34	0.000113885	0.520963	0.494	0.313	1	6	IFITM3
SNHG53	3.23353e-06	0.505213	0.651	0.442	0.0389026	6	SNHG5
SLC25A63	0.000420513	0.460379	0.458	0.286	1	6	SLC25A6
ANAPC16	0.00273595	0.441063	0.253	0.134	1	6	ANAPC16
HSPA8	0.00306818	0.402731	0.337	0.206	1	6	HSPA8
ITM2B	0.00336635	0.36445	0.422	0.289	1	6	ITM2B
PTMA3	0.00288115	0.347289	0.819	0.748	1	6	PTMA
ZFAS13	0.00594318	0.32262	0.59	0.469	1	6	ZFAS1
RPS113	0.000286108	0.303542	0.916	0.781	1	6	RPS11
RPL193	0.000172852	0.264957	0.928	0.858	1	6	RPL19
RPL393	0.000855019	0.260611	0.88	0.816	1	6	RPL39
EIF1	0.00660731	0.258585	0.723	0.63	1	6	EIF1
RPLP03	0.000844487	0.255369	0.892	0.79	1	6	RPLP0
HBB3	3.19195e-25	4.68797	1	0.408	3.84023e-21	7	HBB		Erythroid cell
HBA2	1.74661e-40	4.58346	0.966	0.167	2.10135e-36	7	HBA2
HBA1	2.519e-44	4.51994	0.931	0.134	3.03061e-40	7	HBA1
HBD	1.4599e-116	4.12233	0.862	0.034	1.7564e-112	7	HBD
AHSP	1.27655e-149	3.6376	0.897	0.027	1.53582e-145	7	AHSP
CA1	3.64314e-285	3.28395	0.828	0.008	4.38307e-281	7	CA1
HBM	1.54204e-166	2.99354	0.621	0.009	1.85523e-162	7	HBM
SLC4A1	7.90156e-163	2.55342	0.448	0.004	9.50637e-159	7	SLC4A1
IFI27	4.51529e-110	2.55326	0.69	0.021	5.43235e-106	7	IFI27
PRDX2	4.18524e-73	2.47301	0.69	0.035	5.03526e-69	7	PRDX2
GYPA	1.03875e-239	2.47183	0.586	0.004	1.24972e-235	7	GYPA
BLVRB	8.41016e-60	2.4706	0.724	0.049	1.01183e-55	7	BLVRB
GYPB	2.29702e-174	2.29938	0.483	0.004	2.76354e-170	7	GYPB
CA2	4.37799e-49	1.77033	0.414	0.018	5.26716e-45	7	CA2
HEMGN	1.64005e-126	1.695	0.345	0.003	1.97314e-122	7	HEMGN
ALAS2	2.74084e-150	1.65476	0.345	0.002	3.29751e-146	7	ALAS2
UROD	2.13921e-24	1.56463	0.517	0.059	2.57368e-20	7	UROD
HMBS	3.1603e-52	1.56354	0.345	0.011	3.80216e-48	7	HMBS
TUBB4B	2.56118e-17	1.55372	0.379	0.045	3.08135e-13	7	TUBB4B
HK1	1.72934e-35	1.41747	0.345	0.017	2.08056e-31	7	HK1
BOLA3	1.78645e-21	1.40045	0.31	0.024	2.14927e-17	7	BOLA3
SLC25A39	2.63477e-22	1.37728	0.31	0.023	3.1699e-18	7	SLC25A39
FTH14	8.18388e-11	1.35681	0.759	0.32	9.84603e-07	7	FTH1
TFRC	1.26192e-14	1.34036	0.31	0.035	1.51822e-10	7	TFRC
MGST3	5.09378e-13	1.30501	0.483	0.09	6.12832e-09	7	MGST3
FECH	1.71901e-66	1.30118	0.276	0.005	2.06814e-62	7	FECH
PTTG1	9.08993e-08	1.22355	0.276	0.053	0.00109361	7	PTTG1
AKR1C3	1.08914e-19	1.14038	0.276	0.021	1.31034e-15	7	AKR1C3
RAN3	5.69155e-07	1.13786	0.586	0.254	0.00684751	7	RAN
HIGD1A	2.70398e-14	1.12873	0.276	0.029	3.25315e-10	7	HIGD1A
HAT1	6.28944e-08	1.05657	0.276	0.051	0.000756682	7	HAT1
POMP	4.57317e-09	1.03829	0.483	0.119	5.50198e-05	7	POMP
CYCS	2.58774e-08	1.03821	0.379	0.085	0.000311331	7	CYCS
S100A64	6.12054e-08	1.02955	0.724	0.317	0.000736362	7	S100A6
NDUFA6	7.89696e-09	1.02053	0.414	0.091	9.50083e-05	7	NDUFA6
ARL6IP1	5.20204e-08	1.01798	0.345	0.074	0.000625857	7	ARL6IP1
TIMM10	8.33858e-11	1.01767	0.414	0.077	1.00321e-06	7	TIMM10
SMC4	4.32424e-09	1.00241	0.276	0.044	5.20249e-05	7	SMC4
SIVA1	0.000431325	0.880824	0.276	0.089	1	7	SIVA1
GYPC1	1.1133e-07	0.880698	0.586	0.188	0.00133942	7	GYPC
KIAA0101	1.31019e-08	0.877692	0.448	0.103	0.000157629	7	KIAA0101
PRDX1	0.000100556	0.848819	0.31	0.096	1	7	PRDX1
EIF1AY	4.45523e-05	0.833421	0.31	0.088	0.536008	7	EIF1AY
SRSF3	8.91207e-05	0.82722	0.448	0.172	1	7	SRSF3
RPL13AP25	0.000277679	0.811557	0.276	0.086	1	7	RPL13AP25
MCM7	2.43001e-05	0.804893	0.276	0.07	0.292354	7	MCM7
UQCRQ1	0.000154454	0.797637	0.552	0.252	1	7	UQCRQ
TUFM	1.07355e-06	0.789362	0.345	0.082	0.0129159	7	TUFM
CALM3	0.00121921	0.782245	0.31	0.115	1	7	CALM3
HSPA81	0.000989691	0.764078	0.448	0.207	1	7	HSPA8
ATP5O	0.000349935	0.761902	0.552	0.266	1	7	ATP5O
CCT2	0.000672795	0.761594	0.276	0.088	1	7	CCT2
ATPIF1	0.000490847	0.747801	0.483	0.228	1	7	ATPIF1
SNRPG	0.00218122	0.744295	0.552	0.339	1	7	SNRPG
NDUFB6	0.00097377	0.73773	0.345	0.135	1	7	NDUFB6
SSBP11	1.22687e-05	0.735254	0.552	0.206	0.147604	7	SSBP1
UCP2	2.44699e-05	0.734092	0.276	0.068	0.294397	7	UCP2
LSM5	0.000442261	0.731094	0.414	0.163	1	7	LSM5
SNRPD11	0.00021374	0.726142	0.483	0.204	1	7	SNRPD1
HSPE11	0.000677035	0.710703	0.448	0.191	1	7	HSPE1
POLR2L	0.000961505	0.671065	0.552	0.285	1	7	POLR2L
S100A44	0.00141203	0.66126	0.552	0.259	1	7	S100A4
PCNA	0.000928234	0.648973	0.276	0.092	1	7	PCNA
ATP5B	0.00125749	0.638778	0.379	0.155	1	7	ATP5B
PSMC2	2.81693e-05	0.625883	0.276	0.067	0.338904	7	PSMC2
MRPL13	6.96881e-05	0.624852	0.276	0.072	0.838418	7	MRPL13
SLIRP1	0.0003915	0.613543	0.517	0.226	1	7	SLIRP
CCT8	0.00331636	0.61243	0.31	0.123	1	7	CCT8
PPIA2	0.00163858	0.610523	0.69	0.482	1	7	PPIA
TAF9	9.3663e-05	0.609498	0.345	0.104	1	7	TAF9
SOD1	0.00827494	0.607165	0.276	0.115	1	7	SOD1
EEF1E1	9.40757e-05	0.580242	0.31	0.088	1	7	EEF1E1
GTF3A	3.85295e-05	0.573168	0.276	0.068	0.463548	7	GTF3A
NDUFC2	0.00598458	0.569941	0.345	0.157	1	7	NDUFC2
CKS2	0.000111301	0.567756	0.276	0.074	1	7	CKS2
DPY30	0.000642471	0.561052	0.276	0.085	1	7	DPY30
ANP32B	0.00629083	0.548334	0.276	0.11	1	7	ANP32B
UBB2	0.000220234	0.53798	0.897	0.619	1	7	UBB
ATP5J2	0.000260585	0.531202	0.655	0.308	1	7	ATP5J2
TUBA1C	0.000470077	0.528544	0.276	0.083	1	7	TUBA1C
C14orf2	0.00223432	0.513553	0.621	0.365	1	7	C14orf2
TUBA1B3	0.00175891	0.512217	0.655	0.425	1	7	TUBA1B
PSMB2	0.000861748	0.501392	0.31	0.104	1	7	PSMB2
USMG5	0.00234916	0.487627	0.621	0.3	1	7	USMG5
CALM23	0.00254498	0.478477	0.69	0.383	1	7	CALM2
PARK7	0.00453511	0.475645	0.345	0.142	1	7	PARK7
MPC2	0.00392242	0.450811	0.31	0.119	1	7	MPC2
SNHG3	0.00348659	0.450696	0.345	0.137	1	7	SNHG3
UQCRH2	0.00331545	0.441063	0.655	0.35	1	7	UQCRH
FBL	0.000137442	0.438798	0.276	0.074	1	7	FBL
2018-09-15	0.00461812	0.345689	0.31	0.117	1	7	2018-09-15
IGHA1	3.15872e-16	5.28868	0.733	0.118	3.80025e-12	8	IGHA1		B cell
IGLC2	3.48272e-05	5.22814	0.467	0.135	0.419006	8	IGLC2
IGHA2	9.60458e-30	5.22383	0.6	0.038	1.15553e-25	8	IGHA2
IGKC5	2.20948e-05	4.94859	0.733	0.466	0.265823	8	IGKC
IGHG4	1.35811e-09	4.89169	0.267	0.025	1.63394e-05	8	IGHG4
IGHG1	2.63651e-07	4.66464	0.333	0.05	0.00317198	8	IGHG1
IGHG3	3.27307e-11	4.63526	0.333	0.032	3.93784e-07	8	IGHG3
IGHGP	6.33063e-22	3.99215	0.267	0.01	7.61638e-18	8	IGHGP
IGLL5	2.8018e-47	3.81473	0.267	0.004	3.37084e-43	8	IGLL5
MZB1	2.7654e-294	3.44903	1	0.007	3.32705e-290	8	MZB1
JCHAIN	3.29675e-50	3.25216	0.4	0.009	3.96632e-46	8	JCHAIN
DERL3	4.40881e-193	2.90603	0.867	0.009	5.30424e-189	8	DERL3
HERPUD1	2.6221e-63	2.81537	0.8	0.03	3.15465e-59	8	HERPUD1
SEC11C	3.12828e-60	2.15285	0.667	0.021	3.76363e-56	8	SEC11C
TNFRSF17	1.4416e-130	1.78514	0.333	0.001	1.73438e-126	8	TNFRSF17
SSR43	4.03505e-12	1.75667	0.933	0.267	4.85456e-08	8	SSR4
PRDX4	3.08769e-16	1.72064	0.467	0.041	3.7148e-12	8	PRDX4
CRELD2	4.71302e-48	1.71075	0.4	0.009	5.67024e-44	8	CRELD2
FKBP2	4.0164e-18	1.6884	0.8	0.106	4.83213e-14	8	FKBP2
DNAJB9	2.48231e-18	1.68543	0.333	0.018	2.98647e-14	8	DNAJB9
IGLC3	1.63661e-05	1.63919	0.267	0.042	0.196901	8	IGLC3
BIRC3	1.02803e-55	1.62524	0.333	0.005	1.23682e-51	8	BIRC3
SPCS2	3.09687e-15	1.55643	0.6	0.07	3.72584e-11	8	SPCS2
KRTCAP2	2.57548e-14	1.51636	0.333	0.024	3.09856e-10	8	KRTCAP2
ERLEC1	1.01599e-17	1.47277	0.4	0.027	1.22234e-13	8	ERLEC1
SPCS3	2.48605e-12	1.45873	0.467	0.052	2.99096e-08	8	SPCS3
XBP1	9.33383e-10	1.45846	0.533	0.088	1.12295e-05	8	XBP1
BTG2	2.10685e-39	1.40991	0.4	0.011	2.53475e-35	8	BTG2
ISG20	1.84753e-22	1.39787	0.4	0.021	2.22276e-18	8	ISG20
IGKV4-1	1.05838e-23	1.38965	0.267	0.009	1.27333e-19	8	IGKV4-1
SPCS1	7.33984e-08	1.33239	0.733	0.191	0.000883056	8	SPCS1
PLPP5	1.5565e-17	1.30668	0.333	0.019	1.87263e-13	8	PLPP5
SUB12	2.2235e-09	1.29519	0.933	0.269	2.67509e-05	8	SUB1
TMED2	4.79255e-07	1.26885	0.333	0.049	0.00576592	8	TMED2
SELK	3.44238e-12	1.24306	0.467	0.052	4.14153e-08	8	SELK
TMEM205	8.42966e-10	1.20731	0.4	0.048	1.01417e-05	8	TMEM205
SPAG4	9.04341e-33	1.13635	0.267	0.006	1.08801e-28	8	SPAG4
KDELR1	2.05615e-07	1.13135	0.267	0.031	0.00247375	8	KDELR1
GORASP2	8.88487e-13	1.11556	0.267	0.017	1.06894e-08	8	GORASP2
UFM1	1.84212e-09	1.11543	0.4	0.049	2.21625e-05	8	UFM1
LGALS11	5.49652e-09	1.11402	0.333	0.037	6.61286e-05	8	LGALS1
TMEM59	5.8932e-06	1.09049	0.667	0.214	0.0709011	8	TMEM59
SDF2L1	4.36304e-09	1.08806	0.333	0.037	5.24918e-05	8	SDF2L1
ACO2	4.60604e-11	1.08109	0.267	0.02	5.54153e-07	8	ACO2
TMED10	6.24597e-06	1.07151	0.4	0.078	0.0751453	8	TMED10
PRDX11	2.24458e-06	1.06791	0.467	0.096	0.0270046	8	PRDX1
SSR3	1.74228e-09	1.06573	0.467	0.064	2.09613e-05	8	SSR3
SCYL1	2.19965e-31	1.05037	0.267	0.006	2.6464e-27	8	SCYL1
VIMP	7.60209e-07	1.01791	0.267	0.033	0.00914607	8	VIMP
PECAM1	9.68406e-14	1.00283	0.333	0.024	1.16509e-09	8	PECAM1
SEC13	3.50019e-05	0.908645	0.267	0.044	0.421108	8	SEC13
HSP90B1	2.35487e-05	0.892702	0.667	0.203	0.283314	8	HSP90B1
UQCRQ2	1.62254e-06	0.873644	0.867	0.252	0.0195208	8	UQCRQ
MAP1LC3B	0.000221375	0.851475	0.333	0.074	1	8	MAP1LC3B
SEC61G	0.00833167	0.838937	0.4	0.142	1	8	SEC61G
REEP5	7.69279e-06	0.831715	0.533	0.12	0.092552	8	REEP5
SERP1	0.00308458	0.813281	0.4	0.137	1	8	SERP1
PHPT1	0.00154261	0.809787	0.267	0.063	1	8	PHPT1
METTL23	5.35089e-05	0.794716	0.267	0.044	0.643766	8	METTL23
PSMG2	0.000550768	0.790747	0.333	0.08	1	8	PSMG2
C14orf119	0.00949225	0.786803	0.267	0.082	1	8	C14orf119
CIB1	0.00470039	0.762577	0.267	0.073	1	8	CIB1
FDPS	0.00542879	0.762286	0.267	0.075	1	8	FDPS
ERGIC2	5.79497e-07	0.755837	0.267	0.032	0.00697193	8	ERGIC2
ITM2C	3.49768e-05	0.729757	0.333	0.061	0.420806	8	ITM2C
TMBIM61	0.00933098	0.68161	0.6	0.303	1	8	TMBIM6
PSMB1	0.00331797	0.668259	0.533	0.208	1	8	PSMB1
NDUFB7	0.00326397	0.657153	0.267	0.067	1	8	NDUFB7
GABARAPL2	0.00198597	0.638502	0.4	0.118	1	8	GABARAPL2
ARF4	9.99655e-05	0.63427	0.4	0.088	1	8	ARF4
POLR2K	0.0034573	0.625474	0.4	0.128	1	8	POLR2K
NDUFB11	0.00603024	0.618533	0.4	0.139	1	8	NDUFB11
COX5A1	0.0053779	0.59592	0.533	0.207	1	8	COX5A
DDOST	0.00421431	0.55112	0.333	0.096	1	8	DDOST
NDUFA61	0.00361053	0.511972	0.333	0.093	1	8	NDUFA6
GLIPR1	0.00202145	0.499928	0.267	0.062	1	8	GLIPR1
UBE2L6	0.00469949	0.493994	0.267	0.069	1	8	UBE2L6
PSMD8	0.00846552	0.465515	0.267	0.075	1	8	PSMD8
C12orf57	0.000782579	0.464904	0.267	0.055	1	8	C12orf57

[truncated: 39 more sheets: P11, P12, P13, P14, P15, P16, P17, P18, P19, P20, P21, P22, P23, P24, P25, P26, P27, P28, P29, P30 …]
