# Supplementary material for: A single-cell survey of cellular hierarchy in acute myeloid leukemia
Source: J Hematol Oncol. 2020 Sep 25;13:128. doi: 10.1186/s13045-020-00941-y (PMC7517826; doi:10.1186/s13045-020-00941-y)
Supplement: Supplementary file 15 — Additional file 15: Table S2. Marker genes of normal BMMCs and neutrophils. [file 13045_2020_941_MOESM15_ESM.xlsx]

## Sheet: Marker genes of normal BMMCs
Supplementary Table 2-1: Marker genes of normal BMMCs in tsne map
	p_val	avg_logFC	pct.1	pct.2	p_val_adj	cluster	gene		cell type
LTF	7.51565e-80	1.33071	0.598	0.489	1.50313e-76	1	LTF		Neutrophil
S100A12	3.16125e-08	1.1297	0.415	0.429	6.3225e-05	1	S100A12
MMP8	1.61712e-38	1.05681	0.717	0.672	3.23424e-35	1	MMP8
DEFA8P	3.60729e-59	1.00125	0.562	0.56	7.21459e-56	1	DEFA8P
TCN1	3.31335e-60	0.791211	0.597	0.53	6.62671e-57	1	TCN1
RETN	2.80821e-53	0.755658	0.677	0.617	5.61642e-50	1	RETN
ACTB	1.80056e-44	0.672231	0.649	0.58	3.60113e-41	1	ACTB
PADI4	3.57704e-05	0.625149	0.529	0.542	0.0715408	1	PADI4
MMP9	5.27598e-16	0.556307	0.563	0.55	1.0552e-12	1	MMP9
CLC	2.80225e-18	0.545369	0.498	0.458	5.60449e-15	1	CLC
ABCA13	2.32117e-15	0.41794	0.442	0.588	4.64234e-12	1	ABCA13
ARFGEF1	1.59824e-133	0.389164	0.555	0.408	3.19648e-130	1	ARFGEF1
CHIT1	4.08018e-35	0.386722	0.575	0.574	8.16036e-32	1	CHIT1
TSPAN2	3.86793e-27	0.365852	0.362	0.27	7.73587e-24	1	TSPAN2
DEFB1	1.40241e-74	0.364084	0.555	0.504	2.80483e-71	1	DEFB1
VASP	3.19395e-05	0.33756	0.484	0.514	0.0638789	1	VASP
ALPK1	7.19781e-27	0.323103	0.547	0.547	1.43956e-23	1	ALPK1
LPGAT1	2.71698e-44	0.30293	0.532	0.503	5.43396e-41	1	LPGAT1
SUSD3	2.1007e-09	0.294322	0.431	0.415	4.20141e-06	1	SUSD3
SPTAN1	5.51612e-70	0.289864	0.582	0.523	1.10322e-66	1	SPTAN1
NLRC4	9.63268e-26	0.285579	0.51	0.488	1.92654e-22	1	NLRC4
PFKFB3	1.38957e-38	0.279978	0.586	0.515	2.77915e-35	1	PFKFB3
CTB-61M7.2	2.52107e-11	0.277415	0.441	0.451	5.04214e-08	1	CTB-61M7.2
PTPN12	3.92571e-52	0.276592	0.591	0.581	7.85141e-49	1	PTPN12
VAMP3	0.00139771	0.266544	0.338	0.428	1	1	VAMP3
DIP2A	1.19996e-80	0.264324	0.518	0.386	2.39993e-77	1	DIP2A
TACSTD2	0.000337342	0.262783	0.364	0.334	0.674684	1	TACSTD2
RRAGD	1.72853e-10	0.262561	0.464	0.478	3.45705e-07	1	RRAGD
KLF5	1.39236e-38	0.259254	0.513	0.465	2.78473e-35	1	KLF5
HBA2	0	3.62104	0.903	0.509	0	2	HBA2		Erythroid cell
HBA1	0	3.44939	0.949	0.618	0	2	HBA1
CA1	0	3.28171	0.945	0.451	0	2	CA1
HBD	0	2.91494	0.965	0.664	0	2	HBD
AHSP	0	2.86941	0.975	0.446	0	2	AHSP
PRDX2	0	2.86027	0.968	0.528	0	2	PRDX2
GYPA	0	2.53613	0.841	0.362	0	2	GYPA
CA2	0	2.50679	0.891	0.477	0	2	CA2
HBM	0	2.38711	0.837	0.313	0	2	HBM
IFI27	0	2.36689	0.925	0.664	0	2	IFI27
GYPB	0	2.30347	0.813	0.364	0	2	GYPB
FTH1	0	1.97868	0.937	0.514	0	2	FTH1
SLC4A1	1.11667e-85	1.3678	0.579	0.235	2.23333e-82	2	SLC4A1
CR1L	1.03118e-23	0.496938	0.517	0.378	2.06237e-20	2	CR1L
PTMS	6.5919e-33	0.343821	0.46	0.176	1.31838e-29	2	PTMS
MOB1B	9.84324e-72	0.297284	0.497	0.204	1.96865e-68	2	MOB1B
TUBB2A	2.7225e-58	0.275429	0.266	0.295	5.44501e-55	2	TUBB2A
PIGQ	5.19485e-37	0.263933	0.558	0.429	1.03897e-33	2	PIGQ
ARL4A	4.73088e-10	0.256634	0.473	0.342	9.46176e-07	2	ARL4A
ANXA2	2.15278e-195	2.12041	0.776	0.514	4.30556e-192	3	ANXA2		Monocyte
CD74	2.8309e-269	2.02871	0.886	0.514	5.6618e-266	3	CD74
LGALS1	4.44876e-208	2.00947	0.862	0.622	8.89752e-205	3	LGALS1
IFITM3	1.32919e-199	1.78251	0.845	0.668	2.65839e-196	3	IFITM3
HLA-DRB1	2.78228e-126	1.74648	0.689	0.452	5.56456e-123	3	HLA-DRB1
S100A10	3.9389e-74	1.63332	0.606	0.421	7.8778e-71	3	S100A10
VCAN	1.84319e-81	1.58889	0.651	0.521	3.68638e-78	3	VCAN
HLA-DPB1	1.16884e-59	1.39115	0.553	0.353	2.33768e-56	3	HLA-DPB1
HLA-DPA1	9.6076e-39	1.37628	0.526	0.387	1.92152e-35	3	HLA-DPA1
FGL2	2.61707e-77	1.34972	0.666	0.582	5.23414e-74	3	FGL2
CST3	9.30343e-78	1.20207	0.568	0.312	1.86069e-74	3	CST3
CD14	1.44557e-65	1.19704	0.536	0.272	2.89114e-62	3	CD14
TNFSF10	2.73803e-71	1.09657	0.656	0.576	5.47606e-68	3	TNFSF10
IGSF6	1.00893e-79	1.04293	0.671	0.57	2.01785e-76	3	IGSF6
MPEG1	1.92964e-101	1.0099	0.597	0.365	3.85928e-98	3	MPEG1
TMEM176B	4.33032e-199	0.987896	0.695	0.399	8.66064e-196	3	TMEM176B
LY86	0.00518281	0.85292	0.439	0.448	1	3	LY86
GLIPR1	4.42451e-10	0.849519	0.496	0.482	8.84902e-07	3	GLIPR1
GIMAP7	3.79358e-128	0.848263	0.651	0.425	7.58716e-125	3	GIMAP7
KCTD12	4.94233e-80	0.802553	0.608	0.437	9.88466e-77	3	KCTD12
LGALS2	1.32536e-76	0.800705	0.602	0.42	2.65072e-73	3	LGALS2
JAML	1.12898e-06	0.791579	0.474	0.435	0.00225795	3	JAML
HLA-DMB	1.97978e-06	0.779191	0.39	0.234	0.00395956	3	HLA-DMB
AHNAK	2.80279e-99	0.778341	0.605	0.379	5.60559e-96	3	AHNAK
CD52	8.02272e-20	0.77743	0.459	0.359	1.60454e-16	3	CD52
NEXN	7.08797e-135	0.693343	0.645	0.412	1.41759e-131	3	NEXN
MS4A7	2.83928e-25	0.688878	0.515	0.45	5.67855e-22	3	MS4A7
LINC01272	9.84202e-18	0.68713	0.53	0.497	1.9684e-14	3	LINC01272
CD68	2.34111e-08	0.674582	0.491	0.477	4.68221e-05	3	CD68
RGS2	5.78806e-05	0.66368	0.429	0.352	0.115761	3	RGS2
FCER1A	8.38928e-19	0.656776	0.496	0.413	1.67786e-15	3	FCER1A
HLA-DQB1	0.000411165	0.653771	0.28	0.211	0.82233	3	HLA-DQB1
OAS1	7.24457e-09	0.62858	0.625	0.639	1.44891e-05	3	OAS1
FCGR3A	1.33139e-110	0.620748	0.634	0.394	2.66278e-107	3	FCGR3A
FPR1	8.04503e-12	0.609587	0.585	0.556	1.60901e-08	3	FPR1
IRF8	0.000662317	0.561044	0.424	0.348	1	3	IRF8
GIMAP4	0.00133835	0.548351	0.491	0.491	1	3	GIMAP4
ISG15	7.80824e-27	0.546831	0.768	0.71	1.56165e-23	3	ISG15
TPM4	4.59338e-91	0.531635	0.594	0.351	9.18676e-88	3	TPM4
CD86	2.02808e-22	0.525729	0.496	0.409	4.05616e-19	3	CD86
CAPN2	0.000130169	0.523506	0.535	0.587	0.260338	3	CAPN2
PILRA	2.70595e-10	0.514036	0.432	0.321	5.4119e-07	3	PILRA
LILRB4	1.6181e-20	0.512797	0.449	0.267	3.23621e-17	3	LILRB4
CTSH	9.95049e-07	0.486672	0.417	0.33	0.0019901	3	CTSH
CSF1R	8.96076e-25	0.468593	0.47	0.316	1.79215e-21	3	CSF1R
TYMP	0.00074915	0.463731	0.528	0.56	1	3	TYMP
CLEC7A	3.23827e-45	0.441513	0.433	0.277	6.47653e-42	3	CLEC7A
DUSP1	7.40697e-05	0.434927	0.441	0.39	0.148139	3	DUSP1
IRF7	2.52575e-07	0.416995	0.335	0.384	0.00050515	3	IRF7
CTSZ	2.55772e-47	0.403165	0.563	0.435	5.11544e-44	3	CTSZ
RBP7	4.63228e-33	0.402491	0.411	0.263	9.26455e-30	3	RBP7
GBP2	5.391e-58	0.393817	0.512	0.339	1.0782e-54	3	GBP2
FTH1	3.77006e-37	0.386811	0.729	0.552	7.54011e-34	3	FTH1
LY96	7.46142e-21	0.384479	0.545	0.445	1.49228e-17	3	LY96
DAPP1	7.78521e-114	0.37608	0.621	0.398	1.55704e-110	3	DAPP1
NAAA	0.00132279	0.368564	0.289	0.228	1	3	NAAA
TNFRSF1B	5.63553e-05	0.360887	0.41	0.374	0.112711	3	TNFRSF1B
TLR2	3.57701e-47	0.351795	0.589	0.488	7.15402e-44	3	TLR2
MX2	2.39885e-81	0.349395	0.581	0.34	4.7977e-78	3	MX2
LYN	1.82947e-31	0.343051	0.582	0.48	3.65893e-28	3	LYN
MCUB	2.17053e-13	0.339616	0.531	0.486	4.34105e-10	3	MCUB
AOAH	2.54127e-43	0.325665	0.534	0.362	5.08253e-40	3	AOAH
SIGLEC9	5.47777e-117	0.323672	0.595	0.329	1.09555e-113	3	SIGLEC9
PLEKHO1	9.95183e-72	0.3218	0.589	0.421	1.99037e-68	3	PLEKHO1
CISD3	2.81433e-17	0.318282	0.518	0.435	5.62866e-14	3	CISD3
PTAFR	1.73782e-44	0.315452	0.501	0.296	3.47563e-41	3	PTAFR
GIMAP1	5.78121e-10	0.302471	0.282	0.265	1.15624e-06	3	GIMAP1
SOX4	1.3875e-14	0.298445	0.533	0.491	2.77501e-11	3	SOX4
OGFRL1	6.5763e-20	0.296106	0.562	0.524	1.31526e-16	3	OGFRL1
ARMT1	4.21531e-28	0.295922	0.593	0.535	8.43061e-25	3	ARMT1
LRRK2	8.87292e-23	0.28715	0.583	0.487	1.77458e-19	3	LRRK2
IFIT3	9.32104e-10	0.286333	0.645	0.648	1.86421e-06	3	IFIT3
MILR1	0.0042955	0.283943	0.43	0.403	1	3	MILR1
EVI2A	3.67625e-44	0.282147	0.254	0.441	7.35249e-41	3	EVI2A
SLC24A4	0.00674016	0.276472	0.44	0.414	1	3	SLC24A4
WDFY2	1.2057e-34	0.275305	0.562	0.435	2.4114e-31	3	WDFY2
CD4	5.78258e-09	0.274283	0.311	0.335	1.15652e-05	3	CD4
SLC31A2	2.18609e-29	0.270164	0.547	0.451	4.37218e-26	3	SLC31A2
GZMB	7.0127e-25	0.267319	0.615	0.506	1.40254e-21	3	GZMB
SULT1A1	3.70909e-39	0.266122	0.441	0.206	7.41818e-36	3	SULT1A1
N4BP2L1	2.51376e-64	0.264896	0.623	0.483	5.02753e-61	3	N4BP2L1
MARCH1	2.14253e-05	0.263482	0.432	0.387	0.0428507	3	MARCH1
FCGR2A	4.30649e-09	0.262024	0.345	0.444	8.61297e-06	3	FCGR2A
OAS2	0.000175448	0.258843	0.625	0.627	0.350896	3	OAS2
ADAM17	1.12197e-06	0.255139	0.578	0.55	0.00224395	3	ADAM17
IGHA1	1.94403e-203	4.34137	0.969	0.512	3.88805e-200	4	IGHA1		B cell_IGHA1 high
JCHAIN	3.95197e-108	3.19785	0.839	0.661	7.90394e-105	4	JCHAIN
IGHA2	1.6236e-134	2.94065	0.836	0.358	3.2472e-131	4	IGHA2
IGLC2	4.50217e-107	2.89378	0.839	0.442	9.00433e-104	4	IGLC2
MZB1	2.24129e-178	2.81421	0.939	0.497	4.48258e-175	4	MZB1
IGHM	6.74897e-57	2.28142	0.658	0.343	1.34979e-53	4	IGHM
IGLC3	6.78705e-77	1.92954	0.836	0.614	1.35741e-73	4	IGLC3
IGKV4-1	3.56477e-25	1.54008	0.525	0.183	7.12954e-22	4	IGKV4-1
IGLV6-57	2.14329e-90	1.53645	0.767	0.515	4.28658e-87	4	IGLV6-57
TNFRSF17	2.67465e-25	1.48364	0.619	0.52	5.3493e-22	4	TNFRSF17
IGLL5	3.40547e-78	1.39615	0.7	0.386	6.81094e-75	4	IGLL5
AL928768.3	2.75117e-23	1.24435	0.544	0.29	5.50233e-20	4	AL928768.3
SLAMF7	4.15024e-29	1.15792	0.603	0.424	8.30049e-26	4	SLAMF7
LY96	1.31613e-95	1.1318	0.739	0.443	2.63226e-92	4	LY96
IGHD	6.35868e-71	0.990768	0.086	0.33	1.27174e-67	4	IGHD
SELM	3.09327e-44	0.920075	0.556	0.193	6.18653e-41	4	SELM
CD27	1.95954e-91	0.861046	0.708	0.366	3.91907e-88	4	CD27
BIRC3	0.000481517	0.670501	0.386	0.439	0.963035	4	BIRC3
FAM30A	2.31154e-68	0.590483	0.708	0.457	4.62307e-65	4	FAM30A
PDK1	1.53672e-48	0.569822	0.686	0.556	3.07344e-45	4	PDK1
HIST1H1C	1.33275e-59	0.545069	0.689	0.414	2.6655e-56	4	HIST1H1C
SPAG4	3.17554e-56	0.472409	0.642	0.346	6.35109e-53	4	SPAG4
LMBRD1	9.97868e-83	0.46518	0.736	0.467	1.99574e-79	4	LMBRD1
TMEM156	3.29436e-52	0.4341	0.656	0.389	6.58871e-49	4	TMEM156
TRAM2	4.81074e-24	0.406037	0.544	0.296	9.62149e-21	4	TRAM2
APOBEC3G	1.19659e-101	0.396091	0.739	0.375	2.39318e-98	4	APOBEC3G
TSPAN31	1.85458e-64	0.39499	0.706	0.518	3.70916e-61	4	TSPAN31
CD74	1.20451e-33	0.313794	0.803	0.541	2.40901e-30	4	CD74
SEC14L1	5.73147e-14	0.302452	0.567	0.472	1.14629e-10	4	SEC14L1
MDK	3.11803e-16	0.258551	0.508	0.248	6.23606e-13	4	MDK
IGHG3	9.0953e-113	5.594	0.862	0.538	1.81906e-109	5	IGHG3		B cell_IGHG3 high
IGHG4	6.03549e-133	5.38	0.929	0.617	1.2071e-129	5	IGHG4
IGHG1	4.2641e-104	3.74822	0.866	0.634	8.5282e-101	5	IGHG1
IGLC3	1.9957e-12	3.68553	0.632	0.623	3.99141e-09	5	IGLC3
IGLC2	8.93447e-14	3.20148	0.528	0.457	1.78689e-10	5	IGLC2
IGHG2	2.16823e-10	3.18789	0.524	0.532	4.33647e-07	5	IGHG2
IGLL5	6.07353e-16	2.76967	0.483	0.396	1.21471e-12	5	IGLL5
IGHGP	1.52043e-62	2.48425	0.669	0.384	3.04087e-59	5	IGHGP
MZB1	1.07905e-112	2.13647	0.9	0.503	2.15811e-109	5	MZB1
JCHAIN	1.26745e-36	1.98896	0.717	0.667	2.53491e-33	5	JCHAIN
IGLV6-57	4.72271e-15	1.96877	0.546	0.525	9.44542e-12	5	IGLV6-57
IGKV4-1	8.84106e-43	1.69032	0.491	0.188	1.76821e-39	5	IGKV4-1
TNFRSF17	1.43749e-07	1.2451	0.498	0.525	0.000287498	5	TNFRSF17
IGHD	1.73154e-17	1.17681	0.086	0.328	3.46309e-14	5	IGHD
MDK	3.59951e-23	0.83914	0.435	0.253	7.19902e-20	5	MDK
FAM30A	4.41152e-08	0.799524	0.472	0.467	8.82304e-05	5	FAM30A
BIRC3	1.62949e-13	0.771083	0.491	0.435	3.25898e-10	5	BIRC3
TMEM156	1.32238e-22	0.692599	0.513	0.397	2.64476e-19	5	TMEM156
VPREB3	3.35081e-17	0.681871	0.457	0.28	6.70163e-14	5	VPREB3
PDK1	3.04817e-09	0.624177	0.502	0.564	6.09634e-06	5	PDK1
CD27	5.04614e-06	0.590134	0.286	0.383	0.0100923	5	CD27
IGHM	3.78633e-11	0.517113	0.42	0.354	7.57267e-08	5	IGHM
LY96	1.31421e-15	0.472509	0.517	0.453	2.62842e-12	5	LY96
CD79B	0.00204	0.441103	0.32	0.275	1	5	CD79B
OAS1	2.27493e-07	0.415006	0.539	0.641	0.000454986	5	OAS1
BEX5	1.86289e-07	0.385381	0.238	0.344	0.000372577	5	BEX5
CCDC112	2.86627e-08	0.356775	0.491	0.457	5.73253e-05	5	CCDC112
CD74	2.13933e-12	0.355647	0.654	0.549	4.27867e-09	5	CD74
HIST1H1C	2.26342e-08	0.3475	0.457	0.424	4.52683e-05	5	HIST1H1C
IRF7	2.04562e-19	0.288855	0.476	0.376	4.09125e-16	5	IRF7
B4GALT3	5.20348e-11	0.279939	0.19	0.364	1.0407e-07	5	B4GALT3
GLCCI1	3.19592e-06	0.273521	0.502	0.543	0.00639183	5	GLCCI1
IGLL1	6.34265e-41	1.98249	0.714	0.357	1.26853e-37	6	IGLL1		B cell progenitor
SPINK2	6.54892e-17	1.27412	0.611	0.402	1.30978e-13	6	SPINK2
SOX4	5.58518e-32	1.26438	0.714	0.489	1.11704e-28	6	SOX4
FAM30A	6.77146e-33	0.945294	0.695	0.46	1.35429e-29	6	FAM30A
VPREB3	4.25638e-08	0.894507	0.485	0.279	8.51276e-05	6	VPREB3
IGHM	4.65978e-14	0.577578	0.576	0.349	9.31956e-11	6	IGHM
AC002454.1	6.47362e-14	0.56591	0.294	0.294	1.29472e-10	6	AC002454.1
CD74	1.27184e-20	0.503721	0.782	0.545	2.54368e-17	6	CD74
AP1S1	1.11029e-23	0.502522	0.679	0.439	2.22058e-20	6	AP1S1
UBE2G1	6.58812e-65	0.498882	0.809	0.528	1.31762e-61	6	UBE2G1
ZNF33B	2.2249e-57	0.369843	0.798	0.508	4.44979e-54	6	ZNF33B
ZNF524	5.02724e-10	0.360652	0.58	0.318	1.00545e-06	6	ZNF524
GGPS1	6.25407e-21	0.359063	0.721	0.502	1.25081e-17	6	GGPS1
MAGEF1	7.79268e-60	0.351448	0.676	0.223	1.55854e-56	6	MAGEF1
MAPRE2	4.37399e-17	0.346848	0.366	0.504	8.74798e-14	6	MAPRE2
LY86	1.55607e-33	0.33199	0.714	0.439	3.11214e-30	6	LY86
SYNRG	6.62401e-41	0.323622	0.752	0.436	1.3248e-37	6	SYNRG
TPM4	8.91178e-10	0.320062	0.366	0.376	1.78236e-06	6	TPM4
LTB	1.35433e-12	0.319387	0.324	0.391	2.70865e-09	6	LTB
SEC22B	8.41594e-62	0.309725	0.805	0.522	1.68319e-58	6	SEC22B
PHF14	7.98619e-16	0.309031	0.706	0.499	1.59724e-12	6	PHF14
LIPT1	1.19325e-46	0.309011	0.679	0.404	2.38651e-43	6	LIPT1
CDCA5	2.8413e-77	0.305637	0.817	0.462	5.68261e-74	6	CDCA5
ZNF43	7.49847e-26	0.303229	0.576	0.249	1.49969e-22	6	ZNF43
SRPK2	3.71257e-54	0.302715	0.771	0.517	7.42514e-51	6	SRPK2
HLA-DQB1	1.32402e-05	0.290975	0.416	0.212	0.0264805	6	HLA-DQB1
REXO4	3.19402e-60	0.280369	0.771	0.485	6.38804e-57	6	REXO4
TMEM39B	4.13917e-17	0.279439	0.317	0.422	8.27834e-14	6	TMEM39B
VPS33A	6.64681e-25	0.272805	0.618	0.372	1.32936e-21	6	VPS33A
CHD2	1.17598e-11	0.270668	0.653	0.446	2.35197e-08	6	CHD2
EIF2B5	1.11964e-56	0.270174	0.809	0.56	2.23928e-53	6	EIF2B5
MTA2	2.55087e-14	0.266818	0.622	0.425	5.10174e-11	6	MTA2
BBX	6.09238e-58	0.265298	0.817	0.544	1.21848e-54	6	BBX
TMEM156	1.33741e-19	0.265107	0.649	0.392	2.67482e-16	6	TMEM156
ING2	9.3676e-56	0.264814	0.76	0.432	1.87352e-52	6	ING2
BEX2	0.00164443	0.259541	0.603	0.536	1	6	BEX2
C12orf49	2.84235e-54	0.257892	0.767	0.478	5.6847e-51	6	C12orf49
ZNF268	2.99455e-57	0.253837	0.775	0.468	5.98909e-54	6	ZNF268
TPT1-AS1	8.31045e-41	0.252275	0.584	0.277	1.66209e-37	6	TPT1-AS1
VPS4A	4.65259e-12	0.25132	0.531	0.327	9.30518e-09	6	VPS4A
GZMB	1.75313e-62	2.92106	0.844	0.511	3.50625e-59	7	GZMB		T cell
GNLY	5.46237e-58	2.91922	0.769	0.269	1.09247e-54	7	GNLY
GZMA	5.06882e-77	2.86282	0.881	0.496	1.01376e-73	7	GZMA
TRAC	6.16027e-46	2.3426	0.725	0.346	1.23205e-42	7	TRAC
CCL5	2.87751e-21	2.17882	0.6	0.214	5.75503e-18	7	CCL5
CD52	3.071e-37	2.14691	0.731	0.363	6.142e-34	7	CD52
IL32	7.99501e-54	2.13082	0.719	0.184	1.599e-50	7	IL32
TRBC2	6.45728e-22	2.10531	0.612	0.268	1.29146e-18	7	TRBC2
CD3D	6.64513e-53	2.01678	0.731	0.242	1.32903e-49	7	CD3D
CCL4	1.62359e-40	1.87871	0.656	0.206	3.24718e-37	7	CCL4
CD2	7.48123e-40	1.78227	0.694	0.355	1.49625e-36	7	CD2
TRBC1	1.09312e-06	1.51977	0.525	0.449	0.00218624	7	TRBC1
GZMH	7.76486e-11	1.45765	0.525	0.339	1.55297e-07	7	GZMH
GIMAP7	1.01781e-17	1.45248	0.638	0.444	2.03563e-14	7	GIMAP7
GIMAP4	1.73342e-37	1.40972	0.725	0.487	3.46683e-34	7	GIMAP4
S100A10	3.40105e-33	1.2158	0.738	0.434	6.8021e-30	7	S100A10
AC092580.4	2.05315e-17	1.14076	0.55	0.297	4.1063e-14	7	AC092580.4
LGALS1	1.20269e-18	1.09246	0.812	0.643	2.40538e-15	7	LGALS1
RARRES3	0.00594465	1.0387	0.488	0.479	1	7	RARRES3
APOBEC3G	5.7582e-26	0.968989	0.638	0.386	1.15164e-22	7	APOBEC3G
C12orf75	2.40677e-13	0.951057	0.588	0.425	4.81354e-10	7	C12orf75
ANXA2	2.55587e-24	0.862257	0.738	0.537	5.11173e-21	7	ANXA2
HLA-DRB1	1.26537e-14	0.771196	0.65	0.473	2.53075e-11	7	HLA-DRB1
CD27	6.66563e-20	0.758753	0.6	0.376	1.33313e-16	7	CD27
GPR183	9.11629e-38	0.752812	0.65	0.335	1.82326e-34	7	GPR183
RP11-51J9.5	7.76647e-13	0.666295	0.45	0.214	1.55329e-09	7	RP11-51J9.5
TRGC2	1.53339e-10	0.634978	0.594	0.525	3.06678e-07	7	TRGC2
CD69	1.69455e-08	0.628573	0.425	0.158	3.3891e-05	7	CD69
C5orf56	7.74618e-07	0.62684	0.419	0.223	0.00154924	7	C5orf56
GNG2	1.24584e-05	0.617382	0.506	0.425	0.0249169	7	GNG2
RHOF	6.93004e-08	0.571595	0.494	0.373	0.000138601	7	RHOF
TPM4	1.65549e-33	0.570957	0.681	0.37	3.31098e-30	7	TPM4
METTL18	1.70771e-23	0.568757	0.65	0.448	3.41542e-20	7	METTL18
FYN	2.73473e-07	0.552157	0.469	0.286	0.000546946	7	FYN
FCGR3A	2.16874e-06	0.545545	0.525	0.417	0.00433749	7	FCGR3A
ISG15	1.96432e-07	0.541987	0.762	0.715	0.000392863	7	ISG15
CREB1	0.00585807	0.50828	0.412	0.502	1	7	CREB1
STK17B	2.54756e-12	0.50107	0.619	0.524	5.09513e-09	7	STK17B
MAP3K3	1.08401e-11	0.46754	0.519	0.296	2.16802e-08	7	MAP3K3
CDC25B	9.82761e-08	0.465696	0.538	0.449	0.000196552	7	CDC25B
AKAP13	3.79624e-09	0.464587	0.625	0.582	7.59249e-06	7	AKAP13
CD74	1.02879e-14	0.463235	0.775	0.548	2.05758e-11	7	CD74
CD300A	7.47556e-18	0.452307	0.588	0.343	1.49511e-14	7	CD300A
MECP2	4.30514e-09	0.446411	0.594	0.414	8.61029e-06	7	MECP2
MT1X	0.000473312	0.442653	0.538	0.486	0.946623	7	MT1X
TIGAR	1.09094e-21	0.441865	0.5	0.27	2.18187e-18	7	TIGAR
RP11-705C15.2	2.39484e-26	0.434821	0.575	0.299	4.78968e-23	7	RP11-705C15.2
APOL1	8.18698e-21	0.431739	0.638	0.471	1.6374e-17	7	APOL1
MCUB	0.000924796	0.413864	0.55	0.489	1	7	MCUB
WDR45	5.43682e-12	0.410319	0.469	0.293	1.08736e-08	7	WDR45
FAM168B	2.57097e-20	0.406734	0.606	0.411	5.14194e-17	7	FAM168B
DSCR3	4.46932e-15	0.402373	0.638	0.537	8.93864e-12	7	DSCR3
RAP2B	1.21148e-19	0.39379	0.669	0.563	2.42296e-16	7	RAP2B
TTC38	0.000132984	0.3867	0.506	0.421	0.265967	7	TTC38
GTPBP1	2.44412e-32	0.379483	0.638	0.333	4.88824e-29	7	GTPBP1
CREM	9.51027e-30	0.377373	0.644	0.4	1.90205e-26	7	CREM
TNFRSF1B	5.48005e-16	0.373176	0.562	0.374	1.09601e-12	7	TNFRSF1B
TSPAN31	0.00011873	0.370615	0.612	0.525	0.237459	7	TSPAN31
SLC37A3	7.88741e-06	0.370303	0.294	0.462	0.0157748	7	SLC37A3
CSF2RB	0.00714125	0.370146	0.494	0.46	1	7	CSF2RB
DLST	5.09919e-07	0.360986	0.45	0.293	0.00101984	7	DLST
CCDC18-AS1	2.3144e-09	0.353747	0.225	0.418	4.6288e-06	7	CCDC18-AS1
ORAI3	2.6775e-09	0.353134	0.3	0.477	5.35501e-06	7	ORAI3
FAM30A	7.75164e-06	0.330858	0.556	0.466	0.0155033	7	FAM30A
MAGEF1	2.48568e-06	0.32947	0.381	0.234	0.00497136	7	MAGEF1
IPCEF1	3.61711e-05	0.328799	0.569	0.504	0.0723423	7	IPCEF1
LYRM1	0.00921556	0.325613	0.55	0.514	1	7	LYRM1
ADAM17	7.18641e-09	0.320967	0.638	0.551	1.43728e-05	7	ADAM17
SNX12	0.000688403	0.317582	0.512	0.356	1	7	SNX12
GBP2	6.8665e-12	0.316192	0.519	0.354	1.3733e-08	7	GBP2
AGPS	3.99408e-05	0.315896	0.644	0.584	0.0798816	7	AGPS
RASSF5	1.9513e-05	0.314686	0.269	0.429	0.0390261	7	RASSF5
RNMT	7.98389e-06	0.311594	0.575	0.476	0.0159678	7	RNMT
BRWD1	0.000157093	0.293232	0.569	0.523	0.314186	7	BRWD1
ZNF791	4.11631e-14	0.292087	0.612	0.405	8.23261e-11	7	ZNF791
PCNX4	1.29878e-16	0.291936	0.625	0.484	2.59755e-13	7	PCNX4
PPP3R1	4.11038e-15	0.286469	0.656	0.528	8.22076e-12	7	PPP3R1
ACTB	1.04203e-06	0.28558	0.788	0.622	0.00208406	7	ACTB
TRIM22	0.00775386	0.284986	0.575	0.608	1	7	TRIM22
GLE1	3.62705e-15	0.284534	0.2	0.415	7.25411e-12	7	GLE1
NFIL3	2.08543e-09	0.280423	0.544	0.419	4.17086e-06	7	NFIL3
CTB-61M7.2	0.000374567	0.280347	0.55	0.442	0.749134	7	CTB-61M7.2
CCDC82	7.97567e-08	0.278116	0.569	0.456	0.000159513	7	CCDC82
VPS36	3.40054e-07	0.273398	0.631	0.554	0.000680108	7	VPS36
PCMTD2	2.27563e-05	0.271098	0.562	0.465	0.0455125	7	PCMTD2
CPNE2	3.31446e-13	0.270639	0.631	0.532	6.62892e-10	7	CPNE2
CMTM3	1.48837e-12	0.269112	0.475	0.275	2.97674e-09	7	CMTM3
CAPN2	3.80044e-11	0.266437	0.381	0.586	7.60087e-08	7	CAPN2
MAN1A2	1.41833e-08	0.264068	0.225	0.4	2.83666e-05	7	MAN1A2
EVI2A	0.00634539	0.263472	0.456	0.421	1	7	EVI2A
C3AR1	4.25714e-12	0.26345	0.194	0.424	8.51428e-09	7	C3AR1
FAM114A2	2.15623e-05	0.263188	0.6	0.55	0.0431246	7	FAM114A2
OSBPL8	2.47024e-05	0.260108	0.431	0.549	0.0494049	7	OSBPL8
CHD2	0.00702539	0.257729	0.356	0.454	1	7	CHD2
DCAF8	1.59351e-06	0.256666	0.594	0.51	0.00318702	7	DCAF8
STAT6	6.07987e-07	0.255891	0.412	0.237	0.00121597	7	STAT6
FRG1CP	3.43831e-06	0.254082	0.581	0.505	0.00687661	7	FRG1CP
MAPRE2	4.41598e-06	0.251126	0.362	0.502	0.00883196	7	MAPRE2
WIZ	2.86431e-15	0.25041	0.488	0.322	5.72863e-12	7	WIZ

## Sheet: Marker genes of neutrophils
Supplementary Table 2-2: Marker genes of normal neutrophils in tsne map
	p_val	avg_logFC	pct.1	pct.2	p_val_adj	cluster	gene		cell type
S100A8	0	3.6911	0.705	0.038	0	1	S100A8		Neutrophil C
S100A9	0	3.67684	0.757	0.041	0	1	S100A9
CAMP	0	3.46904	0.588	0.042	0	1	CAMP
S100A12	3.32045e-300	3.41278	0.433	0.031	4.30496e-296	1	S100A12
LTF	0	3.16175	0.646	0.049	0	1	LTF
LCN2	0	2.53784	0.68	0.182	0	1	LCN2
S100A6	3.8658e-276	2.13052	0.493	0.086	5.01201e-272	1	S100A6
PGLYRP1	0	1.90227	0.65	0.185	0	1	PGLYRP1
MMP8	7.29045e-277	1.72551	0.564	0.133	9.45207e-273	1	MMP8
CRISP3	5.92333e-196	1.66036	0.42	0.089	7.6796e-192	1	CRISP3
PLBD1	7.02887e-170	1.57856	0.363	0.069	9.11292e-166	1	PLBD1
FCN1	0	1.56569	0.73	0.243	0	1	FCN1
CLC	2.4771e-165	1.54534	0.424	0.117	3.21156e-161	1	CLC
MMP9	2.36612e-98	1.48486	0.256	0.06	3.06768e-94	1	MMP9
PADI4	3.487e-152	1.46145	0.365	0.084	4.52089e-148	1	PADI4
RETN	4.70997e-286	1.44655	0.724	0.322	6.10647e-282	1	RETN
ACTB	1.36444e-237	1.42165	0.663	0.305	1.769e-233	1	ACTB
IFITM2	3.78551e-186	1.40582	0.526	0.189	4.90792e-182	1	IFITM2
TCN1	6.59706e-112	1.35755	0.279	0.062	8.55309e-108	1	TCN1
HP	1.87173e-126	1.35375	0.327	0.079	2.4267e-122	1	HP
TFF3	8.34373e-91	1.25995	0.291	0.089	1.08177e-86	1	TFF3
OLFM4	2.95543e-92	1.22737	0.341	0.123	3.83172e-88	1	OLFM4
VIM	4.7752e-218	1.20528	0.647	0.256	6.19105e-214	1	VIM
MYL6	7.73881e-183	1.17596	0.633	0.307	1.00334e-178	1	MYL6
LYZ	2.92014e-238	1.15627	0.717	0.307	3.78596e-234	1	LYZ
CDA	1.34225e-111	1.13317	0.367	0.119	1.74023e-107	1	CDA
LTA4H	1.38987e-94	1.07815	0.34	0.117	1.80197e-90	1	LTA4H
ITGB2	2.65329e-92	1.07573	0.31	0.097	3.43999e-88	1	ITGB2
CYBB	1.66947e-88	1.04363	0.307	0.098	2.16447e-84	1	CYBB
APMAP	1.37113e-71	1.0071	0.285	0.105	1.77767e-67	1	APMAP
FOLR3	1.6419e-43	0.994684	0.269	0.134	2.12873e-39	1	FOLR3
MSRB1	4.86586e-72	0.973544	0.309	0.121	6.30859e-68	1	MSRB1
FCER1G	8.53205e-114	0.970192	0.508	0.244	1.10618e-109	1	FCER1G
TYROBP	3.68958e-106	0.953815	0.538	0.298	4.78355e-102	1	TYROBP
ALOX5AP	1.27739e-185	0.893487	0.768	0.46	1.65613e-181	1	ALOX5AP
MYL12A	2.14285e-101	0.877513	0.577	0.339	2.7782e-97	1	MYL12A
CAPG	5.40919e-58	0.872113	0.263	0.103	7.01301e-54	1	CAPG
GCA	4.26503e-92	0.866985	0.536	0.314	5.52962e-88	1	GCA
CYSTM1	3.52644e-69	0.859423	0.371	0.175	4.57203e-65	1	CYSTM1
CAP1	4.59748e-63	0.850772	0.343	0.164	5.96063e-59	1	CAP1
ANXA1	6.69407e-117	0.829214	0.661	0.435	8.67886e-113	1	ANXA1
ACTG1	1.73053e-113	0.758034	0.71	0.516	2.24363e-109	1	ACTG1
HLA-E	7.04954e-36	0.707285	0.276	0.148	9.13973e-32	1	HLA-E
GRN	1.05106e-41	0.701677	0.271	0.132	1.36269e-37	1	GRN
MNDA	2.12383e-81	0.700104	0.645	0.454	2.75355e-77	1	MNDA
BLOC1S1	4.21635e-38	0.685696	0.299	0.166	5.4665e-34	1	BLOC1S1
ANXA3	1.3798e-56	0.675781	0.466	0.291	1.78891e-52	1	ANXA3
SVIP	1.84834e-31	0.668194	0.278	0.159	2.39637e-27	1	SVIP
FKBP1A	7.92606e-34	0.665442	0.297	0.174	1.02761e-29	1	FKBP1A
S100A11	4.09827e-93	0.662998	0.711	0.541	5.31341e-89	1	S100A11
TSPO	4.23549e-61	0.649964	0.569	0.416	5.49131e-57	1	TSPO
ARPC5	6.77863e-43	0.64761	0.412	0.269	8.7885e-39	1	ARPC5
LST1	2.65493e-48	0.614682	0.494	0.341	3.44211e-44	1	LST1
ARPC2	4.08898e-51	0.600354	0.544	0.398	5.30136e-47	1	ARPC2
PSAP	1.6921e-24	0.595941	0.264	0.162	2.1938e-20	1	PSAP
SH3BGRL3	1.13327e-41	0.580018	0.485	0.35	1.46929e-37	1	SH3BGRL3
CEACAM8	2.35291e-54	0.57829	0.468	0.277	3.05055e-50	1	CEACAM8
TMSB4X	2.23235e-62	0.544569	0.723	0.508	2.89425e-58	1	TMSB4X
MT-RNR1	3.33714e-73	0.533677	0.728	0.595	4.3266e-69	1	MT-RNR1
HLA-C	1.59556e-30	0.533012	0.443	0.335	2.06865e-26	1	HLA-C
CFL1	5.34504e-55	0.520301	0.639	0.521	6.92984e-51	1	CFL1
S100P	6.8862e-52	0.518778	0.611	0.472	8.92795e-48	1	S100P
AHSP	6.72862e-18	0.516678	0.259	0.173	8.72366e-14	1	AHSP
RAB27A	2.70748e-18	0.515319	0.251	0.165	3.51025e-14	1	RAB27A
HLA-B	1.01832e-44	0.514138	0.628	0.537	1.32025e-40	1	HLA-B
C1orf162	3.84481e-17	0.513509	0.279	0.2	4.9848e-13	1	C1orf162
YWHAB	9.16519e-27	0.511668	0.407	0.303	1.18827e-22	1	YWHAB
PFN1	5.14575e-39	0.499663	0.61	0.514	6.67146e-35	1	PFN1
LCP1	1.38849e-20	0.477132	0.344	0.25	1.80017e-16	1	LCP1
CD24	5.86757e-28	0.460807	0.475	0.366	7.6073e-24	1	CD24
RAC2	5.27194e-13	0.446929	0.267	0.198	6.83507e-09	1	RAC2
MIR223	6.09314e-14	0.412976	0.285	0.207	7.89976e-10	1	MIR223
CALM1	3.15092e-22	0.410089	0.486	0.401	4.08516e-18	1	CALM1
UBC	2.55114e-13	0.405048	0.327	0.258	3.30755e-09	1	UBC
EIF1	2.35156e-19	0.395415	0.49	0.416	3.0488e-15	1	EIF1
DAZAP2	1.27498e-09	0.334533	0.301	0.241	1.65301e-05	1	DAZAP2
EMB	6.14279e-10	0.323677	0.314	0.253	7.96413e-06	1	EMB
TKT	5.08425e-08	0.31527	0.326	0.28	0.000659173	1	TKT
GLRX	5.64803e-06	0.306967	0.306	0.272	0.0732268	1	GLRX
PSMA7	0.000194681	0.300279	0.288	0.264	1	1	PSMA7
CALM2	2.59084e-07	0.298695	0.438	0.406	0.00335902	1	CALM2
MYL12B	2.56134e-07	0.294	0.336	0.294	0.00332078	1	MYL12B
RHOA	4.17594e-05	0.280569	0.267	0.236	0.541411	1	RHOA
GMFG	2.21557e-21	0.279373	0.708	0.667	2.87249e-17	1	GMFG
H3F3B	2.87023e-06	0.271816	0.378	0.345	0.0372125	1	H3F3B
PKM	0.000189769	0.270767	0.265	0.236	1	1	PKM
ARPC1B	7.06031e-05	0.269201	0.285	0.256	0.91537	1	ARPC1B
ARPC3	6.62831e-09	0.267488	0.485	0.449	8.59361e-05	1	ARPC3
SEC62	1.01475e-05	0.260643	0.338	0.303	0.131563	1	SEC62
CD63	5.83981e-10	0.256577	0.526	0.502	7.57132e-06	1	CD63
DEFA3	0	1.45681	0.919	0.424	0	2	DEFA3		Neutrophil A
BPI	1.19087e-52	0.511205	0.685	0.534	1.54396e-48	2	BPI
SLPI	3.93845e-29	0.466308	0.576	0.473	5.1062e-25	2	SLPI
CEACAM6	1.48637e-12	0.46039	0.334	0.272	1.92707e-08	2	CEACAM6
DEFA4	1.1985e-86	0.459722	0.862	0.543	1.55386e-82	2	DEFA4
CD59	2.16482e-11	0.42654	0.316	0.254	2.80668e-07	2	CD59
H2AFV	3.32268e-06	0.335493	0.3	0.262	0.0430785	2	H2AFV
TUBB	0.0002225	0.315216	0.268	0.242	1	2	TUBB
MS4A3	3.00349e-16	0.299048	0.616	0.561	3.89402e-12	2	MS4A3
SRGN	1.15756e-32	0.257316	0.866	0.632	1.50078e-28	2	SRGN
CTSG	0	2.39073	0.949	0.274	0	3	CTSG		Neutrophil B
PRTN3	0	2.3102	0.961	0.272	0	3	PRTN3
ELANE	0	1.90832	0.962	0.397	0	3	ELANE
PRSS57	1.46277e-243	1.65795	0.365	0.03	1.89648e-239	3	PRSS57
CST7	0	1.65583	0.937	0.332	0	3	CST7
AZU1	0	1.53649	0.945	0.427	0	3	AZU1
MPO	0	1.31879	0.94	0.41	0	3	MPO
CALR	3.12257e-137	1.13609	0.304	0.053	4.04841e-133	3	CALR
HSPA5	1.01273e-133	0.998123	0.413	0.11	1.313e-129	3	HSPA5
CLEC11A	5.40373e-100	0.98586	0.259	0.054	7.00593e-96	3	CLEC11A
PPIB	8.26569e-118	0.938929	0.312	0.067	1.07165e-113	3	PPIB
RPS18	2.8091e-229	0.937614	0.86	0.431	3.64199e-225	3	RPS18
SRGN	1.52239e-301	0.897562	0.974	0.57	1.97378e-297	3	SRGN
RPL10	2.74814e-155	0.89187	0.761	0.377	3.56297e-151	3	RPL10
PDIA6	1.86381e-110	0.854084	0.338	0.084	2.41643e-106	3	PDIA6
LDHB	1.032e-106	0.852195	0.347	0.093	1.33799e-102	3	LDHB
RPL36A	1.35772e-146	0.806201	0.713	0.322	1.76028e-142	3	RPL36A
EEF1B2	3.18497e-118	0.794326	0.559	0.219	4.12931e-114	3	EEF1B2
HSP90B1	5.4767e-107	0.781426	0.46	0.158	7.10054e-103	3	HSP90B1
RPS29	3.73583e-170	0.777721	0.846	0.473	4.8435e-166	3	RPS29
RPLP0	6.36797e-176	0.77256	0.838	0.444	8.25607e-172	3	RPLP0
NUCB2	4.288e-157	0.770587	0.819	0.443	5.5594e-153	3	NUCB2
DEFA4	1.72405e-132	0.766632	0.805	0.55	2.23523e-128	3	DEFA4
RPL26	2.31193e-129	0.762762	0.761	0.418	2.99741e-125	3	RPL26
RPS2	5.38587e-125	0.761625	0.641	0.281	6.98278e-121	3	RPS2
RPS3A	8.1948e-166	0.758713	0.856	0.486	1.06246e-161	3	RPS3A
RPS5	4.48074e-96	0.750014	0.505	0.208	5.80928e-92	3	RPS5
RPS6	4.6703e-236	0.749094	0.951	0.662	6.05504e-232	3	RPS6
RPS3	2.24939e-161	0.748165	0.842	0.508	2.91633e-157	3	RPS3
RPL41	1.00451e-90	0.741903	0.535	0.241	1.30235e-86	3	RPL41
OSTC	3.24528e-73	0.739924	0.255	0.07	4.20751e-69	3	OSTC
RPL27A	8.99846e-196	0.735666	0.911	0.568	1.16665e-191	3	RPL27A
RPL31	2.25999e-198	0.735426	0.919	0.577	2.93008e-194	3	RPL31
P4HB	4.37463e-107	0.735149	0.536	0.206	5.6717e-103	3	P4HB
RPS13	1.31479e-122	0.734217	0.715	0.37	1.70462e-118	3	RPS13
RPL3	5.12545e-145	0.733871	0.789	0.416	6.64514e-141	3	RPL3
RPS4X	1.07757e-147	0.726173	0.832	0.481	1.39707e-143	3	RPS4X
RPS23	3.32991e-137	0.723706	0.804	0.449	4.31723e-133	3	RPS23
RPL37A	1.23012e-108	0.721948	0.678	0.34	1.59485e-104	3	RPL37A
RPS21	1.06173e-135	0.721734	0.747	0.359	1.37654e-131	3	RPS21
RPS16	8.31667e-101	0.718359	0.668	0.344	1.07826e-96	3	RPS16
RPL12	1.27631e-105	0.716698	0.644	0.306	1.65474e-101	3	RPL12
RNASE3	2.60839e-110	0.712703	0.61	0.263	3.38178e-106	3	RNASE3
RPL7A	5.31078e-111	0.699362	0.673	0.325	6.88543e-107	3	RPL7A
RPL19	4.11315e-118	0.698762	0.776	0.445	5.33269e-114	3	RPL19
RPL10A	2.81612e-95	0.697777	0.512	0.209	3.6511e-91	3	RPL10A
ATP5G1	4.41383e-70	0.697346	0.288	0.091	5.72253e-66	3	ATP5G1
RPL13	6.29674e-121	0.697283	0.809	0.485	8.16373e-117	3	RPL13
RPS12	5.40387e-111	0.692384	0.767	0.433	7.00612e-107	3	RPS12
RPL3P4	1.47023e-69	0.691503	0.252	0.072	1.90615e-65	3	RPL3P4
RPL13A	1.52057e-118	0.68896	0.732	0.384	1.97142e-114	3	RPL13A
RPS27A	2.70927e-147	0.685896	0.839	0.491	3.51257e-143	3	RPS27A
NPM1	4.66998e-72	0.683218	0.341	0.121	6.05463e-68	3	NPM1
RPL5	2.33888e-117	0.676493	0.754	0.404	3.03236e-113	3	RPL5
RPS17	1.5509e-130	0.658315	0.821	0.479	2.01074e-126	3	RPS17
RPS25	9.82931e-108	0.64364	0.712	0.355	1.27437e-103	3	RPS25
RPS7	1.25696e-89	0.637101	0.497	0.199	1.62965e-85	3	RPS7
RPS19	4.54142e-211	0.636394	0.975	0.744	5.88795e-207	3	RPS19
RPS27	3.59282e-171	0.635856	0.929	0.639	4.65809e-167	3	RPS27
FKBP2	5.18629e-67	0.629776	0.272	0.084	6.72403e-63	3	FKBP2
RPS8	1.34328e-101	0.629517	0.766	0.443	1.74157e-97	3	RPS8
B2M	3.34263e-96	0.628209	0.7	0.39	4.33373e-92	3	B2M
RPL7	1.35991e-153	0.626305	0.929	0.633	1.76313e-149	3	RPL7
RPL6	6.74517e-85	0.621502	0.602	0.296	8.74511e-81	3	RPL6
SSR4	1.70541e-90	0.615664	0.569	0.249	2.21106e-86	3	SSR4
RPS14	8.77778e-222	0.613677	0.983	0.792	1.13804e-217	3	RPS14
RPL37	1.24288e-96	0.613252	0.747	0.405	1.6114e-92	3	RPL37
RPL32	5.21746e-130	0.611956	0.877	0.589	6.76444e-126	3	RPL32
RPS24	1.86774e-115	0.601668	0.859	0.543	2.42153e-111	3	RPS24
MGST1	7.12685e-63	0.599607	0.299	0.104	9.23997e-59	3	MGST1
RPL11	1.58501e-99	0.599185	0.805	0.512	2.05496e-95	3	RPL11
RPL36	1.28721e-101	0.598671	0.771	0.438	1.66887e-97	3	RPL36
RPLP1	7.55989e-156	0.594309	0.957	0.667	9.80139e-152	3	RPLP1
RPL9	1.06195e-102	0.593196	0.729	0.369	1.37682e-98	3	RPL9
SERF2	3.39666e-109	0.591986	0.824	0.504	4.40378e-105	3	SERF2
RPL15	9.03942e-113	0.59079	0.861	0.561	1.17196e-108	3	RPL15
RPL38	3.49489e-72	0.589171	0.52	0.24	4.53113e-68	3	RPL38
GAS5	2.63314e-68	0.585745	0.357	0.132	3.41386e-64	3	GAS5
VAMP8	1.30516e-81	0.584295	0.566	0.255	1.69215e-77	3	VAMP8
RPL9P9	3.59872e-66	0.58378	0.332	0.12	4.66575e-62	3	RPL9P9
RPSA	7.42498e-79	0.58378	0.51	0.22	9.62649e-75	3	RPSA
GYPC	1.08523e-54	0.582319	0.255	0.087	1.407e-50	3	GYPC
RPLP2	8.87099e-96	0.571204	0.816	0.519	1.15012e-91	3	RPLP2
RPL18A	1.00152e-82	0.571086	0.668	0.349	1.29847e-78	3	RPL18A
RPL23A	1.76947e-70	0.563644	0.464	0.196	2.29411e-66	3	RPL23A
TMEM258	4.38983e-79	0.563323	0.621	0.305	5.69141e-75	3	TMEM258
HINT1	1.47456e-61	0.562956	0.437	0.198	1.91177e-57	3	HINT1
RPS11	4.45065e-98	0.560392	0.787	0.463	5.77027e-94	3	RPS11
RPS15	4.10312e-75	0.548763	0.739	0.455	5.3197e-71	3	RPS15
LRRC75A-AS1	8.23443e-74	0.545831	0.594	0.287	1.06759e-69	3	LRRC75A-AS1
RPL30	1.38027e-89	0.539258	0.79	0.483	1.78952e-85	3	RPL30
RPL29	1.31033e-60	0.537607	0.455	0.209	1.69884e-56	3	RPL29
RPL8	2.24387e-69	0.536521	0.658	0.366	2.90918e-65	3	RPL8
RPL35	2.23364e-93	0.536479	0.807	0.486	2.89591e-89	3	RPL35
NDUFB9	1.6207e-66	0.532686	0.471	0.207	2.10123e-62	3	NDUFB9
RPL34	1.42593e-142	0.529944	0.956	0.722	1.84872e-138	3	RPL34
RPL28	5.1273e-62	0.523766	0.7	0.441	6.64755e-58	3	RPL28
RPS15A	1.58012e-58	0.520695	0.64	0.37	2.04862e-54	3	RPS15A
RPS26	1.19006e-93	0.517721	0.843	0.531	1.54291e-89	3	RPS26
RPL14	1.28914e-65	0.515	0.509	0.238	1.67137e-61	3	RPL14
RNASE2	5.88976e-87	0.514388	0.83	0.527	7.63608e-83	3	RNASE2
RPL39	3.14155e-66	0.513938	0.699	0.42	4.07302e-62	3	RPL39
RPL35A	6.04497e-77	0.512918	0.771	0.483	7.83731e-73	3	RPL35A
RPL23	1.61477e-62	0.512703	0.588	0.31	2.09355e-58	3	RPL23
RACK1	2.58514e-65	0.512231	0.635	0.345	3.35163e-61	3	RACK1
RPS10	4.21104e-56	0.509372	0.489	0.241	5.45961e-52	3	RPS10
GSTP1	1.36573e-75	0.506777	0.67	0.342	1.77067e-71	3	GSTP1
RPS28	7.84223e-55	0.506215	0.59	0.338	1.01674e-50	3	RPS28
EEF1A1	3.23339e-91	0.497189	0.878	0.596	4.19209e-87	3	EEF1A1
RPL18	2.7897e-59	0.494853	0.604	0.332	3.61685e-55	3	RPL18
RPL4	2.77719e-70	0.493946	0.575	0.276	3.60063e-66	3	RPL4
PPIA	4.93232e-63	0.483172	0.49	0.225	6.39475e-59	3	PPIA
RPS20	1.95549e-73	0.480527	0.785	0.498	2.5353e-69	3	RPS20
PLAC8	3.24852e-62	0.469654	0.723	0.44	4.21171e-58	3	PLAC8
RAN	1.1339e-45	0.467779	0.315	0.135	1.4701e-41	3	RAN
BTF3	5.78437e-53	0.467011	0.529	0.277	7.49944e-49	3	BTF3
ABRACL	6.01496e-47	0.466382	0.327	0.14	7.79839e-43	3	ABRACL
SERPINB1	6.20455e-65	0.462479	0.689	0.389	8.04421e-61	3	SERPINB1
RPL21	1.43557e-86	0.45228	0.887	0.621	1.86122e-82	3	RPL21
RPL22	4.16576e-50	0.444465	0.379	0.167	5.40091e-46	3	RPL22
ATP5G3	2.294e-42	0.442682	0.286	0.12	2.97417e-38	3	ATP5G3
ATP5G2	5.43151e-41	0.439686	0.273	0.114	7.04195e-37	3	ATP5G2
FTL	4.13121e-58	0.437586	0.711	0.451	5.35612e-54	3	FTL
NAP1L1	1.44889e-36	0.436548	0.299	0.139	1.87848e-32	3	NAP1L1
SLC25A6	1.41917e-42	0.435864	0.262	0.105	1.83996e-38	3	SLC25A6
SNRPE	1.85083e-40	0.424411	0.298	0.131	2.3996e-36	3	SNRPE
RPL27	5.13109e-57	0.41906	0.75	0.472	6.65245e-53	3	RPL27
SNRPD2	7.55221e-47	0.410219	0.415	0.196	9.79144e-43	3	SNRPD2
RPS9	9.0205e-45	0.409159	0.552	0.306	1.16951e-40	3	RPS9
PTMA	7.83497e-76	0.40577	0.892	0.615	1.0158e-71	3	PTMA
SEC61B	9.55179e-47	0.404284	0.421	0.2	1.23839e-42	3	SEC61B
SHFM1	2.82473e-35	0.385083	0.377	0.194	3.66226e-31	3	SHFM1
MT-ND3	6.85234e-44	0.375906	0.7	0.451	8.88406e-40	3	MT-ND3
RPL24	2.02845e-43	0.373478	0.486	0.252	2.62989e-39	3	RPL24
PSMB7	2.33e-36	0.365205	0.396	0.203	3.02084e-32	3	PSMB7
COX5A	1.12603e-29	0.362879	0.261	0.125	1.45989e-25	3	COX5A
RNASEH2C	2.63717e-33	0.354836	0.308	0.148	3.41909e-29	3	RNASEH2C
ATP5A1	1.03946e-31	0.351801	0.276	0.13	1.34766e-27	3	ATP5A1
LSM7	3.36051e-33	0.35058	0.273	0.124	4.3569e-29	3	LSM7
CAT	2.75622e-35	0.344456	0.36	0.179	3.57344e-31	3	CAT
NACA	1.79595e-38	0.339722	0.627	0.381	2.32844e-34	3	NACA
EEF2	3.39413e-34	0.331321	0.325	0.156	4.40049e-30	3	EEF2
ENO1	3.52157e-37	0.325302	0.507	0.274	4.56572e-33	3	ENO1
UQCRH	3.12666e-29	0.314929	0.398	0.218	4.05371e-25	3	UQCRH
COX6C	8.44291e-33	0.308038	0.416	0.221	1.09462e-28	3	COX6C
NDUFC2	4.44835e-29	0.297491	0.266	0.126	5.76729e-25	3	NDUFC2
HNRNPA1	4.47729e-31	0.292847	0.388	0.204	5.80481e-27	3	HNRNPA1
CHCHD2	1.12396e-25	0.283833	0.33	0.176	1.45721e-21	3	CHCHD2
SNRPD1	3.66711e-25	0.281303	0.282	0.144	4.75441e-21	3	SNRPD1
CNIH4	2.00041e-23	0.277826	0.254	0.13	2.59353e-19	3	CNIH4
SEC61G	1.75064e-25	0.274593	0.334	0.18	2.2697e-21	3	SEC61G
PABPC1	1.66255e-29	0.270271	0.625	0.392	2.1555e-25	3	PABPC1
NDUFB2	2.0207e-30	0.268646	0.445	0.246	2.61983e-26	3	NDUFB2
UBA52	9.97372e-27	0.261118	0.618	0.396	1.29309e-22	3	UBA52
MT-ND1	1.49777e-24	0.258436	0.662	0.457	1.94186e-20	3	MT-ND1
NDUFS5	3.49551e-24	0.25487	0.372	0.208	4.53193e-20	3	NDUFS5
COX6B1	1.31531e-28	0.25461	0.551	0.328	1.7053e-24	3	COX6B1
SLIRP	1.45521e-25	0.252652	0.346	0.185	1.88669e-21	3	SLIRP
FAU	1.60505e-22	0.251565	0.609	0.402	2.08095e-18	3	FAU
