# Supplementary material for: A single-cell survey of cellular hierarchy in acute myeloid leukemia
Source: J Hematol Oncol. 2020 Sep 25;13:128. doi: 10.1186/s13045-020-00941-y (PMC7517826; doi:10.1186/s13045-020-00941-y)
Supplement: Supplementary file 16 — Additional file 16: Table S3. Marker genes of PAGA analysis. Table S4. Clinical characteristics. Table S5. Marker genes of AML BMMCs. Table S6. Common and unique genes in HSPCs and AML progenitor cells vs. myeloid cells [file 13045_2020_941_MOESM16_ESM.xlsx]

## Sheet: Supplementary Table 3
Supplementary Table 3: Marker genes of PAGA analysis of normal BMMCs，HSPCs and PBMCs
l：avg_logFC
n：gene name
p：p value
s：score
	1_l	1_n	1_p	1_s	2_l	2_n	2_p	2_s	3_l	3_n	3_p	3_s	4_l	4_n	4_p	4_s	5_l	5_n	5_p	5_s	6_l	6_n	6_p	6_s	7_l	7_n	7_p	7_s	8_l	8_n	8_p	8_s	9_l	9_n	9_p	9_s	10_l	10_n	10_p	10_s	11_l	11_n	11_p	11_s	12_l	12_n	12_p	12_s	13_l
0	-5.82442	ETV7	0	83.9088	3.48609	HBB	0	54.3812	1.78427	SRGN	0	64.6513	2.50488	S100A8	0	51.0106	-3.35897	AP4E1	0	38.0167	3.8286	CD74	5.38201e-249	33.8923	7.04939	FTL	2.49849e-57	16.2687	-1.56858	AP4E1	5.2223e-26	10.914	-1.66505	RP11-734K2.4	8.19691e-20	9.62125	1.42596	GOLGA1	1.59085e-62	17.006	-0.395188	AP4E1	5.15328e-08	5.95082	-3.11015	ZKSCAN5	1.25545e-87	20.1595	5.28126
1	-4.80969	AC011899.9	0	83.7153	3.48609	AHSP	0	51.2659	1.78427	DEFA4	0	57.189	2.50488	S100A9	0	50.7598	-3.48414	GAB1	0	37.9868	3.8286	LGALS1	7.3381e-216	31.5602	-1.82017	C2CD3	2.82827e-57	16.2514	-3.04768	ZNF513	5.24038e-26	10.9119	-2.1134	KMT5C	1.02483e-19	9.5781	-0.101412	HIVEP1	3.01994e-62	16.9608	-0.744007	TRPM2	5.19276e-08	5.93952	-3.73075	PAPD7	2.65193e-87	20.1182	-1.59546
2	-8.41129	DNASE1L3	0	83.695	3.48609	HBA1	0	50.7833	1.78427	AZU1	0	51.2032	-1.8638	C11orf30	0	45.147	-3.36228	SFXN5	0	37.9304	3.8286	FTL	5.91019e-162	27.3451	7.04939	IFITM3	3.35272e-57	16.2338	-0.917039	SFXN5	6.26345e-26	10.8843	-1.03659	FSTL3	1.10459e-19	9.56865	-3.83649	ZSCAN32	1.60895e-59	16.5748	-0.723241	GAB1	5.19276e-08	5.93709	-4.13679	ATP13A2	3.01545e-87	20.1044	-1.24716
3	-5.41104	LINC01504	0	83.6556	3.48608	HBD	0	48.8007	-6.56423	CD40LG	0	51.067	-1.19556	RP11-51L5.2	0	44.896	-7.15027	DNMBP	0	37.8167	3.8286	B2M	3.95847e-153	26.5872	-1.98623	AC022182.3	4.00984e-57	16.2195	-2.30359	EPX	6.30016e-26	10.8831	-0.509837	ZNF90	1.12017e-19	9.56224	-2.66962	HAPLN3	3.4168e-59	16.5278	-1.11769	EPX	5.27042e-08	5.93245	6.41862	CD74	3.01545e-87	20.1042	-3.52898
4	-4.83269	CELA1	0	83.6366	3.48609	HBA2	0	47.423	1.78427	ELANE	0	50.7764	-2.44187	BZRAP1-AS1	0	44.7854	-3.8489	RMI2	0	37.7947	-0.863289	LY6G5C	2.68548e-131	24.5779	-1.95732	KBTBD6	4.00984e-57	16.2183	-2.52943	DNMBP	6.37598e-26	10.8803	-0.749995	TAF4	1.31335e-19	9.5372	0.930711	CLYBL	1.01156e-56	16.1615	-1.35919	DNMBP	5.28795e-08	5.92929	-4.69085	CHM	3.82536e-87	20.0889	-2.64979
5	-10.0006	RP11-455F5.5	0	83.5988	3.48608	PRDX2	0	44.2484	-4.07862	LPAR5	0	50.1576	-1.91188	C5orf28	0	44.6799	-6.44131	ZNF318	0	37.7777	-0.846623	CRY2	1.02448e-130	24.5185	-2.0717	RP11-734K2.4	4.88736e-57	16.2011	-1.90768	GAB1	6.37598e-26	10.8781	-1.86742	CRNDE	1.34903e-19	9.52487	0.668665	DDHD1	2.44315e-56	16.1039	-0.962799	RMI2	5.28795e-08	5.92875	-4.42669	ZNF438	3.89962e-87	20.0848	-0.99752
6	-4.41634	MRVI1	0	83.3829	3.48608	CA1	0	41.7047	-3.15867	RP4-594I10.3	0	50.1233	-0.970753	RNMTL1	0	44.4333	-4.17664	EPX	0	37.7703	3.8286	ANXA2	1.53348e-125	24.0159	-2.78653	RP13-977J11.5	7.92906e-57	16.1649	-2.14055	RMI2	7.52037e-26	10.8599	-1.64837	RP11-225B17.2	1.34903e-19	9.51792	2.54955	TMEM128	3.45895e-56	16.0814	-1.85049	ZNF513	5.28795e-08	5.92841	-3.39509	WIZ	4.65556e-87	20.073	-1.18733
7	-4.04374	ARSG	0	83.2869	3.48608	HBM	0	40.8473	-4.18655	LINC01215	0	49.9682	-1.33636	TNFAIP3	0	44.3775	-3.55182	TRPM2	0	37.753	-2.42694	RP11-326C3.11	3.15951e-118	23.2905	7.04939	FCGR3A	4.20041e-56	16.0428	-1.90497	TRPM2	8.29243e-26	10.848	-1.59007	PLEKHA8	1.34903e-19	9.51779	-0.482126	RPL21P119	8.47686e-56	16.0228	0.247467	SFXN5	5.30471e-08	5.92484	-3.03013	VPS13B	5.007e-87	20.0665	-1.10797
8	-4.47684	PDE3B	0	83.2093	3.48609	FTH1	0	39.4828	-1.60029	PATL2	0	49.6073	-2.89393	RP3-423B22.5	0	44.2834	-7.19647	ZNF513	0	37.7483	1.13358	PPP1R3B	9.94692e-118	23.2401	-0.083157	TEX2	5.10427e-56	16.0269	-1.53258	ZBTB18	9.33131e-26	10.8366	-0.00607668	CH507-9B2.9	1.34903e-19	9.51725	4.85175	CTA-29F11.1	9.27992e-56	16.0162	-0.0702944	SIPA1L3	5.30471e-08	5.92404	-4.4753	APC	9.21235e-87	20.0277	4.7984
9	-3.22925	CPM	0	83.1583	3.48609	BLVRB	0	38.4753	-3.50491	SH2D3A	0	49.4798	-1.2936	IGSF8	0	44.1248	-4.90787	IL1R2	4.06068e-308	37.6376	-0.334423	ZNF14	1.43412e-117	23.224	-2.33249	OTUD3	5.24929e-56	16.0246	-3.19229	IL1R2	9.89692e-26	10.828	-0.487392	RP3-508I15.21	1.61539e-19	9.49476	4.63781	SESN1	2.42058e-55	15.9537	-0.669289	CEP120	5.36454e-08	5.91697	-3.31323	ATP8B3	9.21235e-87	20.0275	0.632557
10	-4.96785	APOBEC3H	0	83.0939	-3.31059	FXYD7	9.31149e-150	26.2622	1.78267	SCML4	0	49.3844	-4.11807	ATHL1	0	43.8739	-2.01496	FBXO30	8.95218e-306	37.4886	-3.34699	CRY1	1.94798e-116	23.1097	-0.360913	TRERF1	9.1353e-56	15.98	-1.24197	SIPA1L3	1.09704e-25	10.8165	-0.925143	BAIAP2-AS1	1.61592e-19	9.4923	2.57027	CTD-2095E4.5	6.32494e-55	15.8901	0.577059	FBXO30	5.50645e-08	5.91064	-5.63037	CATSPER2	1.29643e-86	20.0069	-0.188237
11	-7.58666	CD101	0	83.0886	3.48563	CCR7	3.12339e-137	25.1288	-4.38343	HOXB-AS1	0	49.3442	-1.98858	YARS2	0	43.7134	-3.17409	CEP120	8.95858e-305	37.4259	-1.12854	EPS8L2	3.62731e-115	22.9792	-3.26621	HEATR5A	9.45321e-56	15.9765	-4.63056	ZNF318	1.25359e-25	10.8015	-0.883226	B3GLCT	1.69216e-19	9.48631	1.1643	APOL2	1.12907e-54	15.8529	-0.343801	PER2	5.62355e-08	5.90129	-4.37813	EXO5	2.39166e-86	19.9702	1.50788
12	-6.571	CD200R1	0	82.9888	-4.77263	CRTAM	3.42941e-130	24.4632	-2.94959	ENPP5	0	49.2279	4.39703	BAG5	0	43.6975	-2.98316	PER2	2.82177e-304	37.3947	-1.55308	TNFRSF4	4.08772e-114	22.8712	-1.25775	BAIAP2-AS1	1.08423e-55	15.9667	-2.94115	WDR7	1.35706e-25	10.7884	-0.891923	PLB1	1.74015e-19	9.47989	1.12419	DNAJC14	1.3623e-54	15.8394	-0.638569	STARD5	5.6358e-08	5.8998	-3.17033	SPTLC1	3.64257e-86	19.9455	-2.17664
13	-6.10646	GLT1D1	0	82.9299	3.48594	FCMR	1.60632e-128	24.3022	-3.54217	SYTL2	0	49.0592	-0.844265	TRIB2	0	43.5165	-3.18744	SIPA1L3	1.44882e-303	37.3485	1.66947	C21orf91	1.52381e-113	22.8118	1.08123	PLD1	1.70798e-55	15.9354	-1.80331	STARD5	1.49957e-25	10.7777	0.111131	SPAG1	1.76014e-19	9.47756	1.35117	RNF14	2.32575e-54	15.8041	0.250806	KEL	5.65194e-08	5.89604	-2.88429	HIST2H2AC	3.79593e-86	19.9417	-1.55503
14	-8.06271	CPNE5	0	82.8164	-3.55538	RP11-291B21.2	1.30146e-124	23.9227	-4.20035	FBXO44	0	48.9972	1.46859	CLN3	0	43.5092	-5.86526	ZBTB18	1.80662e-303	37.3424	1.37364	ENGASE	1.26454e-112	22.7175	1.22565	IGF1R	1.7331e-55	15.9337	-0.895353	SNRPGP10	1.50187e-25	10.7771	-0.26241	PLCB3	1.87994e-19	9.46844	2.25081	ZNF331	4.42131e-54	15.7627	-1.78375	WDR7	5.65202e-08	5.89516	-4.47587	IPMK	4.16709e-86	19.9353	-5.54843
15	-6.45054	AC010518.2	0	82.8043	0.0521777	DUSP2	8.95849e-122	23.6412	0.0903379	RCAN3	0	48.7861	-2.66739	NPM1P39	0	43.5022	-2.74303	SNRPGP10	1.54241e-302	37.2832	1.01898	RCAN3	3.98941e-112	22.6661	-0.906822	ZNF90	1.98214e-55	15.922	-0.90764	KEL	1.5694e-25	10.7725	-1.58488	C2CD3	2.05166e-19	9.45494	4.29405	SLC35B3	6.28214e-54	15.7382	-0.32298	ZBTB18	5.89375e-08	5.87746	-3.74611	DMC1	4.65655e-86	19.9281	-0.864649
16	-5.26468	CMKLR1	0	82.7784	1.94804	BANK1	9.90008e-121	23.5371	1.03565	MIB2	0	48.7279	0.717507	ZNF599	0	43.365	-3.02713	KEL	1.5933e-301	37.2187	0.299754	RETSAT	3.3887e-111	22.5708	-1.39435	FBXO46	2.96217e-55	15.8946	-0.249357	HMGN2P5	1.63785e-25	10.7666	-0.432607	MICALL2	2.12499e-19	9.44915	1.46417	AAED1	1.12692e-53	15.7004	0.165127	RP11-67L2.2	6.08293e-08	5.87026	-4.71698	STK35	4.90004e-86	19.924	-0.644913
17	-5.13063	SH3BP5L	0	82.7445	-3.5725	ZNF287	7.23901e-114	22.8485	-2.51563	GATA3	0	48.6937	1.50882	KIAA1191	0	43.3525	-6.85838	WDR7	2.64245e-301	37.2049	-3.24543	SH2D3A	4.71554e-111	22.5559	-2.81332	GAB1	4.25512e-55	15.8671	-0.596881	FBXO30	1.97898e-25	10.7472	2.59531	ZDHHC13	2.15537e-19	9.44465	-0.417576	CHCHD6	1.48194e-53	15.6822	-0.354625	ATP7A	6.09417e-08	5.86763	-2.77252	AC025171.1	5.55319e-86	19.9162	-1.47936
18	-4.74038	PPP1R3D	0	82.7136	-3.47484	CXCR5	7.79584e-109	22.3282	0.0108652	OXNAD1	0	48.6165	-2.21902	CSRP2BP	0	43.3232	-0.770319	ECT2	5.99634e-301	37.1821	-0.977717	RP11-798M19.6	2.01389e-110	22.4907	-0.66022	CPEB2	5.59724e-55	15.847	-1.53786	PER2	2.17965e-25	10.7364	0.944151	SYNJ1	2.2137e-19	9.43812	1.93616	ZBTB1	1.62718e-53	15.6755	0.939656	HMGN2P5	6.09417e-08	5.86736	-2.88486	SIK2	6.61198e-86	19.906	3.67645
19	-4.00021	MAST3	0	82.6556	-5.10146	LTA	2.12359e-106	22.0707	1.00503	RASA3	0	48.5327	-3.68626	RPL37P23	0	43.2608	-3.02578	MANSC1	1.66955e-300	37.1543	3.82859	LYZ	4.50959e-110	22.4538	-1.84117	TTPAL	6.58904e-55	15.8348	-1.8301	CEP120	2.24731e-25	10.7326	-1.70102	AC022182.3	2.3388e-19	9.42912	2.28821	GBP3	2.32355e-53	15.6521	0.304504	SNRPGP10	6.13415e-08	5.86514	-6.25322	ZNF788	1.22107e-85	19.8709	1.3907
20	-2.18417	KIAA0513	0	82.5374	-0.577545	FLT3LG	4.08624e-105	21.9343	-2.8789	CLUHP3	0	48.5228	2.27998	TAF6	0	43.2299	-3.06628	NATD1	1.4513e-299	37.0939	0.683815	ANKRD46	1.05343e-109	22.415	-2.39854	CEP120	6.61928e-55	15.8342	-1.02133	RP11-67L2.2	2.47891e-25	10.7226	0.370642	MVB12B	2.39766e-19	9.42487	1.715	SCAPER	6.51367e-53	15.5835	-0.0745021	FBXO46	6.20695e-08	5.85854	-5.47824	SIRT1	1.44467e-85	19.8612	-2.02617
21	-3.305	BIK	0	82.5228	-0.79216	BLK	9.96637e-105	21.8925	0.0281736	ZSCAN16	0	48.44	-0.555834	TNFAIP1	0	43.2221	-1.43529	ULK1	2.73352e-299	37.0758	0.242691	MED9	1.54076e-109	22.3975	-0.940646	PHLDA1	7.01272e-55	15.8301	-0.316529	KCNJ15	2.77955e-25	10.7101	1.06205	ANKFY1	2.39766e-19	9.42462	1.02977	C19orf54	6.6803e-53	15.5812	-1.96121	IL1R2	6.22799e-08	5.85626	-2.56248	ZNF639	1.85503e-85	19.8473	-1.98785
22	-3.93717	ABHD5	0	82.4977	-1.29757	MORN3	1.16167e-104	21.8853	-5.29477	IGHMBP2	0	48.2221	1.60311	NSUN5P1	0	43.2184	-2.91576	KBTBD6	2.87829e-299	37.0742	-2.39455	TBC1D4	3.69299e-109	22.3572	-0.676734	NEMP1	8.10411e-55	15.8189	-1.53435	ATP7A	2.92587e-25	10.7032	-1.6288	ATAD2B	2.86906e-19	9.40142	5.56192	MED19	1.24122e-52	15.5388	1.86483	ECT2	6.40663e-08	5.84838	-3.48895	MTMR12	1.88329e-85	19.8453	-1.60387
23	-4.55762	AC130469.1	0	82.4257	-1.98995	KLHL26	3.81302e-99	21.2905	-1.36279	LY6G5C	0	48.2163	-1.31328	GNB5	0	43.1792	-2.47149	HMGN2P5	1.30242e-298	37.032	0.0191493	HOXB-AS1	7.68116e-109	22.3232	-1.25052	FBXO30	9.03255e-55	15.8099	0.836976	GLCCI1	2.95929e-25	10.7013	0.430327	PKMYT1	2.86906e-19	9.40117	1.23966	NPC1	2.2697e-52	15.4987	0.750566	RP3-395M20.8	6.44449e-08	5.84616	-2.93843	ZNF605	2.25573e-85	19.8349	-1.99783
24	-4.51577	HYLS1	0	82.4006	3.48609	SLC4A1	6.64452e-98	21.1541	-2.40586	NDNL2	0	48.0355	-4.71199	PNMA1	0	43.1689	-0.2219	GPD2	2.15318e-298	37.018	-2.7133	FAM134C	2.80269e-108	22.2641	-2.05487	RP11-225B17.2	9.08498e-55	15.8089	-1.91278	KBTBD6	3.0063e-25	10.6994	2.40739	DEPDC1B	3.20514e-19	9.38838	1.06597	MSMO1	2.95757e-52	15.4804	-0.415897	BRCA2	6.47805e-08	5.84448	-4.98433	ZNF778	3.89733e-85	19.8056	-0.99296
25	-4.34986	PSRC1	0	82.2709	-0.916675	GATA3	9.48978e-98	21.1367	0.918517	RIC3	0	47.5447	-3.21141	CTD-3074O7.5	0	43.1571	-0.53553	GCLC	1.05234e-297	36.9725	3.8286	S100A4	3.77751e-108	22.2504	-2.20471	PER2	1.00049e-54	15.8021	-3.0655	CSRNP2	3.3717e-25	10.684	1.05036	LRRK1	3.20514e-19	9.3868	-0.228318	LINC01138	3.11804e-52	15.4763	0.879431	KCNJ15	6.49322e-08	5.84252	-2.52538	FAM20B	3.89733e-85	19.805	5.28127
26	-3.9534	PLEKHG3	0	82.2578	-0.0373613	TMEM128	5.24507e-96	20.9439	-4.64429	RP11-326C3.11	0	47.5151	1.40932	EBLN3	0	43.1314	-2.70431	TTPAL	3.34512e-297	36.94	-0.191004	LINC00476	4.50382e-107	22.1366	-0.577309	ZXDC	1.51764e-54	15.7722	-0.69253	ZNF398	3.64723e-25	10.6733	1.42539	PLD1	3.20514e-19	9.38668	2.04204	RRN3P1	3.45267e-52	15.4688	-0.74193	KBTBD6	6.49322e-08	5.84145	-3.26434	MBNL3	4.39223e-85	19.7979	-5.52298
27	-4.31854	IPP	0	82.1278	-4.96075	SGK223	1.04216e-95	20.911	-2.59315	EPHX2	0	47.3323	0.442557	SERGEF	0	43.1101	-6.11988	SIMC1	6.24335e-297	36.9216	-3.66043	KLF12	5.07519e-107	22.1307	-0.791146	RP11-139H15.5	1.55836e-54	15.7699	-2.45832	RP11-303E16.2	3.82266e-25	10.6683	-3.08206	HEATR5A	3.42579e-19	9.37722	1.05385	EPHA1-AS1	3.48459e-52	15.4673	2.02122	GLCCI1	6.54988e-08	5.83579	-2.47885	QSOX2	5.06934e-85	19.7895	2.35833
28	-2.52348	UNC93B1	0	82.1002	-0.602484	C1orf56	1.09123e-95	20.9086	-1.82499	TNFRSF4	0	47.2795	-2.96891	SERPINB9	0	43.1028	-1.03913	TEX2	4.82471e-296	36.8654	3.8286	HLA-DRA	5.61016e-107	22.1255	-1.19027	TAF4	2.07883e-54	15.7502	-1.60741	BRCA2	4.07334e-25	10.6616	-2.57637	RP13-977J11.5	3.52666e-19	9.37331	-0.291603	ZNF558	6.13782e-52	15.4295	1.04639	TEX2	6.54988e-08	5.83552	-6.16627	MTOR	5.50887e-85	19.7842	-4.96413
29	0.105438	KCNK6	0	81.9113	-3.08516	NCR3	2.17896e-95	20.8748	-1.48454	FLT3LG	0	47.2245	0.176682	UCKL1	0	43.0615	-3.26257	CCNYL1	2.63899e-295	36.8183	0.11285	AC006129.2	7.88163e-107	22.1098	-2.89458	AP4E1	2.24277e-54	15.7444	0.675282	ECT2	4.21712e-25	10.6572	0.201619	MIR503HG	3.53314e-19	9.37226	3.02695	SH3YL1	1.69356e-51	15.3615	-1.25993	RP11-303E16.2	6.54988e-08	5.83418	-2.89979	ENO3	7.21111e-85	19.7685	5.28127
30	-2.4063	TNFSF14	0	81.7715	7.09383	SH3YL1	2.42289e-95	20.8694	-3.94484	IL11RA	0	47.1814	-0.89916	RGP1	0	43.0567	-1.41664	GLCCI1	1.09861e-294	36.7789	1.28435	ZSCAN32	8.04876e-107	22.1086	-2.99234	TRPM2	3.5175e-54	15.713	-2.23625	MANSC1	4.6156e-25	10.6446	-0.669099	MASTL	3.57632e-19	9.36935	2.37667	AP1G1	2.36726e-51	15.3386	0.505377	ZNF398	6.60948e-08	5.82953	-2.66069	OTUD4	8.81357e-85	19.7573	0.208105
31	-3.10086	HSPA6	0	81.3115	1.02871	EPHA1-AS1	3.80014e-95	20.8471	-2.05374	RNASEK	0	47.0724	-3.23194	IL11RA	0	43.0547	-3.28579	BRCA2	1.3424e-294	36.7733	-0.702711	ERN1	1.04033e-106	22.0966	0.0303696	ECT2	3.6285e-54	15.7107	-3.109	DIRC2	5.12017e-25	10.6324	0.408221	RP13-104F24.2	3.57632e-19	9.36931	-0.396402	ELAC1	3.96079e-51	15.3034	-0.202382	TTPAL	6.60948e-08	5.82926	-2.46796	GINS3	9.08389e-85	19.7548	2.47749
32	-4.53917	C12orf49	0	81.2831	1.08879	PPP2R5B	1.28495e-94	20.7871	-3.68104	OBSCN	0	46.9985	1.03793	IKZF5	0	42.9875	-4.00681	EME2	2.14126e-294	36.7599	0.39389	TNFAIP1	3.20952e-106	22.0445	-5.73034	ZNF318	4.07129e-54	15.7025	-1.40003	TTPAL	5.23682e-25	10.6296	-0.105677	TRERF1	3.79998e-19	9.3606	4.91995	KIAA0040	4.11962e-51	15.3003	2.24747	TMEM92	6.91853e-08	5.8193	-2.06776	CMTM2	9.29949e-85	19.7526	-1.09388
33	2.62979	SIRPB1	0	81.2351	-2.04555	RP11-47L3.1	1.60816e-94	20.7758	4.53957	PRR5	0	46.9417	0.318121	FCHO1	0	42.9758	-3.21142	CSRNP2	7.39033e-294	36.7255	-0.126871	UBXN2A	1.16293e-105	21.9851	-3.29914	RMI2	4.25516e-54	15.6986	-0.413368	BMX	5.34861e-25	10.6265	-0.779625	ATG2A	3.90207e-19	9.35602	6.02625	PPWD1	5.44191e-51	15.281	-0.352908	UBTD1	6.91853e-08	5.8191	-2.92488	LACC1	1.04391e-84	19.7458	-0.00137551
34	-0.42657	ATP11A	0	81.0988	3.65758	MS4A1	2.00337e-94	20.7651	-2.5727	PCNXL2	0	46.6704	-0.0633017	GRAP	0	42.9753	-0.032159	TNFAIP6	1.9806e-293	36.6981	0.853468	C6orf106	1.30978e-105	21.9795	-0.817956	CTD-2017F17.2	5.19033e-54	15.6851	-2.16427	OTUD3	5.41314e-25	10.6243	-0.68099	DCLRE1B	3.91567e-19	9.35427	2.95468	ZMPSTE24	1.05244e-50	15.2374	0.782628	BMX	7.10919e-08	5.81082	-2.36516	XYLT1	1.04719e-84	19.7446	-1.02371
35	0.246788	NADK	0	81.0281	-0.676368	ZNF821	2.75411e-94	20.7493	0.685809	USP30-AS1	0	46.6228	-0.0885688	PJA1	0	42.9246	-5.54676	STARD5	2.93857e-293	36.6871	-0.939578	AC079922.3	1.52764e-105	21.9721	-0.254001	RYK	5.19668e-54	15.6845	1.31404	GPD2	6.23975e-25	10.6089	0.361488	MROH6	3.91567e-19	9.35406	4.61046	CASC4	1.60362e-50	15.2088	2.64084	TNFAIP6	7.13146e-08	5.80948	-2.66149	SLC25A51	1.05441e-84	19.7433	0.205893
36	-2.19708	SOWAHD	0	80.8966	-3.35926	CCDC65	1.41233e-93	20.6684	-0.745428	SMAGP	0	46.5963	0.913006	EXT2	0	42.9191	-3.27752	OTUD3	4.88495e-292	36.6088	8.96514	PPIL2	1.70555e-105	21.9669	-4.22579	IL1R2	6.63176e-54	15.6682	-1.67048	FMNL3	6.33554e-25	10.6068	1.02109	HAL	3.96344e-19	9.35061	-2.10554	ARMCX4	1.62076e-50	15.2068	-0.286355	ADO	7.13146e-08	5.80907	-3.00329	ITGA6	1.07976e-84	19.7412	-0.876373
37	2.0184	CHMP4B	0	80.8188	-5.75288	NSG1	8.47727e-93	20.5799	1.60522	SKAP1	0	46.5884	-2.17906	CTB-58E17.1	0	42.9161	-7.21397	CCDC15	1.14129e-291	36.5849	1.75774	FAM214A	2.44602e-105	21.9501	7.0496	WHSC1	8.24523e-54	15.6525	-3.89002	NATD1	6.41231e-25	10.6054	2.23103	DACH1	3.96344e-19	9.35044	5.46687	GLE1	1.62076e-50	15.2068	-0.473046	FMNL3	7.14275e-08	5.8084	-3.66876	RP11-474G23.3	1.23898e-84	19.7329	2.84078
38	3.92394	SNX18	0	80.6881	-0.797598	STAT4	9.97101e-93	20.5717	-3.42349	KLF12	0	46.5594	-0.833272	SYCE1L	0	42.8851	-2.42462	KCNJ15	1.79484e-291	36.5721	-0.139555	ZNF266	5.00397e-105	21.9173	0.850547	GALNT3	8.40166e-54	15.651	1.0634	TMEM92	6.92622e-25	10.5961	-1.48535	FGF13	4.01138e-19	9.3484	-2.48273	ZSCAN29	1.63606e-50	15.2053	2.51492	GPD2	7.14275e-08	5.8082	-7.06614	ABCA5	1.23898e-84	19.7325	-1.6934
39	-6.39343	AC133644.2	0	80.5967	-5.32665	TNFRSF13C	2.19351e-92	20.5333	-1.43086	DTX3	0	46.5529	-4.52923	DHFRL1	0	42.873	-2.91798	RALY-AS1	3.76429e-291	36.5516	1.8291	USP30-AS1	6.52143e-105	21.905	-3.75886	EPX	1.58722e-53	15.6062	-0.433942	RP3-395M20.8	7.98861e-25	10.5795	0.899653	DAPK2	4.1738e-19	9.34024	4.81973	CGRRF1	1.76211e-50	15.1999	0.637163	DUSP16	7.31652e-08	5.80025	-5.37871	ZNF236	1.36776e-84	19.7257	5.28138
40	2.23243	NPL	0	80.588	3.48609	GYPA	2.25938e-92	20.5317	-2.49361	LINC01278	0	46.4938	-0.433289	MAP2K5	0	42.8491	-1.84347	RP3-395M20.8	4.38256e-291	36.5472	-2.86571	ZNF138	8.29999e-105	21.8934	-0.784232	DNA2	2.22148e-53	15.5813	-1.23864	FBXO46	8.26361e-25	10.5737	0.307781	RAD54L	4.1738e-19	9.33969	1.44245	SLC25A32	2.15004e-50	15.1864	1.65391	ARHGAP19	7.3429e-08	5.79904	-1.43305	MFN1	1.59919e-84	19.717	-0.645679
41	-0.522023	ZNF780A	0	80.5223	3.48609	NMRK1	4.31418e-91	20.3859	-1.67739	CRTC2	0	46.4086	-4.73224	KLC2	0	42.819	-1.82878	SLC7A5	1.54813e-290	36.5121	0.356437	CLYBL	1.47281e-104	21.8666	-1.24769	IRAK2	2.341e-53	15.5773	0.460152	ARHGAP19	8.26361e-25	10.5726	0.454586	PKP2	4.1852e-19	9.33853	-0.0734002	SLC38A6	2.40991e-50	15.1784	-1.81824	CMTM4	7.3429e-08	5.79857	-1.73798	FBXL4	1.70265e-84	19.7129	-0.377462
42	0.513959	IL1RN	0	80.5074	0.301064	ZBTB1	1.03994e-90	20.342	-0.625782	AC006129.2	0	46.3768	-0.53563	TSPYL2	0	42.8076	-2.8877	ADO	2.07739e-290	36.5038	3.71059	METTL10	8.12269e-104	21.7864	7.04939	SERPINA1	2.45723e-53	15.5735	-1.19471	FICD	8.41345e-25	10.5699	-1.08493	E2F1	4.31767e-19	9.33349	5.73039	ANAPC4	2.78181e-50	15.1679	-1.94177	DIRC2	7.3429e-08	5.79817	-3.60878	RTCA-AS1	2.33414e-84	19.694	-0.52006
43	-3.08546	ZBP1	0	80.4274	1.57246	AC245100.1	1.09449e-90	20.3393	-1.35054	SYTL3	0	46.3674	-0.469088	TNFAIP8L1	0	42.7688	-3.69661	ATP7A	3.05547e-289	36.4284	3.41731	PHF1	1.13672e-103	21.7705	0.565054	GPD2	2.50405e-53	15.5721	-0.0867629	TEX2	8.45157e-25	10.5688	1.20603	GALNT3	4.31767e-19	9.33191	-0.590799	DDX58	3.11244e-50	15.16	-1.82335	CSRNP2	7.43928e-08	5.7948	-2.048	KDM6B	2.33414e-84	19.6938	1.03399
44	2.25206	TMEM170B	0	80.2559	-1.22916	HAPLN3	1.13175e-90	20.3375	-5.07578	GIPC1	0	46.3225	-0.30866	COG1	0	42.7477	-2.31676	FBXO46	3.54384e-289	36.4241	-3.25816	ENPP5	1.63302e-103	21.7537	-2.06726	ADO	2.69717e-53	15.5662	1.44348	TNFAIP6	8.85951e-25	10.5635	0.77154	ZNF75D	4.31767e-19	9.33182	-0.130402	KLHL26	4.87364e-50	15.129	-0.0164368	FICD	7.60619e-08	5.78874	-4.90762	CTD-3014M21.1	2.35903e-84	19.6925	4.73852
45	1.91072	KCNE3	0	80.0588	3.4861	CLEC2D	2.87724e-90	20.2911	0.341271	CISH	0	46.3148	-0.839259	TUBGCP5	0	42.6893	-0.643953	TMEM92	4.52481e-289	36.4173	3.68926	DIDO1	1.93257e-103	21.7457	-0.558925	ZBTB34	3.36494e-53	15.5514	-0.0311002	CDCA8	8.91953e-25	10.5619	-0.869562	KMT2D	4.31767e-19	9.33178	3.24508	RPS19P1	6.45976e-50	15.11	-1.09321	MANSC1	7.65768e-08	5.78679	-3.43166	NACC1	2.85919e-84	19.6819	-0.242828
46	1.91075	C3AR1	0	79.9332	2.08059	BRAP	3.74261e-90	20.2779	-0.685248	CLSTN3	0	46.2444	-1.27908	AC092933.3	0	42.672	-3.72722	ZNF845	1.20433e-288	36.39	-2.78596	EPHX2	4.21806e-103	21.7084	7.0494	S100A11	3.49164e-53	15.5488	-0.55493	DUSP16	9.25265e-25	10.5567	0.0386655	FAM13A-AS1	4.36134e-19	9.32878	1.24827	NAGLU	6.80967e-50	15.1055	-0.516772	SLC14A1	7.83438e-08	5.77892	-5.59263	S100B	3.77336e-84	19.6671	-2.17391
47	1.91109	PAG1	0	79.8836	2.8879	CTA-29F11.1	2.32993e-89	20.1873	-4.17043	EVA1C	0	46.1146	-0.648393	RAB39B	0	42.6664	-2.37552	RANBP10	6.49931e-288	36.3433	0.164975	BACH2	9.23826e-102	21.5639	0.632691	ANKFY1	3.53113e-53	15.5478	-1.67696	SLC14A1	9.41235e-25	10.5528	1.04206	UHRF1	4.36134e-19	9.32862	1.20958	RP11-33B1.1	1.08672e-49	15.0737	-0.967867	OTUD3	7.89682e-08	5.77596	-1.62886	HIP1	4.00489e-84	19.6634	0.515261
48	-1.87312	C5AR2	0	79.8121	2.92149	OXNAD1	2.45027e-89	20.1847	-2.0365	EFNA4	0	46.0689	2.91783	HSPA14	0	42.5689	-2.87484	ZNF398	1.33816e-287	36.323	-1.87055	SLC25A32	1.16406e-101	21.5529	-1.5678	FSTL3	3.66414e-53	15.5452	-1.48853	ADO	9.71121e-25	10.549	4.2678	ANK1	4.58069e-19	9.32203	4.66774	TMEM161B-AS1	1.13585e-49	15.0703	1.00025	C2CD2L	8.16626e-08	5.76747	-6.51326	KIF18A	4.22291e-84	19.66	3.5165
49	2.47354	CTSZ	0	79.7353	5.33921	SESN1	8.27744e-89	20.1234	-0.50681	NMT2	0	46.0117	-0.405195	ERBB2IP	0	42.5675	-1.27315	ARHGAP19	3.70287e-287	36.2946	3.8286	CST3	2.32866e-101	21.5204	7.78835	HLX	3.91152e-53	15.5402	-1.28185	GCLC	1.01945e-24	10.543	-1.44381	DGKG	4.60973e-19	9.31999	2.28296	TMEM41B	1.21458e-49	15.065	-0.687696	MED26	8.38568e-08	5.76027	-4.61606	CDAN1	5.61612e-84	19.6434	0.00210851
50	1.91075	DNAJC5	0	79.66	-2.13819	KIAA0226L	8.55534e-89	20.1216	-6.6889	LINC00680	0	45.9846	-1.62336	PORCN	0	42.5481	-1.98311	ABCA5	3.38292e-286	36.2326	2.38078	TRIM5	2.69029e-101	21.5135	0.792482	TNFAIP6	3.95454e-53	15.5393	-3.14737	RANBP10	1.09311e-24	10.5339	0.369555	VDR	4.60973e-19	9.31895	0.530769	ZNF287	1.34226e-49	15.0579	0.184759	RP11-76E17.3	8.4695e-08	5.75765	-3.51526	TNFRSF12A	5.66386e-84	19.6422	1.85806
51	-2.06782	JAZF1	0	79.556	1.01451	RP3-477O4.14	1.87166e-88	20.0823	-0.427646	FDXR	0	45.9254	-0.894798	TRIM68	0	42.5063	-3.95442	DIRC2	4.18001e-286	36.2267	-1.16642	AC092933.3	3.45033e-101	21.5016	-1.05197	RP3-395M20.8	5.40896e-53	15.5177	-6.48209	GNA11	1.11176e-24	10.5307	0.0697193	RYK	4.60973e-19	9.31866	-0.216524	EARS2	1.40925e-49	15.0542	1.4918	RPS6KA2	8.53396e-08	5.75543	-3.43333	ZSWIM1	7.08611e-84	19.6302	5.02045
52	1.91087	TMEM71	0	79.3888	4.34969	RP11-285F7.2	9.29931e-88	20.0016	-1.01797	TNFRSF18	0	45.8936	-1.76634	CALHM2	0	42.4894	-4.80656	RP11-303E16.2	5.01801e-286	36.2215	-1.18043	CFL2	3.60763e-101	21.4994	-1.30791	RP11-76E17.3	6.5044e-53	15.5056	0.286778	RPS6KA2	1.12046e-24	10.5297	-2.78961	ANKRD37	4.62246e-19	9.3177	1.36599	TRUB1	1.64028e-49	15.0436	0.683847	CXCL1	8.54443e-08	5.75448	-6.00494	EME2	9.09888e-84	19.6155	-1.44095
53	-1.43146	POU2AF1	0	79.3304	-1.88115	URGCP	5.63635e-87	19.91	-5.40953	RP11-6N17.4	0	45.8443	2.47725	CYHR1	0	42.4106	-3.15459	RP11-67L2.2	5.44832e-286	36.2191	1.13924	CTD-2095E4.5	5.68845e-101	21.4779	-4.18512	SFXN5	6.84439e-53	15.5021	-6.15226	SIMC1	1.19285e-24	10.523	0.0218992	CRACR2B	4.6646e-19	9.31608	0.950615	CAPN7	1.64028e-49	15.0432	0.824667	DDIAS	8.69015e-08	5.74944	-2.76216	TESK2	9.84827e-84	19.6108	1.25677
54	1.98868	FPR2	0	79.2747	4.69933	SPATS2L	8.39335e-87	19.8898	-2.67609	RP11-511P7.5	0	45.8375	1.68072	ZNF880	0	42.3994	-3.27318	ARHGEF37	5.11652e-285	36.1564	-1.89125	CCSER2	8.45508e-101	21.4591	-0.583385	C2CD2L	9.31461e-53	15.4798	8.27349	HLA-DQA1	1.4168e-24	10.5008	0.25501	RABGEF1	4.69622e-19	9.3147	2.49828	ELL	1.70125e-49	15.0404	-1.3505	AC022182.3	8.75323e-08	5.74769	-2.23783	TAF2	9.94182e-84	19.6097	1.1429
55	1.91072	NFAM1	0	79.2346	1.03958	GOLGA1	8.82941e-87	19.8871	-3.48706	PPP1R16B	0	45.7991	-1.1128	SUV420H1	0	42.3842	-2.24784	GBA	8.65168e-285	36.1417	-1.47117	NPIPB15	4.54718e-100	21.3788	7.04909	TPX2	9.99534e-53	15.4749	-4.81987	RALY-AS1	1.48555e-24	10.4947	0.617196	LGALS12	4.70971e-19	9.31375	-1.51991	NPIPA1	1.76766e-49	15.037	2.79983	CA4	8.76053e-08	5.74728	-7.66774	CEP128	1.02998e-83	19.6072	0.684765
56	1.91074	NLRC5	0	79.2077	1.14909	ZNF331	3.01063e-86	19.8248	-0.941324	SFI1	0	45.742	1.60931	RP11-452F19.3	0	42.3589	-6.48504	HCG27	6.26272e-284	36.0861	-3.61587	SAMD8	2.12746e-99	21.3055	0.247051	LGALS12	1.02113e-52	15.4733	-1.52462	UBTD1	1.55547e-24	10.4891	0.902437	BUB1B	4.95831e-19	9.30587	5.74307	WDR70	1.76766e-49	15.0369	1.17656	CDCA8	8.78532e-08	5.74654	-3.32407	FUK	1.08937e-83	19.6038	-0.0683519
57	2.12898	PDXK	0	79.1146	-0.636983	APOBEC3D	1.26212e-85	19.7516	-3.51731	MMP25-AS1	0	45.7112	0.284535	WDR55	0	42.3039	-2.85845	C2CD3	8.55661e-284	36.0772	0.353689	HIVEP1	2.30963e-99	21.3014	-1.07702	CCNE2	1.15317e-52	15.4645	-2.99267	CMTM4	1.69959e-24	10.4783	-4.18261	MRGBP	4.95831e-19	9.30571	0.344199	TBC1D4	1.7765e-49	15.0362	3.5395	TBC1D2B	8.94832e-08	5.74291	-4.70149	MTFR2	1.38664e-83	19.5909	-0.392576
58	1.91076	MEGF9	0	79.0238	0.167562	RRAS	1.81434e-85	19.733	-2.0742	HIP1R	0	45.6773	-5.24773	FOXO4	0	42.2659	4.51624	FBXO5	9.33362e-283	36.0101	-2.09488	PATL2	2.84747e-99	21.2912	-0.512834	CH507-9B2.9	1.31188e-52	15.4556	1.60773	CA4	1.82323e-24	10.4702	3.85208	BRCA1	5.10802e-19	9.29904	4.74074	ZC3H8	2.27846e-49	15.0192	10.1	RRM2	8.94873e-08	5.74264	-1.89128	ERMAP	1.6947e-83	19.58	5.28129
59	1.91498	LPCAT1	0	78.6347	0.483643	GTF2IRD2	6.26256e-85	19.6696	3.41018	TPT1-AS1	0	45.6206	-0.743424	RP11-1148L6.8	0	42.2474	-1.8325	MTOR	1.20708e-282	36.0026	0.595159	AKAP8L	2.99517e-99	21.2887	-0.665277	BRIP1	1.59201e-52	15.4416	-5.44207	CCNYL1	1.82665e-24	10.4692	0.763001	ZNF516	5.10802e-19	9.29879	0.618797	GPR89B	2.55919e-49	15.0111	-3.36394	ZNF318	9.14654e-08	5.73557	-4.22112	HILPDA	1.77374e-83	19.5771	-1.4201
60	1.91072	2019-03-01	0	78.5122	2.95109	METTL18	7.92785e-85	19.6573	-0.107977	MED9	0	45.522	2.44237	IRAK4	0	42.1971	-2.60648	CDCA8	2.94393e-282	35.9775	-3.56147	GIT1	3.07684e-99	21.2873	-0.898143	MICALL2	1.96328e-52	15.4261	4.4134	NUF2	1.82771e-24	10.4688	1.42326	SLC12A2	5.25131e-19	9.29463	6.41381	TMEM176B	3.07427e-49	14.9985	-1.86158	RP13-977J11.5	9.17858e-08	5.73409	-2.92601	SLC26A2	1.98703e-83	19.5707	1.5045
61	-9.36174	CLCF1	0	78.4871	-2.26297	ZNF264	1.1153e-84	19.6394	-0.835075	BACH2	0	45.5141	2.80405	DPH7	0	42.1748	-0.586803	YOD1	4.37079e-282	35.9663	-0.557646	CHCHD6	3.44389e-99	21.2817	-0.348405	CRACR2B	2.07076e-52	15.4223	2.48921	CTD-2015H6.3	1.83958e-24	10.4678	-2.49743	REPS2	5.25948e-19	9.29325	-0.0330079	RP11-554J4.1	3.86526e-49	14.9828	-2.05826	ZFP69	9.23023e-08	5.73194	-5.7595	RTTN	2.00437e-83	19.5693	0.238193
62	1.91081	CD96	0	78.4695	-1.22671	FBXO32	1.6809e-84	19.6185	1.78427	MPO	0	45.503	-1.93515	APBB1	0	42.1196	-3.01127	BMX	1.20619e-281	35.9375	2.58936	TMEM161B-AS1	6.26852e-99	21.2531	-2.24795	SNRPGP10	2.14539e-52	15.4199	2.34009	TBC1D2B	1.8823e-24	10.4647	2.37703	SLC15A2	5.3129e-19	9.29025	5.73043	TMED7	3.93894e-49	14.9812	3.6913	CTD-2015H6.3	9.23023e-08	5.73072	-4.71156	PDP2	2.00437e-83	19.5691	-3.83803
63	-2.78679	LINC00324	0	78.2479	-4.16094	SLC25A33	3.06446e-84	19.5875	0.298804	ZNF419	0	45.4779	-4.55788	EFNA4	0	42.112	-2.61812	ICK	1.22626e-281	35.9369	-0.979469	SMAGP	7.81609e-99	21.2419	-1.69373	MCM10	2.1557e-52	15.4194	-3.41037	ULK1	2.15864e-24	10.4487	-0.461691	DNA2	5.3129e-19	9.28963	-0.256495	SPATS2L	4.09601e-49	14.9781	2.97086	SPAG5	9.47487e-08	5.72453	-6.35039	RP5-1074L1.4	2.71909e-83	19.5524	2.90799
64	-3.08652	ELMO3	0	78.1435	1.34103	CDC37L1	6.19202e-84	19.5513	-1.54628	PARP15	0	45.4415	-1.42904	CNBD2	0	42.1087	-3.80777	RP13-977J11.5	2.56055e-280	35.8507	-1.27847	IL11RA	1.87505e-98	21.1998	5.89464	STXBP5	2.20141e-52	15.4175	1.71087	CHAC2	2.32777e-24	10.4402	-0.159225	FGFR1	5.3129e-19	9.28884	-4.18267	ZNF264	4.12876e-49	14.9772	1.42531	CTC-490G23.2	9.55991e-08	5.72177	-9.49015	PLK4	2.88741e-83	19.5488	-1.94721
65	-3.87236	TLE1	0	78.1324	0.036783	ALKBH6	8.08354e-84	19.5373	0.272085	PPP1R3B	0	45.4393	1.72516	CERS5	0	42.1005	-3.03485	AC022182.3	2.76919e-280	35.8485	3.81361	COQ10B	1.90861e-98	21.1988	-2.40864	CRNDE	2.23882e-52	15.4162	-0.509222	CXCL1	2.39721e-24	10.4372	6.73085	STXBP5	5.3129e-19	9.28863	0.525178	GAB3	4.46842e-49	14.9715	-0.91551	C2CD3	9.61557e-08	5.72029	-3.01449	TMEM104	3.1486e-83	19.5438	0.823095
66	1.91073	SIRPA	0	78.0068	-0.175273	TRABD2A	1.00424e-83	19.5261	-5.37493	ZNF181	0	45.4255	3.09577	TRIM5	0	42.0922	2.24727	NUF2	3.97851e-280	35.8383	2.07288	RRN3P1	2.27841e-98	21.1904	1.96637	SLC15A2	2.55394e-52	15.4068	0.23514	CTC-490G23.2	2.48071e-24	10.4333	-0.238781	RCAN1	5.70416e-19	9.27876	-0.443465	RPL23AP65	4.64546e-49	14.9685	5.64565	NUF2	9.62154e-08	5.71888	-1.62731	RN7SL832P	3.24249e-83	19.5418	0.0243957
67	-1.59716	CBX4	0	77.8902	-9.62707	C2orf40	1.98482e-83	19.4905	5.73773	RASSF7	0	45.3986	-1.36196	RETSAT	0	42.0721	-1.46428	C2CD2L	1.64136e-279	35.7979	-0.326636	ZNF468	2.86455e-98	21.1794	-2.89772	SIPA1L3	2.92435e-52	15.3971	-0.190731	C2CD2L	2.65981e-24	10.4254	-0.424943	NEMP1	5.75855e-19	9.27688	-3.09624	NSUN3	4.72523e-49	14.9669	2.89722	CHAC2	9.62154e-08	5.7178	-1.81048	RAPGEF2	3.42513e-83	19.5384	0.467105
68	1.91073	FAM105A	0	77.8314	-8.21897	LRRN3	2.38711e-83	19.481	-3.26314	LINC00954	0	45.3949	-2.34502	GIT1	0	42.0686	-2.18139	CATSPER2	2.79784e-279	35.7827	1.26588	RP11-658F2.8	4.71302e-98	21.1557	-1.82857	DGKG	3.59705e-52	15.3818	2.50631	SPC25	3.06113e-24	10.4095	-0.257786	ZFX	6.06221e-19	9.27001	0.348716	GTF2IRD2	5.27125e-49	14.9592	1.35742	ROPN1L	9.6459e-08	5.71706	-2.73559	SLC25A16	3.47334e-83	19.5372	4.1862
69	1.34901	APOLD1	0	77.8033	-0.197471	PLEKHA1	2.7694e-83	19.4731	2.15554	MEI1	0	45.3614	1.04009	ATP6V0E2	0	42.0683	-2.60063	DUSP16	3.51814e-279	35.7761	1.95943	ZNF506	5.61483e-98	21.1471	-0.530096	RECQL4	4.37474e-52	15.3674	0.159051	ROPN1L	3.39724e-24	10.3985	0.265461	ZMYND19	6.07901e-19	9.26889	-4.52873	MTM1	8.52311e-49	14.9268	-2.76591	NATD1	1.00145e-07	5.70683	-4.82022	STRN	3.90204e-83	19.5307	5.28126
70	-2.67882	IQSEC1	0	77.7778	-1.83368	PLEKHB1	3.64795e-83	19.4589	1.22063	PHF1	0	45.308	0.35917	MIATNB	0	42.0272	0.445054	TBC1D2B	4.18484e-279	35.7712	-0.905635	PJA1	7.55679e-98	21.133	-2.12081	MED26	4.49169e-52	15.3652	-1.00625	RP11-76E17.3	3.57298e-24	10.3921	2.76281	CDCA5	6.0881e-19	9.26735	1.6485	DHX16	8.58708e-49	14.9259	4.14627	SUCNR1	1.00658e-07	5.70548	-7.31454	TDRD9	4.16685e-83	19.5263	5.28124
71	1.91073	PRKCD	0	77.7704	0.700972	HNRNPA1L2	1.58133e-82	19.3827	-2.338	TMEM204	0	45.2755	-0.121599	TAB1	0	42.0197	-2.63634	ZNF788	8.40666e-279	35.7515	-2.09857	CDK17	1.45086e-97	21.1017	0.586233	LRRK1	5.74522e-52	15.3473	-3.02053	RP13-977J11.5	3.64759e-24	10.3896	0.393241	ITPKA	6.41985e-19	9.26022	3.08288	PIGX	9.13899e-49	14.9213	1.1865	KIF15	1.00677e-07	5.70521	-1.36918	2019-03-08	4.89947e-83	19.517	-0.771895
72	1.91076	LTB4R	0	77.7249	-1.55944	RRN3	3.44898e-82	19.3413	-2.2951	U2AF1L4	0	45.2264	2.4679	R3HCC1	0	42.0177	-1.68849	EPG5	2.14426e-277	35.6596	0.386858	ULK3	3.76135e-97	21.0556	2.02949	ZDHHC13	5.93212e-52	15.3449	-5.77399	C15orf65	3.85861e-24	10.3828	-0.320391	ZXDC	6.41985e-19	9.25981	2.34111	GK5	1.07616e-48	14.91	0.753785	EIF2AK3	1.00875e-07	5.70454	-3.75721	TBC1D22B	5.1731e-83	19.5137	5.20588
73	-2.50356	LINC00937	0	77.5823	-1.41701	SNURF	3.79112e-82	19.3363	1.78423	ZNF276	0	45.2064	-0.421232	TMEM187	0	41.9647	-2.66851	RP11-386G11.10	3.98439e-277	35.642	2.32451	MEI1	5.36497e-97	21.0382	7.04941	ADGRG3	6.11819e-52	15.3427	-2.08351	C2CD3	3.87297e-24	10.3821	0.305435	WDFY3	6.53698e-19	9.25652	0.096426	DDX60	1.09362e-48	14.9083	0.58691	CCSAP	1.01054e-07	5.70387	-1.37921	CDC6	6.32283e-83	19.5019	4.24011
74	0.15852	CHAMP1	0	77.5236	2.47721	SMAD3	4.16353e-82	19.3313	-4.94063	ITPRIPL1	0	45.2021	-0.460355	PRR5L	0	41.962	2.56138	CENPF	1.1391e-276	35.6123	-2.56705	LINC01215	6.4541e-97	21.0293	-0.300275	DEPDC1	6.98832e-52	15.3334	-6.34958	CCDC15	3.88238e-24	10.3816	1.44618	IGF1R	6.9349e-19	9.24914	5.73038	SAMSN1	1.09362e-48	14.9081	0.98743	GEN1	1.03869e-07	5.69707	-3.92601	JRK	7.47057e-83	19.4929	3.53275
75	1.91072	LILRA2	0	77.374	0.856198	AMN1	5.66131e-82	19.3151	1.62598	TMEM140	0	45.199	2.95732	TAP2	0	41.8924	-2.2616	KIF18A	6.47066e-276	35.5627	-0.921455	IZUMO4	7.29868e-97	21.0233	1.89244	DEPDC1B	7.27315e-52	15.3307	6.27699	ABCB10	4.00364e-24	10.3782	-0.249858	ZBTB34	7.11382e-19	9.2459	4.59688	CREM	1.15301e-48	14.9042	0.405337	NCEH1	1.07087e-07	5.69	-5.58474	CENPO	1.23017e-82	19.4669	-0.246596
76	-3.43603	IPCEF1	0	77.1311	0.866353	TNFRSF10A	7.19571e-82	19.3023	0.132357	MUTYH	0	45.1767	2.50488	LCN2	0	41.8816	-2.21183	RP11-76E17.3	7.84363e-276	35.5573	-0.7036	RGS3	7.46051e-97	21.0222	7.04939	CST3	7.65026e-52	15.3271	8.27351	HLA-DPA1	4.18577e-24	10.3731	-0.345547	SHCBP1	7.32277e-19	9.23998	3.84018	ZFP62	1.69407e-48	14.8773	7.6028	ABCB10	1.07328e-07	5.68893	-4.05084	PIP5K1B	1.38031e-82	19.4605	0.388986
77	-2.89401	BLOC1S3	0	77.1086	0.158588	KTI12	9.23677e-82	19.2893	-1.68592	ZC3H12A	0	45.1665	0.77094	ULK3	0	41.8643	4.49837	TPX2	3.1761e-275	35.5176	-2.49529	GNB5	1.11344e-96	21.0027	-2.67288	BRCA2	8.14172e-52	15.3226	1.77471	SPAG5	4.18577e-24	10.373	8.62781	RAB44	7.32277e-19	9.23919	4.71201	TMEM263	1.80754e-48	14.8725	0.000438754	STRN3	1.07335e-07	5.68866	-2.1346	CTB-50L17.10	1.45646e-82	19.4573	0.675084
78	1.91067	TESC	0	77.0118	-3.1601	P2RX5	3.43134e-81	19.2207	5.82021	CWF19L1	0	45.1573	0.967261	C9orf114	0	41.8623	-3.51641	RPS6KA2	3.74931e-275	35.5128	-0.743926	ITPRIPL1	1.16383e-96	21.0005	0.147222	HTRA3	8.32457e-52	15.321	8.27282	AURKB	4.27694e-24	10.3699	3.37859	RALGAPA2	7.56566e-19	9.23519	5.73042	GGCX	2.07077e-48	14.8631	-1.96015	RANBP10	1.09237e-07	5.68253	-4.02711	CENPP	1.55122e-82	19.4536	4.23381
79	1.91075	WIPI1	0	76.9761	0.248914	HIVEP1	3.77485e-81	19.2153	1.73412	ORMDL3	0	45.1362	0.423435	IQCG	0	41.847	-2.50762	CXorf23	3.76629e-275	35.5126	-0.377606	NLRC3	3.11919e-96	20.9526	0.468109	DAPK2	8.89633e-52	15.3163	-4.15748	HCG27	4.36256e-24	10.3673	-1.746	TCF20	7.62287e-19	9.23357	1.73897	SEL1L3	3.05782e-48	14.8358	4.53003	SPTA1	1.09853e-07	5.68017	-4.5089	RBM26-AS1	1.71811e-82	19.4479	5.28127
80	-1.56774	CPOX	0	76.8039	1.24666	ZSCAN32	3.89296e-81	19.2136	-2.46726	PLEKHB1	0	45.1292	0.827394	AP3M2	0	41.827	0.142437	SPAG5	4.27943e-275	35.5089	-0.380019	KHNYN	3.48785e-96	20.9472	-0.781365	PLCB3	9.49123e-52	15.3115	-0.0152048	KIF15	4.40854e-24	10.3657	-1.90198	KBTBD6	7.78621e-19	9.23061	5.73039	NCK1	3.79448e-48	14.8209	-0.121748	GCLC	1.10667e-07	5.67735	-6.06378	ICK	1.86384e-82	19.443	5.53368
81	-3.64297	DGAT1	0	76.7426	0.439655	HIVEP2	1.14093e-80	19.1567	-3.92175	COG1	0	45.1015	3.76404	DDX49	0	41.8179	4.49808	AURKB	6.14469e-275	35.4987	0.910211	C11orf68	3.52016e-96	20.9466	7.04939	PSAP	1.26603e-51	15.2911	2.44541	VPREB1	5.02773e-24	10.3518	0.78925	COQ8B	8.08027e-19	9.22515	3.04159	CEPT1	3.82932e-48	14.8199	1.52738	SPC24	1.11251e-07	5.676	-1.318	MYSM1	1.86384e-82	19.4428	5.28136
82	-2.64739	FAM69A	0	76.7235	-0.722068	BCDIN3D	2.646e-80	19.1119	1.78428	ANKZF1	0	45.0684	-0.646971	ZNF444	0	41.8038	-3.92467	ZFAND4	8.91953e-275	35.488	-1.07383	RAB39B	5.39387e-96	20.9261	7.01411	RAB44	1.32493e-51	15.2876	-0.614899	CCSAP	5.03101e-24	10.3516	-2.37576	AC005306.3	8.15036e-19	9.22374	-0.0853288	RRN3	3.82966e-48	14.8195	5.62403	CENPF	1.116e-07	5.67459	-2.44975	LINC00426	2.53596e-82	19.4265	4.63178
83	0.516075	SLC24A4	0	76.7149	-1.1039	FCER2	2.64754e-80	19.1117	1.71497	SNAP47	0	45.0652	-2.08832	RP13-585F24.1	0	41.8032	-4.30079	HEATR5A	1.63228e-274	35.4708	-1.77773	ZBTB2	1.07674e-95	20.8925	-2.14437	PLEKHA8	1.51879e-51	15.2779	-0.216327	GEN1	5.34563e-24	10.3441	-0.152297	C9orf40	8.55788e-19	9.21753	1.52901	FAM98A	4.38912e-48	14.81	-2.45341	STK11	1.116e-07	5.67445	-2.1781	BCL2L2	2.58158e-82	19.4251	0.606368
84	-3.91671	NLRP12	0	76.6803	3.32695	MED19	2.9355e-80	19.106	-6.12658	MORN3	0	45.0049	-1.66649	RP11-40C6.2	0	41.7584	-3.20026	SLC14A1	1.64973e-274	35.4704	0.698601	ZSCAN16	1.5172e-95	20.8759	-0.777383	CENPE	1.59147e-51	15.2745	3.32289	SPTA1	5.38461e-24	10.3427	-0.456388	CPEB2	8.92871e-19	9.21166	5.66808	INTS8	4.50641e-48	14.8078	3.45843	MMP25	1.116e-07	5.67304	-2.26453	RPS2P32	2.68877e-82	19.4225	5.31935
85	1.91071	CLEC4E	0	76.5958	0.269252	SLC38A6	3.55513e-80	19.0958	-0.476133	PRKCQ	0	44.9768	0.858383	RNF125	0	41.7541	3.63142	ABCB10	2.68612e-274	35.4562	-3.07516	RNF19A	2.1785e-95	20.8584	6.6315	PKP4	1.60459e-51	15.2738	-3.48068	STK11	5.5972e-24	10.3382	0.402697	FIGNL1	8.92871e-19	9.21153	5.32353	UBE2G1	4.77979e-48	14.8035	8.12927	TNFRSF10C	1.11733e-07	5.67196	-3.96105	YOD1	2.68877e-82	19.4222	0.0682378
86	1.91074	PTAFR	0	76.4567	2.84615	SUSD6	1.55321e-79	19.0179	-1.48578	ZNF324	0	44.9	-1.49228	KIAA1715	0	41.7094	1.4223	SUCNR1	3.8313e-274	35.4461	4.04482	SBDS	3.07404e-95	20.8413	-3.05277	KEL	1.65133e-51	15.2717	8.2735	HLA-DRA	5.59884e-24	10.3376	-0.101672	PXYLP1	9.27662e-19	9.20695	-0.165646	ZBTB22	4.97752e-48	14.8004	0.497307	JAG1	1.12529e-07	5.66988	-4.27294	CKAP2L	3.05216e-82	19.4148	0.857718
87	1.91079	PTPN22	0	76.3344	4.59403	IGHD	2.38082e-79	18.9952	-1.7602	GNB5	0	44.8966	1.13642	SDHAF4	0	41.6771	-7.36037	STK11	6.23607e-274	35.4322	0.9469	ZNF720	3.12841e-95	20.8402	-0.999003	RP3-508I15.21	1.83395e-51	15.2637	5.04758	FAM46C	6.27632e-24	10.3256	0.879575	NNMT	9.69658e-19	9.20125	3.18524	C17orf75	5.28377e-48	14.796	0.672053	CENPE	1.13379e-07	5.66786	-3.04344	USP9X	3.23837e-82	19.4113	-0.859297
88	1.91069	OSCAR	0	76.2827	-1.52824	CLIP4	2.75902e-79	18.9873	-3.81443	TTC9	0	44.8428	-0.819576	RP11-798M19.6	0	41.6613	0.157438	IGF1R	6.97816e-274	35.4288	-3.22965	HAPLN3	3.67868e-95	20.8323	0.066342	SPC24	1.87597e-51	15.2619	1.55185	GTSE1	6.33518e-24	10.3244	0.97255	PHACTR3	9.91574e-19	9.19837	0.318389	RP11-421L21.3	8.99298e-48	14.7591	2.7642	GTSE1	1.13379e-07	5.66772	-1.77734	SUZ12P1	3.57546e-82	19.4053	0.221292
89	-0.862192	KNSTRN	0	76.2042	3.22654	AP1G1	2.77151e-79	18.9869	2.12756	INPP5K	0	44.8314	2.44505	SGSM3	0	41.6502	-3.53412	TRIM9	2.4746e-273	35.3926	0.409146	ZNF419	8.57411e-95	20.7914	-4.36274	DNMBP	2.52018e-51	15.2409	-0.36167	DDIAS	6.39705e-24	10.3231	-0.974249	IRAK2	1.01665e-18	9.19475	3.01212	TMEM170A	1.07138e-47	14.7469	6.27831	FAM46C	1.13915e-07	5.66591	-1.38801	MOB1B	3.87788e-82	19.4008	0.239731
90	-3.88793	AKTIP	0	76.1228	4.12432	RTP4	3.8146e-79	18.9697	0.0803723	KIZ	0	44.8247	-1.73082	PHLDB3	0	41.6403	-2.38139	CEP128	8.95241e-273	35.356	2.02655	TBC1D31	1.35549e-94	20.769	5.07418	ATP8A1	2.62473e-51	15.2377	4.39095	CENPF	6.84172e-24	10.3161	-2.07515	CABLES2	1.07363e-18	9.18842	5.72703	MOCS2	1.23734e-47	14.7365	3.73076	SPC25	1.13951e-07	5.66557	-6.74893	OTUD1	4.01034e-82	19.3986	0.965966
91	-6.77228	MAN1C1	0	76.0576	3.49499	ANXA2R	1.43814e-78	18.8987	-2.20948	TARSL2	0	44.7853	3.34652	PARN	0	41.639	0.00782116	CTD-2015H6.3	1.22131e-272	35.3471	0.212105	CDC26	2.13213e-94	20.7468	7.04942	POLE	2.66436e-51	15.2366	-1.19516	STRN3	7.32945e-24	10.3081	-0.588035	RP11-139H15.5	1.11565e-18	9.18038	3.95149	CDS2	1.28612e-47	14.7335	-0.509079	LAMC1	1.19298e-07	5.65493	-1.73096	ZNF202	4.5965e-82	19.3908	-0.54137
92	1.91072	IL17RA	0	76.0559	-0.738355	TLR10	1.73275e-78	18.8887	-3.72687	CXorf40A	0	44.7746	-0.0321893	ZNF14	0	41.6307	-2.19237	C15orf65	2.35426e-272	35.3282	0.0155267	MAP2K5	3.48529e-94	20.7231	6.22913	RRAGD	2.76631e-51	15.2339	-1.86427	MED26	7.36265e-24	10.3074	-1.8314	TAB3	1.22203e-18	9.16726	5.65312	ARL14EP	1.30329e-47	14.7323	4.03515	ANKRD33B	1.20808e-07	5.6513	-2.25076	FIGN	5.8907e-82	19.3772	-0.858965
93	-7.8054	RUNDC1	0	76.0125	-3.992	LACTB2-AS1	1.9267e-78	18.883	-4.30762	APBB1	0	44.7678	-1.19333	RP11-400F19.6	0	41.6232	-5.76549	FMNL3	1.11563e-271	35.2838	1.13978	TWF1	4.74766e-94	20.7081	-0.456412	SPAG1	3.06996e-51	15.2261	-3.29331	HEATR5A	7.47637e-24	10.3058	0.319533	MFSD13A	1.23776e-18	9.16501	10.8554	COG3	1.53519e-47	14.7208	-1.83429	RP11-734K2.4	1.22485e-07	5.64726	-2.43536	WWC3	5.94035e-82	19.3763	5.8994
94	-3.35584	SLC30A1	0	75.9407	1.91068	ELMOD3	1.06824e-77	18.7913	7.00262	BNIP3	0	44.6531	-1.91259	ENTHD2	0	41.5917	-3.26863	UBTD1	1.18331e-271	35.282	0.920264	L3MBTL3	4.8399e-94	20.707	7.04939	SAT1	3.12935e-51	15.2247	-1.03488	PHLDA1	8.51503e-24	10.2919	0.614073	RP11-867G2.4	1.23854e-18	9.16451	-0.396522	JRKL	1.54074e-47	14.7202	0.146458	PHLDA1	1.25624e-07	5.64215	-4.6747	SGMS2	6.63788e-82	19.3702	1.65385
95	-1.7289	EPHX1	0	75.8737	-0.157086	RP11-127B20.3	1.12061e-77	18.7887	-1.12971	SPHK2	0	44.6528	0.238216	CNPY4	0	41.5877	4.37962	ATAD2	2.97417e-271	35.2555	-1.35933	METTL14	5.31418e-94	20.7022	2.50421	ANKRD33B	4.62766e-51	15.1973	2.94543	SUCNR1	8.76459e-24	10.2886	0.179564	HELLPAR	1.25719e-18	9.16164	-0.590206	IRF2BPL	1.74169e-47	14.7116	2.19587	KIF14	1.26603e-07	5.64033	-7.42747	CXorf23	1.23448e-81	19.3375	5.28116
96	1.91076	HRH2	0	75.8284	1.59353	TMEM161B-AS1	1.40974e-77	18.7763	0.355993	SCAMP4	0	44.6364	0.206301	C18orf8	0	41.5673	-1.42155	TRERF1	1.06249e-270	35.2188	4.09751	TRIM13	1.00304e-93	20.6704	-2.95128	REPS2	4.70101e-51	15.1961	8.27287	TPX2	9.94389e-24	10.2742	-0.78095	PHLDA1	1.25719e-18	9.1613	2.13211	CDC37L1	1.8504e-47	14.7071	1.34787	AP5B1	1.28129e-07	5.63703	-2.07736	ATP9A	1.37782e-81	19.3314	5.28121
97	-3.95877	RP5-1180E21.5	0	75.7207	-2.36722	NELL2	2.98298e-77	18.7355	-1.0225	CYP2R1	0	44.6053	2.09852	RBM48	0	41.5648	-1.22465	CA4	1.61959e-270	35.2064	9.96001	SH3YL1	1.18565e-93	20.6621	-5.2653	ZNF513	4.93292e-51	15.192	-4.87593	ZNF845	1.11987e-23	10.2618	-0.40535	MELK	1.25719e-18	9.1608	5.73029	ARPP19	1.94546e-47	14.7034	0.614068	CDKN2A	1.28227e-07	5.63669	-3.01499	SMURF1	1.50241e-81	19.3262	2.83901
98	-2.44896	CHST2	0	75.7112	3.48609	YPEL3	4.68433e-77	18.7112	-0.0134429	LMF1	0	44.5944	0.23106	PCGF6	0	41.5422	4.49846	FCN1	1.93406e-269	35.1353	-4.37297	OBSCN	1.43449e-93	20.6526	2.91776	RALGAPA2	4.99168e-51	15.1909	6.75119	TNFRSF10C	1.14225e-23	10.2589	0.00922451	KIF18B	1.26491e-18	9.15968	-2.18011	GCC1	2.1347e-47	14.6968	0.826926	RP11-800A3.2	1.31203e-07	5.63111	-6.97647	CCDC153	1.66474e-81	19.3205	-2.23504
99	-2.06763	KIF21B	0	75.5995	0.556165	C19orf54	6.63876e-77	18.6924	-2.47449	IP6K1	0	44.5799	-3.31637	SMAGP	0	41.5207	-1.72731	ZNF778	2.68801e-269	35.1258	1.69162	PYGB	1.50797e-93	20.65	-0.0933679	WDFY3	5.01054e-51	15.1906	1.04841	IGF1R	1.15045e-23	10.2577	-0.352568	PRUNE1	1.26779e-18	9.15901	2.38573	PEX3	2.46138e-47	14.6868	10.587	ATP8A1	1.31663e-07	5.6299	-5.00317	CCNYL1	1.7637e-81	19.3171	5.28128
[truncated: 23 more columns]

## Sheet: Supplementary Table 4
Supplementary Table 4: Detailed clinical characteristics
Sample ID	Age	Gender	Date of sample collection relative to diagnosis	FAB subtype	Mutation	Therapeutic regimen	Single-cell type	Cell counts	Post-treatment samples collection information	Transplantation
P01	19	F	2018-04-30	M2	WT1,TP53	NA	II	7065
P02	66	M	2017-09-11	M1	NA	NA	I	9222
P03	40	M	2018-09-07	M2	NRAS	IA	I	6372
P04	56	F	2018-08-27	M4	WT1,DNMT3A,TET2,PTPN11	IA, DAC+AAE, DAC+AAE	I	3076(Pre)/9446(Post)	clollected before the 3rd regimen, partial remission
P05	52	M	2018-08-22	M2	IDH2,NPM1	IA, IA	I	6886
P06	28	F	2018-10-15	M5	WT1,RUNX1	IA, HAE, CLAG, Ara-C+CLAG, AA	I	5184
P07	53	M	2018-09-18	M0	KRAS,IDH2	IA, IA	II	3680
P08	71	F	2018-09-13	M0	FLT3-ITD,IDH2,NPM1	DAC+IA, IA, IA	I	5018		11/16/18, 12/20/18, 3/26/19, Micro-transplantation
P09	18	F	2018-08-01	M2	WT1,TET2,GATA1,NPM1	IA, IA, IDA+Ara-C, VP-16+Ara-C	I	4963
P10	29	M	2018-05-17	M2	c-kit,ASXL1,TET2,TP53,WT1	IA, IA, Ara-C, Ara-C, DAC+IA, DAC+IA	II	2959
P11	35	F	2017-10-27	M2	ASXL1,TET2,TP53,WT1	IA,CAG,DAC+CAG, DAC+AA, Ara-C, Ara-C, Ara-C, HAE	II	2510
P12	64	F	2018-08-06	M2	NA	NA	I	8568
P13	68	F	2018-06-13	M2	IDH2,ASXL1,TET2,TP53,WT1	NA	II	2146
P14	67	F	2018-07-02	M5	IDH2,DNMT3A	DAC+IA, AZA+AA, AZA+AA, AZA+AA	I	2662		9/22/18, 11/20/18, 1/11/19, 4/4/19, Micro-transplantation
P15	63	M	2018-05-29	M5	NA	IA, IA	I	3360
P16	24	F	2017-12-21	M5	No mutation detected	IA, CAG, CALG	II	4058		4/3/18, HSCT
P17	50	M	2018-05-30	M5	NA	IA, IA, IA, IA, IA	II	5673
P18	53	M	2018-08-15	M2	RUNX1	IA, IA	II	4911
P19	28	M	2018-09-10	M4	WT1,FLT3-ITD,CEBPA	IA, IA, AAE	II	6887
P20	29	M	2017-09-19	M5	CEBPA	IA, IA, FLAG, AAE, VP-16+Ara-C, MEA, MEA	II	6494(Pre)/5978(Post)	clollected before the 6th regimen, relapse
P21	53	M	2017-12-20	M4	IDH2,DNMT3A,PHF6,ASXL1,WT1	IA, CAG	I	3479
P22	67	F	2018-01-22	M2	WT1	DAC+CAG	I	3735		1/24/18, Micro-transplantation
P23	38	F	2018-08-13	M5	WT1,KIT,IDH2	IA, IA, IA, EA, Ara-C	II	1900
P24	43	M	2018-10-23	M2	WT1,IDH2,NPM1	IA, IA, Ara-C, IA, AAE	I	8194
P25	56	F	2018-07-17	M5	NPM1,DNMT3A,TET2,ASXL1,WT1	IA, IA, IA, Ara-C, Ara-C, Ara-C	II	7367
P26	18	M	2018-04-13	M2	BCR-ABL,RUNX1,BCORL1	IA, IA, HAA	II	2513		09/10/18, HSCT
P27	49	F	2018-07-30	M5	NPM1,SH2B3,PTPN11,FLT3-ITD	IA, IA, IA, AAE, AAE, AAE	II	4279
P28	65	M	2018-05-30	M2	NA	NA	II	8260
P29	65	M	2018-06-15	M1	IDH2,SRSF2,NPM1,	DAC+CAG	I	844
P30	57	M	2018-03-21	M5	ASXL2,WT1,IDH2,U2AF1,FLT3-ITD	DAC+CAG, DAC+CAG, DAC+CAG, DAC+CAG	I	1715		4/4/18, 6/21/18, 10/11/18, 2/15/19, Micro-transplantation
P31	39	M	2018-07-23	M5	WT1	IA, IA, Ara-C, HAA, HAA	II	5768
P32	40	M	2018-05-28	M5	TET2,ASXL1,WT1	IA, IA, IA, Ara-C, Ara-C, Ara-C, Ara-C	II	7989
P33	63	M	2018-10-10	M4	IDH2,SRSF2,CEBPA	DAC+CAG, DAC+CAG, AZA+IA	II	7336		10/17/18, 1/3/19, Micro-transplantation
P34	62	M	2018-05-21	M2	WT1,IDH2,ASXL1,RUNX1,PHF6	DAC+CAG, DAC+IA, DAC+IA, DAC+IA	I	2018		5/25/18, 9/19/18, 11/23/18, Micro-transplantation
P35	24	F	2018-05-17	M5	ASXL1,TP53,WT1	IA, IA, Ara-C, Ara-C, Ara-C, IA	II	2880
P36	61	M	2018-10-05	M5	NRAS,DNMT3A,ASXL1,TP53,WT1	DA, IA, AAE, AAE, HAA	II	3706
P37	66	F	2018-04-24	M5	DNMT3A,IDH2,TET2,ASXL1,TP53,WT1	DAC+IA	II	6243		4/26/18, Micro-transplantation
P38	71	M	2018-05-07	M2	ASXL2,WT1,TP53,RUNX1	DAC+IA	II	2742		6/14/18, Micro-transplantation
P39	29	M	2018-07-02	M2	CSF3R,NARS,KRAS,KIT,WT1	IA, IA, Ara-C, Ara-C, AAE	II	7545
P40	70	M	2018-06-04	M2	ASXL1,TET2,DNMT3A,TP53,WT1	IA, IA, IA, IA, IA	II	1520
P-extra 1	50	M	4/14/20	M5	FLT3-ITD,TET2	IA		1518(Pre)/5425(Post)	clollected before the 2rd regimen, remission
P-extra 2	66	F	4/14/20	M2	IDH2, DNMT3A	DAC		1182(Pre)/2243(Post)	clollected after the 1st regimen, remission
N01	60	F	2017-09-05	Normal				2234
N02	63	M	2018-07-17	Normal				2979
N03	44	F	2018-07-17	Normal				3348

## Sheet: Supplementary Table 5
Supplementary Table 5: Marker genes of AML BMMCs in tsne map
l：avg_logFC
n：gene name
p：p value
s：score
	1_n	1_s	1_l	1_p	2_n	2_s	2_l	2_p	3_n	3_s	3_l	3_p	4_n	4_s	4_l	4_p	5_n	5_s	5_l	5_p	6_n	6_s	6_l	6_p	7_n	7_s	7_l	7_p	8_n	8_s	8_l	8_p	9_n	9_s	9_l	9_p	10_n	10_s	10_l	10_p	11_n	11_s	11_l	11_p	12_n	12_s	12_l	12_p	13_n
0	RPL34	123.489	0.724886	0	AZU1	141.076	4.00533	0	CST3	112.766	3.47579	0	S100A8	147.335	5.45987	0	SRGN	134.515	3.79971	0	TUBA1B	55.576	1.6505	0	HBB	138.577	6.74759	0	B2M	75.6251	1.39059	0	CD74	58.5064	2.40349	0	TPSAB1	60.4629	6.35685	0	ELANE	81.9325	4.65399	0	HBB	63.5965	3.86824	0	DEFA4
1	RPS6	114.974	0.75269	0	SRGN	125.449	3.14597	0	TMSB4X	110.572	1.42029	0	S100A9	143.22	5.06807	0	BPI	123.534	5.42552	0	RPS18	51.5397	0.904061	0	HBD	133.3	6.80659	0	CD52	60.3919	3.07842	0	TRH	53.4867	5.23008	0	SOX4	57.441	2.885	0	SRGN	75.4435	3.25799	0	HBA2	60.6667	3.62981	0	SRGN
2	RPL31	114.162	0.738289	0	ELANE	116.63	3.65983	0	S100A6	109.866	2.83368	0	PGLYRP1	119.825	5.63138	0	LYZ	115.783	3.90951	0	UBE2C	51.0353	3.7717	0	HBA1	131.78	6.22725	0	CCL5	57.3847	4.24329	0	HLA-DRA	52.1783	2.31449	0	TMSB10	44.3154	1.12017	0	MPO	75.1716	3.54921	0	HBA1	59.7898	3.61995	0	ELANE
3	RPL32	106.919	0.751451	0	PRTN3	114.124	3.97274	0	S100A4	109.582	2.77809	0	S100A12	116.438	5.04554	0	S100A8	107.477	4.02766	0	HMGB2	49.2093	2.03895	0	HBA2	128.958	6.08055	0	GNLY	48.3304	4.80428	0	HLA-DRB1	48.8839	2.47058	0	HPGDS	44.003	3.84348	0	AZU1	71.9287	3.57156	0	RPL7	50.825	1.14428	0	MS4A3
4	RPL13	106.724	0.848516	0	CTSG	108.23	3.70182	0	FCER1G	104.194	3.24744	0	LTF	103.966	5.8007	0	CD24	106.987	4.51098	0	RPLP1	47.1622	0.618485	0	AHSP	126.32	6.38063	0	RPS27	47.4001	0.718243	0	RPS18	48.3997	1.0566	0	RPL10	43.2759	1.05873	0	CST7	64.8076	3.68424	0	HBD	48.9701	3.44076	0	CTSG
5	RPS15	103.15	0.83003	0	CST7	108.088	3.38651	0	FTL	102.182	1.28411	0	CAMP	100.643	5.19637	0	S100A9	104.587	3.79157	0	H2AFZ	46.1825	1.41658	0	CA1	116.798	6.65592	0	TMSB4X	44.9625	0.923207	0	RPL27A	47.8865	0.946874	0	TPSB2	32.8629	4.2454	1.86471e-233	PRTN3	64.0941	4.36655	0	RPL34	47.3612	0.908887	0	AZU1
6	RPL3	102.735	0.916103	0	RNASE2	88.6788	2.50465	0	S100A11	98.0022	2.76567	0	ALOX5AP	97.7886	3.62935	0	DEFA4	103.66	4.7394	0	HMGB1	45.6341	1.55174	0	BLVRB	97.5032	4.61457	0	TRBC2	39.6513	3.91197	0	RPS27A	47.0223	0.921451	0	PTMA	32.4603	0.944472	8.61057e-228	LYZ	53.6916	2.82771	0	RPS18	47.1909	1.23335	0	CST7
7	GAS5	101.243	1.18706	0	MPO	73.8446	2.07837	0	S100A9	93.9621	3.00667	0	LCN2	97.7364	5.33748	0	S100P	98.5444	4.28016	0	RPS3	44.9202	0.765087	0	PRDX2	92.8659	4.56078	0	TRAC	39.2375	4.35895	0	RPL19	46.8307	1.04474	0	RP11-354E11.2	32.3567	3.13954	2.02999e-226	CTSG	51.2682	3.07668	0	RPL31	46.3974	0.975162	0	DEFA3
8	RPL11	99.8242	0.740977	0	RNASE3	73.4239	2.58026	0	LYZ	93.8167	2.86728	0	S100P	97.6146	4.1236	0	SLPI	90.3447	4.81843	0	RPLP0	44.8437	0.958219	0	GYPB	89.4529	6.33911	0	IL32	38.57	5.66036	0	RPL10	45.5956	1.0523	0	DBI	29.9589	1.42338	5.18753e-194	SERPINB1	43.0114	2.00815	0	RPS14	42.3286	0.777811	0	PRTN3
9	RPS12	99.4696	0.77424	0	LYZ	54.8332	1.7867	0	CD74	92.9771	2.46653	0	GCA	93.0898	3.73897	0	ELANE	87.6613	3.20026	0	PTMA	44.7737	0.946021	0	HBM	82.6434	5.33751	0	GZMA	36.8579	5.41852	4.36709e-294	RPS3A	45.3466	0.89942	0	LMO4	29.5513	3.73695	9.03975e-189	S100A8	41.737	2.35675	0	RPS6	41.0707	0.836273	0	NUCB2
10	RPS23	99.0198	0.752308	0	CAT	48.7663	1.57456	0	CTSS	91.8331	3.50102	0	LYZ	90.918	2.96158	0	DEFA3	84.8859	4.4649	0	STMN1	43.6942	1.40613	0	GYPA	75.5681	6.16381	0	IGKC	36.6832	1.66951	2.46073e-291	HLA-DPB1	43.4694	2.35146	0	C1orf186	28.2938	2.28245	5.14599e-173	RNASE2	40.5025	1.98549	0	RPS27	40.1474	0.730885	0	SLPI
11	RPL7	98.0715	0.709829	0	SERPINB1	47.9011	1.3908	0	S100A8	91.1023	2.89799	0	MNDA	88.2174	3.30277	0	CEACAM6	82.9676	4.80394	0	SPINK2	42.0253	2.25267	0	SLC4A1	71.9363	5.77245	0	TMSB10	35.827	0.888699	7.00499e-278	HLA-DPA1	43.252	2.34974	0	RPL13A	28.2912	0.780548	5.21478e-173	P4HB	34.2632	2.11968	3.7009e-254	RPS19	32.5066	0.69368	1.32511e-228	RNASE2
12	SOX4	97.9532	1.84053	0	LRRC75A-AS1	47.899	1.15831	0	B2M	90.8829	1.12443	0	S100A11	84.079	2.60516	0	AZU1	81.3046	2.6438	0	KIAA0101	40.6588	2.13895	0	ALAS2	68.4579	5.74801	0	CD3D	34.7454	3.90971	2.5034e-261	RPLP1	41.6782	0.697892	0	RPL34	28.0285	0.56775	8.12096e-170	CAT	34.2145	1.833	1.83948e-253	SPINK2	31.6469	2.51186	1.19688e-216	BPI
13	CD99	96.0653	1.56503	0	RPLP1	46.9996	0.52516	0	TYROBP	90.584	2.40053	0	RETN	83.0731	3.72874	0	CST7	80.61	2.9698	0	NPM1	39.7247	1.24111	0	UROD	61.0355	3.31114	0	RPS29	34.6758	0.69268	2.60547e-260	RPS25	41.6693	1.16601	0	RPL3	27.8674	0.810543	6.98768e-168	MS4A3	33.6934	2.18734	8.49558e-246	RPS3A	30.1511	0.725222	1.29616e-196	PLAC8
14	RPS3	94.2598	0.736754	0	EEF1A1	45.3582	0.780733	0	MS4A6A	88.7665	3.66631	0	FCN1	82.3232	3.78936	0	RETN	79.7562	3.7882	0	PTTG1	39.5138	2.60127	0	CA2	60.2935	4.72472	0	HBB	33.5989	1.67217	2.31844e-244	RPL26	39.8483	1.08632	0	CD82	27.3173	1.92154	2.64555e-161	S100A9	33.0705	1.89083	8.76459e-237	RP11-234A1.1	28.098	1.88423	1.15175e-170	MPO
15	RPL10	93.907	0.788346	0	CFD	44.7211	1.42453	0	LGALS1	86.5473	2.53319	0	MMP8	80.8036	5.61988	0	TMSB4X	78.7484	1.14428	0	RPL15	38.8576	0.669193	0	FTH1	57.9103	1.66488	0	HBA1	31.1804	1.56769	2.4588e-210	RPL6	39.7429	1.31841	0	MARCKSL1	26.2026	2.81402	2.15561e-148	RNASE3	31.0866	1.8245	3.84316e-209	RPS3	26.8807	0.704851	3.88396e-156	CEACAM6
16	TMSB10	93.811	0.835044	0	RP11-84C10.2	44.6471	2.18238	0	PSAP	82.0657	2.75639	0	S100A6	78.0944	2.23812	0	MS4A3	77.6939	3.18171	0	TUBB	38.0313	1.49591	0	SLC25A37	55.1718	3.8566	0	NKG7	30.9398	1.80889	4.10335e-207	RPL37A	38.3777	1.00637	0	EEF1A1	26.0068	0.76148	3.45862e-146	S100P	30.7878	2.33111	3.81947e-205	RPL23A	26.7994	1.10914	3.28185e-155	S100P
17	RPS19	92.8758	0.607592	0	P4HB	42.2317	1.6025	0	ANXA2	80.2423	3.21644	0	TMSB4X	77.5657	0.999936	0	RNASE2	77.3979	2.45614	0	RPL18A	37.5663	0.942927	7.27061e-306	RHAG	55.1105	6.21618	0	MYL12A	29.5875	1.19316	2.4025e-189	RPS29	38.2787	0.829863	0	ITM2A	25.6151	1.70098	8.27766e-142	CSTA	27.3347	1.41827	1.31232e-161	RPL32	25.3474	0.639466	9.13137e-139	RNASE3
18	RPS27	92.3109	0.579024	0	PLAC8	40.1305	1.26743	0	HLA-DRA	77.0337	2.17633	0	ANXA3	74.4201	4.06317	0	ANXA3	71.5358	3.89559	0	RPS6	36.8873	0.571217	6.70524e-295	HEMGN	52.4464	5.09559	0	TRBC1	29.4491	4.419	1.36255e-187	PRSS57	37.3627	1.75208	1.65807e-302	H3F3B	25.3539	0.99368	6.25772e-139	RPS26	24.3288	0.839796	7.19774e-128	AHSP	25.263	2.08227	7.41152e-138	SERPINB1
19	RPS3A	92.1999	0.70512	0	MS4A3	38.8809	1.59043	0	FTH1	76.1103	1.80786	0	ACTB	73.4463	1.53653	0	TSPO	71.1637	2.36289	0	ITM2A	36.6542	1.78345	3.40997e-291	GYPC	46.1165	2.36994	0	HBA2	28.8225	1.45624	1.12228e-179	RPL15	37.238	0.77837	1.65868e-300	RPL13	25.0613	0.681951	9.74784e-136	NUCB2	23.6965	1.13996	2.70119e-121	RPS23	24.3821	0.658329	2.30317e-128	NKG7
20	RPL30	91.8934	0.655408	0	GAPDH	37.9654	0.668182	0	TMSB10	71.6234	1.09288	0	TSPO	68.4078	2.22003	0	NKG7	68.8698	2.74089	0	HNRNPA1	36.6271	1.19408	8.82909e-291	HMBS	44.5339	4.06584	0	S100A4	28.3472	1.18743	8.61961e-174	RPS14	36.6427	0.566276	5.68525e-291	RACK1	24.4239	0.820763	6.57494e-129	RETN	23.1873	1.78677	4.07607e-116	RPL21	24.1214	0.546939	1.24319e-125	CD24
21	RPL35A	91.6058	0.700863	0	CSTA	37.3648	1.17438	1.16513e-302	LST1	69.0032	2.19589	0	FCER1G	64.9115	2.30974	0	RNASE3	68.5894	2.65499	0	RPS23	36.2788	0.671199	2.79641e-285	HMGB2	39.2428	1.70878	0	LTB	27.1228	3.81211	4.61302e-159	S100A8	36.3871	1.94914	6.19629e-287	FOS	24.288	1.23996	1.75027e-127	RP11-84C10.2	21.426	1.73485	4.37361e-99	RPS4X	23.8672	0.774996	5.36913e-123	P4HB
22	RPS15A	90.4558	0.773946	0	RPS2	33.1171	0.722728	1.24913e-237	FCN1	67.6842	3.09022	0	MYL6	61.6829	1.18886	0	CEACAM8	68.3838	4.05511	0	HINT1	36.1457	1.02526	3.34678e-283	SLC25A39	37.8952	3.15828	0	GZMB	26.5376	5.06215	2.97239e-152	RPS13	36.0249	0.980504	2.96434e-281	MALAT1	24.1633	1.16475	3.48904e-126	SERF2	21.1987	0.586218	5.45394e-97	RPL7P9	22.4531	1.73572	9.18277e-109	HLA-A
23	RPS4X	89.3997	0.754037	0	DEFB1	33.0642	2.28678	6.94111e-237	ACTB	65.2133	1.31093	0	IFITM2	60.9122	1.9027	0	ALOX5AP	66.4272	2.61007	0	EEF1B2	35.8675	1.03713	7.27681e-279	TFRC	37.8501	3.36942	0	IGLC2	25.7377	1.74382	3.54451e-143	MPO	35.3579	1.69847	6.31706e-271	TAGLN2	23.9356	1.23794	7.90803e-124	NDUFB9	20.9975	1.09254	3.73442e-95	COMMD6	22.2911	0.937216	3.34e-107	ANXA3
24	RPL12	81.855	0.762169	0	RPLP0	33.0467	0.639073	1.19676e-236	S100A10	63.625	2.2739	0	HP	59.2673	4.89849	0	GCA	64.8237	2.77573	0	RPL23A	35.5005	0.971111	3.45375e-273	CD36	37.0457	3.21269	4.68463e-298	PCED1B-AS1	25.5103	3.55747	1.16546e-140	S100A9	34.8093	1.85625	1.40798e-262	RPS27	22.3185	0.446763	1.39569e-107	GAPDH	20.6956	0.630915	1.99709e-92	FTL	22.2044	0.450321	2.22281e-106	MNDA
25	RPS20	81.6362	0.619618	0	RPL9	32.4991	0.645881	7.32756e-229	SH3BGRL3	63.4447	1.30002	0	BPI	59.11	2.90023	0	RGL4	59.7642	3.52246	0	RPL27A	34.7947	0.581473	2.01437e-262	ATP5E	35.08	0.873517	2.61188e-267	GIMAP7	24.6666	4.1111	1.80937e-131	RPS28	33.9869	1.06983	2.67211e-250	CD74	22.1952	1.05306	2.12213e-106	BTG1	20.0327	1.40807	1.32865e-86	EEF1A1	21.5245	0.694204	6.12128e-100	CSTA
26	RPS17	81.4748	0.663513	0	NUCB2	32.4229	0.946175	8.41652e-228	HLA-DRB1	62.7927	2.11394	0	HLA-B	57.7171	1.60311	0	SERPINB1	59.0805	1.85449	0	RPS14	33.8559	0.452777	1.98358e-248	KIAA0101	33.76	1.85636	1.38508e-247	HLA-B	22.798	0.903245	3.19909e-112	RPS21	33.5598	1.03815	4.80164e-244	FTH1	21.2817	0.896542	8.59637e-98	PRSS57	19.6791	1.05784	1.44831e-83	GAS5	21.2504	0.899034	2.04207e-97	RGL4
27	RPL5	80.6875	0.720431	0	RPS8	29.7819	0.577111	3.83509e-192	AIF1	60.5425	1.49148	0	CDA	56.9324	3.79961	0	MNDA	57.7932	2.30759	0	RPL3	33.3004	0.76566	2.45852e-240	RBX1	33.092	1.3385	6.86398e-238	HLA-E	22.3199	1.38687	1.48059e-107	RPL41	33.056	1.07209	9.12387e-237	PRSS57	21.1252	1.13424	2.33296e-96	ARHGDIB	19.3987	0.660478	3.43807e-81	RPS27A	20.7341	0.54235	1.00445e-92	ALOX5AP
28	RPS29	80.2267	0.602996	0	TPT1	29.5024	0.568071	1.49197e-188	HLA-B	56.4179	1.47989	0	CD24	56.411	2.58242	0	CD63	55.1361	1.63713	0	PPIA	32.4828	1.02966	1.1672e-228	SNCA	32.948	3.34282	7.92016e-236	IFITM2	21.864	0.975376	3.46516e-103	RPS7	32.7777	1.15907	8.43058e-233	RPS11	20.9128	0.559456	1.99613e-94	CFD	19.2489	1.06734	6.13803e-80	B2M	20.6709	0.54321	3.62114e-92	CEACAM8
29	RPS5	78.9591	0.850159	0	CALR	29.4449	1.08868	7.91633e-188	CSTA	52.8137	1.59459	0	MYL12A	56.3612	1.62354	0	PRTN3	54.2103	2.4164	0	RPL21	32.2771	0.494874	8.63695e-226	BNIP3L	31.7499	2.482	5.22107e-219	RPL21	21.2542	0.393452	1.77498e-97	RPS15A	32.2702	0.898044	1.22202e-225	RPS12	20.742	0.579421	6.58062e-93	RPLP2	19.2104	0.549992	1.26222e-79	RPL18A	20.5919	0.74005	1.80274e-91	CD59
30	RACK1	78.9157	0.757665	0	RNASEH2C	29.1067	1.27377	1.55437e-183	ITGB2	52.137	2.30578	0	CYSTM1	55.3269	3.50536	0	CSTA	51.5632	1.73517	0	RPS19	31.8521	0.481348	7.02465e-220	FBXO7	31.6796	2.55295	4.81913e-218	DEFA3	21.1068	1.03901	3.82516e-96	RPS23	32.0378	0.750324	2.09556e-222	RP11-620J15.3	20.4287	1.20868	4.12695e-90	HSP90B1	18.7569	1.28631	6.94313e-76	RPL39	19.2459	0.672655	6.78881e-80	S100A11
31	RPL13A	78.1059	0.688429	0	CLEC11A	29.0825	1.19503	3.00114e-183	GRN	51.9603	2.10472	0	ARG1	53.6056	4.84346	0	ACTB	50.1622	1.17075	0	RPS16	31.7895	0.793077	5.01462e-219	PTTG1	30.9784	2.24012	1.64448e-208	CALM1	21.0659	0.987841	8.6006e-96	RPL13A	31.6667	0.869261	2.79003e-217	AC004791.2	18.6755	1.85311	3.26575e-75	CLEC11A	18.6585	1.26477	4.22669e-75	RPL26	18.9255	0.676247	2.86982e-77	ARHGDIB
32	HINT1	76.2272	0.815607	0	EEF1B2	29.0824	0.712313	3.00114e-183	VCAN	51.9015	4.81546	0	PADI4	53.3299	3.74505	0	ARHGDIB	48.2688	1.08	0	RAN	31.7852	1.18745	5.59851e-219	FECH	30.5274	3.84416	1.70977e-202	GZMH	20.8826	5.15041	3.95141e-94	RPLP0	31.3812	0.873899	2.21555e-213	CD99	18.609	0.97988	1.10839e-74	CALR	17.943	1.12401	2.05227e-69	FTH1	18.9153	0.819411	3.41214e-77	TMBIM6
33	RPS27A	74.3551	0.553002	0	RPSA	28.5327	0.764698	2.24638e-176	SAT1	49.8064	1.98467	0	CEACAM8	50.6042	3.29464	0	PGLYRP1	46.7341	2.47601	0	RPS21	31.5008	0.765484	4.46126e-215	ATPIF1	30.1885	1.24096	4.93204e-198	CD2	20.6465	4.69584	5.24636e-92	AC004791.2	31.3093	2.62895	2.05233e-212	TUBA1A	18.384	1.69945	7.06267e-73	TSPO	17.4319	0.967901	1.71752e-65	RPS3AP6	18.8447	2.03653	1.27304e-76	H2AFZ
34	RPL8	74.3446	0.670798	0	MGST1	28.4058	0.903953	8.16297e-175	CD14	49.2025	4.87997	0	TYROBP	50.1617	1.51085	0	EMB	45.5708	2.27954	0	RPS13	31.0712	0.704087	3.02293e-209	HBG2	30.0301	2.51943	5.76109e-196	RP11-543P15.1	20.2999	1.05717	6.28911e-89	RPL23	31.2029	1.07228	5.56512e-211	RPL27A	18.3622	0.456153	1.0339e-72	S100A12	17.3091	1.02325	1.43352e-64	RPL3	18.443	0.57163	2.24056e-73	TSPO
35	RPL15	74.0006	0.575725	0	RPL27A	28.1406	0.445017	1.45337e-171	MNDA	48.5911	1.80594	0	TFF3	46.5743	4.46575	0	CYSTM1	42.6903	2.89521	0	RPL19	30.9222	0.629579	3.00904e-207	MPC2	28.9885	1.72061	1.2601e-182	RPL23A	20.033	0.679032	1.35156e-86	EEF1B2	31.1277	1.15397	5.65232e-210	DUSP1	18.1867	1.50721	2.52876e-71	NKG7	16.9256	1.16701	1.02196e-61	RPL15	17.8822	0.459539	6.01253e-69	RPS26
36	RPL28	72.8322	0.613206	0	RPS24	27.8819	0.498154	2.01289e-168	HLA-DPA1	45.454	1.7311	0	TCN1	46.2998	4.50206	0	HLA-B	41.2267	1.25351	0	IGLL1	30.7955	1.96108	1.46933e-205	LINC01133	27.4522	5.34601	8.50157e-164	HBG2	19.0868	1.80338	1.41442e-78	RPL37	30.8715	0.910061	1.55965e-206	ZFAS1	17.7516	0.837315	6.09031e-68	CSF3R	16.8099	1.23492	7.11933e-61	RP11-543P15.1	17.71	1.15849	1.25301e-67	TMEM258
37	BTF3	71.8354	0.72117	0	PRSS57	26.3993	0.85958	5.81586e-151	FOS	44.4784	1.33491	0	LTA4H	46.0866	2.84842	0	GLRX	40.6194	1.87328	0	RPS27A	29.9225	0.544204	4.56322e-194	POMP	27.4058	1.18705	3.02018e-163	CCL4	18.2249	4.78254	1.28302e-71	RPS8	30.6908	0.875691	3.9787e-204	KLF6	17.5917	1.39425	1.01821e-66	RAB27A	16.4521	1.44969	2.70073e-58	RPL3P4	17.3503	1.31301	6.88783e-65	GCA
38	RPL10A	71.0245	0.736976	0	RPS4X	26.1535	0.545628	3.67375e-148	CTSB	42.9333	2.15521	0	MSRB1	45.9184	2.90945	0	OAZ1	40.4991	1.0272	0	RPS25	29.8247	0.709872	8.29942e-193	SLIRP	27.1315	1.11756	5.37228e-160	SH3BGRL3	18.0679	0.558407	2.15217e-70	RPL7	30.5906	0.658122	8.36793e-203	RPS29	17.2556	0.495598	3.56268e-64	RPL37A	16.3503	0.51893	1.39573e-57	MTATP6P1	17.2104	1.11587	7.64613e-64	EMB
39	RPL36	70.8216	0.607767	0	RPL7A	26.1032	0.577648	1.34235e-147	SAMHD1	42.6213	2.93851	0	CYBB	45.6891	3.54522	0	RAB31	40.2781	2.96184	0	RPL14	29.7097	0.862265	2.45044e-191	SNRPG	27.0203	1.10205	1.07452e-158	RPS25	17.3877	0.487901	3.71704e-65	RPS19	30.2367	0.561894	3.90522e-198	PDLIM1	17.1655	1.9812	1.65885e-63	TPP1	16.116	1.31764	6.15826e-56	RPL36A	17.1105	0.641259	4.20111e-63	SSR4
40	RPL39	70.4276	0.570372	0	NDUFB9	26.1002	0.832947	1.42041e-147	ARPC1B	41.9955	1.36958	0	EMB	43.1518	2.20193	0	TKT	40.0226	1.81057	0	CCNB1	29.1462	3.3529	3.80776e-184	APOC1	26.5638	4.53758	2.22631e-153	IL2RG	17.3675	1.29942	5.19467e-65	RPL39	29.7446	0.901873	9.93567e-192	RPL8	17.1425	0.583637	2.42411e-63	SLPI	15.9555	1.58183	8.02663e-55	CD164	16.8531	1.42655	3.21332e-61	DEFA8P
41	RPS9	70.2039	0.662867	0	EEF2	24.506	0.769601	4.72263e-130	FGL2	40.9626	3.6011	0	APMAP	42.7259	2.34097	0	MPO	38.8033	1.28474	0	RPL31	28.6169	0.507078	1.65793e-177	S100A6	26.5428	0.938829	3.86294e-153	S100A6	17.2403	0.751558	4.48658e-64	RPS3	29.5377	0.682539	4.50443e-189	STMN1	17.0828	0.825429	6.64845e-63	RPL36A	15.7388	0.503197	2.44749e-53	CALM2	16.6932	0.676312	4.66234e-60	HSP90B1
42	RPS24	69.6703	0.529934	0	RPLP2	24.2626	0.422407	1.77224e-127	C1orf162	40.8725	1.70636	0	GMFG	42.4161	1.03443	0	STOM	37.2468	2.5533	1.77049e-301	CALM2	28.3968	0.884053	8.5077e-175	UCP2	26.1552	1.63843	1.03519e-148	ARL4C	16.5506	4.48481	5.02862e-59	RPS16	29.4503	0.901675	5.80387e-188	RPS6	17.0389	0.424292	1.38669e-62	GCA	15.516	1.18256	7.83544e-52	RPL7P1	16.5908	2.21882	2.53885e-59	GMFG
43	ZFAS1	68.524	0.935584	0	TKT	24.0829	1.05684	1.34863e-125	OAZ1	40.7359	0.958891	0	RGL4	41.7953	2.74564	0	GAPDH	36.743	0.6842	2.19766e-293	RPS7	28.3258	0.82609	6.28066e-174	SOD1	25.8631	1.2104	2.07576e-145	HLA-C	16.5119	0.873209	9.41389e-59	B2M	29.1169	0.608814	9.96878e-184	CCNI	17.0358	1.21019	1.43808e-62	GPR160	15.3929	2.56761	5.22053e-51	HINT1	16.5028	0.635665	1.07789e-58	GPR160
44	RPL26	68.2694	0.590877	0	BEX1	23.7873	2.08984	1.58542e-122	CARD16	40.2986	2.01656	0	ARHGDIB	41.6403	0.883319	0	MYL6	36.3384	0.739648	5.81471e-287	RPL37A	28.3175	0.655197	7.79442e-174	C7orf73	25.8225	1.45882	5.90739e-145	CFL1	16.2028	0.48468	1.48292e-56	RPL7A	28.8099	0.953018	7.1721e-180	GAS5	16.8115	0.737164	6.37712e-61	RPSA	15.3121	0.695231	1.78927e-50	RPS3AP26	16.4375	1.47655	3.12348e-58	RETN
45	RPS18	67.4811	0.652534	0	HSP90B1	23.5948	0.962668	1.453e-120	SERPINA1	40.119	2.73985	0	NKG7	41.368	1.7585	0	S100A11	36.2671	1.25997	7.68531e-286	CD74	28.1997	1.04253	2.14176e-172	MYL4	25.6827	4.80946	2.15808e-143	TMSB4XP4	15.8905	1.30578	2.1993e-54	RPLP2	28.7399	0.736347	5.26362e-179	GATA2	16.7038	2.92212	3.78228e-60	PLAC8	15.2941	0.848769	2.32666e-50	PABPC1	16.1795	0.587986	2.03994e-56	GLRX
46	RPL18	66.8023	0.628514	0	RPS17	23.1797	0.444676	2.39007e-116	MPEG1	39.9134	4.31082	0	ACTG1	39.4105	0.898356	0	P4HB	36.0629	1.55416	1.22647e-282	RPL26	28.1983	0.68055	2.18912e-172	AKR1C3	25.5237	2.13714	1.26495e-141	IFITM1	14.9626	2.63273	3.48213e-48	RPS12	28.5246	0.782753	2.47258e-176	SLC25A6	16.5508	0.861569	4.71529e-59	RPL27A	15.2044	0.432756	9.05236e-50	RPS10	15.944	0.624977	8.47391e-55	HLA-B
47	RPS11	66.2781	0.532991	0	RPL37	22.7383	0.489112	6.04409e-112	LGALS2	39.6447	3.96537	0	GLRX	39.2546	1.80547	0	NUCB2	35.9691	1.14108	3.58521e-281	RPL7	27.9115	0.501767	6.78668e-169	TMEM14B	25.4917	1.77796	2.85033e-141	RPS27A	14.9353	0.327134	5.17572e-48	RPS15	27.8862	0.702673	1.63535e-168	CPA3	16.5427	1.626	5.31309e-59	RPS24	14.989	0.484193	2.34304e-48	RPL12	15.4162	0.547302	3.22312e-51	TKT
48	RPS14	66.1564	0.427069	0	TSPO	21.7516	0.727843	2.08659e-102	HLA-DPB1	39.4409	1.53976	0	CAP1	38.8016	1.6614	0	PLAC8	35.4907	1.2616	9.42991e-274	CKS1B	27.4602	1.97881	1.8122e-163	CD59	25.3984	1.8825	3.03562e-140	RPL41	14.6717	0.445523	2.509e-46	RPL10A	27.8762	0.997892	2.11853e-168	RPL6	16.5321	0.636294	6.24933e-59	PSMB7	14.9381	1.0003	4.96556e-48	NPM1	15.3319	0.682882	1.1566e-50	OAZ1
49	NACA	65.8453	0.604906	0	RPL13	21.269	0.389473	6.77245e-98	COTL1	38.8745	2.2059	0	HLA-C	38.3466	1.39902	0	GRN	35.4727	1.64666	1.77243e-273	RPL36	27.2476	0.587158	6.01112e-161	RFESD	25.0308	4.7991	3.19083e-136	KLRB1	14.5721	4.51903	1.07037e-45	RPS6	27.8366	0.574725	6.25878e-168	RPS14	16.3885	0.338446	6.50689e-58	LAIR1	14.67	1.3463	2.60755e-46	ZFAS1	15.1472	0.745339	1.90525e-49	PSMB7
50	RPL37A	65.6392	0.579839	0	RPL5	21.1942	0.450374	3.27615e-97	LAPTM5	38.8046	1.183	0	CD177	37.7516	5.09059	0	CYBA	34.8511	1.21939	5.5835e-264	EEF1A1	27.1555	0.630523	7.27537e-160	COX7B	24.3541	0.983113	5.70417e-129	HLA-A	14.5542	0.740204	1.37354e-45	SNHG5	27.8017	1.29882	1.6237e-167	RPL10A	16.1203	0.649844	5.10263e-56	HSPA5	14.6499	1.12222	3.46155e-46	RSL1D1	14.6015	1.28612	6.46632e-46	VSTM1
51	RPL35	64.2816	0.563442	0	CITED2	21.0858	1.06061	3.20415e-96	LCP1	38.4969	1.38435	0	RAB27A	37.6388	2.06777	6.69804e-308	RAB27A	34.6298	1.92399	1.21718e-260	PRDX1	27.139	1.28298	1.12078e-159	SELENBP1	23.6344	4.96155	1.79824e-121	AC092580.4	14.4892	4.8411	3.50213e-45	RPS24	27.7963	0.785195	1.84685e-167	RPS3	16.0977	0.483253	7.24973e-56	FAM107B	14.3411	1.9145	3.0667e-44	RPS7	14.0595	0.554781	1.49642e-42	CD63
52	RPS8	63.3882	0.543604	0	PKM	20.9996	0.85172	1.94578e-95	VIM	37.7685	1.12604	0	LST1	36.4506	1.3558	8.97642e-289	VSTM1	34.0904	2.8903	1.35664e-252	RPS3A	26.8278	0.518357	4.86701e-156	BSG	23.4996	1.27646	4.30645e-120	IGHA1	14.2722	1.21365	7.85781e-44	RPL27	27.7405	0.880984	8.56201e-167	RPL31	16.0745	0.446458	1.04121e-55	TMSB4X	13.9436	0.315359	8.19717e-42	RPS24	13.7885	0.433252	6.49352e-41	RAB31
53	H3F3B	62.3471	0.676492	0	RPL37A	20.7271	0.460218	5.71366e-93	ARPC3	37.629	0.947229	1.71817e-307	ANXA1	36.0619	0.953286	1.19032e-282	PGD	33.8957	1.87844	1.00644e-249	SNHG5	26.637	0.995104	7.78042e-154	REXO2	23.3115	2.34176	3.51339e-118	GIMAP4	13.9565	3.19084	6.67712e-42	RPL21	27.7049	0.570635	2.25667e-166	NFE2	15.4927	1.19423	1.00901e-51	CD24	13.7317	1.15804	1.54244e-40	LDHB	13.3689	0.59708	1.8747e-38	NDUFB1
54	LDHB	62.1117	0.802733	0	NAP1L1	20.5645	0.705617	1.63055e-91	MYL12A	36.3758	1.02606	2.33437e-287	PYGL	35.8779	2.56288	8.84146e-280	HCST	33.2994	1.09753	5.07774e-241	TOP2A	26.5768	3.00603	3.81023e-153	LXN	23.2384	2.44483	1.92045e-117	TMA7	13.7009	0.487828	2.30428e-40	ELANE	27.6648	1.40309	6.72858e-166	CD84	15.4849	2.26701	1.12445e-51	CNIH4	13.696	1.38463	2.49591e-40	RP11-761N21.2	13.2563	1.46729	8.2989e-38	FAM107B
55	PTMA	61.0407	0.54916	0	HCST	19.8247	0.616513	5.1341e-85	HLA-C	36.136	1.22259	1.38869e-283	CSTA	35.6707	1.20204	1.44996e-276	TMSB4XP4	32.6427	1.6641	1.28092e-231	RPL10	26.3222	0.584369	3.13996e-150	MGST3	22.8898	1.50091	5.98801e-114	CD3E	13.4844	4.62324	4.34278e-39	RPL35A	27.6537	0.724395	8.99513e-166	RPS15	15.4387	0.470058	2.2764e-51	FAM46A	13.5127	1.47685	3.02472e-39	SNHG6	13.1914	0.682162	1.92713e-37	ACTN1
56	RPL36A	60.6192	0.555037	0	FAM46A	19.6954	1.31427	6.56146e-84	ALOX5AP	35.9014	1.39547	6.24986e-280	PLBD1	35.6539	3.73077	2.62433e-276	TPP1	31.7094	1.64913	1.43354e-218	MIF	26.2188	1.29461	4.70166e-149	OAT	22.8871	2.57733	6.34539e-114	RPS14	13.4029	0.204422	1.29281e-38	RPL24	27.6503	0.982336	9.72385e-166	RPL35A	15.3707	0.475422	6.43798e-51	TNFSF13B	13.4194	1.10979	1.05805e-38	RPS26	12.9394	0.366176	5.04446e-36	CNIH4
57	UBB	60.3621	0.565336	0	RPS13	19.2523	0.400874	3.65226e-80	S100A12	35.6391	1.29973	7.33007e-276	STOM	35.6228	2.51313	7.92301e-276	RGCC	31.5059	2.65784	8.73897e-216	LDHB	26.1834	0.888662	1.17403e-148	BOLA3	22.6576	2.40791	1.18483e-111	HBD	13.2104	0.745385	1.68025e-37	RPL36	27.405	0.711985	8.23919e-163	LIMD2	15.2536	1.2882	3.84583e-50	FAM45A	13.3595	1.46885	2.31678e-38	RPS21	12.8833	0.431014	1.03507e-35	PRDX5
58	RPL19	59.383	0.504227	0	RPS3A	19.1481	0.338526	2.67656e-79	GPX1	35.5642	1.10301	1.04487e-274	FCGR3B	35.5916	4.68993	2.39106e-275	MIR223	31.0727	1.55316	6.73914e-210	RPL41	26.166	0.754409	1.82715e-148	SRI	22.6191	1.40451	2.81277e-111	IGHG4	13.1615	1.32313	3.17846e-37	PRTN3	26.963	1.52633	1.36287e-157	RPL15	15.1666	0.419361	1.43468e-49	RPS13	13.2461	0.449147	1.04389e-37	RP11-632C17__A.1	12.8058	2.29485	2.76732e-35	APP
59	RPL27A	58.3811	0.425641	0	RPL36A	18.9751	0.454877	7.21622e-78	TSPO	35.2028	1.12395	3.69385e-269	SLPI	35.5575	2.23547	7.94616e-275	HLA-A	30.913	1.14335	9.50386e-208	GAPDH	26.1019	0.581395	9.64681e-148	RHCE	22.3313	5.83144	1.82558e-108	SON	13.0203	0.578553	2.01788e-36	RPL14	26.3425	0.982325	2.05196e-150	TSC22D1	14.6929	1.90866	1.6648e-46	GNAS	13.1722	0.909643	2.75569e-37	MALAT1	12.5019	0.651719	1.28987e-33	FAM46A
60	RPL29	57.2621	0.604974	0	RPS6	18.7912	0.306404	2.28494e-76	RP11-1143G9.4	35.0913	2.17241	1.84656e-267	LCP1	35.5518	1.39541	9.66721e-275	COL17A1	30.7672	4.07647	8.51132e-206	RPL13A	25.6949	0.609005	3.6526e-143	RPA3	21.9283	1.49969	1.36103e-104	MYL12B	12.7298	0.555284	8.2391e-35	RPS17	26.3149	0.700093	4.17211e-150	LDHB	14.4708	0.663611	4.21178e-45	NEAT1	12.9669	0.951765	3.97074e-36	CA1	12.142	1.27018	1.06364e-31	SERF2
61	RPL9	56.5551	0.51333	0	RPL12	18.7698	0.433113	3.3786e-76	GMFG	34.5604	0.83936	1.93118e-259	VIM	35.323	1.13597	3.21422e-271	SERF2	30.6739	0.590282	1.49461e-204	SLC25A5	25.4101	1.12142	5.27053e-140	UBB	21.1953	0.618006	1.00429e-97	EVL	12.3996	2.3159	5.20032e-33	IFITM3	25.9978	1.59252	1.63828e-146	EEF2	14.3968	0.759778	1.21759e-44	RPS17	12.8616	0.429392	1.54256e-35	XIST	12.0353	1.62181	3.83033e-31	COX6B1
62	RPL37	55.4729	0.459796	0	RPS16	18.6266	0.420794	4.8241e-75	CD52	34.4845	1.33126	2.60484e-258	ITGB2	34.7249	1.80979	4.02243e-262	GSN	29.9937	2.17826	1.37814e-195	UBB	25.3158	0.619626	5.71196e-139	EPB42	21.1401	5.00231	3.22532e-97	RARRES3	12.3559	2.02041	8.70227e-33	RPL36A	25.6208	0.861946	2.75526e-142	PABPC1	14.3024	0.539938	4.64244e-44	CITED2	12.7857	1.08583	4.02398e-35	RPL18AP3	11.229	0.955837	4.66225e-27	ATP5E
63	FAU	55.365	0.497309	0	RPL23	18.6241	0.485389	4.99341e-75	NPC2	34.3436	1.22626	3.24447e-256	DEFA3	34.386	1.41527	4.85182e-257	LAPTM5	29.6947	1.03612	1.03334e-191	RPS27	24.9651	0.388482	3.85678e-135	TFDP1	21.1031	2.33774	6.99588e-97	KLRD1	12.1603	5.10711	9.54469e-32	RPL23A	25.4253	0.934602	4.01749e-140	RPL11	14.2932	0.421434	5.24326e-44	RNASEH2C	12.2008	0.908841	5.80437e-32	RPS29	11.1618	0.392046	9.80014e-27	GPI
64	PRSS57	53.9997	0.918614	0	PABPC1	18.3977	0.460858	3.264e-73	SCPEP1	33.937	2.51432	3.4797e-250	ARPC5	34.2067	1.43828	2.27789e-254	HLA-C	29.3486	1.13006	2.84669e-187	RPS5	24.8385	0.742241	8.9391e-134	ATP5J2	20.9342	0.772029	2.41917e-95	ATP5E	12.076	0.314995	2.61792e-31	RPL31	25.2462	0.559518	3.71754e-138	UBB	14.2141	0.503787	1.59335e-43	RPS28	12.1094	0.438813	1.76127e-31	RPL41	10.9352	0.381423	1.194e-25	TPP1
65	RPL24	53.2567	0.512076	0	RPS18	17.7685	0.34054	2.88121e-68	ARPC2	33.8307	0.881362	1.25783e-248	CALM1	34.0071	1.14042	2.0594e-251	BTG1	28.4011	1.31962	2.22689e-175	SELL	24.5205	1.30182	2.29218e-130	PRR34-AS1	20.7976	2.6089	4.18933e-94	TXNIP	11.5942	0.874915	7.73418e-29	RPL11	24.6593	0.64444	8.59223e-132	RPS8	14.1201	0.460319	5.94816e-43	RPL9P9	11.9101	0.6205	1.90673e-30	LUC7L3	10.8632	0.943259	2.61477e-25	LAPTM5
66	LRRC75A-AS1	53.2558	0.605652	0	VAMP8	17.7475	0.520074	4.14579e-68	CD53	32.8074	1.42383	7.81963e-234	RAB31	33.9815	2.68937	4.89221e-251	ANXA1	28.2179	0.840487	3.94538e-173	DBI	24.4439	0.898983	1.48032e-129	SVIP	20.6404	1.38378	1.09177e-92	CAMP	11.4912	0.807526	2.54066e-28	PTMA	24.594	0.718899	4.24154e-131	HNRNPA1	13.9378	0.656885	7.69714e-42	SSR4	11.8232	0.679654	5.33625e-30	RPL35A	10.8618	0.360803	2.63499e-25	ATP8B4
67	SNHG6	53.1819	0.76367	0	GSTP1	17.5389	0.507605	1.60725e-66	SERF2	32.6463	0.648906	1.50924e-231	MCEMP1	33.5346	3.41624	1.73647e-244	APMAP	28.0953	1.68109	1.24128e-171	RPL10A	23.7744	0.725238	1.53701e-122	SEC62	20.3488	0.900714	4.30497e-90	S100A8	11.4759	0.538255	3.0062e-28	RPL13	24.5534	0.625458	1.13523e-130	CD63	13.9063	0.689155	1.18319e-41	GRK2	11.6263	1.38139	5.31549e-29	RPL9P9	10.7766	0.589085	6.53075e-25	HSPA5
68	RPLP2	53.1645	0.414893	0	HSPA5	17.5073	0.813687	2.77161e-66	GLIPR1	32.1406	1.8391	1.91359e-224	MMP9	32.9417	4.89135	6.24796e-236	GRK2	27.9846	1.97176	2.76049e-170	RPS2	23.6976	0.687032	9.31579e-122	NDUFB6	20.2057	1.01487	7.82803e-89	RPL34	11.4704	0.247536	3.17507e-28	RPS11	24.3389	0.695629	2.14138e-128	RPS3A	13.777	0.409915	7.08313e-41	TKT	11.5767	0.887272	9.4044e-29	RP11-572P18.1	10.7369	1.67593	9.89498e-25	SEC61G
69	RPL21	53.0661	0.402704	0	HLA-A	17.2644	0.60018	1.87647e-64	RNASE6	32.0482	2.4781	3.69572e-223	CRISP3	32.9368	4.94333	7.30132e-236	TYROBP	27.9684	0.938385	4.32996e-170	HSPA8	23.6426	1.05069	3.39015e-121	NUSAP1	20.0113	2.19717	3.88654e-87	TRDC	11.4564	3.5388	3.70078e-28	RPL3	24.2266	0.690142	3.24055e-127	HLA-DRA	13.7583	0.740353	8.99134e-41	RPL9	11.5681	0.410664	1.0314e-28	RPL36	10.688	0.303049	1.6547e-24	GSN
70	RPS13	52.6398	0.467703	0	RPL28	17.2442	0.39772	2.63428e-64	CD36	31.6577	2.68462	9.37113e-218	ITGAM	31.8611	3.59536	1.02067e-220	RAC2	27.8223	1.22653	2.53231e-168	ATP5G2	23.2438	0.85689	3.91674e-117	LSM3	19.7144	0.893029	1.41548e-84	OST4	11.4396	0.463154	4.45569e-28	RPS27	24.1609	0.430092	1.56942e-126	RP11-495P10.7	13.6923	5.68378	2.21336e-40	RPL23	11.5648	0.465618	1.05998e-28	CD52	10.5836	0.793705	5.0014e-24	COL17A1
71	RPLP0	51.9635	0.490355	0	RPS3	17.0593	0.328359	6.27334e-63	ATP5E	31.5765	0.639918	1.20296e-216	CTSS	31.6747	1.54965	3.80655e-218	ACTN1	27.8127	2.0752	3.2954e-168	ARL6IP1	23.132	1.46184	5.18574e-116	GSTM3	19.6762	3.99713	2.99713e-84	ARHGDIB	11.4315	0.349101	4.84763e-28	RPL28	23.8342	0.753372	3.99583e-123	SRSF5	13.6465	0.834995	4.1113e-40	EMB	11.4469	1.01086	4.06275e-28	RPS23P8	10.4587	1.49756	1.84316e-23	HLA-C
72	RPS2	51.2132	0.51058	0	GRN	17.0363	0.765981	9.20875e-63	CFP	31.3706	2.34192	7.85169e-214	OLFM4	31.653	4.18148	7.53256e-218	ATP8B4	27.4114	1.9615	2.14386e-163	RPL9	22.997	0.60521	1.16276e-114	TMEM14C	19.6048	1.55009	1.21887e-83	PSMB9	11.3669	1.04402	1.01073e-27	RPL9	23.7145	0.747488	6.82132e-122	RPL32	13.524	0.390867	2.15003e-39	RPLP0	11.3397	0.465846	1.37124e-27	SON	10.426	0.572782	2.55002e-23	CANX
73	NPM1	51.0534	0.646139	0	MFSD10	16.7824	1.15665	6.7742e-61	LGALS3	31.0092	2.33593	6.1765e-209	FPR1	31.6135	3.58041	2.62015e-217	GMFG	27.2286	0.728836	3.1663e-161	RPL18	22.9742	0.635303	1.94263e-114	HBQ1	19.4962	4.36201	1.01582e-82	RPL36AL	11.1051	0.369923	1.895e-26	RPS5	23.5325	0.844872	4.85842e-120	HSP90AB1	13.4897	0.747778	3.39338e-39	RPL37	11.3395	0.40792	1.37124e-27	RP11-425L10.1	10.4172	1.36581	2.77712e-23	VAT1
74	SEPP1	50.472	2.09382	0	RPL9P9	16.6551	0.54483	5.61424e-60	TIMP1	30.8269	1.31082	1.7339e-206	FGR	30.7668	2.80773	7.87475e-206	LCN2	26.8686	1.75366	5.41685e-157	RPL6	22.913	0.670259	7.8387e-114	LSM5	19.2765	0.932295	7.19962e-81	PFN1	11.0788	0.356815	2.52248e-26	RPL38	23.2806	0.883118	1.7631e-117	RPS15A	13.4197	0.479775	8.66998e-39	RPL27	11.0837	0.419549	2.40923e-26	HBG2	10.3938	1.17012	3.50339e-23	TPT1
75	RPS25	48.205	0.417901	0	LYST	16.5775	1.35404	2.02705e-59	PFN1	30.5556	0.752477	7.16856e-203	CFL1	30.6765	0.621493	1.2514e-204	CSF3R	26.8422	1.29871	1.09497e-156	CKS2	22.8153	1.36006	7.26461e-113	NOP10	19.1558	0.859413	7.24714e-80	ID2	10.9769	1.7131	7.76958e-26	IGLL1	22.9516	1.89244	3.5497e-114	RPL37A	13.3191	0.453805	3.32045e-38	MNDA	11.0634	0.757615	2.9977e-26	RPL15P3	10.3745	1.37169	4.26018e-23	RAB13
76	PFDN5	48.1009	0.479047	0	GPI	16.5255	1.0769	4.76277e-59	MYL6	30.2136	0.639414	2.34068e-198	BCL2A1	30.6391	3.30127	3.92742e-204	GYG1	26.7425	2.09808	1.57197e-155	RPS20	22.4649	0.491383	2.01058e-109	RAD23A	18.8934	1.6926	1.06838e-77	LINC00861	10.9358	4.71516	1.2137e-25	GAPDH	22.8081	0.668311	9.40459e-113	HSH2D	13.3093	1.54613	3.71788e-38	GPI	10.7835	1.15837	6.14467e-25	EIF3E	10.216	0.728316	2.16905e-22	DPY19L1P1
77	EEF1B2	47.2022	0.496902	0	APLP2	16.2569	0.921359	3.83526e-57	CPVL	29.911	2.61015	2.08113e-194	OAZ1	30.4866	0.72376	4.15692e-202	FAM107B	26.6894	2.23629	6.43527e-155	HSPE1	22.4271	0.978902	4.65912e-109	CALM2	18.8044	0.608492	5.69566e-77	PTPRC	10.5734	1.27518	5.90798e-24	PPIA	22.5738	0.929295	1.91258e-110	TRDC	13.2257	3.81283	1.10398e-37	VAT1	10.607	1.43463	4.03711e-24	BEX3	10.1591	1.30041	3.87168e-22	HMGB2
78	RPS21	46.8043	0.432296	0	RPL26	16.1433	0.386534	2.38918e-56	LINC01272	29.3872	3.69096	1.16056e-187	CHI3L1	30.3131	3.98904	8.09804e-200	PRDX5	26.1587	1.09092	8.048e-149	RPSA	21.8042	0.751624	4.55044e-103	UBE2T	18.6616	2.17742	8.29241e-76	FGFBP2	10.558	5.03394	6.91285e-24	RPL32	22.5601	0.544558	2.57648e-110	RPL26	13.1864	0.467632	1.84365e-37	FUT4	10.5552	1.87512	6.92604e-24	RPL5	10.0684	0.316026	9.58538e-22	PKM
79	STMN1	46.6063	0.634348	0	RPS21	16.0754	0.371785	7.02711e-56	ANXA5	29.3111	2.667	1.07751e-186	CPNE3	29.1934	2.91226	2.37344e-185	GPI	25.9907	1.72686	6.43239e-147	SNRPE	21.6625	0.855409	9.85699e-102	NDUFA6	18.6234	1.1548	1.68132e-75	IL7R	10.5446	4.62636	7.85475e-24	RPL29	21.5677	0.839959	8.39916e-101	CNRIP1	13.0612	3.18717	9.53386e-37	DEFA3	10.555	0.443494	6.92604e-24	RPS20	10.0448	0.320396	1.20336e-21	GNAS
80	COX7C	46.3071	0.470264	0	DEFA4	16.0218	0.88437	1.65099e-55	LY86	29.286	2.44941	2.23479e-186	ORM1	29.0341	4.92385	2.45465e-183	RNASEH2C	25.9318	1.27619	2.96422e-146	RPL7A	21.6471	0.635298	1.3623e-101	SMIM1	18.5713	3.34092	4.42329e-75	AHSP	10.1208	0.756607	6.16132e-22	ATP5G2	21.0754	0.977158	3.04075e-96	SH3BGRL3	12.975	0.539454	2.92539e-36	MYB	10.5142	1.25298	1.05404e-23	RPLP0	9.99053	0.364311	2.06997e-21	B4GALT5
81	RPL38	46.1647	0.445975	0	AK2	15.9746	0.789982	3.49485e-55	AP1S2	29.1721	1.92064	6.20811e-185	QPCT	28.7964	4.11351	2.36677e-180	CTSD	25.8072	1.45585	7.3699e-145	SNRPD2	21.5574	0.791074	9.3051e-101	EMC3	18.4942	1.59506	1.84077e-74	LCK	9.99837	4.6314	2.09346e-21	RPL34	20.9661	0.457999	3.00487e-95	SLC40A1	12.7186	1.8852	7.89543e-35	GLRX	10.5078	0.841265	1.11969e-23	EEF1B2	9.81991	0.397271	1.12028e-20	GNG5
82	RPL18A	45.8153	0.472872	0	RACK1	15.8915	0.386954	1.30789e-54	RGS2	28.8478	2.70456	7.50018e-181	TMSB4XP4	28.7912	1.5352	2.73354e-180	CALM1	25.5659	0.915662	3.63946e-142	SNRPD1	21.4278	0.908187	1.50016e-99	YBX3	18.4581	1.80855	3.57417e-74	TRAF3IP3	9.99319	1.15974	2.19101e-21	RPL18	20.9487	0.721662	4.28785e-95	CITED2	12.6997	1.10265	9.98188e-35	RPL26	10.4947	0.328666	1.26849e-23	RP11-466H18.1	9.79322	0.817395	1.45058e-20	TXN
83	RPL7A	44.0942	0.430847	0	RPL39	15.8746	0.39218	1.69604e-54	CAP1	28.4994	1.15932	1.62027e-176	OLR1	28.7327	4.64465	1.46946e-179	CLEC5A	25.4402	2.89454	8.96539e-141	RPL39	21.1778	0.552274	3.09227e-97	CKS2	18.2211	1.1464	2.76631e-72	CMC1	9.97683	1.40764	2.56673e-21	RPL18A	20.8428	0.727451	3.89745e-94	HMGB1	12.6657	0.647912	1.52696e-34	CANX	10.3988	0.923514	3.3924e-23	FAM30A	9.39788	1.43677	6.39913e-19	CTSD
84	TAGLN2	44.0674	0.735609	0	RGCC	15.8207	1.49471	3.96355e-54	CFL1	28.3498	0.611253	1.13848e-174	PFN1	28.6186	0.689909	3.87093e-178	MSRB1	25.3575	1.85868	7.31827e-140	RPL24	20.8687	0.635663	2.06009e-94	GLRX5	18.1974	2.36435	4.24268e-72	FCGR3A	9.56916	2.78316	1.40884e-19	NPM1	20.6264	0.922821	3.45819e-92	ITM2B	12.6246	0.75017	2.55406e-34	RPS8	10.1419	0.37213	4.76637e-22	RPL23AP42	9.32697	1.48708	1.21714e-18	MRPL51
85	ITM2A	44.0551	1.1923	0	CNIH4	15.7765	0.992563	7.91762e-54	CAPG	28.1061	1.34564	1.09979e-171	RTN3	28.4213	1.59085	1.07675e-175	GPR160	24.3847	2.74816	2.38823e-129	BTF3	20.2629	0.608977	5.3656e-89	RAN	18.1291	0.724891	1.46794e-71	MALAT1	9.48115	0.413266	3.26611e-19	HLA-A	20.5232	1.06568	2.87291e-91	DDX5	12.6155	0.691694	2.8192e-34	COX6B1	9.98359	0.44464	2.30554e-21	GTSF1	9.23833	1.44816	2.75114e-18	CYBA
86	DBI	43.4569	0.641552	0	RPL4	15.6597	0.428078	4.91449e-53	EMP3	28.0813	1.1466	2.19551e-171	MIR223	28.2046	1.44194	4.93423e-173	FCER1G	24.219	0.96908	1.33499e-127	SLC25A6	20.1623	0.789618	4.07491e-88	ANK1	18.12	4.66172	1.72502e-71	GZMK	9.47829	4.74529	3.33505e-19	RPL5	20.4947	0.643856	5.10794e-91	TPM4	12.5095	1.37123	1.06806e-33	RPL28	9.90073	0.378399	5.26376e-21	RPL34P18	9.12259	1.76322	7.88696e-18	SERPINB10
87	CPA3	43.0517	1.87848	0	ZFP36L2	15.6338	0.566227	7.2597e-53	NCF2	27.9297	2.66907	1.52987e-169	CEACAM1	28.094	4.62464	1.10448e-171	PKM	24.2076	1.08552	1.75284e-127	RPS15A	20.1181	0.536401	9.8616e-88	GTF3C6	18.0629	1.01237	4.82459e-71	EMP3	9.43154	0.636946	5.14778e-19	CYTL1	20.2921	1.89591	3.11253e-89	CIRBP	12.3885	1.00338	4.78739e-33	UBA52	9.85088	0.33265	8.6005e-21	HBM	9.10089	1.21391	9.58165e-18	CYSTM1
88	RPS16	42.9039	0.422081	0	RPS10	15.6234	0.441588	8.47172e-53	DUSP1	27.6607	1.41967	2.71301e-166	GYG1	27.9686	2.20488	3.713e-170	SERPINA1	23.8898	2.01081	3.65633e-124	HSP90AB1	19.984	0.807693	1.44593e-86	MINPP1	17.9721	2.95876	2.45933e-70	ISG20	9.27089	1.87064	2.30735e-18	BTF3	19.7464	0.745488	1.75876e-84	RPL7A	12.3398	0.483407	8.63393e-33	PKM	9.72111	0.689561	3.08276e-20	RP11-112J1.1	8.83465	2.12955	1.06811e-16	MIR223
89	HNRNPA1	42.5936	0.536146	0	VAT1	15.4315	1.28282	1.67399e-51	C10orf54	27.4898	1.96889	3.01975e-164	HLA-E	27.6384	1.27318	3.59545e-166	NCF4	23.8745	1.49891	5.24841e-124	HLA-DRA	19.9726	0.801877	1.78125e-86	GATA1	17.9591	3.51691	3.09737e-70	HCST	8.92651	0.403387	5.26496e-17	GYPC	19.7196	1.38443	2.95579e-84	RPL18	12.2185	0.456487	3.83997e-32	VAMP8	9.66162	0.438437	5.45132e-20	RPS25	8.81566	0.339749	1.25237e-16	RNASEH2C
90	SNHG8	42.4382	0.753473	0	RPL15	15.418	0.276616	2.04857e-51	TNFSF13B	27.4037	1.30997	3.20108e-163	ATP5E	27.5286	0.556358	7.42161e-165	CLC	23.5447	1.96204	1.30982e-120	MGST1	19.9014	0.790119	7.33167e-86	ARL6IP1	17.7618	1.18768	1.05078e-68	CLEC2D	8.72784	3.28164	3.07197e-16	RPL35	19.5822	0.637387	4.38743e-83	CYTL1	12.1948	1.42837	5.09437e-32	PLEK	9.61011	0.816171	8.94681e-20	IGKC	8.8148	0.483366	1.25542e-16	AMPD3
91	RPL14	41.3928	0.433417	0	CLC	15.3775	1.02349	3.76875e-51	YWHAB	27.0302	0.8374	8.31649e-159	TKT	27.1257	1.30095	4.49021e-160	FCN1	23.3654	1.35098	8.73006e-119	RPL32	19.8313	0.423568	2.93286e-85	TUBA1B	17.6293	0.596339	1.09428e-67	S100A10	8.60938	0.501323	8.49163e-16	RPSA	19.5622	0.873967	6.4291e-83	RPL3P4	12.1459	0.811535	9.2128e-32	SERPINA1	9.58489	1.31816	1.12872e-19	RP11-92K2.2	8.69805	1.7458	3.44516e-16	H2AFV
92	RPL23	40.0301	0.374572	0	MYB	15.1422	1.09855	1.37637e-49	HCST	26.632	0.804624	3.61484e-154	GRN	26.7954	1.28477	3.33463e-156	HMGB2	23.1595	0.964487	1.04583e-116	RPS28	19.7741	0.556793	8.96319e-85	CDKN3	17.5895	2.19761	2.2029e-67	IGHG3	8.59518	1.1878	9.5548e-16	RPL30	19.5093	0.564057	1.7939e-82	IGFBP7	12.0898	0.978254	1.81255e-31	MFSD10	9.48559	1.1089	2.88637e-19	PPBP	8.68164	2.64095	3.96024e-16	SEC61B
93	SH3BGRL3	39.9169	0.402216	0	RAB27A	15.1355	0.867301	1.51209e-49	ZFP36	26.5249	1.8334	6.20781e-153	P2RY13	26.1018	3.3239	3.09346e-148	RTN3	23.1393	1.32997	1.6646e-116	HSPD1	19.6715	1.06059	6.7589e-84	SLC2A1	17.5479	3.89153	4.555e-67	CD3G	8.52132	4.40256	1.79251e-15	CD99	19.5087	0.962126	1.79799e-82	RPL12	12.0787	0.469064	2.05758e-31	PDIA6	9.43896	0.709666	4.45536e-19	RPL13AP5	8.19159	1.25641	2.50268e-14	RGCC
94	RPL41	39.241	0.370943	0	RAB32	15.0028	1.01032	1.10772e-48	BLVRB	26.0168	1.25989	3.87052e-147	MYH9	25.8714	1.91202	1.23635e-145	UGCG	23.0177	3.43616	2.74423e-115	RPL37	19.5596	0.519226	6.04538e-83	CDK1	17.3527	2.28168	1.36844e-65	S100A11	8.51459	0.416135	1.88887e-15	ADRM1	19.4754	1.83245	3.41485e-82	RPL9	12.061	0.448888	2.51403e-31	NCOA4	9.39438	0.780557	6.77111e-19	RPL9	7.9955	0.281324	1.22898e-13	CPNE3
95	COMMD6	39.0882	0.432973	0	PPIB	14.9031	0.655459	4.91393e-48	CALM1	25.547	0.814257	7.0071e-142	BRI3	25.6225	2.26429	7.44221e-143	CLEC12A	22.673	1.40447	7.25488e-112	RPL29	19.4671	0.631614	3.66564e-82	HSPE1	17.3291	0.79597	2.05588e-65	RPS28	8.49386	0.257153	2.24577e-15	HLA-B	19.4227	0.899581	9.4415e-82	RPS2	11.9886	0.418415	5.99861e-31	SYNGR1	9.36429	0.798931	8.95401e-19	PFDN5	7.98961	0.266643	1.28298e-13	GSTO1
96	RPL6	38.5446	0.389095	0	RPL3	14.4822	0.347882	2.3796e-45	PLBD1	25.4423	2.75187	1.00436e-140	CLEC12A	25.5207	1.57096	1.00535e-141	YWHAH	22.5771	1.90353	6.36104e-111	HSPB1	19.4289	1.07341	7.63943e-82	NDUFC1	17.3071	0.994952	3.00115e-65	FYB	8.22693	0.908895	2.09895e-14	S100A12	18.8868	0.984906	2.76522e-77	HPGD	11.4323	4.55093	4.11751e-28	APP	9.34217	1.86379	1.09741e-18	RPL13P12	7.8821	0.827345	3.00854e-13	MTDH
97	FOS	38.3907	0.605729	0	RPS11	14.4464	0.319134	3.97466e-45	CYBA	25.3266	0.820801	1.89094e-139	CD63	25.387	0.758795	3.0036e-140	ARG1	22.1574	2.63772	7.67035e-107	MTATP6P1	19.4027	0.825085	1.26181e-81	NDUFA4	17.2834	0.606234	4.48111e-65	CD53	8.17044	0.62518	3.28618e-14	SYNGR1	18.8372	1.32045	6.99005e-77	HMGN3	11.0938	0.717105	1.86631e-26	LYST	9.28625	1.28441	1.84751e-18	MTCO1P12	7.81507	0.958183	5.0394e-13	TNFAIP8
98	C1orf186	37.6202	1.48429	1.46678e-307	RPL13A	14.3613	0.326903	1.34182e-44	CALM2	24.9775	0.628902	1.24259e-135	CKAP4	25.0475	4.21523	1.56248e-136	LAIR1	22.0743	1.34706	4.79567e-106	HMGN2	19.3651	1.29505	2.60086e-81	METAP2	17.2003	1.38282	1.86579e-64	CTSW	8.12704	0.897757	4.67967e-14	MTATP6P1	18.5697	0.981315	1.03635e-74	P2RX5	10.9799	3.30411	6.49798e-26	MTCO1P12	9.11073	0.935819	9.14244e-18	AC004453.8	7.79315	1.39469	5.91462e-13	SLC2A5
99	MALAT1	36.8412	0.527624	5.81661e-295	GRK2	14.0792	1.03913	7.28241e-43	KCTD12	24.9095	4.12345	6.74686e-135	ALOX5	24.78	3.71533	1.23167e-133	NEAT1	21.8988	1.04806	2.27794e-104	MAD2L1	18.9657	1.81891	5.41941e-78	GTSF1	17.1559	1.57768	3.98725e-64	RPL30	8.11408	0.202222	5.17931e-14	RPL9P9	18.486	0.898421	4.86321e-74	NACA	10.9774	0.37957	6.63512e-26	RPS21	9.08149	0.369298	1.18988e-17	RPS27AP16	7.60117	1.32438	2.59689e-12	BAZ1A
100	RPS7	35.8764	0.360446	9.9547e-280	CSF3R	13.9347	0.637189	5.52778e-42	TXNIP	24.5427	1.15613	5.84687e-131	FYB	24.7716	1.71069	1.51174e-133	CTSG	21.5378	0.887267	5.8099e-101	TUBB4B	18.8089	1.53266	1.04757e-76	EIF2AK1	17.1258	2.12862	6.66431e-64	TOMM7	8.05388	0.419378	8.4427e-14	RPL12	18.2923	0.624911	1.71561e-72	BTF3	10.8883	0.45378	1.75933e-25	MYDGF	9.02069	0.779926	2.05387e-17	RPS13	7.53177	0.272712	4.35254e-12	ACTR2
101	MGST1	35.7281	0.578379	2.01308e-277	HMGA1	13.8038	0.749041	3.38323e-41	CSTB	24.5255	1.47911	8.86923e-131	DEFA4	24.5395	1.05928	4.65001e-131	CITED2	21.4129	1.17932	8.51774e-100	RPS26	18.7825	0.506516	1.70868e-76	GUK1	17.0987	1.23056	1.05676e-63	HOPX	8.016	1.07592	1.1439e-13	RP4-765C7.2	18.2719	2.36731	2.47245e-72	RPL7	10.8469	0.3366	2.74913e-25	PRSS21	9.01628	1.37898	2.12648e-17	TMEM59	7.51119	0.503318	5.05068e-12	CLEC5A
102	RPS28	35.6469	0.333634	3.62652e-276	NEAT1	13.7993	0.634585	3.572e-41	EVI2B	24.3142	1.33203	1.54923e-128	NCF4	24.3068	1.54783	1.37208e-128	CEBPE	21.3969	2.58421	1.19557e-99	HNRNPC	18.7353	0.799256	4.11792e-76	UBAC1	17.0367	3.19507	3.04487e-63	PSME2	7.94838	0.527926	1.93796e-13	LYZ	18.2288	1.09906	5.39685e-72	LAPTM4A	10.8414	0.940418	2.9027e-25	RPS2	8.79032	0.403431	1.61217e-16	RP11-371A22.1	7.49403	0.959012	5.73285e-12	TMEM123
103	RPL4	35.3514	0.38264	1.29749e-271	FUT4	13.5203	1.58504	1.61556e-39	PKM	24.1774	0.983926	4.27404e-127	RAC2	24.3033	1.08318	1.48733e-128	TMBIM6	21.2843	0.763305	1.3161e-98	DUT	18.6411	0.92383	2.38773e-75	CENPW	16.6266	1.54653	3.0415e-60	COX6C	7.88551	0.28415	3.19638e-13	MIF	18.0716	1.14576	9.35592e-71	RPL28	10.7793	0.369413	5.63711e-25	RPL7A	8.78441	0.34164	1.69015e-16	RPS2P46	7.43902	0.780487	8.59561e-12	GGTA1P
104	ADA	34.9924	1.59768	3.94063e-266	EMB	13.4654	0.726985	3.35674e-39	MRPL33	24.0274	0.915359	1.57272e-125	ELANE	24.2211	0.840177	1.09223e-127	AGTRAP	21.1779	1.65982	1.26253e-97	HMGA1	18.6363	1.13863	2.58836e-75	RRM2	16.4289	1.89615	7.95208e-59	PSME1	7.80106	0.429973	6.16928e-13	HSPB1	17.9247	1.20548	1.31594e-69	RPL5	10.7487	0.411297	7.80926e-25	RP11-234A1.1	8.69225	0.582258	3.75995e-16	TXN	7.29485	0.280966	2.48121e-11	OLFM4
105	UBA52	34.864	0.299199	3.48965e-264	PDIA6	13.2918	0.592287	3.42002e-38	FPR1	23.9089	2.79067	2.6633e-124	PLSCR1	24.135	2.1173	8.76649e-127	BST1	21.1487	2.19081	2.3327e-97	RPL36A	18.3515	0.543562	4.98254e-73	COX17	16.3398	0.885058	3.41584e-58	RP11-761N21.2	7.77472	0.762328	7.52328e-13	RPS26	17.8771	0.682903	3.06591e-69	GPX1	10.6973	0.599602	1.35257e-24	AGTRAP	8.66929	1.12455	4.57687e-16	AC007969.5	7.18029	0.815366	5.65521e-11	GSTP1
106	RPLP1	34.4906	0.278636	1.45906e-258	CANX	13.2196	0.690641	8.8946e-38	ARPC5	23.7161	0.939747	2.6314e-122	FAM101B	24.0851	2.00154	2.91086e-126	GNAI2	21.1092	1.30293	5.36401e-97	GSTP1	18.2204	0.651456	5.46617e-72	TUBG1	16.2404	2.75068	1.70717e-57	CD48	7.76764	1.76158	7.91689e-13	HLA-DMA	17.6231	1.52287	2.77762e-67	HNRNPK	10.5599	0.60365	5.75061e-24	RP11-466H18.1	8.65615	0.627165	5.10953e-16	AIF1	7.10703	0.292003	9.5611e-11	SPN
107	AIF1	34.4762	0.407005	2.38515e-258	ENO1	13.141	0.407968	2.50592e-37	CASP1	23.3245	2.0641	2.64468e-118	C5AR1	24.0037	3.99769	2.06101e-125	DPY19L1P1	21.0411	3.50739	2.25164e-96	TUBA1C	18.2074	1.38164	6.88401e-72	CAST	16.1628	2.06862	5.98787e-57	CD247	7.71454	4.21095	1.17875e-12	RP11-234A1.1	17.6168	1.01076	3.07446e-67	HNRNPA0	10.5349	0.955441	7.45405e-24	TMEM258	8.6053	0.430214	7.92865e-16	SNRPD2	7.0689	0.337273	1.23935e-10	CALM1
108	CFD	34.2376	0.603625	8.50692e-255	PPP1R27	13.139	2.73883	2.55679e-37	HLA-DMA	23.2693	1.42498	9.55062e-118	EVI2B	23.9318	1.4448	1.15349e-124	TCN1	20.8536	2.61757	1.14564e-94	HNRNPA2B1	18.0751	0.730466	7.47377e-71	GYPE	16.0545	5.71497	3.43964e-56	KLRF1	7.69804	4.58352	1.33489e-12	VAMP8	17.4305	0.757322	8.00671e-66	OAZ2	10.4265	1.54022	2.31614e-23	EEF1A1	8.59315	0.314747	8.72321e-16	RPS7P1	6.90447	1.077	3.93667e-10	FAM101B
109	PABPC1	34.0895	0.320341	1.33686e-252	RPL21	12.9675	0.199366	2.41291e-36	FGR	23.1407	2.15573	1.87901e-116	FOLR3	23.5037	3.92418	2.96819e-120	TUBA4A	19.9115	2.12157	2.53558e-86	RPL23	17.9872	0.564448	3.58227e-70	SKP1	15.9153	0.638599	3.18152e-55	CARD16	7.60721	0.706094	2.68012e-12	CAV1	17.2784	3.93157	1.1216e-64	RPS23	10.4108	0.374721	2.71669e-23	CD63	8.52211	0.410408	1.5905e-15	BTF3	6.89109	0.222578	4.29188e-10	SLC44A1
110	SRSF5	33.2126	0.656852	8.80839e-240	SSR4	12.7656	0.45	3.27002e-35	RHOA	22.9941	0.712315	5.52755e-115	HMGB2	23.3994	0.958094	3.42493e-119	NSUN5	19.8229	2.3548	1.47453e-85	SRSF3	17.9654	0.794586	5.27106e-70	NDUFB1	15.7561	0.65804	3.94896e-54	S100A9	7.58061	0.369157	3.25976e-12	RPS20	16.9493	0.528299	3.1394e-62	RPL39	10.3523	0.392357	4.98408e-23	CLEC12A	8.48762	0.860422	2.11969e-15	HSP90AB1	6.86509	0.412305	5.09158e-10	ROMO1
111	RP11-620J15.3	32.5848	0.652596	8.27358e-231	MFSD1	12.3712	0.637643	4.67712e-33	HLA-DRB6	22.8787	1.87678	7.72566e-114	HSPA1A	23.3356	2.24553	1.51946e-118	DEFA8P	19.7681	4.16657	4.3636e-85	RPL5	17.9159	0.49957	1.27508e-69	FAM210B	15.7433	2.73802	4.81774e-54	ATP5L	7.53702	0.213043	4.53579e-12	CD34	16.8886	1.75144	8.73481e-62	ATP5B	10.3142	0.683874	7.37007e-23	RPS10	8.47055	0.357959	2.44231e-15	ATP5L	6.79793	0.205978	7.99841e-10	RAB27A
112	HMGN3	32.1807	0.672654	4.00872e-225	EIF3E	12.2471	0.476909	2.12437e-32	HLA-A	22.7618	0.771715	1.11341e-112	ARPC3	22.9672	0.595616	7.72079e-115	ARPC1B	19.7175	0.770957	1.18375e-84	ATP5G3	17.8915	0.724952	1.96102e-69	SPTA1	15.0204	4.57165	3.28081e-49	IFITM3	7.4877	0.535195	6.5812e-12	SMIM24	16.4159	1.13691	2.33744e-58	CD44	10.1407	0.813014	4.33691e-22	RGCC	8.44902	1.34534	2.92282e-15	RPL26P19	6.7065	1.54991	1.49318e-09	EAF2
113	AE000661.37	31.8246	1.70546	3.55753e-220	RPL6	12.2111	0.337241	3.28537e-32	TMSB4XP4	22.2337	1.09298	1.62094e-107	CSF3R	22.9322	1.12955	1.71899e-114	RP11-1143G9.4	19.699	1.48671	1.69775e-84	RPL13	17.7676	0.450752	1.78784e-68	CCNB1	15.0183	2.16425	3.3745e-49	TCF7	7.41411	4.0036	1.13369e-11	RPL22	16.3728	0.75934	4.70966e-58	IER2	10.0667	1.04369	9.1749e-22	RP11-1143G9.4	8.3396	1.01165	7.30764e-15	RPL10A	6.44833	0.271678	8.10617e-09	ABRACL
114	EEF1A1	31.4021	0.273801	2.2449e-214	SPARC	12.1965	1.27136	3.90924e-32	SRGN	22.1333	0.776503	1.50333e-106	NCF2	22.8949	2.50469	4.03079e-114	BRI3	19.2551	1.80791	9.5898e-81	RPS8	17.7402	0.487862	2.88938e-68	RPL36AL	14.8498	0.498892	4.21768e-48	SUB1	7.40097	0.329355	1.24597e-11	EGFL7	16.2766	1.99107	2.25906e-57	CALM2	9.89085	0.472709	5.33485e-21	VSTM1	8.32672	1.39979	8.10808e-15	RPL13A	6.44326	0.197401	8.35196e-09	AIG1
115	SKP1	30.7825	0.454356	5.17247e-206	AGTRAP	11.9591	0.943437	6.96597e-31	PPT1	22.0584	1.27293	7.85261e-106	PGD	22.7322	1.37607	1.64927e-112	FAM46A	19.2222	1.41448	1.80082e-80	SHFM1	17.6791	0.728474	8.49981e-68	KLF1	14.8289	3.46856	5.72022e-48	RPL38	7.35428	0.221887	1.75301e-11	GMFG	16.101	0.669083	3.89301e-56	CD7	9.79816	2.41532	1.32547e-20	APLP2	8.29406	0.832569	1.06251e-14	CAT	6.38103	0.425431	1.24306e-08	CAT
116	RPS10	30.7394	0.309742	1.93495e-205	TPP1	11.9529	0.635506	7.46436e-31	HLA-E	22.0082	0.947612	2.36642e-105	LITAF	22.7016	1.4182	3.29495e-112	TMEM123	19.2203	1.09826	1.8618e-80	RPL27	17.5912	0.465072	3.99756e-67	HIGD1A	14.8265	1.63042	5.91519e-48	CD7	7.33179	1.96065	2.06449e-11	UBA52	15.9431	0.60216	4.82383e-55	RPL30	9.76088	0.346147	1.90462e-20	RPS27A	8.27428	0.247846	1.24256e-14	NAP1L1	6.25401	0.406008	2.73982e-08	ALAS1
117	DAD1	29.4329	0.552958	2.31618e-188	TNFSF13B	11.8977	0.615409	1.43947e-30	CTSD	21.9627	1.19659	6.41446e-105	BST1	22.6884	2.3489	4.43444e-112	CDA	19.2166	1.74139	1.99137e-80	H2AFY	17.4671	0.766717	3.51735e-66	CENPN	14.7562	2.19295	1.67632e-47	RPS19	7.22257	0.146035	4.55455e-11	S100B	15.9171	2.82802	7.25418e-55	FAM46A	9.74342	1.13004	2.24921e-20	ACTN1	8.22575	1.09646	1.85605e-14	RPS3AP47	6.22036	1.38785	3.37415e-08	NSUN5
118	SMIM24	29.3503	0.85592	2.60621e-187	RPL19	11.8373	0.272858	2.94455e-30	CLEC12A	21.8602	1.26003	6.0679e-104	CMTM2	22.6029	3.89607	3.0729e-111	B4GALT5	18.9422	2.29855	3.73515e-78	SUMO2	17.457	0.798585	4.16898e-66	ATP5I	14.7399	0.574718	2.12786e-47	RPS15A	7.11782	0.218743	9.5342e-11	GSTP1	15.7411	0.703157	1.17186e-53	TESPA1	9.67847	2.42789	4.20582e-20	ATP8B4	8.14984	1.03651	3.45391e-14	SKP1	6.03513	0.332808	1.04492e-07	LYST
119	RPL22	29.2367	0.361686	7.24303e-186	RPS7	11.8366	0.345102	2.9537e-30	DUSP6	21.8188	1.75379	1.4922e-103	BLOC1S1	22.539	1.16934	1.29503e-110	HMGN2	18.7818	1.2626	7.73968e-77	HSP90AA1	17.4369	0.702721	5.89298e-66	DPM2	14.62	1.67776	1.23968e-46	PRF1	7.01473	3.67965	1.96902e-10	STMN1	15.597	0.728237	1.12116e-52	RPS9	9.65411	0.38266	5.30603e-20	PXK	8.08715	1.42063	5.70781e-14	RPL13AP25	5.99941	0.795655	1.29431e-07	SCP2
120	RPL27	29.2002	0.19779	2.09747e-185	ERLIN1	11.6801	1.22241	1.8728e-29	HCK	21.8011	1.93316	2.18987e-103	HLA-A	22.4155	0.826812	2.06837e-109	S100A12	18.7473	0.745442	1.46978e-76	CD52	17.4342	0.837139	6.13622e-66	ANP32B	14.6031	0.803519	1.58428e-46	CA1	6.95949	0.5934	2.85759e-10	PSME1	15.2496	0.83798	2.38284e-50	MORF4L1	9.65245	0.675708	5.36216e-20	CLEC5A	8.05008	1.71116	7.69608e-14	SNHG5	5.91472	0.334854	2.16567e-07	CLEC11A
121	HSP90AB1	28.5409	0.474322	3.89825e-177	BTG1	11.6546	0.535736	2.51264e-29	PILRA	21.7119	3.4204	1.5234e-102	SVIP	21.9414	1.42367	7.58506e-105	APP	18.6464	2.32322	9.71953e-76	RPL22	17.3472	0.635769	2.75938e-65	TIMM8B	14.4554	0.768746	1.35861e-45	PFDN5	6.92354	0.19378	3.65529e-10	RPS2	15.2105	0.625458	4.3037e-50	HACD1	9.62519	1.71153	6.91613e-20	DEFA4	8.04495	0.481033	7.9889e-14	CTD-2287O16.1	5.84731	0.827379	3.21254e-07	CEBPE
122	SRP14	28.4413	0.310996	6.63737e-176	RPL27	11.4475	0.277689	2.73342e-28	PLAC8	21.6265	0.720129	9.63025e-102	FKBP1A	21.8522	0.950784	5.29229e-104	LCP1	18.5755	0.794264	3.61327e-75	MT2A	17.2044	1.20423	3.23952e-64	HAGH	14.4284	2.44235	2.00421e-45	CLEC2B	6.86575	0.717151	5.44358e-10	LDHB	15.1815	0.699785	6.65166e-50	IL2RG	9.62059	0.842758	7.19221e-20	IDI1	8.03794	1.22373	8.42018e-14	HSPE1	5.84526	0.419353	3.24204e-07	UGCG
123	EEF1D	26.9995	0.43381	1.56702e-158	RGL4	11.4319	0.862813	3.25603e-28	CYBB	21.5704	1.93899	3.227e-101	CYP4F3	21.6937	4.08992	1.67578e-102	TNFAIP8	18.5198	1.55896	1.0106e-74	SNRPF	17.1136	0.861305	1.52666e-63	PVT1	14.2816	3.20104	1.64165e-44	AES	6.86396	1.10137	5.48978e-10	CLEC11A	15.1604	0.955127	9.11493e-50	RPS4Y1	9.59424	0.748862	9.18835e-20	CEACAM6	8.03636	1.11758	8.49018e-14	MGST1	5.82995	0.344777	3.54265e-07	PGD
124	IGKC	25.56	0.295339	4.32032e-142	RPS27A	11.427	0.249389	3.42362e-28	IFITM3	21.3645	0.958572	2.69805e-99	SERPINA1	21.1317	1.82708	2.84114e-97	FAM101B	18.1343	1.59194	1.17891e-71	RPS10	17.0759	0.598108	2.87568e-63	YBX1	14.1451	0.67165	1.14137e-43	IGHG1	6.7515	0.705965	1.18953e-09	SERPINB1	14.7049	0.74208	8.38161e-47	HLA-DRB1	9.52087	0.61124	1.84661e-19	NCOA7	7.87688	1.66111	3.02383e-13	RPLP1	5.76984	0.185671	4.99023e-07	YWHAH
125	GTF3A	25.517	0.706119	1.28916e-141	CTSD	11.4101	0.642059	4.13701e-28	VMP1	21.1846	1.53259	1.23707e-97	MGAM	20.9058	4.02654	3.29516e-95	C20orf27	18.1266	1.36114	1.35174e-71	NUSAP1	17.047	1.93846	4.68334e-63	BPGM	13.9333	2.80958	2.2599e-42	UCP2	6.64563	0.64463	2.4152e-09	RPS9	14.3912	0.540613	8.16074e-45	RBM3	9.46704	0.783874	3.07872e-19	GSTO1	7.76989	0.550813	6.98204e-13	HOPX	5.71817	1.00465	6.68788e-07	FBXO9
126	C6orf48	25.3483	0.616922	9.419e-140	RPS12	11.3593	0.290023	7.36778e-28	JAML	21.0566	3.17706	1.84088e-96	PRTN3	20.8781	0.925728	5.85906e-95	SERPINB10	18.0925	2.68173	2.49962e-71	SMIM24	16.9908	0.951809	1.2153e-62	CYCS	13.6672	0.872541	8.95926e-41	RPL36	6.51713	0.141782	5.57663e-09	TMEM176B	14.1675	2.45488	1.99542e-43	RPL24	9.38876	0.394257	6.45792e-19	C20orf27	7.67081	0.931823	1.49914e-12	RPL37	5.70109	0.179055	7.37081e-07	NDUFB9
127	SLC25A6	25.318	0.385629	2.00585e-139	RPL36	11.3078	0.275104	1.31284e-27	TMEM176B	21.0347	2.64422	2.90903e-96	ARPC2	20.8101	0.573181	2.41591e-94	CFL1	18.0116	0.438722	1.07909e-70	H2AFV	16.9622	0.810218	1.96627e-62	HMGB1	13.6023	0.533445	2.16727e-40	VAMP2	6.49999	0.835367	6.22658e-09	ATP5G3	14.0389	0.730066	1.2168e-42	2019-09-06	9.26868	0.848138	1.99414e-18	PGD	7.62387	0.778234	2.14988e-12	RSL24D1	5.6285	0.589292	1.11174e-06	CSF3R
128	RPL23A	25.0433	0.273572	2.02564e-136	EAF2	11.2387	0.677834	2.8143e-27	ARRB2	21.0163	1.37972	4.26864e-96	LGALS3	20.3251	1.84622	5.13957e-90	BEX1	17.9455	1.83575	3.52517e-70	NUDT5	16.9002	1.19772	5.60041e-62	CISD2	13.5635	1.47144	3.6602e-40	APOBEC3G	6.39343	1.62397	1.23815e-08	RPS10	14.0349	0.630697	1.27903e-42	ALDOA	9.24192	0.553695	2.53517e-18	RAB32	7.517	0.87752	4.76974e-12	GTF3C6	5.603	0.558409	1.28455e-06	BASP1
129	ENO1	24.8521	0.300677	2.39181e-134	RPL22	11.2186	0.348037	3.5139e-27	RAC1	20.8589	1.05488	1.15017e-94	LAPTM5	19.8902	0.680815	3.25302e-86	VAT1	17.786	1.55693	6.05207e-69	CHCHD2	16.8258	0.666737	1.96004e-61	CCNB2	13.5279	2.00446	5.93323e-40	LY6E	6.29041	0.752412	2.38059e-08	EEF1A1	13.9403	0.518749	4.8023e-42	RPS25	9.23896	0.404642	2.59258e-18	MGST1	7.40197	0.40703	1.11349e-11	RP11-475C16.1	5.47775	0.873587	2.53378e-06	BST1
130	GPX1	24.2994	0.396987	1.89249e-128	TYROBP	11.1798	0.373972	5.41539e-27	IGSF6	20.8102	3.61965	3.14873e-94	GSN	19.821	1.63728	1.28256e-85	CPNE3	17.7796	2.0405	6.75574e-69	SRSF7	16.8192	0.808063	2.18009e-61	UQCRQ	13.3922	0.527704	3.69005e-39	MYL6	6.26861	0.171536	2.72852e-08	PEBP1	13.5963	0.804	5.50404e-40	IDH2	9.15075	0.983015	5.82844e-18	AC133644.2	7.22627	2.86551	4.05234e-11	AC016739.2	5.44982	0.95572	2.94845e-06	XIST
131	RP11-354E11.2	24.2863	1.58111	2.59448e-128	LAIR1	10.8952	0.658736	1.24603e-25	TNFSF10	20.5933	2.70243	2.82651e-92	C1orf162	19.6234	1.00019	6.31661e-84	GNG5	17.6132	0.60724	1.29148e-67	PSME1	16.6552	0.730648	3.38224e-60	MBOAT2	13.3841	2.5309	4.10132e-39	LIMD2	6.24046	0.573359	3.23154e-08	HLA-DRB5	13.2336	1.94847	7.24573e-38	HMGN1	9.1149	0.497656	8.07597e-18	ERLIN1	7.1757	1.25593	5.82464e-11	SEC62	5.33843	0.374393	5.31162e-06	RAC2
132	ATP5G2	23.7636	0.312093	7.46244e-123	RPS25	10.8528	0.294239	1.96253e-25	GSTP1	20.5027	0.570431	1.81875e-91	BASP1	19.6215	2.54823	6.5306e-84	PSMB7	17.3697	0.791191	9.08885e-66	NDUFB4	16.6052	0.772421	7.75106e-60	EIF2S2	13.2081	0.704415	4.2682e-38	CD74	6.16187	0.349021	5.22815e-08	RGS10	13.224	1.98118	8.18129e-38	FXYD5	9.06862	0.547022	1.22992e-17	GYG1	7.02893	1.02042	1.65164e-10	EIF5B	5.21137	0.587722	1.0215e-05	SYK
133	HOPX	23.461	1.4296	9.44949e-120	NACA	10.7751	0.276448	4.51506e-25	MS4A7	20.0925	2.47317	7.55764e-88	CST7	19.3366	0.744235	1.69044e-81	PFN1	17.2906	0.490872	3.58613e-65	ANP32B	16.5578	0.873356	1.69493e-59	HSP90AA1	13.1081	0.551452	1.57889e-37	HLA-F	6.06037	2.03689	9.80542e-08	RPL13P12	13.0612	0.928992	6.90392e-37	SNHG6	8.98606	0.470047	2.56238e-17	RPS11	6.99582	0.256487	2.08457e-10	RP11-778D9.4	5.19021	2.02655	1.13844e-05	CLEC12A
134	TWISTNB	23.0679	1.24834	8.83993e-116	CREG1	10.7413	0.748592	6.48027e-25	POU2F2	20.05	2.96222	1.76906e-87	GNAI2	19.2739	1.22001	5.6531e-81	LYST	17.1917	1.51527	1.97575e-64	NAA38	16.3234	0.714321	8.00332e-58	LINC00152	13.0347	1.39045	4.11948e-37	DDX5	6.01924	0.285819	1.24274e-07	RP11-466H18.1	12.999	0.813699	1.55021e-36	GLUL	8.87703	0.752675	6.79854e-17	BAZ1A	6.97264	1.05756	2.44916e-10	RPL22	5.11163	0.216391	1.66772e-05	LSM5
135	CALM2	22.883	0.249382	6.15734e-114	MYDGF	10.7086	0.547512	9.18547e-25	AHNAK	19.6757	1.6265	3.03953e-84	CTSD	19.2576	1.14531	7.71196e-81	NDUFB1	17.0721	0.632831	1.51598e-63	RPS29	16.3081	0.372657	1.02373e-57	GFI1B	12.9355	2.41781	1.47314e-36	BIRC3	5.99434	2.04155	1.43878e-07	SCCPDH	12.9345	1.19396	3.55045e-36	RPS27A	8.83552	0.305812	9.81603e-17	DEFB1	6.95466	1.0112	2.76092e-10	FTLP3	5.05124	1.49766	2.26842e-05	CHCHD7
136	EEF2	22.7914	0.346296	4.9546e-113	ACTN1	10.6417	0.885331	1.86042e-24	HLA-DMB	19.6467	2.21463	5.36852e-84	VSTM1	19.1019	1.98641	1.52096e-79	STXBP2	17.0706	1.32924	1.54997e-63	TYMS	15.8756	1.26166	1.08765e-54	IFIT1B	12.8707	5.51319	3.38392e-36	C12orf75	5.90781	1.60027	2.39083e-07	RACK1	12.8374	0.518127	1.234e-35	EIF1AY	8.81194	1.21966	1.19995e-16	PNP	6.95288	1.16878	2.78515e-10	CTB-63M22.1	4.97442	0.909265	3.27204e-05	AGTRAP
137	PEBP1	22.4597	0.488686	8.82291e-110	RPL23A	10.4753	0.269869	1.07382e-23	CX3CR1	19.5741	3.65164	2.20528e-83	CORO1A	18.8426	1.24173	2.07195e-77	COX8A	16.9735	0.687559	8.08211e-63	COX6C	15.859	0.585646	1.40104e-54	UROS	12.8423	1.83243	4.87105e-36	PSMB8	5.90406	0.607196	2.43741e-07	HINT1	12.7827	0.556285	2.48176e-35	LGALS9	8.80977	1.03897	1.2174e-16	RPS7	6.8898	0.310423	4.28112e-10	RP3-417G15.1	4.97209	1.6472	3.30334e-05	IFI6
138	CNBP	22.4362	0.492516	1.49295e-109	IMPDH2	10.4665	0.633579	1.1729e-23	IFNGR1	19.4067	1.75851	5.79251e-82	SORL1	18.6592	1.52527	6.44453e-76	CNIH4	16.9641	1.16949	9.45845e-63	CDK1	15.7637	2.112	6.32423e-54	RPS27L	12.7795	0.511979	1.09171e-35	GMFG	5.859	0.178992	3.16769e-07	MGST1	12.7331	0.665112	4.66479e-35	NREP	8.7769	0.970227	1.61569e-16	C1orf228	6.86575	0.657273	5.0298e-10	SHFM1	4.94906	0.302518	3.68248e-05	TMEM87A
139	AGR2	21.9147	2.37229	1.59516e-104	HLA-B	10.4113	0.330198	2.08671e-23	APLP2	19.0337	1.06091	7.56768e-79	SLC2A3	18.3586	3.02932	1.70408e-73	LTA4H	16.7192	1.28248	5.84253e-61	HLA-DRB1	15.6906	0.717728	1.99206e-53	H1F0	12.7488	2.01517	1.61569e-35	UBL5	5.84031	0.215159	3.5294e-07	SNRPE	12.6974	0.65962	7.31577e-35	AE000661.37	8.76799	1.08072	1.74048e-16	MFSD1	6.84941	0.613236	5.6174e-10	RPL10	4.83066	0.20946	6.52624e-05	RAB5B
140	RSL1D1	21.8689	0.639429	4.34015e-104	FAM45A	10.2068	0.746688	1.73581e-22	TYMP	18.9964	2.39886	1.53353e-78	TUBA4A	18.0946	2.02547	2.08542e-71	SPN	16.3648	1.09652	2.06266e-58	KPNA2	15.6682	1.80889	2.82089e-53	ALAD	12.7159	2.42276	2.45491e-35	CSTB	5.81528	0.640503	4.06247e-07	UBL5	12.6051	0.602905	2.35709e-34	FOSB	8.71913	1.23982	2.65712e-16	STXBP2	6.76177	0.875578	1.01343e-09	RPL10P16	4.80621	1.27964	7.27252e-05	DUT
141	KLF6	21.863	0.710011	4.91796e-104	RPL14	10.1581	0.312999	2.82129e-22	EIF1	18.8991	0.430571	9.66123e-78	SUSD3	17.9771	3.27686	1.73361e-70	H2AFV	16.0087	0.723205	6.57632e-56	COX8A	15.6434	0.688672	4.13799e-53	UQCR10	12.7046	0.519286	2.83043e-35	COMMD6	5.65975	0.18368	1.00198e-06	IFITM1	12.585	2.21462	3.02176e-34	CDKN1C	8.66529	3.05838	4.24862e-16	LRRC75A-AS1	6.7605	0.318464	1.01862e-09	UPF2	4.78353	0.669259	8.08615e-05	PDIA6
142	IGLL1	21.6451	0.805309	5.66019e-102	RP11-1143G9.4	10.1577	0.788937	2.82129e-22	CORO1A	18.8596	1.10497	2.03224e-77	CARD16	17.8052	1.13588	3.75753e-69	ALAS1	15.8605	2.32667	6.98871e-55	SRP9	15.532	0.862045	2.35487e-52	DNAJC9	12.6819	1.37496	3.77312e-35	IGLC3	5.65951	0.993247	1.00198e-06	GTF2A2	12.4809	0.86656	1.10947e-33	MRPL16	8.59468	1.1536	7.83947e-16	SDF2L1	6.75007	0.980138	1.09051e-09	RP11-864N7.2	4.72183	0.712343	0.00010746	NEAT1
143	RPS4Y1	21.5727	0.600139	2.70198e-101	PPA1	10.1405	0.649845	3.33634e-22	ITM2B	18.7258	0.663219	2.50083e-76	MS4A3	17.7958	0.902966	4.43009e-69	DAZAP2	15.8604	0.680278	6.98871e-55	SNRPG	15.4852	0.65061	4.82356e-52	TSTA3	12.6568	1.90462	5.18042e-35	ARPC2	5.65433	0.190273	1.02929e-06	IFITM2	12.3754	0.630407	4.10568e-33	FTL	8.57386	0.263262	9.35191e-16	OAZ1	6.70269	0.259099	1.48498e-09	RPL11	4.55955	0.129115	0.000225816	STOM
144	ZFP36L2	21.2811	0.403979	1.39837e-98	RPS2P46	10.0767	0.506032	6.36393e-22	UBC	18.7104	0.619417	3.32558e-76	BTG1	17.7707	0.864092	6.90768e-69	MFSD10	15.8013	1.20091	1.78299e-54	RPS15	15.4821	0.41576	5.03462e-52	RPS26	12.5765	0.321511	1.42502e-34	LITAF	5.6366	0.579664	1.13353e-06	VAMP5	12.3606	2.06563	4.90438e-33	SRSF11	8.55583	0.768619	1.08855e-15	RPS4Y1	6.70246	0.57397	1.48498e-09	EIF3M	4.49811	0.414146	0.000299379	HDGF
145	SPINK2	21.0396	0.681076	2.30501e-96	RPL10A	10.0649	0.330739	7.14468e-22	DAZAP2	18.6913	0.711729	4.73796e-76	CEACAM6	17.6937	1.56513	2.71082e-68	ACTR2	15.6681	0.856913	1.44383e-53	CCNB2	15.394	2.20758	1.9637e-51	PCNA	12.5752	0.81506	1.44608e-34	EEF1D	5.6281	0.265215	1.1831e-06	COX6B1	12.3522	0.582368	5.41604e-33	SARAF	8.54912	0.691698	1.14834e-15	PPT1	6.67674	0.70398	1.75761e-09	OCIAD2	4.49438	0.792401	0.000303349	GYPC
146	AC004791.2	21.0196	1.02021	3.50192e-96	GPR160	9.93749	1.38062	2.5759e-21	GNAI2	18.6683	1.08232	7.2661e-76	TMEM55A	17.6512	2.37924	5.73864e-68	AMPD3	15.5877	2.65907	5.06965e-53	SNRPB	15.3556	0.820234	3.5312e-51	CPOX	12.5369	3.57733	2.32108e-34	CD8B	5.61809	4.33026	1.24967e-06	HLA-C	12.1674	0.680105	5.27083e-32	SON	8.5349	0.4709	1.29281e-15	F13A1	6.65063	1.51478	2.08449e-09	THUMPD3-AS1	4.3423	0.910244	0.000589925	ANXA11
147	RPS27L	20.9481	0.284713	1.56674e-95	CLEC5A	9.81461	1.39244	8.69758e-21	GLRX	18.6146	0.857065	1.97167e-75	CSTB	17.4869	1.22845	1.0324e-66	C1orf162	15.4905	0.793271	2.29715e-52	HMGN3	15.1417	0.698026	9.29279e-50	ACP1	12.4458	0.845052	7.28274e-34	FYN	5.47421	2.66853	2.72104e-06	NAA38	12.1621	0.679768	5.59161e-32	ACTB	8.49028	0.415562	1.89105e-15	ROMO1	6.64831	0.389988	2.11011e-09	NDUFA4	4.25992	0.176007	0.000841538	FUT4
148	C1orf228	20.8156	0.712192	2.4889e-94	RPL31	9.71481	0.252049	2.31756e-20	CLIC1	18.2486	0.62406	1.67766e-72	HCK	17.4774	1.76592	1.21423e-66	BAZ1A	15.4871	1.47061	2.41586e-52	PSMA7	15.1221	0.570643	1.2457e-49	TXNL1	12.4313	1.00143	8.68646e-34	GZMM	5.46986	4.43084	2.77145e-06	CFL1	12.1485	0.490535	6.56586e-32	RNF130	8.48561	0.925231	1.95968e-15	RPS2P46	6.60461	0.575613	2.80664e-09	SRSF5	4.24419	0.30774	0.000900918	MARCKS
149	FXYD5	20.7079	0.369597	2.32531e-93	HNRNPH1	9.67631	0.596382	3.36443e-20	PSMA7	18.0721	0.526402	4.13205e-71	CYBA	17.3133	0.618991	2.08672e-65	CAT	15.4547	0.608161	3.97571e-52	RBMX	15.118	0.864563	1.31802e-49	NDUFB3	12.4129	0.798279	1.09e-33	CX3CR1	5.45114	1.98983	3.05152e-06	COX5A	12.1088	0.663344	1.05959e-31	RPS24	8.44965	0.311522	2.65609e-15	FNDC3B	6.51111	1.29074	5.14442e-09	TNFSF13B	4.17774	0.474985	0.00118236	ATP8A1
150	CD74	20.4986	0.225547	1.73167e-91	SDF2L1	9.65708	0.856438	4.04161e-20	RNASE2	18.0145	0.594611	1.16592e-70	STXBP2	17.3042	1.38177	2.43741e-65	ABCA13	15.412	3.60419	7.65579e-52	RPS24	15.1078	0.414485	1.53061e-49	IFI27	12.3632	3.35604	2.01583e-33	KLRG1	5.42143	3.46444	3.58313e-06	PLAC8	12.0686	0.64836	1.71984e-31	RAB37	8.44477	1.39832	2.7569e-15	CTSA	6.49834	0.54735	5.58109e-09	SEPP1	4.11701	0.499492	0.00150212	HMGN1
151	RPL36AL	20.3609	0.191666	2.89381e-90	EIF3H	9.59109	0.389436	7.64505e-20	HLA-DQB1	17.9744	1.87062	2.39789e-70	ANKRD22	17.0048	3.23964	4.14754e-63	CAP1	15.2332	0.731576	1.1888e-50	RPL35	15.0845	0.436698	2.16708e-49	OST4	12.2654	0.49055	6.69278e-33	ANAPC16	5.41704	0.368537	3.66098e-06	ITM2C	11.9974	1.15015	4.04921e-31	SLC39A3	8.43885	1.14544	2.88694e-15	BEX1	6.48706	1.0987	5.99461e-09	RPS19P3	4.10816	1.3087	0.00155175	FOLR3
152	VAMP8	20.1471	0.233004	2.20137e-88	NPC2	9.56093	0.373101	1.01916e-19	TMBIM6	17.9499	0.584466	3.71225e-70	UGCG	16.99	2.91407	5.30627e-63	CTSA	15.0909	0.8075	1.0333e-49	LSM5	14.9255	0.718006	2.35605e-48	VPS29	12.2429	0.636831	8.81653e-33	NOSIP	5.32226	0.761965	6.08179e-06	NHP2	11.8674	0.78975	1.91019e-30	CHST12	8.42136	1.58702	3.33742e-15	FBXL17	6.4745	2.40167	6.49285e-09	RPL39P3	4.08811	0.992343	0.00167698	MSRB1
153	NFE2	20.0059	0.58972	3.75191e-87	LMO2	9.53676	0.848561	1.2758e-19	PYCARD	17.8961	0.830444	9.73417e-70	SRGN	16.9429	0.481454	1.18086e-62	GGTA1P	15.0085	3.03815	3.54752e-49	PEBP1	14.9093	0.70359	2.98838e-48	DECR1	12.1007	0.935146	4.99701e-32	RP11-234A1.1	5.30455	0.329801	6.62444e-06	FXYD5	11.8087	0.654727	3.82678e-30	BCKDHB	8.40004	2.65391	3.9847e-15	CAMP	6.45758	0.37965	7.21249e-09	RPS2	4.05421	0.150091	0.0019236	PIWIL4
154	NAA38	19.6579	0.372399	3.77756e-84	HSPB1	9.53334	0.455954	1.31284e-19	PTPRC	17.8943	1.36756	1.00073e-69	SDCBP	16.8157	1.15582	9.98025e-62	CYBB	14.9623	1.59886	7.09879e-49	RPL9P9	14.9033	0.599379	3.2525e-48	EIF1AY	11.9809	1.3683	2.11101e-31	LEPROTL1	5.25841	0.720858	8.47226e-06	LCN2	11.7939	0.908178	4.53885e-30	LRRC75A-AS1	8.34835	0.39246	6.15314e-15	SSR1	6.4094	0.707599	9.87077e-09	CTD-3035D6.1	4.03511	1.51645	0.00207113	GNAI2
155	APRT	19.6326	0.451439	6.19126e-84	RPS20	9.49979	0.253368	1.80519e-19	NCF1C	17.8896	2.6392	1.08507e-69	BIN2	16.6953	1.14101	7.4798e-61	P2RY13	14.8986	2.26974	1.83836e-48	PSME2	14.8864	0.73209	4.16666e-48	NDUFS5	11.9806	0.516582	2.11266e-31	2019-09-01	5.22393	2.19182	1.01247e-05	DNTT	11.6732	3.11829	1.86913e-29	EIF4G2	8.31564	0.706364	8.0398e-15	APEX1	6.3709	0.473661	1.25272e-08	RP5-1056L3.3	4.01646	1.50928	0.00223768	ANP32E
156	CD44	19.4996	0.56115	8.38271e-83	NCOA4	9.37464	0.462533	5.90705e-19	NOP10	17.7564	0.64943	1.16549e-68	ACTR3	16.35	1.02407	2.26018e-58	SVIP	14.5009	0.970429	6.45026e-46	DYNLL1	14.6856	0.610625	8.17405e-47	VBP1	11.9386	1.08989	3.49574e-31	TRAT1	5.15542	2.22776	1.44188e-05	RP11-475C16.1	11.6721	1.12752	1.88337e-29	RPL38	8.30538	0.377816	8.72736e-15	CHCHD7	6.35638	0.743443	1.36792e-08	PNISR	3.94305	0.479226	0.00300181	MLC1
157	RPL3P4	19.3918	0.434421	6.77524e-82	RNASET2	9.32745	0.445558	9.15143e-19	HLA-DQA1	17.7078	2.33028	2.74679e-68	ACTN1	16.1627	1.39585	4.73018e-57	BASP1	14.476	2.05366	9.23265e-46	SOD1	14.6546	0.702958	1.2845e-46	AQP1	11.8385	4.16451	1.15132e-30	SEPW1	5.15133	0.668121	1.4695e-05	RP11-497G19.2	11.5382	2.34831	8.91055e-29	AC004381.6	8.26706	2.95341	1.19909e-14	PGLYRP1	6.34071	0.511929	1.50959e-08	PFDN4	3.91931	0.591986	0.00329497	ATP5J
158	SELL	19.3636	0.537879	1.1691e-81	RPS29	9.29511	0.248105	1.23568e-18	FCGRT	17.6888	1.71131	3.83239e-68	LBR	16.0863	1.32622	1.61852e-56	FAR2	14.384	2.30985	3.49755e-45	ENO1	14.6507	0.551615	1.35456e-46	MRPL27	11.7559	1.00662	3.05704e-30	IL16	5.14582	1.18698	1.50478e-05	IL2RG	11.4648	0.861929	2.0744e-28	UBC	8.23739	0.470784	1.5304e-14	CYSTM1	6.23169	0.858062	2.99611e-08	RPL5P34	3.89458	1.54857	0.00360967	ENTPD1
159	TSC22D3	19.31	0.654225	3.27985e-81	GNAS	9.2421	0.397182	1.99756e-18	ZYX	17.5743	1.09585	2.89305e-67	CNN2	15.9648	1.29774	1.12923e-55	LPCAT2	14.3325	1.74348	7.33614e-45	SNHG6	14.5304	0.577766	7.85128e-46	MPP1	11.5995	1.09785	1.91467e-29	SELL	5.13091	0.403819	1.61987e-05	C6orf48	11.4446	0.729907	2.6073e-28	TUBB	8.11482	0.488433	4.21208e-14	LCN2	6.20121	0.508021	3.59163e-08	RPL12P4	3.88716	1.10853	0.003715	SVIP
160	DDX5	19.2871	0.306196	5.05266e-81	OSTC	9.19221	0.467103	3.16728e-18	RAB31	17.4417	1.50557	2.93515e-66	VNN2	15.8528	3.44132	6.68997e-55	MAPK14	14.3314	1.72002	7.43248e-45	RP11-620J15.3	14.5081	0.65101	1.07627e-45	RGS10	11.5965	1.62359	1.97863e-29	PPP2R5C	5.11676	1.06756	1.74121e-05	RPL22L1	11.4039	0.898931	4.14096e-28	ARL6IP5	8.1121	0.605073	4.2888e-14	TNFAIP8	6.10515	0.883268	6.45887e-08	BST2	3.85157	0.528447	0.00427525	SDF2L1
161	APEX1	19.2839	0.468524	5.35245e-81	PGD	9.19145	0.533415	3.17682e-18	REEP5	17.4044	1.38826	5.6147e-66	AGTRAP	15.7989	1.34914	1.56824e-54	CANX	14.2599	0.834179	2.0587e-44	CD34	14.4865	1.30098	1.4662e-45	TUBB	11.5916	0.51465	2.0897e-29	SRP14	5.1106	0.169482	1.79396e-05	DEFA3	11.194	0.389924	4.49724e-27	GNA15	8.03356	1.41609	8.12705e-14	PPIB	6.06524	0.484074	8.20848e-08	SELL	3.73895	0.380047	0.00654936	LPCAT2
162	NREP	18.9838	0.845105	1.67754e-78	CTSA	9.15584	0.461933	4.40292e-18	HLA-DRB5	17.0739	1.84824	1.68741e-63	PTPRC	15.7787	1.35321	2.15378e-54	FLOT1	14.1904	1.68087	5.5284e-44	CDKN3	14.4833	1.89011	1.52954e-45	PFDN4	11.531	0.917399	4.21194e-29	IGHM	5.06897	1.37384	2.20964e-05	GPX1	11.1572	0.594687	6.77412e-27	PNISR	7.99146	0.745233	1.13485e-13	SERPINB10	6.06355	1.64316	8.26976e-08	EIF4A2	3.73863	0.337065	0.00654936	MYB
163	EIF1	18.5159	0.130643	1.07559e-74	APEX1	9.15246	0.396422	4.52439e-18	CFD	16.8597	0.579182	6.43126e-62	TALDO1	15.7226	0.534079	5.20078e-54	HDGF	14.144	1.30975	1.06826e-43	RPL35A	14.3437	0.402931	1.14939e-44	H2AFZ	11.4996	0.421843	6.03843e-29	ETS1	5.01241	2.91203	2.92921e-05	AC016739.2	11.0079	1.18331	3.57105e-26	RPS28	7.92462	0.312186	1.93924e-13	ANXA3	6.00221	0.71268	1.20147e-07	ZRANB2	3.67326	0.685264	0.00822902	VKORC1
164	IFITM2	18.2961	0.272832	6.13578e-73	SNHG5	9.10836	0.303903	6.77209e-18	GIMAP4	16.8394	2.98152	9.0225e-62	ARPC1B	15.6739	0.600575	1.11206e-53	ANXA11	14.1365	1.19531	1.18468e-43	PA2G4	14.3404	0.863721	1.19991e-44	COX20	11.415	0.815056	1.59142e-28	RPL39	4.96745	0.172661	3.6768e-05	RAN	10.7458	0.562771	6.20186e-25	MPP1	7.88191	1.05815	2.70918e-13	EAF2	5.99692	0.628705	1.23745e-07	RPL23AP2	3.67105	1.36173	0.00828635	CDA
165	BEX3	18.1769	0.851111	5.40257e-72	HNRNPU	8.81771	0.486667	9.30794e-17	ATP6V0E1	16.8294	0.571989	1.06531e-61	GPSM3	15.6639	1.31102	1.29534e-53	CD59	14.0381	1.16325	4.73358e-43	MRPL57	14.3246	0.72937	1.49829e-44	CKS1B	11.4128	0.991411	1.62905e-28	SOD1	4.95197	0.321409	3.96018e-05	POU4F1	10.6859	3.30718	1.17866e-24	RPS4X	7.86474	0.298808	3.09494e-13	RGL4	5.96155	0.772856	1.53281e-07	NDUFC1	3.66256	0.403062	0.0085366	LAIR1
166	CIRBP	17.881	0.549216	1.12411e-69	SERF2	8.78504	0.219653	1.23559e-16	THEMIS2	16.7256	1.83515	6.097e-61	PSAP	15.5807	0.677557	4.73424e-53	FUT4	14.0137	1.72875	6.65523e-43	TK1	14.3125	1.52891	1.77417e-44	CR1L	11.3968	5.31029	1.95401e-28	ARL6IP5	4.92942	0.357346	4.36344e-05	HSPC324	10.6743	3.51451	1.3295e-24	MAGED2	7.81134	1.61445	4.65664e-13	DDX17	5.93196	0.633604	1.83074e-07	ATP5G2	3.65802	0.163897	0.00867428	RTN3
167	SNRPE	17.8652	0.274656	1.48729e-69	BAZ1A	8.71883	0.845716	2.18739e-16	CD68	16.7183	2.65099	6.8689e-61	CCND3	15.5113	1.42176	1.39435e-52	RAB13	13.8446	1.46531	7.01327e-42	RPS9	14.1831	0.458525	1.12069e-43	ZWINT	11.3925	1.6415	2.0474e-28	FAM65B	4.9248	1.32722	4.45605e-05	NACA	10.5873	0.425121	3.34427e-24	OCIAD2	7.78925	1.03044	5.52491e-13	MAPK14	5.91575	1.22352	2.00817e-07	STXBP5	3.6458	1.84806	0.00898996	GYG1
168	CUTA	17.8592	0.510351	1.65125e-69	ATP8B4	8.70777	0.704713	2.40241e-16	SDCBP	16.6154	1.02068	3.8245e-60	ADSS	15.5052	2.02106	1.52955e-52	FBXO9	13.6594	2.01847	8.89355e-41	SNRPC	14.0867	0.722456	4.36856e-43	EIF5B	11.3527	0.70403	3.21739e-28	GPR183	4.89691	1.30466	5.11035e-05	SSBP1	10.5634	0.627223	4.29858e-24	LAMTOR1	7.72997	0.607739	8.74531e-13	TTN-AS1	5.87881	2.30516	2.48916e-07	PRDX2	3.62925	0.377737	0.00953782	SPCS3
169	HSBP1	17.7929	0.331524	5.36446e-69	ITGB1BP1	8.68078	0.751634	3.03521e-16	BLOC1S1	16.4325	0.791822	7.88203e-59	SERPINB1	15.4195	0.512797	5.77489e-52	PCNA	13.6482	0.841587	1.03484e-40	SNHG8	14.068	0.598101	5.66375e-43	TPM1	11.3137	2.9834	4.95525e-28	RPL10	4.80963	0.195377	7.85469e-05	HNRNPA1	10.526	0.541169	6.36188e-24	RPLP0	7.72093	0.352616	9.3508e-13	PRDX5	5.84406	0.395456	3.04122e-07	AKR1C3	3.61172	0.671811	0.0101384	VAMP8
170	NAP1L1	17.761	0.312757	9.44017e-69	HMGB2	8.67882	0.331767	3.076e-16	GLIPR2	16.3309	1.5882	4.15817e-58	CLC	15.3532	1.00629	1.60197e-51	SYK	13.633	1.47251	1.27087e-40	RANBP1	14.0543	0.888607	6.83595e-43	ETFA	11.2742	0.959197	7.7185e-28	SH2D1A	4.76706	2.81675	9.58594e-05	RPS3AP6	10.353	0.933718	3.91833e-23	RPL37	7.661	0.308631	1.46994e-12	MLC1	5.8198	1.18973	3.50676e-07	EEF1B2P6	3.58861	1.28061	0.0109352	RNF115
171	FAM30A	17.6858	1.05121	3.58262e-68	MIF4GD	8.65346	0.984757	3.82827e-16	AGTRAP	16.3157	1.2551	5.32197e-58	B4GALT5	15.2887	2.04539	4.29155e-51	TMEM55A	13.6186	1.96727	1.54359e-40	RPL34	13.9147	0.291011	4.82192e-42	CCDC34	11.2219	1.94715	1.38402e-27	2019-09-07	4.72272	0.476701	0.000118723	CD58	10.2564	1.32637	1.06454e-22	RPS18	7.51631	0.352208	4.40156e-12	CALM3	5.66777	0.532576	8.31692e-07	ATP5J	3.53774	0.133785	0.0131237	MBNL1
172	ATP6V1G1	17.5468	0.360814	4.1552e-67	YBX1	8.64031	0.339396	4.27908e-16	CDA	16.3132	1.39626	5.51795e-58	G6PD	15.2624	1.84337	6.36465e-51	OLFM4	13.4044	2.3333	2.77786e-39	RPL18AP3	13.7662	0.694658	3.78753e-41	ATP5G1	11.2129	0.586986	1.52825e-27	CD27	4.71132	2.99784	0.000125246	RP11-543P15.1	10.2176	0.57822	1.57543e-22	CLIC1	7.44408	0.448601	7.59677e-12	UQCR11	5.63768	0.280085	9.84825e-07	HSPB1	3.53222	0.365119	0.013379	SSR1
173	ANXA1	17.457	0.204533	1.99663e-66	FNDC3B	8.61558	1.08599	5.29167e-16	PSME2	16.2938	0.678851	7.55408e-58	NUP214	15.003	1.68415	3.22855e-49	MCEMP1	13.3006	1.79533	1.11202e-38	IGFBP7	13.7628	0.788037	3.95015e-41	SON	11.1476	0.462465	3.17137e-27	RPL7	4.70122	0.11259	0.000130935	CST7	10.2067	0.541543	1.75376e-22	CTNNBL1	7.40247	1.53882	1.0362e-11	DMXL2	5.61672	1.48479	1.10887e-06	PRDX1	3.51658	0.316225	0.0141008	PCOLCE2
174	GLUL	17.3757	0.535533	8.21033e-66	FTL	8.6076	0.14228	5.63017e-16	CD86	16.2422	3.44185	1.74785e-57	ANP32A	14.8677	0.814704	2.42408e-48	ICAM3	13.2968	1.33183	1.16666e-38	NHP2	13.7416	0.721007	5.2703e-41	NARF	11.0772	1.36458	6.94854e-27	CCL4L2	4.64217	3.82785	0.000170669	SCARNA9	10.1093	1.68068	4.74145e-22	BEX4	7.34795	1.20586	1.54217e-11	CTSC	5.58651	0.470228	1.30883e-06	SRP9	3.4913	0.388247	0.0154551	NCF4
175	TIMM13	17.3732	0.492118	8.54378e-66	SUCNR1	8.50827	1.42757	1.32733e-15	RNH1	16.0409	0.993081	4.51473e-56	RGS19	14.7185	1.30519	2.21469e-47	EAF2	13.2568	0.883894	1.97673e-38	SUB1	13.7263	0.550108	6.48526e-41	SMC4	11.0361	0.877898	1.09376e-26	CAPZB	4.59456	0.376386	0.000212049	IFI6	10.0274	1.19872	1.08494e-21	PM20D2	7.30844	1.5109	2.0551e-11	EEF2	5.57151	0.311979	1.42266e-06	SSB	3.49041	0.452736	0.0154818	MGAT5
176	SNRPD2	17.1892	0.21086	2.06387e-64	RPL30	8.4662	0.2334	1.89185e-15	FCGR3A	15.9548	3.47471	1.78971e-55	FAM107B	14.5367	1.47008	3.1725e-46	ENTPD1	13.1476	2.6645	8.34818e-38	MDH1	13.6361	0.940615	2.23041e-40	PSMB6	11.0023	0.588917	1.58913e-26	RNF213	4.56056	1.3948	0.000248857	SLC25A5	9.97917	0.594461	1.74906e-21	ZBTB16	7.29054	2.23625	2.3387e-11	RPL6	5.56311	0.253377	1.48873e-06	RPL36AL	3.48185	0.0814167	0.0159299	ARPC5
177	CTSW	16.9409	0.78326	1.42269e-62	TNFAIP8	8.42486	0.73326	2.6852e-15	DBI	15.9479	0.496365	1.99046e-55	DAZAP2	14.4687	0.617071	8.52716e-46	ARPC5	13.1368	0.609291	9.60683e-38	NUCKS1	13.576	0.996584	5.05045e-40	FIS1	10.995	0.983028	1.71806e-26	MT2A	4.54468	0.493418	0.000265784	ITM2B	9.95276	0.565662	2.27102e-21	ZNF428	7.28668	1.15357	2.39753e-11	MANF	5.50204	0.858782	2.06828e-06	SNHG8	3.44928	0.223609	0.0178429	NDUFA1
178	LINC01420	16.935	0.767756	1.5664e-62	CEBPE	8.38538	1.23962	3.74511e-15	HIGD2A	15.6293	0.726461	3.09528e-53	MYO1F	14.2789	1.35403	1.3013e-44	GNS	13.0221	1.84195	4.30045e-37	TXN	13.5513	0.475676	7.04466e-40	UQCC2	10.9703	1.05852	2.24916e-26	GUK1	4.52714	0.502034	0.000288116	SNRPD2	9.94981	0.50988	2.32862e-21	MS4A2	7.28607	4.66206	2.39926e-11	HLA-A	5.46402	0.332712	2.53653e-06	LMO2	3.44785	0.664705	0.0179094	CDK2AP2
179	TUBA1A	16.9096	0.702982	2.40288e-62	PNP	8.37556	0.892965	4.05614e-15	NUP214	15.5324	1.56688	1.40598e-52	COL17A1	14.1629	2.54249	6.77265e-44	PLSCR1	12.789	1.27612	8.68485e-36	LSM3	13.5498	0.613035	7.15394e-40	MRPL13	10.9557	0.825781	2.63392e-26	TRMT112	4.51274	0.279726	0.000306923	SNRPF	9.85272	0.640489	6.09214e-21	BIN2	7.25746	0.768748	2.94342e-11	GNAI2	5.46351	0.571153	2.53694e-06	RPL10AP6	3.37683	0.528426	0.0224572	VRK1
180	TPT1	16.8406	0.081662	7.68339e-62	HNRNPA1	8.33833	0.290722	5.53993e-15	ASAH1	15.5217	0.792255	1.65494e-52	NCF1C	14.0853	2.4101	2.02433e-43	LRG1	12.7482	2.67313	1.46029e-35	NAP1L1	13.4856	0.585786	1.6968e-39	STOM	10.9053	1.03878	4.54149e-26	FAU	4.49117	0.101955	0.000337288	NAP1L1	9.84797	0.540917	6.35811e-21	RPL19	7.23569	0.264104	3.41807e-11	ARL8B	5.35484	1.00275	4.54264e-06	TPT1	3.35482	-0.00443289	0.0241005	SCD
181	FTH1	16.7377	0.206333	4.32625e-61	PSMB7	8.31785	0.353526	6.53811e-15	LILRB2	15.4186	2.94468	8.12287e-52	CCPG1	14.0074	2.57101	6.02944e-43	PRKAA1	12.7352	2.08783	1.72102e-35	ATP5F1	13.452	0.644154	2.65e-39	TCEB1	10.8323	0.647156	1.00628e-25	CCR7	4.48021	3.7772	0.000354226	RPS4Y1	9.82372	0.686774	8.05351e-21	STAM	7.22699	2.06301	3.63084e-11	B4GALT5	5.34809	1.20448	4.70271e-06	CLEC2B	3.33196	0.501758	0.0259739	EDEM1
182	CD34	16.6768	0.959604	1.19362e-60	RPS14	8.28525	0.116531	8.57131e-15	PTAFR	15.3566	2.0751	2.11009e-51	DYSF	13.8006	2.73232	1.07837e-41	TALDO1	12.7333	0.473082	1.75864e-35	CACYBP	13.4446	0.903858	2.91932e-39	TFDP2	10.7376	1.30697	2.79511e-25	ITM2A	4.42878	0.327407	0.000444889	RPS3AP26	9.79893	0.691713	1.02505e-20	FAM110A	7.19441	2.67673	4.59555e-11	FKBP2	5.29171	0.480227	6.34088e-06	FLT3	3.27594	0.624614	0.0311101	TMSB4XP4
183	HSH2D	16.5177	0.86919	1.65305e-59	IRF2BP2	8.25859	0.420147	1.06424e-14	TNFRSF1B	15.3202	3.13366	3.68604e-51	LSP1	13.7936	1.09812	1.18517e-41	FGR	12.7189	1.48475	2.11043e-35	RP11-234A1.1	13.4364	0.626397	3.24338e-39	TMA7	10.7363	0.403436	2.82926e-25	OCIAD2	4.42603	0.630961	0.000449547	TNFSF13B	9.74264	0.75164	1.77865e-20	CDK6	7.18713	1.05214	4.82939e-11	MBNL1	5.27433	0.774241	6.92125e-06	CLNS1A	3.24937	0.553907	0.0336209	HNRNPH1
184	MARCKSL1	16.4985	1.11405	2.26562e-59	RAB5B	8.21254	1.30681	1.55784e-14	BST2	15.2923	0.904263	5.64353e-51	PLP2	13.7689	1.0058	1.65347e-41	NPC2	12.7059	0.549958	2.48632e-35	HMGN1	13.4016	0.550749	5.14256e-39	PDCD10	10.7355	1.17785	2.84634e-25	ISG15	4.40956	0.671325	0.000482881	CSTB	9.74041	0.962057	1.81e-20	LUC7L3	7.15998	0.568389	5.86797e-11	SPN	5.23238	0.590822	8.60829e-06	RPL7P23	3.20098	2.16876	0.0392418	GRK2
185	PSMA1	16.4221	0.419699	7.95941e-59	RPS28	8.18215	0.222265	1.99872e-14	PLP2	15.2896	0.972704	5.85947e-51	CMTM6	13.7233	0.911499	3.09187e-41	MYH9	12.6149	1.06568	7.89214e-35	FABP5	13.3876	1.23643	6.18648e-39	HSPB11	10.6992	0.734125	4.20668e-25	FCRL6	4.40134	4.95401	0.000499211	HMGB1	9.7245	0.488974	2.1072e-20	CARD19	7.14549	0.947095	6.49789e-11	HEXA	5.22349	0.899909	9.00387e-06	TXNIP	3.1926	0.342716	0.0402836	RCOR1
186	GMDS	16.3013	1.88938	5.76872e-58	RPL29	8.15531	0.258266	2.47873e-14	HCLS1	15.2413	0.903413	1.22489e-50	ACTR2	13.6334	0.776614	1.05767e-40	LDHA	12.0912	0.575863	5.13213e-32	HNRNPK	13.3782	0.569708	6.98886e-39	TAF9	10.6828	0.726899	5.00103e-25	SPOCK2	4.39371	3.88925	0.000514682	RETN	9.62256	0.582014	5.68248e-20	HLA-DPB1	7.11341	0.501133	8.17358e-11	MSRB3	5.1996	1.11975	1.01634e-05	RP11-343H5.4	3.08793	1.42136	0.0559065	ASAP1
187	LAPTM4A	16.013	0.523089	6.11853e-56	C1orf162	8.13142	0.383862	2.99843e-14	ARHGDIB	15.0494	0.370562	2.25351e-49	ARRB2	13.6212	1.07899	1.24871e-40	GSTO1	12.0877	0.562655	5.34806e-32	ERH	13.3475	0.732006	1.04664e-38	PSMA2	10.6817	0.704313	5.04989e-25	FCMR	4.36959	3.41613	0.00056837	PDLIM1	9.61284	1.18322	6.2177e-20	TPM3	7.10287	0.594135	8.79023e-11	FTO	5.16547	1.49272	1.20517e-05	RPL6P27	3.08667	0.504045	0.0560668	MTCO1P12
188	FLT3	15.9785	0.908058	1.06101e-55	PXK	8.12984	0.965724	3.02696e-14	COX4I1	15.0002	0.415078	4.72422e-49	SERPINB10	13.5487	2.29021	3.34427e-40	ANP32E	12.0439	1.25524	9.06458e-32	NDUFB11	13.3464	0.648661	1.05759e-38	MRPL42	10.6299	1.24522	8.76263e-25	LYAR	4.32471	0.984054	0.000689497	RPS27AP16	9.44568	1.11301	3.05691e-19	FAU	7.10181	0.279494	8.82603e-11	TRH	5.06822	1.20996	1.95391e-05	RPS13P2	3.08204	0.694286	0.0568396	VPS29
189	SNRPD1	15.8939	0.286047	4.08406e-55	RPL22L1	8.06912	0.457231	4.95118e-14	NDUFB1	14.9686	0.500359	7.57167e-49	G0S2	13.5251	3.93969	4.59184e-40	MARCKS	11.8969	2.18297	5.32001e-31	VAMP8	13.3255	0.505004	1.39483e-38	UBE2C	10.5265	1.19911	2.62523e-24	APOBEC3C	4.31095	0.56753	0.000732198	GAS5	9.40966	0.493814	4.29068e-19	C1orf228	7.09534	0.672102	9.21654e-11	TMSB4XP4	5.05617	0.419885	2.07142e-05	STAG3L2	3.07735	1.05885	0.0575314	HBM
190	OCIAD2	15.7671	0.871558	3.04552e-54	MIF	8.06487	0.366192	5.10863e-14	METTL9	14.9646	1.13452	8.02106e-49	YWHAB	13.5039	0.456456	6.09231e-40	FYB	11.8606	0.900247	8.18611e-31	RPL12	13.2626	0.447263	3.21792e-38	MIR4435-2HG	10.4429	1.68599	6.29221e-24	RPL27A	4.30943	0.140777	0.000735582	HIGD2A	9.37467	0.653475	5.95592e-19	RPS5	7.07694	0.35067	1.04889e-10	SEC61B	5.03764	0.324462	2.27125e-05	RPL4	3.05773	0.0874586	0.0606012	MRPS18C
191	HNRNPDL	15.724	0.407675	5.98728e-54	COMT	8.05599	0.597101	5.45562e-14	DYNLT1	14.8826	1.04455	2.73324e-48	WSB1	13.4465	1.01663	1.32027e-39	PRAM1	11.842	1.21171	1.0181e-30	C6orf48	13.2458	0.672301	4.00918e-38	TMEM56	10.4216	4.72369	7.84484e-24	HBG1	4.30418	1.87712	0.000749859	FAU	9.34388	0.389935	7.93711e-19	TMEM173	7.05164	0.751501	1.24954e-10	ERP29	4.99622	0.402976	2.7906e-05	TCEAL9	3.05468	1.22555	0.0611371	LAIR2
192	MYC	15.6777	0.673412	1.23566e-53	GUSB	8.0404	0.581765	6.17529e-14	GNG5	14.5783	0.451225	2.44403e-46	HCLS1	13.2825	0.907619	1.17219e-38	FKBP1A	11.821	0.547486	1.30417e-30	ATP5O	13.2345	0.535511	4.63896e-38	AMMECR1	10.3864	3.44831	1.13188e-23	GNG2	4.25415	1.34583	0.000920341	CAMP	9.30584	0.471893	1.13131e-18	PTTG1IP	7.02011	0.914057	1.56113e-10	CD302	4.97218	0.810762	3.14486e-05	ARL6IP5	2.96391	0.290608	0.0800378	SEC11A
193	MORF4L1	15.67	0.371676	1.3856e-53	LAPTM5	8.00959	0.282514	7.90935e-14	SLC7A7	14.5391	4.29546	4.3214e-46	CLEC4E	13.2716	4.39419	1.35367e-38	MYB	11.7362	0.967558	3.55179e-30	EIF3M	13.2013	0.679604	7.18101e-38	CCT6A	10.3744	0.799845	1.28167e-23	LSP1	4.23444	0.523785	0.00099814	RPL15P3	9.24922	0.882304	1.91636e-18	RPL21	6.93665	0.211286	2.80769e-10	PIWIL4	4.92138	1.47741	4.04376e-05	TSPAN32	2.94257	0.865	0.0852061	SLC15A4
194	SF3B6	15.6294	0.301862	2.61744e-53	MANF	7.97405	0.750617	1.05175e-13	ATG3	14.4508	0.956981	1.55454e-45	RGS2	13.1698	1.67579	5.20685e-38	DDX17	11.6779	0.797959	7.00582e-30	PCNA	13.0604	0.825688	4.58348e-37	POLR2K	10.3584	0.77642	1.51206e-23	CST7	4.23135	0.191719	0.00100771	SNRPD1	9.2239	0.523713	2.41758e-18	KTN1	6.9189	0.710479	3.16076e-10	VMA21	4.88454	0.863266	4.86681e-05	RP11-592N21.1	2.92498	0.983401	0.0897037	TTN-AS1
195	SNHG3	15.5367	0.489867	1.10879e-52	SYNGR1	7.95918	0.411904	1.1821e-13	SPI1	14.4307	1.13675	2.0731e-45	HCST	13.1209	0.434591	9.89915e-38	PGK1	11.5514	0.448197	3.03783e-29	CBX3	13.0175	0.694681	8.00807e-37	STRADB	10.3194	2.36176	2.25823e-23	BTN3A2	4.21336	1.17155	0.00108441	APEX1	9.21608	0.586598	2.58937e-18	RP11-371A22.1	6.91142	0.725892	3.32049e-10	PI15	4.85426	3.3562	5.63302e-05	MSI2	2.91848	0.845696	0.0913737	KDELR2
196	TIMP1	15.3147	0.419242	3.41564e-51	NDRG1	7.88268	1.24689	2.17227e-13	TMEM167A	14.4089	1.06343	2.83327e-45	PKM	13.0847	0.624369	1.59255e-37	SORL1	11.4822	0.993793	6.76449e-29	ESD	12.9703	0.75587	1.47746e-36	NAA50	10.2472	1.32574	4.7683e-23	MCUB	4.17001	1.91336	0.00129881	HLA-DQB1	9.16425	1.48674	4.14031e-18	UBE2E1	6.88173	0.738179	4.07769e-10	AIG1	4.85025	1.28286	5.72157e-05	GYPB	2.90445	0.673843	0.0947553	NDUFB2
197	CARD19	15.2427	0.839208	1.02498e-50	EREG	7.82773	1.9174	3.34505e-13	COX8A	14.3188	0.520273	1.0336e-44	CTB-61M7.2	13.0189	3.51725	3.75137e-37	PIWIL4	11.3074	1.97009	5.00522e-28	RPL30	12.9689	0.355041	1.4997e-36	TPGS2	10.2431	1.35946	4.96301e-23	RUNX3	4.16828	1.81242	0.00130593	HMGN1	9.1437	0.492041	4.98763e-18	PDCD4	6.83151	1.00486	5.73511e-10	TMEM30A	4.83853	0.933048	6.02763e-05	RPLP0P6	2.85187	1.1913	0.109199	KBTBD11
198	AC002454.1	15.2312	1.08665	1.21999e-50	PPIA	7.75309	0.253975	6.0186e-13	PFDN5	14.2725	0.360202	2.0044e-44	MYL12B	13.0089	0.421504	4.26952e-37	RAB5B	11.307	1.77243	5.01624e-28	AURKB	12.9664	2.46573	1.5415e-36	TOP2A	10.1087	1.55811	1.96308e-22	CD8A	4.16276	4.34051	0.00133504	FAM45A	9.10382	0.944312	7.17745e-18	ST13	6.82322	0.599778	6.05565e-10	RTN3	4.82404	0.486751	6.46751e-05	RPL21P28	2.84916	1.88425	0.109855	KIAA0101
199	UQCRB	15.1384	0.177632	5.00544e-50	RP11-620J15.3	7.74294	0.299171	6.49781e-13	IL17RA	14.153	1.86317	1.10054e-43	SNX3	13.0086	0.605797	4.27921e-37	ACTG1	11.2961	0.374878	5.66921e-28	RACK1	12.9489	0.471349	1.93026e-36	FADS2	9.83448	1.66137	3.03505e-21	SIT1	4.12082	4.03244	0.00158284	RPL6P27	9.09168	0.845131	7.99307e-18	YWHAZ	6.81734	0.584884	6.28706e-10	GRINA	4.79606	0.861683	7.42254e-05	TEX30	2.82432	0.710972	0.117856	TTC14
200	RPSA	15.0886	0.14923	1.05788e-49	PCBP1	7.73461	0.306005	6.91436e-13	CTSH	13.845	2.73475	8.28648e-42	METTL9	12.8224	1.11771	4.73587e-36	HP	11.2797	1.507	6.81684e-28	PTGES3	12.8928	0.654918	3.97075e-36	DMTN	9.80928	4.65658	3.89e-21	NDUFA3	4.09652	0.237601	0.00174744	ZFAS1	9.04475	0.46654	1.2245e-17	PTPN7	6.77208	0.961069	8.57697e-10	APMAP	4.75904	0.511313	8.84127e-05	POMP	2.82113	0.213888	0.118888	UQCR11
201	CD69	15.0284	1.09893	2.61487e-49	SERP1	7.71538	0.351011	8.01443e-13	HEXB	13.7115	1.68752	5.24854e-41	ID2	12.7704	1.52564	9.22151e-36	GADD45A	11.2468	1.73248	9.86419e-28	RPL38	12.8514	0.442215	6.72636e-36	KCNH2	9.80711	3.83931	3.96701e-21	JCHAIN	4.0696	0.638338	0.00194595	PGLYRP1	8.97813	0.639862	2.2299e-17	CYBA	6.71825	0.394626	1.2139e-09	HDGF	4.74234	0.758734	9.58043e-05	UROD	2.80435	0.40692	0.124637	PRRT4
202	PSME1	14.8438	0.277438	4.10434e-48	SLC2A5	7.60008	1.29286	1.92793e-12	CD48	13.6521	1.95808	1.18444e-40	SAT1	12.6606	0.632416	3.7368e-35	MTDH	11.1938	0.691141	1.78802e-27	NUCB2	12.8004	0.512023	1.29419e-35	BCCIP	9.76149	1.09062	6.18043e-21	PRKCQ-AS1	4.02944	1.39428	0.0022913	EIF1	8.91256	0.364022	4.00535e-17	TIMP1	6.71109	0.544863	1.27085e-09	GSN	4.70168	0.684556	0.000115445	ZNF22	2.78791	0.520518	0.130495	OSTC
203	RPL7P9	14.8351	0.38256	4.64477e-48	S100P	7.59134	0.334092	2.05589e-12	EVI2A	13.6292	1.3638	1.61769e-40	GPR160	12.6565	1.79898	3.93137e-35	BLOC1S1	11.1417	0.622025	3.20034e-27	ST18	12.7616	3.91011	2.12472e-35	ATP5J	9.71705	0.376301	9.51721e-21	PSMB8-AS1	3.96433	0.922612	0.00297973	TPI1	8.83378	0.483385	8.0955e-17	DRAP1	6.65402	0.679203	1.86387e-09	KBTBD11	4.64834	1.67801	0.000147724	RPS2P5	2.77594	1.25573	0.134738	PRAM1
204	NME1	14.725	0.4463	2.3709e-47	SPN	7.57247	0.489125	2.36249e-12	TMBIM4	13.5767	0.720947	3.30584e-40	MEGF9	12.5797	2.94335	1.03259e-34	DYSF	11.1315	2.30995	3.58415e-27	BUB3	12.7096	1.09599	4.12024e-35	PCMT1	9.7142	0.669053	9.76834e-21	ACAP1	3.88953	0.680074	0.0040174	GSTK1	8.81766	0.593312	9.31261e-17	DDAH2	6.64332	1.12302	1.99796e-09	SUCNR1	4.6261	1.36798	0.000162348	SCHIP1	2.7547	1.15103	0.14258	HMGN2
205	GLTSCR2	14.6532	0.571318	6.81642e-47	LAMP2	7.55911	0.424305	2.60966e-12	BRI3	13.4803	1.30473	1.22004e-39	JAML	12.4658	2.38671	4.31098e-34	POLE4	11.0612	0.959984	7.79802e-27	PSMA4	12.6558	0.589491	8.14478e-35	CAPZA2	9.6986	0.925535	1.13628e-20	COPS9	3.88403	0.31366	0.00409306	RP11-620J15.3	8.73861	0.506763	1.87284e-16	GPX4	6.63654	0.465823	2.08521e-09	LPCAT2	4.62043	0.985889	0.000166214	CIR1	2.7234	0.526215	0.155689	GFI1
206	RPL9P9	14.5873	0.20714	1.79098e-46	MYC	7.5104	0.495578	3.75448e-12	VPS29	13.2681	0.568069	2.09232e-38	WDR1	12.4259	1.06606	7.09706e-34	IDI1	11.0411	1.11624	9.72196e-27	RNASEH2B	12.5367	0.834794	3.65819e-34	MRPL22	9.69212	0.778353	1.20619e-20	ATP5I	3.76112	0.153602	0.00655608	CALR	8.71655	0.525972	2.26706e-16	FUS	6.60307	0.64827	2.60644e-09	ALAS1	4.60581	1.28734	0.00017785	AC090498.1	2.71116	0.738351	0.160585	MAPK14
207	MRPL57	14.5248	0.3679	4.4272e-46	PDIA3	7.46402	0.39867	5.31122e-12	PSMB9	13.2022	0.797335	4.98266e-38	MAPK14	12.4095	1.58593	8.68903e-34	MTCO1P12	11.0182	0.766102	1.25167e-26	SLIRP	12.4812	0.537433	7.33163e-34	MRPL51	9.68894	0.479071	1.24207e-20	CYTIP	3.7393	1.53197	0.00712455	CD52	8.70153	0.611468	2.57817e-16	CTSW	6.59665	0.785591	2.71319e-09	TMED10	4.59743	0.530367	0.000184356	DDX18	2.70924	0.385048	0.161132	LCP1
208	HNRNPK	14.5033	0.236407	6.04537e-46	RPS26	7.43279	0.190306	6.70801e-12	HMGB2	13.1703	0.509447	7.58108e-38	LDHA	12.2458	0.591763	6.52014e-33	NCOA7	10.985	1.57956	1.79073e-26	VDAC3	12.4627	0.722509	9.20763e-34	BCL2L1	9.66536	2.32514	1.5613e-20	GBP2	3.72083	1.35355	0.00762222	RPL8	8.67572	0.380739	3.223e-16	CALCOCO2	6.557	0.804068	3.53038e-09	RPL6P27	4.56641	0.548399	0.000211113	ATP5G1	2.70741	0.251841	0.16164	STT3B
209	EIF4EBP1	14.4247	0.564332	1.88841e-45	HSP90AB1	7.36612	0.266025	1.10474e-11	NAPSB	13.1042	3.74414	1.81134e-37	CEBPE	12.2219	1.82258	8.72891e-33	PYGL	10.9624	1.00052	2.2957e-26	CENPW	12.3866	1.19298	2.36659e-33	WNK1	9.63626	1.94459	2.06972e-20	KLF2	3.71884	1.22536	0.00765325	UQCRH	8.6273	0.453014	4.88825e-16	CFL1	6.54826	0.28213	3.73125e-09	LRG1	4.55881	1.75177	0.000218441	RPL18	2.69408	0.060447	0.167646	AP3S1
210	LUC7L3	14.3397	0.389944	6.40257e-45	DDX17	7.36436	0.463475	1.11588e-11	LYN	13.0845	1.50968	2.33937e-37	FAR2	12.1843	2.13412	1.37825e-32	ATP8A1	10.8114	2.72374	1.18972e-25	SSBP1	12.3504	0.580786	3.70054e-33	TUBA1C	9.60938	0.810369	2.66374e-20	BTG1	3.7147	0.281437	0.0077639	COX6A1	8.54637	0.519635	9.80829e-16	CEBPA	6.51857	1.12013	4.53518e-09	AZI2	4.55261	1.00949	0.000224497	RP11-889L3.1	2.6912	1.22626	0.168904	BLVRA
211	TSC22D1	14.1865	0.943484	5.65213e-44	SSR1	7.35584	0.490291	1.18577e-11	RGS19	13.0835	1.06255	2.3644e-37	ZYX	12.0108	0.883575	1.11891e-31	LILRA2	10.7965	1.77138	1.39345e-25	HNRNPA3	12.3497	0.859747	3.71886e-33	SKA2	9.5841	1.28679	3.38536e-20	LPAR6	3.70149	1.48463	0.0081339	SLC25A6	8.5249	0.461257	1.17646e-15	RPL29	6.50974	0.29065	4.77941e-09	ATP6AP2	4.51268	0.482388	0.000268801	OGT	2.67963	0.614663	0.17444	RP4-765C7.2
212	CALR	14.1506	0.303012	9.40531e-44	AC016735.1	7.34356	2.3929	1.29564e-11	PRDX1	13.0526	0.552732	3.53092e-37	FLOT2	12.0059	1.51377	1.18612e-31	ACTN4	10.7665	0.820213	1.92457e-25	RPS4X	12.3258	0.400258	4.98376e-33	NDFIP1	9.56889	1.08088	3.91505e-20	ITGB2	3.68419	0.342196	0.00862484	HCST	8.50705	0.44133	1.36707e-15	PTDSS1	6.4916	0.841834	5.37504e-09	ANXA6	4.50596	0.881932	0.000276446	PAIP2	2.66677	0.341388	0.180403	MFSD10
213	ATP5L	13.8427	0.0902214	7.00741e-42	EIF4A2	7.34316	0.317389	1.29564e-11	CEBPD	13.0069	1.52451	6.40678e-37	FLOT1	11.8302	1.52346	9.57703e-31	SCP2	10.4953	0.692285	3.41256e-24	RPL4	12.322	0.454806	5.2034e-33	NDUFA1	9.56746	0.41009	3.96226e-20	SNHG25	3.68224	0.414239	0.00867478	RBM3	8.48278	0.616604	1.67834e-15	NAA38	6.48898	0.413597	5.45222e-09	TMEM87A	4.49286	1.05051	0.000293396	ZFAND1	2.65222	0.785019	0.187702	PNP
214	HNRNPA0	13.7894	0.480618	1.46216e-41	MSRB3	7.30163	0.973301	1.75489e-11	IFNGR2	12.9498	1.60686	1.34677e-36	IQGAP1	11.8277	1.29619	9.85519e-31	SSR4	10.4642	0.415299	4.70762e-24	HOPX	12.2944	1.18342	7.29596e-33	DNAJC15	9.56565	0.864128	4.02516e-20	SLFN5	3.67826	3.98093	0.00877824	NUCB2	8.4754	0.434923	1.78147e-15	RPLP1	6.45236	0.186064	6.88207e-09	HLA-B	4.48861	0.244672	0.000298686	RPL21P75	2.64673	1.56193	0.189884	LST1
215	NHP2	13.7852	0.370391	1.54525e-41	CD302	7.29045	0.712147	1.8952e-11	FKBP1A	12.8922	0.531226	2.82807e-36	CXCR4	11.7139	0.820349	3.74351e-30	GNAS	10.4469	0.496803	5.63802e-24	HLA-DPB1	12.2757	0.615719	9.15799e-33	USP15	9.49678	1.43111	7.74465e-20	TRGC2	3.66876	0.805839	0.00909386	RPS23P8	8.41547	0.883177	2.96445e-15	CD34	6.44755	0.889507	7.08217e-09	MIR223	4.47536	0.383906	0.000317163	KRT18	2.59445	0.93669	0.216294	TCTEX1D1
216	TMEM173	13.764	0.555546	2.06157e-41	HEXA	7.24999	0.767179	2.53365e-11	GAPDH	12.8285	0.177159	6.42852e-36	RAE1	11.7064	1.51483	4.08006e-30	IRF2BP2	10.405	0.581895	8.69688e-24	COX5A	12.2168	0.525819	1.8879e-32	FAM178B	9.41192	3.86013	1.73053e-19	NDUFA1	3.66296	0.163326	0.00926766	RPL10AP6	8.39062	0.780347	3.63578e-15	PLEK	6.44299	0.556915	7.27557e-09	GNB1	4.47149	0.753282	0.000322292	SC22CB-1E7.1	2.58945	1.03047	0.218464	IRS2
217	IGLC2	13.724	0.303559	3.55675e-41	SRSF6	7.23158	0.668188	2.89331e-11	MCL1	12.7924	1.01259	1.01865e-35	MSN	11.5737	0.65969	1.91102e-29	CAMP	10.3533	0.498797	1.48292e-23	ATP5C1	12.0891	0.629132	8.96532e-32	HDGF	9.36405	0.97617	2.70192e-19	DENND2D	3.65886	1.68715	0.00939973	H2AFY	8.36042	0.477189	4.68087e-15	IQGAP2	6.42876	1.42317	7.96562e-09	OIP5-AS1	4.45225	0.552071	0.000351842	RPL29	2.58666	0.0663343	0.219492	TOP2A
218	CHCHD2	13.6946	0.186532	5.31835e-41	DPP7	7.22163	0.68172	3.10359e-11	IQGAP1	12.7847	1.21535	1.12138e-35	CDKN2D	11.5232	2.21945	3.42639e-29	IRS2	10.343	1.77777	1.64889e-23	TMPO	12.0154	1.18264	2.18533e-31	HK1	9.36031	2.17087	2.79424e-19	GIMAP1	3.63422	2.08708	0.010288	AC002454.1	8.28341	1.1565	8.86623e-15	RPAIN	6.40461	0.744319	9.27704e-09	CTB-63M22.1	4.37725	0.671082	0.000493555	2019-09-06	2.58268	0.340777	0.221539	ALDOC
219	SNHG5	13.4096	0.189418	2.57906e-39	RPL10P9	7.21153	0.994716	3.33279e-11	MT2A	12.7825	0.818389	1.15028e-35	IL17RA	11.48	1.72968	5.64867e-29	MFSD14B	10.3162	1.85279	2.16769e-23	PRSS57	11.9957	0.51596	2.75162e-31	HAT1	9.30768	0.982841	4.56002e-19	IFI16	3.62078	0.702271	0.0107852	TOMM7	8.23278	0.462347	1.34988e-14	TWISTNB	6.39983	0.867399	9.54266e-09	CHSY1	4.33892	1.46386	0.000582035	RP11-175B9.3	2.57328	1.2527	0.226054	RPA3
220	PRMT1	13.4084	0.59901	2.61274e-39	FAM101B	7.19491	0.659511	3.75381e-11	CPPED1	12.7264	1.87714	2.35597e-35	PCMT1	11.3576	0.774661	2.28977e-28	ANXA6	10.2789	1.22482	3.17805e-23	EIF3E	11.9861	0.558199	3.07813e-31	FRG1	9.28902	0.807556	5.42523e-19	MTATP6P1	3.59666	0.249823	0.0117203	PSMB8	8.19974	0.707704	1.77124e-14	DPEP3	6.39815	3.67932	9.61831e-09	TMEM123	4.3212	0.429483	0.000625694	MPHOSPH8	2.57007	0.490928	0.227454	PCNA
221	PAIP2	13.3334	0.450526	7.135e-39	AC016739.2	7.17021	0.60388	4.47047e-11	SLC11A1	12.6986	3.05714	3.35519e-35	TNFAIP8	11.3356	1.10851	2.93825e-28	TCTEX1D1	10.199	2.24101	7.20647e-23	DNAJA1	11.9845	0.694182	3.12739e-31	TRMT112	9.2705	0.457017	6.4352e-19	TIGIT	3.58042	5.15716	0.0124284	CSF3R	8.18715	0.561172	1.95233e-14	HSPA8	6.38011	0.419598	1.07901e-08	RPL38	4.31902	0.207321	0.00062966	EEF1B2P3	2.56534	1.0934	0.23032	RNF181
222	DARS	13.3045	0.453149	1.04521e-38	GNG5	7.13725	0.248017	5.6672e-11	TCEB2	12.6424	0.403191	6.84669e-35	CAPG	11.2127	0.673954	1.17723e-27	CD82	10.1703	0.549417	9.64706e-23	RRM2	11.941	1.43096	5.26326e-31	IGKC	9.27046	0.346167	6.4352e-19	PRKCH	3.50782	2.64138	0.0161925	CTD-2287O16.1	8.1803	0.77119	2.05905e-14	AP001171.1	6.36696	1.58416	1.17206e-08	GNS	4.30565	1.08239	0.000667274	TRBC2	2.54815	0.666455	0.240375	TCEB2
223	SNRPB2	13.2111	0.3064	3.61579e-38	XBP1	7.13237	0.332207	5.85482e-11	CKLF	12.6223	0.611945	8.81541e-35	PTAFR	11.2061	1.80888	1.2662e-27	CORO1A	10.071	0.706413	2.62715e-22	NUTF2	11.9216	0.86252	6.61714e-31	PNP	9.25397	1.11841	7.48454e-19	BIN2	3.49212	0.392954	0.0170225	UBE2I	8.17686	0.634013	2.11104e-14	GFI1B	6.33205	1.85783	1.46171e-08	COX8A	4.30449	0.279054	0.000669458	SRP14	2.53679	0.0442395	0.2475	FKBP2
224	HLA-DRA	13.2017	0.177808	4.08455e-38	RP11-466H18.1	7.05721	0.308066	9.99243e-11	NAGK	12.6028	1.29451	1.12649e-34	UBC	11.1771	0.405164	1.74854e-27	KIAA0319L	10.0603	1.82716	2.9239e-22	UXT	11.9108	0.569916	7.5098e-31	MINOS1	9.24416	0.636655	8.18951e-19	IL2RB	3.45208	4.50635	0.0195174	SORL1	8.15154	0.906523	2.59417e-14	FAM30A	6.3227	0.865244	1.54362e-08	UBE2J1	4.29341	0.673474	0.000700956	RPS15AP1	2.52267	0.75451	0.255118	MBOAT2
225	NFKBIA	13.148	0.645702	8.28015e-38	MIR223	7.0507	0.355167	1.041e-10	TMA7	12.5447	0.358695	2.34072e-34	ACSL1	11.1474	1.88113	2.42382e-27	ATP5E	10.0447	0.250091	3.42048e-22	TPI1	11.8894	0.503148	9.66681e-31	KPNA2	9.22117	1.19222	1.00979e-18	C19orf53	3.44014	0.33175	0.0203045	TBCA	8.0988	0.557579	3.97844e-14	IFITM2	6.32021	0.368239	1.56406e-08	SEC61G	4.24824	0.323523	0.000849875	SYF2	2.51855	0.387247	0.257562	LCN2
226	ALDOA	13.0353	0.227307	3.6117e-37	RPL11	7.03284	0.211826	1.17649e-10	BRK1	12.5425	0.565072	2.39994e-34	IVNS1ABP	11.0977	1.32548	4.21755e-27	LTF	9.91433	0.723915	1.25665e-21	NDUFA4	11.8613	0.460357	1.34246e-30	ISCA1	9.22007	1.88623	1.01851e-18	ISCU	3.43757	0.529129	0.0204503	TMA7	8.07197	0.422914	4.94081e-14	HSP90AA1	6.31869	0.36563	1.57479e-08	RP4-765C7.2	4.24648	0.906024	0.000854912	SLC40A1	2.50943	0.646171	0.263445	MYH9
227	FTO	13.0075	1.78091	5.17924e-37	PRSS21	7.01801	0.717452	1.30455e-10	CD33	12.5362	1.15573	2.59139e-34	LASP1	10.9393	1.48891	2.41271e-26	ATP6AP2	9.778	0.659345	4.84211e-21	PSMA3	11.7774	0.802149	3.63267e-30	UBL5	9.21029	0.386069	1.11382e-18	OPTN	3.42514	2.25824	0.021298	RPL26P19	8.07114	1.31424	4.95656e-14	ARMC8	6.30987	1.47896	1.66226e-08	EGR1	4.23816	1.16218	0.000881975	NDUFB5	2.50335	0.388764	0.267141	ANXA6
228	MRPS21	12.9667	0.297471	8.78776e-37	CYTL1	7.00282	0.593764	1.44997e-10	POMP	12.5122	0.468102	3.49895e-34	LILRB2	10.9351	2.48065	2.52101e-26	CMTM6	9.7036	0.639196	1.00183e-20	IFITM3	11.7394	0.626886	5.67725e-30	RFC4	9.17935	1.30598	1.47766e-18	S1PR1	3.41758	4.12959	0.0218606	EIF3K	8.06415	0.462017	5.22996e-14	EEF1D	6.26266	0.36465	2.23933e-08	TCTEX1D1	4.22512	1.60039	0.000930994	RPL30	2.48042	0.10946	0.28129	CTSC
229	KTN1	12.8876	0.511181	2.45365e-36	CRTAP	6.98629	0.746349	1.622e-10	LY96	12.4501	2.80473	7.61187e-34	TSPAN2	10.8272	2.39187	8.1701e-26	BCL2L15	9.68788	3.46968	1.16666e-20	C14orf166	11.6526	0.643343	1.5621e-29	HMGN5	9.17429	2.13092	1.54611e-18	DAD1	3.40375	0.188026	0.0229582	CD96	8.05049	1.49287	5.82747e-14	ARPC2	6.25116	0.332954	2.39644e-08	ZFP36L2	4.2197	0.267202	0.000949969	SMC4	2.46748	0.411435	0.289731	POLE
230	FOSB	12.8214	0.814319	5.73599e-36	MBNL1	6.9821	0.620416	1.66639e-10	MCEMP1	12.3501	1.603	2.62971e-33	GABARAPL2	10.6992	0.650039	3.22923e-25	ERLIN1	9.64067	1.13368	1.83108e-20	SNRPB2	11.6407	0.575936	1.78898e-29	MMADHC	9.14246	0.663527	2.07275e-18	CASP4	3.39691	0.448323	0.0234399	SERF2	7.99382	0.309163	9.18007e-14	CTSC	6.22494	0.528965	2.82531e-08	TM7SF3	4.21847	0.659852	0.000953304	ANGPT1	2.46089	0.961428	0.293301	IFT57
231	TRGC2	12.7659	1.11487	1.16594e-35	HMGN1	6.92708	0.25212	2.44088e-10	CMTM6	12.317	0.724695	3.9449e-33	PRDX5	10.6903	0.477951	3.54851e-25	ADGRG3	9.63085	2.42049	2.01138e-20	RPLP2	11.6384	0.340005	1.83243e-29	MZT1	9.11798	1.50161	2.5813e-18	DDX18	3.38659	0.353313	0.0242681	TPM4	7.87319	0.793917	2.40895e-13	NONO	6.2096	0.643167	3.09726e-08	GFI1	4.2143	1.63061	0.000967336	RPS28	2.41101	0.0599709	0.330376	SUCO
232	BANF1	12.7485	0.383035	1.45472e-35	RPS5	6.84663	0.220196	4.25946e-10	RNF130	12.3014	0.804467	4.77499e-33	COTL1	10.6747	0.854356	4.1853e-25	GUSB	9.62289	0.753184	2.16956e-20	CCT2	11.6099	0.747644	2.54931e-29	CTA-392E5.1	9.0992	3.65022	3.06366e-18	AAK1	3.37079	0.585167	0.0254929	AC007969.5	7.84573	0.598141	2.98906e-13	SLC38A2	6.20693	0.766091	3.1412e-08	RPL41	4.21073	0.192389	0.000980853	GSTM3	2.38116	1.44283	0.355092	NPC2
233	FBL	12.6103	0.465755	8.38453e-35	RPL7	6.79535	0.19284	6.05291e-10	LYST	12.1224	1.0664	4.28459e-32	ICAM3	10.6239	1.14305	7.18983e-25	HEXA	9.61698	1.06386	2.29416e-20	PDCD5	11.5712	0.702389	3.9767e-29	TPRKB	9.06208	0.64913	4.28014e-18	GIMAP6	3.35108	1.93926	0.0271932	RPS7P1	7.80909	0.866618	3.9724e-13	GLTSCR2	6.19774	0.651478	3.32043e-08	LRPAP1	4.16073	0.493684	0.00121541	PNN	2.36316	0.443519	0.370147	MIF4GD
234	TSPAN3	12.5751	0.767527	1.30296e-34	HSPA8	6.79139	0.270485	6.20391e-10	CECR1	12.1097	2.50713	4.99313e-32	TPP1	10.5779	0.653734	1.17343e-24	FLOT2	9.61496	1.24388	2.33559e-20	COX6A1	11.568	0.557722	4.11275e-29	C8orf59	9.05391	0.485069	4.5975e-18	ANXA2	3.32493	0.286194	0.029627	RP11-864N7.2	7.79173	0.744456	4.54266e-13	FCER1A	6.15788	2.20874	4.26142e-08	RPS25	4.15834	0.187338	0.00122348	RPS19P1	2.35058	1.73291	0.381738	MZT2A
235	ACTG1	12.5288	0.0900175	2.32317e-34	IRS2	6.79022	1.1869	6.23724e-10	JUNB	12.0476	0.94925	1.05608e-31	RTN4	10.5237	0.660737	2.08072e-24	HSPA1A	9.60943	1.13753	2.46018e-20	ANAPC11	11.5604	0.57204	4.47895e-29	CHAC2	9.04089	3.0452	5.17119e-18	GBP5	3.27962	2.14395	0.0343612	C1QTNF4	7.76896	1.95196	5.41986e-13	RTF1	6.15197	0.720279	4.38531e-08	RAB5B	4.10447	1.12562	0.00153206	RSRP1	2.34619	0.402983	0.385479	BCL2L15
236	EDF1	12.4274	0.243211	8.24641e-34	HDGF	6.76895	0.637411	7.20657e-10	CCR2	11.9748	3.02885	2.54065e-31	SQRDL	10.4943	1.39308	2.83644e-24	FOLR3	9.57848	2.11312	3.29908e-20	HN1	11.5203	0.865628	7.11949e-29	SELK	9.02622	0.781615	5.90361e-18	RPS18	3.27254	0.181538	0.0351752	CLIC1	7.71403	0.429043	8.32056e-13	MLLT11	6.14579	1.58402	4.54637e-08	TIMM8B	4.10157	0.310027	0.00154264	AB019441.29	2.31053	0.844923	0.417576	CD302
237	ATP5B	12.3542	0.271698	2.05084e-33	PPT1	6.75304	0.424291	8.0204e-10	NDUFA1	11.9548	0.388972	3.22465e-31	RHOG	10.4754	0.85663	3.45158e-24	PSTPIP2	9.5435	1.6204	4.59537e-20	CLEC2B	11.4959	0.831124	9.40903e-29	COPS3	9.0136	0.910508	6.61305e-18	STAT1	3.2599	0.914447	0.0367198	AC090498.1	7.69584	1.12504	9.5621e-13	CBX3	6.14066	0.492296	4.68232e-08	HMGN1	4.0953	0.233586	0.001579	MSRB3	2.303	0.717369	0.422926	C14orf2
238	HACD1	12.3539	1.12235	2.05376e-33	HSP90AA1	6.72983	0.244405	9.38407e-10	FAM65B	11.9229	1.83502	4.70877e-31	REEP5	10.4376	1.04154	5.13775e-24	FAM45A	9.5185	0.774277	5.82701e-20	RPS4Y1	11.4893	0.632309	1.01222e-28	PRDX3	8.97653	0.493299	9.25222e-18	ACTB	3.2448	0.0887183	0.0385335	BAALC	7.69373	1.96442	9.68791e-13	UBE2D3	6.13309	0.462657	4.89689e-08	CEACAM4	4.09151	1.18006	0.00160205	RPS7P10	2.27708	1.58539	0.447992	PRCP
239	HNRNPC	12.3173	0.222857	3.2117e-33	RASGRP2	6.7021	0.577476	1.12875e-09	FXYD5	11.8416	0.430557	1.24137e-30	NDUFB1	10.4123	0.378264	6.67507e-24	MCU	9.49328	2.48955	7.41312e-20	TPM4	11.4852	0.935464	1.05449e-28	ARL4A	8.94245	1.32166	1.25821e-17	COX7C	3.23547	0.0772706	0.0397501	TMEM176A	7.68204	2.57134	1.0579e-12	CASP3	6.10156	1.06134	5.93397e-08	ZFAND5	4.08542	0.747844	0.00163855	CTSW	2.22405	0.370891	0.502762	TMEM55A
240	UQCRH	12.2617	0.14428	6.3647e-33	PIWIL4	6.60615	1.2517	2.15527e-09	PECAM1	11.7988	1.39489	2.06102e-30	CXCR2	10.3867	3.09613	8.71261e-24	CHCHD7	9.48878	0.725301	7.71455e-20	SNRPD3	11.4591	0.649299	1.42022e-28	CYB5A	8.93032	1.40855	1.39954e-17	PYHIN1	3.23269	3.26784	0.0400732	NDUFA4	7.66088	0.406742	1.24342e-12	RPS7	6.09715	0.294695	6.0828e-08	DDOST	4.0335	0.58576	0.00202388	ATP5C1	2.2213	0.22686	0.50536	FAM45A
241	COX7A2	12.2042	0.113459	1.28651e-32	ERP29	6.56115	0.305773	2.90179e-09	FAM96A	11.7525	0.619332	3.56126e-30	ADGRG3	10.2874	2.56265	2.42989e-23	CD302	9.47799	0.980327	8.5128e-20	NME1	11.4391	0.664933	1.78436e-28	RNF5	8.92943	1.0002	1.40849e-17	UQCR10	3.21831	0.127236	0.041797	RPUSD3	7.65216	1.35099	1.3263e-12	SMIM24	6.07982	0.516339	6.75901e-08	CYBA	4.00645	0.23395	0.00224946	FAM162A	2.21324	0.517448	0.513461	DOK3
242	RPL18AP3	12.169	0.306845	1.97576e-32	RPN2	6.56042	0.366963	2.90814e-09	MAFB	11.7292	4.94755	4.68011e-30	CFP	10.2294	1.10947	4.38923e-23	ROMO1	9.43943	0.374898	1.22485e-19	ILF2	11.4186	0.707552	2.25046e-28	PCCB	8.86233	1.59556	2.56061e-17	MPHOSPH8	3.21349	0.474444	0.0424362	COMT	7.6432	0.788166	1.41719e-12	RPS20	6.0521	0.238224	8.00897e-08	BST1	4.00099	0.827614	0.00229782	IMPDH2	2.21026	0.330867	0.51592	SLC28A3
243	2019-09-06	11.8623	0.435966	7.96061e-31	DMXL2	6.53671	1.13642	3.39902e-09	ATP6V0D1	11.5539	1.10151	3.62472e-29	WIPF1	10.2189	1.0877	4.88334e-23	CORO2A	9.42348	2.80318	1.4167e-19	BANF1	11.3755	0.64984	3.67838e-28	ATP5O	8.82475	0.379329	3.57909e-17	UQCRB	3.20756	0.116223	0.043113	SNHG3	7.61476	0.569914	1.76117e-12	PEBP1	6.03867	0.418334	8.65638e-08	EEF1B2	3.99547	0.202155	0.00233924	SRI	2.2057	0.316609	0.520984	ITGB1BP1
244	LSM7	11.8197	0.293822	1.31935e-30	MLC1	6.52632	0.850581	3.62363e-09	MSN	11.4677	0.576306	9.8253e-29	C10orf54	10.1253	0.971103	1.26844e-22	GNB1	9.38607	0.969979	2.01229e-19	PSMB2	11.3697	0.736575	3.92014e-28	EIF2S1	8.7941	1.05831	4.68911e-17	LTF	3.20754	0.278595	0.043113	FABP5	7.55742	0.920698	2.72269e-12	TALDO1	6.02148	0.344499	9.54805e-08	CDK6	3.98238	0.617113	0.00246299	FGFR1OP2	2.20508	0.548623	0.521312	COX8A
245	C11orf58	11.8159	0.336051	1.37801e-30	EIF4B	6.50171	0.711299	4.24645e-09	MYO1F	11.421	1.02357	1.68053e-28	PLAC8	10.0957	0.372205	1.70669e-22	PNP	9.36651	1.05992	2.41838e-19	ATP5G1	11.3683	0.571206	3.96991e-28	DLGAP5	8.75618	2.75396	6.51534e-17	NDUFA12	3.19471	0.218348	0.0447893	MAN1A1	7.50059	1.74033	4.19331e-12	EVL	6.02041	1.45166	9.58497e-08	SPCS3	3.93656	0.577518	0.00294665	HOXB3	2.16564	0.86256	0.563894	TMEM106C
246	MLLT11	11.7468	1.6542	3.08806e-30	YBX3	6.48656	0.657573	4.68326e-09	FLNA	11.3615	0.874312	3.30835e-28	SOD2	10.0694	1.16588	2.21623e-22	LAMP2	9.32187	0.590901	3.65769e-19	DTYMK	11.2938	1.37769	9.26688e-28	HMGB3	8.73334	1.21556	7.96322e-17	GBP4	3.1674	1.61722	0.0489819	COX7C	7.43071	0.394065	7.10572e-12	PPP1CA	6.01737	0.507037	9.73995e-08	CPD	3.89725	1.2735	0.00345603	RP11-734J24.1	2.16322	1.35904	0.566758	C1orf162
247	HHEX	11.7345	0.703505	3.56536e-30	SEC61B	6.4597	0.2499	5.56514e-09	CD93	11.3196	2.47409	5.32673e-28	ADD3	9.98381	1.35074	5.21631e-22	TTN-AS1	9.27565	2.48934	5.63081e-19	EXOSC8	11.2899	0.897253	9.65334e-28	TK1	8.71771	1.03721	9.12733e-17	2019-09-09	3.16057	0.920198	0.0497486	RPL7P1	7.42449	0.858671	7.42374e-12	RCSD1	6.00386	0.908133	1.05283e-07	VKORC1	3.8871	0.566566	0.00358462	LSM5	2.14476	0.189241	0.589312	DAZAP2
248	HPGDS	11.7094	0.7208	4.77354e-30	CYBA	6.45444	0.232965	5.74672e-09	TPP1	11.2796	0.608133	8.35514e-28	MFSD14B	9.95722	1.87572	6.76841e-22	MGAT4A	9.2258	1.83938	8.96311e-19	HLA-DPA1	11.2793	0.561074	1.08474e-27	ARF4	8.67358	0.713455	1.34204e-16	CKLF	3.15767	0.263777	0.0500083	ATP5O	7.4065	0.404515	8.47538e-12	LARP7	6.00334	0.566776	1.05337e-07	AP3S1	3.88392	0.574047	0.00361901	IFITM3	2.13509	0.200069	0.600954	DPM3
249	SAP18	11.6561	0.241523	8.89603e-30	ZFAND5	6.45288	0.672404	5.79081e-09	HRH2	11.2739	1.40672	8.89801e-28	EFHD2	9.9431	1.75215	7.78844e-22	MBNL1	9.22473	0.862539	9.03818e-19	COX4I1	11.2606	0.440919	1.33823e-27	DYNLL1	8.66279	0.382331	1.47302e-16	WIPF1	3.14747	0.560448	0.0517049	LDHA	7.4022	0.468733	8.7257e-12	HDC	5.95955	3.81414	1.36343e-07	KDELR2	3.87264	0.652435	0.00376742	AGXT	2.12584	2.83062	0.611168	TOP2B
250	COX5A	11.6193	0.199224	1.36137e-29	BSG	6.44228	0.304775	6.19404e-09	ACTR2	11.272	0.573415	9.06616e-28	RP11-1143G9.4	9.8926	0.859268	1.28793e-21	MMP8	9.22455	1.09495	9.03935e-19	PAICS	11.2246	1.168	2.00403e-27	TSPO2	8.63829	5.59515	1.82002e-16	SKAP1	3.14082	3.46695	0.0528104	ESD	7.37158	0.544644	1.09485e-11	CNN2	5.91393	0.781509	1.78618e-07	CSDE1	3.86534	0.353802	0.00385843	CCL5	2.10149	0.35225	0.637297	MFSD14B
251	UGP2	11.5421	0.459575	3.32142e-29	SERBP1	6.42931	0.361724	6.71082e-09	LIMD2	11.2692	0.624052	9.33912e-28	GLIPR2	9.88547	1.21777	1.37905e-21	SRPK1	9.19114	1.62867	1.23002e-18	ARPC2	11.2225	0.443669	2.04606e-27	ANAPC11	8.59001	0.444344	2.76487e-16	RAB29	3.11481	1.44913	0.0570703	PSMB7	7.3515	0.458338	1.26849e-11	SNRPN	5.91266	1.07245	1.79525e-07	RPS7P1	3.81681	0.551188	0.00464756	TCEAL4	2.09908	0.464045	0.63943	ACAT1
252	EID1	11.4292	0.429347	1.21704e-28	RPL18	6.40145	0.194631	8.03638e-09	GSTK1	11.2128	0.527732	1.76472e-27	AMPD3	9.87813	2.03185	1.4818e-21	G6PD	9.18818	1.23142	1.26233e-18	RBM8A	11.2197	0.642675	2.10459e-27	SUB1	8.57647	0.36122	3.10561e-16	TRAPPC1	3.11353	0.223689	0.0572312	RP11-343H5.4	7.3198	1.89404	1.60209e-11	CAPG	5.90923	0.520746	1.8281e-07	UBL5	3.76358	0.173432	0.0056872	RACK1	2.07664	0.0662667	0.668375	ERLIN1
253	POLR2G	11.3974	0.352059	1.74051e-28	TMEM123	6.39941	0.348412	8.12327e-09	AP2S1	11.1722	0.568264	2.77575e-27	ATP8B4	9.84978	0.876828	1.95985e-21	FLNA	9.18646	0.772029	1.28069e-18	SPARC	11.2086	1.31073	2.37803e-27	METTL5	8.5601	0.725628	3.56852e-16	HLA-DPB1	3.09816	0.211205	0.0599131	CORO1A	7.29181	0.638878	1.96653e-11	EIF3D	5.88112	0.621829	2.15029e-07	LMO2	3.75442	0.586893	0.00587929	C8orf59	2.06015	0.202197	0.690921	ACTN4
254	COMMD7	11.3904	0.68004	1.88134e-28	RPL38	6.38311	0.226489	8.96737e-09	CD1C	11.1601	4.97705	3.17318e-27	CLEC5A	9.8026	1.5499	3.1038e-21	EIF4EBP2	9.0351	1.19157	5.11203e-18	NCL	11.1437	0.636322	4.92907e-27	ERH	8.53155	0.497977	4.56233e-16	SLC38A1	3.04395	0.898797	0.0705378	GLIPR1	7.26816	0.712126	2.33583e-11	APRT	5.86726	0.42515	2.33169e-07	MTDH	3.73179	0.355093	0.00640105	RPS18P12	2.03467	1.53973	0.725178	ANKRD33B
255	SMYD3	11.3636	0.993436	2.54809e-28	ACTN4	6.35498	0.450378	1.06892e-08	UQCR11	11.0813	0.339326	7.65179e-27	CYFIP2	9.78639	2.14521	3.6386e-21	SQRDL	9.00326	1.18689	6.8045e-18	HNRNPD	11.1073	0.622433	7.36678e-27	CMAS	8.52924	1.43213	4.64686e-16	C5orf56	2.98723	0.90165	0.0835327	NDUFS4	7.14083	0.662526	5.90843e-11	RP11-51J9.5	5.85786	1.39118	2.4612e-07	NPC2	3.71733	0.249249	0.00676745	EBPL	2.03373	0.525797	0.725178	TACSTD2
256	HOXB-AS3	11.2819	1.15751	6.42358e-28	CLEC12A	6.31925	0.38759	1.33751e-08	ATP6V1F	11.0739	0.52805	8.2882e-27	PRAM1	9.7715	1.06619	4.20945e-21	FCGR1A	8.9894	1.64734	7.67187e-18	IMPDH2	11.0457	0.770516	1.46061e-26	SMIM5	8.49265	4.53361	6.33107e-16	ZFP36L1	2.98164	1.20117	0.0848209	ATP5L	7.12578	0.369234	6.55002e-11	RP11-543P15.1	5.84622	0.371218	2.63267e-07	RP11-301G19.1	3.69412	3.79229	0.00740408	SKAP2	2.03066	0.413985	0.72846	MINOS1
257	GNA15	11.1518	0.956049	2.78341e-27	TM7SF3	6.31246	0.567562	1.39049e-08	SKAP2	11.0582	0.920674	9.82753e-27	ABCA13	9.76284	2.80287	4.57833e-21	ASAP1	8.97436	1.7928	8.78232e-18	RPA3	11.0247	0.808687	1.83792e-26	NPL	8.4851	2.87592	6.74559e-16	KLRC2	2.96811	4.90038	0.0878666	MRPS21	7.12056	0.438396	6.78153e-11	FBXO7	5.84407	0.927563	2.6555e-07	SRPK1	3.68251	1.09994	0.00772379	RP4-706A16.3	2.0153	1.12984	0.751216	SSR3
258	TCEAL4	11.0455	0.697331	9.07509e-27	TOP2B	6.30595	0.663161	1.4429e-08	SH3BGRL	11.0281	0.445371	1.37059e-26	PRKAA1	9.7448	1.80045	5.45355e-21	DMXL2	8.95307	1.52906	1.06215e-17	SF3B6	10.9489	0.494876	4.24099e-26	CCNDBP1	8.45857	0.682542	8.41906e-16	TAP1	2.96215	1.19181	0.0891931	PPIB	7.11983	0.460125	6.7958e-11	SUMO2	5.84391	0.392646	2.6555e-07	RBM26	3.68022	0.85175	0.00776733	PNRC2	2.01185	0.440143	0.754843	FYB
259	DUSP1	11.0426	0.385118	9.35031e-27	AIG1	6.25093	1.10164	2.05026e-08	C14orf2	11.003	0.341311	1.80215e-26	GPR84	9.65889	4.43058	1.25899e-20	FAM105A	8.93364	1.71872	1.26052e-17	HLA-DMA	10.9033	0.844125	6.99117e-26	HTRA2	8.41686	1.64444	1.19899e-15	RPLP2	2.94193	0.0664627	0.0944026	CD53	7.11313	0.507202	7.11196e-11	ID2	5.83936	1.11799	2.7221e-07	AK2	3.66306	0.32607	0.00825176	NACA	2.00267	0.0023736	0.767758	CORO2A
260	UFC1	11.0327	0.341568	1.04273e-26	CHCHD10	6.22014	0.722036	2.48968e-08	MS4A4A	10.9944	2.13243	1.97793e-26	SLA	9.60637	1.45117	2.09042e-20	CALM3	8.8625	0.546663	2.38516e-17	ABRACL	10.9008	0.520199	7.16373e-26	EXOSC8	8.39333	0.694581	1.46296e-15	POLR2L	2.93855	0.13707	0.0951603	ECHS1	7.10731	0.679548	7.39518e-11	SQSTM1	5.83333	0.874736	2.81493e-07	PRAM1	3.6463	0.629704	0.00875097	KRT8	1.98716	1.31213	0.78893	HNRNPU
261	RP11-386I14.4	11.0251	0.755804	1.13204e-26	MAT2A	6.21086	0.622	2.62289e-08	ATP6AP2	10.9255	0.667365	4.20705e-26	DHRS9	9.53076	2.15457	4.30685e-20	COX6B1	8.86023	0.28934	2.4305e-17	VDAC1	10.8789	0.808177	9.08402e-26	ENY2	8.39089	0.462489	1.49133e-15	UBE2L6	2.93559	0.372828	0.0959347	C11orf31	7.06826	0.746567	9.77419e-11	CCS	5.8217	1.15775	3.00256e-07	RPS3AP26	3.62794	0.32736	0.00935102	PPA2	1.95957	0.440291	0.833711	ANLN
262	CALCOCO2	11.0052	0.530353	1.40833e-26	TBCA	6.19583	0.295694	2.87002e-08	CLEC4A	10.9161	3.15829	4.65383e-26	RASSF2	9.48936	1.72049	6.38604e-20	H2AFZ	8.85354	0.30008	2.57304e-17	CALR	10.8206	0.511768	1.71331e-25	NDUFA5	8.32879	0.715813	2.51286e-15	IL10RA	2.93244	1.87959	0.0967739	TYROBP	7.06476	0.334986	9.99287e-11	FAM212A	5.8132	1.18652	3.15101e-07	SLC36A4	3.60196	1.41837	0.0102536	RP11-641D5.1	1.9581	0.974467	0.834838	ZSCAN16-AS1
263	ILF2	10.9529	0.378678	2.49842e-26	FKBP2	6.18807	0.325169	3.00744e-08	CD302	10.9156	1.02526	4.66833e-26	TMEM71	9.47174	1.70307	7.52936e-20	CS	8.83853	0.997443	2.93431e-17	TMA7	10.7344	0.421088	4.35787e-25	ECI2	8.32268	1.22325	2.64192e-15	SS18L2	2.92292	0.531507	0.099497	BST2	7.04878	0.615429	1.11071e-10	RPS2P46	5.79858	0.507333	3.42954e-07	IRS2	3.58926	1.08196	0.010714	RPL3P2	1.95719	1.8912	0.835223	UQCRQ
264	CASP3	10.8761	0.804704	5.78682e-26	RPL41	6.17478	0.239609	3.25558e-08	CDC42	10.8855	0.542294	6.48358e-26	LTB4R	9.46941	2.20015	7.68888e-20	GFI1	8.82705	2.05258	3.24173e-17	EGFL7	10.6601	1.24408	9.68605e-25	NDUFA2	8.29398	0.472943	3.35417e-15	COX6A1	2.91174	0.194259	0.10254	RPL13AP5	6.97135	0.748928	1.91403e-10	NPM1	5.79244	0.326132	3.54819e-07	SNHG5	3.58139	0.206757	0.0109887	SLC4A1	1.93055	0.520456	0.871927	CS
265	MSI2	10.8747	1.02986	5.86009e-26	DDOST	6.15649	0.519683	3.64565e-08	PAK1	10.8576	1.7549	8.75816e-26	C19orf38	9.41559	2.41753	1.27308e-19	HLA-E	8.77517	0.445221	5.13195e-17	2019-09-06	10.6471	0.698897	1.11075e-24	NUP37	8.28404	1.35258	3.64097e-15	SARAF	2.90738	0.245365	0.103686	NME1	6.95668	0.512181	2.1178e-10	SCAND1	5.74726	0.6485	4.58073e-07	SRSF6	3.55185	0.589108	0.0121622	CCDC58	1.91746	0.984194	0.895003	ABCA13
266	MDK	10.8621	1.04789	6.71473e-26	IFI6	6.1509	0.589557	3.76725e-08	H3F3B	10.8143	0.313258	1.39901e-25	CAPZB	9.36337	0.540437	2.0816e-19	LRRFIP1	8.74037	0.558495	6.96666e-17	CD99	10.6284	0.445172	1.35358e-24	JAZF1	8.26309	3.56659	4.32766e-15	ITGAL	2.90204	1.27955	0.10532	SNRPB	6.95123	0.472189	2.19445e-10	RPL13P12	5.74479	0.493752	4.63642e-07	ACTR2	3.54973	0.314687	0.0122166	RPL10P9	1.89535	0.558629	0.930923	C20orf27
267	SSBP2	10.8378	0.929566	8.75103e-26	FAM107B	6.1289	0.618765	4.31621e-08	IRF8	10.7402	2.12425	3.12291e-25	MAPK1	9.32394	1.42711	2.99305e-19	MSRB3	8.739	1.21043	7.04108e-17	CCT3	10.599	0.785428	1.84688e-24	SSB	8.26044	0.561913	4.41133e-15	TSTD1	2.88849	0.412959	0.109498	GSTO1	6.93659	0.429668	2.41962e-10	ITM2C	5.72148	0.69299	5.28515e-07	LAPTM5	3.54809	0.204551	0.0122594	CCDC18-AS1	1.88695	0.63098	0.944353	PRKAA1
268	IGFBP7	10.8174	0.360569	1.08934e-25	SYK	6.11444	0.683374	4.7149e-08	CAPN2	10.7281	1.95589	3.55271e-25	COX7A2L	9.26115	0.559454	5.3716e-19	RAB32	8.71397	0.683147	8.75788e-17	GGH	10.5977	1.49148	1.86705e-24	TUBB4B	8.25949	0.774193	4.43976e-15	PPP1R18	2.88528	0.440724	0.110466	RPS4X	6.90385	0.392904	3.0396e-10	RALY	5.72131	0.675819	5.28515e-07	SFPQ	3.54705	0.499636	0.0122888	CAPZA2	1.88337	0.409702	0.95131	SURF4
269	RBM39	10.7922	0.359022	1.42816e-25	GCA	6.06784	0.262068	6.27775e-08	BID	10.7242	0.805286	3.69674e-25	PPP1R18	9.25309	0.855166	5.78488e-19	SUN2	8.6785	1.12128	1.1882e-16	SIVA1	10.574	0.799523	2.39955e-24	YIPF6	8.25225	1.59032	4.71013e-15	CDC42SE1	2.86514	0.90265	0.116587	SNRPC	6.89814	0.453855	3.15488e-10	RPL4	5.70806	0.297877	5.69915e-07	ABRACL	3.53223	0.250538	0.0129574	CLU	1.8815	0.64289	0.954588	SEC62
270	DDAH2	10.7332	0.795017	2.69651e-25	IGFBP7	6.06523	0.270136	6.36526e-08	CSF1R	10.7114	2.21342	4.2261e-25	CLEC4D	9.21499	3.88035	8.19198e-19	CDCA7L	8.64018	1.05499	1.65789e-16	DDX39A	10.5622	0.996341	2.70445e-24	LGALS3	8.2318	0.946948	5.57976e-15	TC2N	2.85815	3.42069	0.118875	SHFM1	6.89034	0.384254	3.32288e-10	APEX1	5.6883	0.431527	6.38321e-07	EDEM1	3.53137	1.68395	0.0129795	COX20	1.87155	0.289753	0.970402	IDI1
271	TAF1D	10.6027	0.447093	1.09505e-24	ATP5G1	6.03627	0.256988	7.56386e-08	NDUFA12	10.7076	0.443425	4.39125e-25	LILRB3	9.18866	2.69299	1.04261e-18	ANKRD22	8.62265	2.05877	1.92696e-16	PSMB8	10.5413	0.722889	3.36554e-24	GMNN	8.19242	1.31688	7.72259e-15	HMOX2	2.85011	0.776001	0.121733	CD38	6.86721	1.15698	3.89641e-10	HIST1H2AC	5.68281	1.12109	6.57533e-07	SLC28A3	3.48585	2.30288	0.0152107	NPM1P27	1.8426	1.8773	0.999999	LNPEP
272	GSTP1	10.5949	0.0988848	1.1854e-24	RPS3AP26	5.98006	0.287405	1.06462e-07	LTA4H	10.6437	0.793202	8.69691e-25	ANXA11	9.13119	0.877149	1.76201e-18	CD47	8.56798	0.617136	3.08368e-16	CCT5	10.5125	0.692212	4.5597e-24	TCEB2	8.15709	0.356257	1.03058e-14	GPR171	2.82832	3.69608	0.129255	TUFM	6.8668	0.612116	3.89641e-10	CTSA	5.66197	0.481873	7.40775e-07	WDFY1	3.47616	1.33222	0.0157223	TARBP1	1.81511	0.859915	0.999999	DDX17
273	XBP1	10.5165	0.305169	2.71664e-24	HNRNPD	5.94036	0.289435	1.34456e-07	GIMAP7	10.6356	2.03739	9.46119e-25	KIAA0319L	9.08487	1.7464	2.68613e-18	CNN2	8.54792	0.751024	3.66442e-16	HSPB11	10.4839	0.688857	6.15477e-24	VDAC3	8.12105	0.485094	1.38163e-14	RPL27	2.81797	0.0973232	0.13313	SF3B5	6.8604	0.445636	4.06299e-10	PCBP1	5.65838	0.386727	7.54593e-07	RP11-475C16.1	3.47053	0.479081	0.0160311	LYRM7	1.79616	0.604118	0.999999	ASRGL1
274	RSL24D1	10.5045	0.32512	3.07998e-24	EGR1	5.93957	0.968276	1.34792e-07	CD37	10.5904	0.584716	1.52862e-24	SORT1	9.08309	2.76955	2.72677e-18	CPNE2	8.49435	2.06311	5.80279e-16	NDUFB6	10.4783	0.528332	6.50811e-24	BIRC5	8.08868	1.74369	1.80039e-14	CTD-2287O16.1	2.81081	0.351725	0.135381	SNHG8	6.85396	0.387135	4.23788e-10	CASP6	5.65779	1.12509	7.55314e-07	SYK	3.4617	0.649044	0.0165155	RP11-422P24.9	1.79523	1.28831	0.999999	GNB4
275	CCT2	10.4539	0.381558	5.23867e-24	VKORC1	5.93165	0.525573	1.41121e-07	LAMTOR4	10.5723	0.53903	1.84999e-24	OSTF1	9.0753	1.11318	2.92547e-18	RCOR1	8.47993	1.61759	6.55955e-16	LSM4	10.4776	0.829834	6.5345e-24	POLR2I	8.0571	0.641915	2.32168e-14	RBL2	2.79535	0.879095	0.141063	MGLL	6.81527	1.31542	5.53425e-10	RPL9P9	5.65673	0.313817	7.58122e-07	SESN3	3.45031	1.69593	0.0170968	TOPORS-AS1	1.77627	0.390632	0.999999	FLOT2
276	EIF3E	10.4417	0.218792	5.94579e-24	RPS3AP6	5.91177	0.40163	1.58885e-07	C5AR1	10.561	2.26853	2.08155e-24	SULT1A1	9.07307	1.76623	2.98211e-18	GRINA	8.47839	0.977514	6.6373e-16	SMC4	10.4246	0.802567	1.14018e-23	FAM104B	8.02316	1.54115	3.04885e-14	C4orf3	2.79355	0.182628	0.14166	MIR4458HG	6.80176	1.79522	6.0436e-10	HMG20B	5.64965	1.1332	7.88068e-07	MTPN	3.4445	0.474773	0.0174414	RPL14P1	1.74635	0.752793	0.999999	MKKS
277	ST13	10.4043	0.337664	8.77747e-24	RPS23	5.8949	0.189596	1.75184e-07	FAM200B	10.5588	1.03419	2.12747e-24	GPI	9.05609	0.738815	3.48007e-18	HCK	8.46626	0.975277	7.35534e-16	TRMT112	10.4058	0.491932	1.38416e-23	SSBP1	8.01006	0.402163	3.38681e-14	GPSM3	2.79117	0.413519	0.142317	NDUFB11	6.79494	0.419208	6.31809e-10	RPL13AP25	5.64205	0.601992	8.21681e-07	YBX3	3.43561	0.599424	0.0178345	ELF1	1.73721	0.462324	0.999999	CEBPD
278	SON	10.3956	0.143226	9.594e-24	C20orf27	5.87725	0.441799	1.94458e-07	CAPZB	10.5382	0.521501	2.6408e-24	YWHAH	9.03649	0.96291	4.14795e-18	TMEM30A	8.42735	1.04786	1.0219e-15	TPRKB	10.3864	0.711472	1.69273e-23	RGCC	8.00352	0.982189	3.56133e-14	GBP1	2.77492	2.72147	0.149022	RPL23AP42	6.7944	0.790317	6.323e-10	CSDE1	5.63421	0.501368	8.55744e-07	HNRNPU	3.4356	0.35075	0.0178345	RP4-765C7.2	1.73627	0.527922	0.999999	MSRB3
279	HMGN1	10.3643	0.139832	1.32786e-23	GLTSCR2	5.87351	0.371075	1.98436e-07	CAPZA2	10.5089	0.883395	3.58782e-24	C3AR1	8.99122	1.55817	6.22923e-18	ZYX	8.4255	0.619297	1.03664e-15	MRPL18	10.3692	0.766339	2.02011e-23	GMPR	7.98175	2.94379	4.23675e-14	CDC42SE2	2.77173	0.657252	0.150286	HGF	6.74031	1.69761	9.13544e-10	PLIN2	5.62506	1.04187	9.00172e-07	DNAJC13	3.42902	1.35716	0.0182448	HSPD1	1.72975	0.20601	0.999999	VMA21
280	RBMX	10.3337	0.325077	1.82316e-23	B4GALT5	5.86333	0.883106	2.09545e-07	MSRB1	10.4888	0.832841	4.42237e-24	FAM49B	8.95657	0.902023	8.48945e-18	ATG16L2	8.42071	1.26678	1.07831e-15	ZWINT	10.3493	1.50633	2.47949e-23	SLC38A5	7.95078	2.07992	5.43479e-14	RPS21	2.75088	0.0992721	0.159362	NDUFAF3	6.73965	0.603855	9.15034e-10	DYNC1I2	5.62365	0.653241	9.05351e-07	PDIA3	3.4261	0.326328	0.0184149	RPL10P3	1.70912	0.833328	0.999999	SUCNR1
281	EIF6	10.3313	0.440265	1.86606e-23	FABP5	5.83164	0.504126	2.51748e-07	TKT	10.4877	0.499577	4.4636e-24	FBXL5	8.89662	1.13411	1.45195e-17	LBR	8.41055	0.738775	1.1743e-15	UBE2I	10.3066	0.63329	3.84642e-23	TOP1	7.90246	1.27654	7.99523e-14	IGHG2	2.73045	0.700615	0.168205	MTIF3	6.71703	0.647222	1.06585e-09	ING4	5.61409	1.03526	9.54516e-07	ALOX5AP	3.42258	0.222938	0.0185984	RPS28P7	1.70862	0.806565	0.999999	CPNE2
282	COMMD3	10.2812	0.400676	3.12512e-23	FOS	5.80584	0.213806	2.9242e-07	PLD3	10.4779	1.19246	4.93698e-24	SCPEP1	8.85117	0.985403	2.1704e-17	PTK2B	8.4084	1.05243	1.19435e-15	YWHAE	10.2945	0.656166	4.35022e-23	CD58	7.89799	0.876347	8.2634e-14	COX7A2	2.71883	0.0719537	0.173472	AKR1C3	6.66568	0.770752	1.50526e-09	PCAT18	5.59036	1.54687	1.09198e-06	RPL39	3.41551	0.186743	0.0190031	CASP4	1.70363	0.320816	0.999999	UBE2J1
283	NEGR1	10.2301	1.43264	5.26719e-23	PYGL	5.77062	0.495884	3.598e-07	PCMT1	10.4643	0.628046	5.68818e-24	TNFRSF10C	8.81913	3.55271	2.86585e-17	RNF115	8.3307	1.48869	2.28948e-15	SRP14	10.2942	0.408683	4.35073e-23	AP2B1	7.87835	1.40667	9.64271e-14	RNF167	2.71252	0.416063	0.175945	CDKN2C	6.66277	1.40583	1.53108e-09	UBE2D2	5.57828	0.600325	1.16774e-06	RP11-864N7.2	3.41147	0.400001	0.0192294	CARD16	1.69761	0.249094	0.999999	ERG
284	ARL6IP5	10.1741	0.266143	9.35554e-23	HNRNPA3	5.75431	0.361453	3.94522e-07	LRRC25	10.4176	3.131	9.26449e-24	OSCAR	8.80905	2.12447	3.12776e-17	ITGAM	8.30321	1.46697	2.87883e-15	RPS17	10.2744	0.320181	5.32641e-23	OSBP2	7.846	5.11724	1.24676e-13	SELPLG	2.70966	0.557985	0.176997	RPL7P9	6.65782	0.429618	1.57898e-09	PNRC1	5.55005	0.843691	1.36968e-06	EMX2	3.40019	3.02965	0.0199513	BEX2	1.696	2.27801	0.999999	TMA7
285	UXT	10.1539	0.228096	1.14768e-22	NKG7	5.73508	0.2371	4.39026e-07	CXCR4	10.3663	0.633087	1.57129e-23	SPG21	8.75324	0.958519	5.10587e-17	ARRB2	8.23227	0.68232	5.18155e-15	PARK7	10.235	0.495413	7.98722e-23	HIKESHI	7.84459	0.781738	1.25901e-13	RPL18A	2.7033	0.0644343	0.179713	RP11-92K2.2	6.63971	1.05098	1.78066e-09	C6orf48	5.54489	0.414488	1.40728e-06	POLE3	3.39269	0.659872	0.020445	MIR1244-2	1.67823	0.467089	0.999999	MCU
286	UPF2	10.1507	0.444518	1.18361e-22	COX8A	5.7016	0.221373	5.32217e-07	ATP6V1B2	10.2561	1.13392	4.91701e-23	LYN	8.74632	1.19399	5.42239e-17	MYO1F	8.21479	0.838414	5.98669e-15	NDUFC2	10.1959	0.492757	1.19201e-22	MRPL35	7.78232	1.18576	2.05793e-13	SLC9A3R1	2.69529	0.528455	0.183615	PRDX3	6.63797	0.452678	1.7967e-09	RASSF1	5.52254	1.25882	1.59485e-06	IFI6	3.38305	0.595553	0.0211143	BEX4	1.67567	0.457383	0.999999	LRG1
287	DYNLL1	10.145	0.151448	1.25188e-22	RTN3	5.70095	0.319053	5.33053e-07	POLR2L	10.2078	0.348426	8.06276e-23	CFLAR	8.73953	1.05323	5.75129e-17	SLC2A5	8.21085	1.52612	6.17797e-15	COX7B	10.1949	0.443397	1.20064e-22	NUDT4	7.74296	1.70832	2.79885e-13	SERF2	2.67869	0.026147	0.191719	HMGN2	6.59726	0.578264	2.3528e-09	TRAT1	5.51927	2.31355	1.62092e-06	GSDMD	3.38079	0.762651	0.0212255	PTMAP2	1.65745	0.974772	0.999999	MKI67
288	NCL	10.1057	0.314663	1.86431e-22	PRAM1	5.68901	0.569507	5.69153e-07	BCL2A1	10.1779	1.45124	1.09338e-22	S100A4	8.65199	0.276084	1.22533e-16	RTN4	8.17816	0.504295	8.08402e-15	HNRNPDL	10.0952	0.533875	3.32289e-22	TP53BP2	7.72468	2.32705	3.2175e-13	BIN1	2.67255	2.40816	0.194759	RPL39P3	6.58515	0.998415	2.54573e-09	MAF1	5.51776	0.948084	1.631e-06	ENTPD1	3.36214	1.36321	0.0226466	ISCU	1.65469	0.380518	0.999999	SEPSECS-AS1
289	ZNF428	10.0374	0.722483	3.71584e-22	SSR3	5.68389	0.406947	5.85132e-07	CTSA	10.1598	0.514001	1.31435e-22	ARHGAP9	8.63238	1.31439	1.45314e-16	TACSTD2	8.13312	3.39352	1.17184e-14	NDUFAB1	10.075	0.566348	4.06986e-22	PSMD6	7.71438	0.778381	3.48327e-13	CYTH1	2.67179	1.10537	0.194852	FAM26F	6.54866	1.05364	3.2432e-09	CXXC5	5.48199	1.50456	1.98839e-06	SLC2A5	3.3522	1.053	0.0233388	TSC22D1	1.64915	0.430297	0.999999	B3GNT5
290	ATP5J	10.0114	0.0965935	4.81742e-22	HOXA9	5.67571	0.68802	6.09744e-07	PSMB8	10.1439	0.615811	1.54433e-22	CA4	8.60468	4.8467	1.84186e-16	SUCO	8.1304	1.85095	1.19676e-14	PSMB1	10.072	0.457442	4.18477e-22	PPDPF	7.70431	0.525524	3.76379e-13	FTH1	2.64544	0.111291	0.208116	OST4	6.54775	0.367219	3.25396e-09	GCSAML	5.47726	2.54731	2.03744e-06	NDUFB1	3.34215	0.196702	0.0241298	CWC15	1.64517	0.251277	0.999999	PPIB
291	EIF4A2	9.97108	0.24547	7.221e-22	NCOA7	5.64536	0.842554	7.245e-07	GPSM3	10.073	0.818602	3.15519e-22	VASP	8.58864	1.49221	2.10775e-16	WSB1	8.12076	0.639753	1.29405e-14	HSD17B11	10.0501	0.566751	5.21244e-22	ASF1A	7.68383	1.04535	4.41111e-13	SPON2	2.64484	1.41094	0.208216	WASH6P	6.54503	1.74966	3.30445e-09	PPP1R15A	5.46952	1.08813	2.11844e-06	ASAH1	3.33745	0.2931	0.0244541	PSMA2	1.62511	0.232941	0.999999	ALDH3B1
292	PNISR	9.94167	0.347974	9.67084e-22	CLU	5.61219	0.867357	8.74283e-07	CCND3	10.0474	0.903124	4.08453e-22	SEC62	8.56583	0.354837	2.56073e-16	AP3S1	8.11396	0.779471	1.36479e-14	NASP	10.0028	0.871469	8.38965e-22	PRC1	7.68153	2.246	4.48481e-13	CASP1	2.61386	0.521512	0.22521	LSM7	6.53221	0.411207	3.59025e-09	COX7C	5.46621	0.271066	2.15332e-06	GUSB	3.33724	0.403399	0.0244541	AC079922.2	1.60988	0.971436	0.999999	CYP4F3
293	RPL13P12	9.92504	0.304863	1.13672e-21	CS	5.60442	0.615671	9.12429e-07	STXBP2	10.0448	0.778612	4.18324e-22	PPP2R5A	8.53177	1.87115	3.42728e-16	CEBPD	8.10358	1.10707	1.48432e-14	PPDPF	9.99692	0.672795	8.8811e-22	C9orf78	7.64815	0.523108	5.80037e-13	VAMP5	2.5874	0.682716	0.24054	HPGDS	6.4764	0.780579	5.17535e-09	NT5C	5.46132	1.03219	2.2083e-06	WIPF1	3.32363	0.593266	0.0255684	PPA1	1.60462	0.281961	0.999999	PXK
294	VDAC2	9.80358	0.386578	3.79244e-21	UBA52	5.59097	0.193278	9.83872e-07	UCP2	10.0251	0.61582	5.09739e-22	CXCR1	8.42622	3.97244	8.39005e-16	TYMS	8.06326	0.678591	2.05481e-14	OSTC	9.99015	0.585519	9.48321e-22	BCAP29	7.57376	1.35196	1.02851e-12	ATP6V1G1	2.57803	0.157488	0.246022	PIM1	6.46783	1.14406	5.46235e-09	ATP6V0B	5.44748	0.421642	2.38159e-06	FCGR1A	3.31358	1.04304	0.0263532	LINC00493	1.5957	0.2325	0.999999	TMC8
295	POLR1D	9.70731	0.36185	9.64343e-21	CNPY3	5.53402	0.341204	1.35189e-06	DOK2	10.0166	2.38688	5.54088e-22	IER3	8.42254	2.26934	8.64776e-16	MBOAT2	7.99195	1.77184	3.65369e-14	LSM7	9.98943	0.505132	9.52487e-22	MAP1LC3B	7.5121	0.657107	1.63336e-12	ANKRD12	2.57209	0.6355	0.249586	TSTD1	6.45015	0.728909	6.12241e-09	RPL36A	5.44665	0.278685	2.38723e-06	ANKRD22	3.29515	1.36016	0.0280643	C3orf80	1.57935	1.55711	0.999999	RAB44
296	RP11-25K19.1	9.69925	1.31313	1.04011e-20	SET	5.53222	0.358288	1.36284e-06	CNPY3	9.86961	0.615201	2.41451e-21	XRCC5	8.41934	0.586603	8.8764e-16	CYFIP2	7.96982	1.77655	4.3652e-14	XRCC6	9.98455	0.708835	9.97772e-22	DHFR	7.512	1.43005	1.63336e-12	TOPORS-AS1	2.56374	0.423322	0.255042	HSPE1	6.44801	0.373478	6.1926e-09	SKP1	5.44458	0.311952	2.40957e-06	FABP5	3.27495	0.544325	0.0298941	RPL27A	1.57506	0.099037	0.999999	H6PD
297	TPM4	9.68079	0.49074	1.24196e-20	GYPC	5.52477	0.277953	1.41289e-06	IL10RB	9.86084	1.06847	2.62944e-21	MMP25	8.3834	4.04495	1.19858e-15	STT3B	7.96084	0.846021	4.68137e-14	LDHA	9.95614	0.49902	1.3244e-21	EEF1E1	7.48229	0.651409	2.04013e-12	SKP1	2.54981	0.107326	0.263508	CTSC	6.44655	0.448582	6.23532e-09	LITAF	5.42096	0.567237	2.73792e-06	SORL1	3.27385	0.456402	0.0299687	PSMA3	1.56905	0.259329	0.999999	HCST
298	FARSA	9.62614	0.704681	2.0986e-20	SNHG3	5.51738	0.281195	1.46724e-06	LILRB3	9.85483	2.66805	2.7798e-21	MXD1	8.33448	2.3098	1.81016e-15	RHOG	7.94389	0.6314	5.36057e-14	TAGLN2	9.94763	0.421994	1.43866e-21	LEPROT	7.46356	0.803327	2.34898e-12	SVIP	2.54464	0.291853	0.267119	NIT2	6.41718	0.922993	7.54455e-09	RBM39	5.37954	0.497888	3.43314e-06	SERP1	3.26366	0.261615	0.0309361	C11orf74	1.56868	0.60061	0.999999	FAM105A
299	BEX4	9.61505	0.718861	2.33167e-20	IGFBP2	5.4922	1.56639	1.68191e-06	LRRFIP1	9.78308	0.557419	5.6392e-21	SPI1	8.20616	0.795231	5.24367e-15	CEACAM1	7.9435	2.03553	5.37005e-14	MGST2	9.93786	0.759125	1.5826e-21	TMPO	7.45519	0.830655	2.49955e-12	ATM	2.5408	1.0235	0.269413	CALM3	6.40905	0.506365	7.93136e-09	UPF2	5.37797	0.615586	3.4554e-06	RP11-371A22.1	3.25738	0.378737	0.0315397	LINC01272	1.56487	0.700719	0.999999	RP11-84C10.2
300	COX4I1	9.56663	0.0690982	3.71221e-20	PCBP2	5.47922	0.265567	1.79661e-06	SULT1A1	9.73265	1.72641	9.2326e-21	GAPDH	8.19828	0.102489	5.58639e-15	SLC28A3	7.92083	3.07374	6.42825e-14	CDK4	9.90456	0.870256	2.20326e-21	PET100	7.43025	0.440571	3.00243e-12	EIF1	2.52492	0.0458369	0.278505	CNPY2	6.40873	0.586617	7.93136e-09	C9orf16	5.37305	0.647256	3.54279e-06	RPL22L1	3.25055	0.326706	0.0322169	HMGN5	1.5514	0.920975	0.999999	ALDH2
301	EIF3H	9.55696	0.209314	4.06242e-20	GFI1	5.46084	1.40252	1.9785e-06	TNFAIP2	9.71694	2.45186	1.07497e-20	LPGAT1	8.16467	2.22246	7.3332e-15	ACTR3	7.88363	0.507006	8.62919e-14	FAM96A	9.90269	0.593315	2.23869e-21	AP2S1	7.4252	0.447029	3.11059e-12	RPS12	2.51913	0.153865	0.282107	TXNDC17	6.40543	0.476332	8.08283e-09	PMAIP1	5.36147	1.28848	3.76914e-06	PDIA4	3.24418	0.748147	0.0329004	RPL7P32	1.55037	2.16623	0.999999	GADD45A
302	ATP5O	9.53308	0.118802	5.10649e-20	CLEC2B	5.43879	0.383341	2.2351e-06	2019-03-01	9.71246	3.01505	1.11868e-20	EHD1	8.11114	1.98623	1.12814e-14	HIF1A	7.88285	1.47075	8.67185e-14	PRDX6	9.89139	0.574638	2.49952e-21	PSMC2	7.40703	0.732958	3.56272e-12	RGS10	2.50727	0.657914	0.290013	ATP5G1	6.40407	0.409565	8.13323e-09	VDAC2	5.35683	0.552404	3.8583e-06	ZKSCAN1	3.23522	0.679283	0.0337624	MAT2A	1.5428	0.398997	0.999999	TOR1AIP1
303	CASP4	9.49677	0.463444	7.18036e-20	LCP1	5.38357	0.210603	3.01115e-06	PTPRE	9.71147	1.58345	1.12721e-20	GRK2	8.08635	0.745802	1.37687e-14	SLC36A4	7.86558	1.88283	9.91593e-14	CLIC1	9.87351	0.431276	2.97981e-21	PRDX6	7.33407	0.450165	6.09973e-12	SNRPN	2.48615	0.542831	0.30635	RPL3P4	6.39933	0.387444	8.36768e-09	CD53	5.3205	0.452528	4.69287e-06	ASAP1	3.21974	1.14379	0.0353937	PRKACB	1.53996	0.454068	0.999999	AZI2
304	S100A10	9.49231	0.215941	7.48196e-20	FAM162A	5.37631	0.519733	3.12849e-06	RASSF4	9.67444	2.47324	1.60987e-20	ABTB1	8.0829	1.77105	1.41484e-14	SUCNR1	7.84096	1.4449	1.19545e-13	C8orf59	9.86995	0.504934	3.07897e-21	TRAK2	7.306	2.78063	7.4784e-12	CD6	2.48391	4.22869	0.307558	NPW	6.3627	1.66708	1.05719e-08	RP11-25K19.1	5.31696	1.44617	4.77432e-06	FAM105A	3.21632	1.0861	0.0357685	PRR34-AS1	1.53707	0.601967	0.999999	KANSL3
305	EIF3M	9.45718	0.248206	1.04406e-19	RPL13P12	5.37506	0.26966	3.14396e-06	RHOG	9.66115	0.706042	1.82556e-20	NAMPT	8.07542	2.48346	1.50255e-14	ANKRD13D	7.80535	1.22347	1.58007e-13	GPX1	9.85831	0.426705	3.44817e-21	PBK	7.27263	3.60696	9.50241e-12	DAZAP2	2.48311	0.156077	0.307883	ABRACL	6.35133	0.38364	1.12642e-08	RNASET2	5.31457	0.442829	4.82628e-06	ANKRD28	3.208	0.7743	0.0366683	GABPB1-AS1	1.53657	0.594353	0.999999	KCNAB2
306	ESD	9.40396	0.302673	1.72844e-19	SFPQ	5.34821	0.41599	3.62054e-06	LSP1	9.58741	0.75233	3.7105e-20	RCOR1	8.03645	1.62337	2.0619e-14	ARHGAP9	7.78025	1.18536	1.91991e-13	SNU13	9.85463	0.547498	3.56683e-21	LINC00570	7.21628	4.99565	1.42854e-11	IRF1	2.47804	0.677528	0.31156	ATP5C1	6.3406	0.413764	1.20451e-08	CSF2RB	5.30357	1.90233	5.10344e-06	TMBIM6	3.20431	0.191485	0.0370397	NDUFA5	1.53305	0.301108	0.999999	FAM162A
307	HOXA9	9.39633	0.770318	1.85232e-19	KBTBD11	5.34809	1.28789	3.62054e-06	C20orf27	9.57524	0.716844	4.16448e-20	RGCC	8.00426	0.96699	2.66189e-14	SCD	7.74178	3.06957	2.58654e-13	RPS3AP26	9.83947	0.551459	4.13634e-21	PICALM	7.21539	1.20614	1.43594e-11	CLDND1	2.47414	0.713934	0.314393	HLA-DQA1	6.31237	1.41809	1.44243e-08	RAB11B	5.29545	0.91006	5.32359e-06	NDUFA3	3.20268	0.214493	0.0371484	IGHM	1.51984	0.615474	0.999999	EIF4EBP2
308	CYTL1	9.37303	0.508454	2.30691e-19	RPL7P1	5.33576	0.469695	3.85969e-06	TMEM176A	9.57489	2.63042	4.17008e-20	CNIH4	7.97854	0.645342	3.26866e-14	DNAJC5	7.72215	1.97273	3.01389e-13	GAS5	9.82488	0.418279	4.76808e-21	TUBB2A	7.18165	4.46405	1.82925e-11	IKZF3	2.47396	3.76604	0.314393	MYDGF	6.30457	0.466064	1.51296e-08	RTN4	5.2942	0.500025	5.34826e-06	PPIA	3.16989	0.155754	0.0413252	SS18L2	1.51692	0.412033	0.999999	SH3KBP1
309	METTL26	9.3136	0.520836	3.9925e-19	SCCPDH	5.33148	0.369132	3.94377e-06	PLAUR	9.56414	1.70545	4.61764e-20	LILRA2	7.97058	1.47158	3.48244e-14	LASP1	7.70908	1.08874	3.32612e-13	CDC20	9.81977	2.17111	5.00275e-21	RHD	7.17495	5.25417	1.916e-11	ANXA6	2.47344	0.512859	0.31448	PSME2	6.23581	0.392036	2.34068e-08	UGP2	5.28528	0.567458	5.603e-06	RPL13P12	3.16127	0.28152	0.042396	RPL7AP6	1.51619	1.05982	0.999999	ARFGEF1
310	ANGPT1	9.30233	1.28357	4.43216e-19	KCNAB2	5.32428	0.564328	4.07838e-06	MINOS1	9.49619	0.568266	8.84927e-20	PAG1	7.95149	2.2695	4.04559e-14	DNAJC13	7.70606	1.80644	3.40113e-13	SYPL1	9.7903	0.8294	6.68043e-21	PSMA5	7.14267	0.597113	2.41833e-11	SIRPG	2.45308	4.63186	0.329761	FAM96A	6.23365	0.475295	2.3671e-08	ATP6V1G1	5.26971	0.359036	6.05902e-06	NDRG1	3.14821	0.913714	0.0440418	APOLD1	1.49743	0.953122	0.999999	SEC24D
311	UBE2L6	9.29509	0.452596	4.73692e-19	SSR2	5.31999	0.249986	4.15912e-06	HSPA1A	9.48248	1.01569	1.00734e-19	LAMTOR4	7.91493	0.470805	5.40724e-14	ORAI2	7.65849	1.31466	4.89271e-13	C11orf58	9.75928	0.531771	9.05071e-21	USMG5	7.11708	0.304171	2.90085e-11	TCEB2	2.44173	0.102029	0.338342	C1QBP	6.2085	0.729183	2.77154e-08	JUNB	5.26178	0.724588	6.31241e-06	RPS13P2	3.13928	0.566469	0.0452021	HBG1	1.47253	1.04465	0.999999	ICAM3
312	COX6C	9.29033	0.0787678	4.94557e-19	ATP6AP2	5.31402	0.332154	4.28044e-06	VSIG4	9.45687	3.37344	1.27942e-19	PSTPIP2	7.90596	1.46261	5.80468e-14	AIG1	7.65604	1.3518	4.97381e-13	TBCA	9.74953	0.539757	9.93698e-21	DNAJA4	7.10778	2.82444	3.09089e-11	UQCR11	2.43919	0.0808698	0.339764	SMIM3	6.19599	0.781567	2.98735e-08	CELF2	5.25365	0.690293	6.58312e-06	2019-03-01	3.13902	1.18514	0.0452021	AKR1B1	1.46014	0.590797	0.999999	UAP1
313	GADD45GIP1	9.24913	0.384602	7.23083e-19	SRSF2	5.30711	0.265072	4.43713e-06	NINJ1	9.44551	2.0326	1.4232e-19	TNFAIP6	7.90551	3.23918	5.81963e-14	SORT1	7.63218	2.3994	5.9716e-13	RPL8	9.70689	0.348492	1.50686e-20	COX7A2	7.08163	0.309913	3.71967e-11	RHOC	2.43855	0.985454	0.339764	LY86	6.1865	0.973364	3.16252e-08	RNF145	5.24951	0.964504	6.71793e-06	RP11-592N21.1	3.12861	0.890014	0.0467719	TCEAL8	1.45522	0.344782	0.999999	CALM3
314	ATP5I	9.24592	0.10921	7.43909e-19	GLA	5.29706	0.642739	4.67899e-06	FBXL5	9.43821	1.06318	1.52274e-19	TMEM154	7.86644	2.56162	7.94057e-14	KIAA0101	7.58844	0.459507	8.34415e-13	UBE2T	9.58817	1.31347	4.78167e-20	PSMD12	7.04895	1.17376	4.6944e-11	MYOM2	2.42328	2.15894	0.351145	PTRHD1	6.1855	0.641249	3.17444e-08	SPAG7	5.23322	0.78832	7.30573e-06	RPL15P3	3.11923	0.424298	0.0481578	MRPL13	1.43768	0.256634	0.999999	GNS
315	ZNF22	9.19824	0.496581	1.15692e-18	MSRB1	5.28631	0.408367	4.95254e-06	NDUFB2	9.43324	0.3249	1.59351e-19	PTK2B	7.86165	1.0412	8.23213e-14	ERP29	7.58132	0.404107	8.80413e-13	LY6E	9.58751	0.790982	4.79949e-20	NME4	7.04631	0.704615	4.77796e-11	SEC62	2.42234	0.134877	0.351658	LINC01420	6.17457	0.62498	3.39335e-08	RHOA	5.19451	0.296905	8.90446e-06	LAMP2	3.1135	0.303572	0.0490374	LINC00152	1.41677	0.395384	0.999999	FAR2
316	IL1B	9.1882	1.02837	1.26808e-18	2019-03-01	5.27057	1.23777	5.37523e-06	GNS	9.42609	1.38228	1.70254e-19	LPCAT2	7.78449	1.12434	1.50687e-13	GBE1	7.56964	1.63478	9.62086e-13	UQCRH	9.52744	0.392486	8.50682e-20	MAD2L1	7.03768	0.815807	5.05722e-11	ITK	2.41962	4.21134	0.352688	RPL12P4	6.17254	1.09606	3.42839e-08	UBE2E3	5.18694	0.955528	9.25419e-06	FYB	3.0924	0.384043	0.0521781	CASP1	1.41362	0.416314	0.999999	PET100
317	TPI1	9.17986	0.134759	1.36596e-18	SRRM2	5.25683	0.494994	5.76978e-06	ACTG1	9.42034	0.256708	1.79488e-19	ENTPD1	7.69884	1.91139	2.9337e-13	PFKFB3	7.53856	2.31752	1.21371e-12	GSTO1	9.47363	0.465503	1.42241e-19	CLTC	7.03624	0.920048	5.09637e-11	PRMT2	2.41265	0.468135	0.357476	CTSA	6.1586	0.43471	3.72511e-08	UBXN1	5.18114	0.719309	9.50542e-06	CAPNS1	3.0889	0.47131	0.052703	LINC01268	1.41275	0.878594	0.999999	ANPEP
318	UBE2V2	9.17522	0.348731	1.42381e-18	EEF1E1	5.24672	0.402115	6.05951e-06	LAT2	9.41165	0.63374	1.94575e-19	LTB	7.63973	1.38404	4.60667e-13	KIF22	7.4917	0.797875	1.72544e-12	NDUFA12	9.47149	0.458589	1.4481e-19	C2orf88	7.03457	4.27144	5.15106e-11	SHISA5	2.4019	0.593255	0.365684	ERP29	6.15653	0.416945	3.76476e-08	CD69	5.17799	0.915555	9.64322e-06	CS	3.08864	0.564468	0.052703	CSTF3	1.40486	0.481163	0.999999	HIPK1
319	TRGC1	9.11294	0.999193	2.49764e-18	DNPH1	5.22269	0.563713	6.87458e-06	FYB	9.37718	0.683994	2.69418e-19	STX3	7.6214	2.35813	5.29923e-13	ARPC4	7.47863	0.767162	1.90368e-12	CCT4	9.45621	0.631635	1.67168e-19	HMGN2	7.0113	0.518443	6.0772e-11	TBC1D10C	2.37786	0.764763	0.38738	RP11-425L10.1	6.13572	0.601512	4.28128e-08	RGS1	5.17765	2.55031	9.64322e-06	CORO2A	3.07941	1.7115	0.0540811	TXNDC12	1.40403	0.367836	0.999999	LIN7A
320	EIF3K	9.00886	0.164753	6.4163e-18	CTSC	5.15789	0.251185	9.5866e-06	LILRA2	9.34183	1.49716	3.75709e-19	2019-03-01	7.59099	1.78517	6.67607e-13	CEACAM4	7.46536	1.36468	2.10033e-12	FAM30A	9.45329	0.928243	1.71446e-19	E2F4	7.00955	1.33036	6.14602e-11	MRFAP1L1	2.36824	0.565524	0.395839	HSD17B11	6.12519	0.43529	4.56284e-08	ARF1	5.15887	0.487733	1.06394e-05	CRTAP	3.07387	0.608059	0.0549516	FTH1P10	1.4034	1.75457	0.999999	ZNF33A
321	HLA-DPB1	8.98322	0.222321	8.07839e-18	ALAS1	5.13419	0.928464	1.07739e-05	BST1	9.34162	1.12621	3.75709e-19	LRP10	7.58422	1.73984	7.0268e-13	NCF2	7.41589	1.06121	3.03534e-12	MRPL51	9.44656	0.446214	1.81879e-19	PTS	7.00045	1.69937	6.54178e-11	MGAT4A	2.36295	0.914223	0.40065	COX14	6.11652	0.464598	4.79388e-08	CCDC18-AS1	5.15447	1.09695	1.08692e-05	HADHA	3.06811	0.407029	0.0556611	PRDX3	1.40191	0.155903	0.999999	DYSF
322	SCAND1	8.97891	0.404749	8.3879e-18	RPL10AP6	5.12393	0.34441	1.13124e-05	POLE4	9.21809	0.767639	1.18825e-18	DYNLT1	7.54751	0.68104	9.28075e-13	IER3	7.4147	2.09916	3.05895e-12	CCT8	9.43853	0.580346	1.95873e-19	NDUFAB1	6.98127	0.410166	7.49042e-11	HLA-DRA	2.36158	0.130644	0.401688	POLR2L	6.06344	0.341246	6.64498e-08	SNRPB	5.1484	0.417165	1.12027e-05	RPL35A	3.05794	0.142025	0.0573616	AC079250.1	1.38882	0.773078	0.999999	FCN1
323	PLEK	8.9673	0.275932	9.30633e-18	IFT57	5.11987	0.891805	1.15369e-05	PRR13	9.12064	0.357632	2.91725e-18	CEACAM3	7.49721	3.63653	1.35523e-12	PSAP	7.3917	0.323193	3.61929e-12	PRDX3	9.43499	0.503442	2.02072e-19	ADD2	6.98076	3.47635	7.50825e-11	SELK	2.35498	0.327088	0.40754	HNRNPC	6.06241	0.350128	6.67132e-08	IGLL1	5.14317	0.508746	1.14949e-05	IGFBP2	3.05642	1.49598	0.0574526	RP11-796G6.1	1.37993	1.51502	0.999999	ATP2A3
324	LY6E	8.94886	0.441226	1.09661e-17	PRDX5	5.11548	0.206261	1.17863e-05	HERPUD1	9.07272	0.934906	4.51646e-18	GADD45A	7.47492	1.32055	1.6043e-12	RGS19	7.36838	0.706989	4.3014e-12	ADA	9.29353	0.715146	7.67337e-19	EPB41	6.94616	1.79784	9.56297e-11	ADD3	2.35056	0.546471	0.411059	NDUFB4	6.06184	0.36644	6.67827e-08	RPSA	5.13898	0.275976	1.17288e-05	ADRM1	3.02733	0.423449	0.0626169	LRRC75A	1.36721	0.629608	0.999999	PDIA3
325	NUDC	8.93266	0.413633	1.26593e-17	LGALS3BP	5.09086	0.931778	1.33743e-05	GRB2	9.04415	0.818094	5.84599e-18	WIPI1	7.45641	2.60706	1.84269e-12	FERMT3	7.3614	0.851229	4.52692e-12	ZNF22	9.27749	0.797025	8.8981e-19	EPOR	6.9418	3.1619	9.83809e-11	PPP1CA	2.34769	0.209958	0.413789	WDR83OS	6.0544	0.339917	6.97676e-08	DYNLRB1	5.11747	0.455865	1.31208e-05	SERPINB8	3.02692	1.14247	0.0626235	LINC00899	1.36523	1.30128	0.999999	MTRNR2L1
326	AC007969.5	8.91619	0.30871	1.46454e-17	NCL	5.08399	0.254614	1.38157e-05	KIF22	9.04061	0.86854	6.02654e-18	GGTA1P	7.45559	2.00982	1.85216e-12	DUT	7.34996	0.376053	4.91966e-12	MORF4L1	9.25945	0.458955	1.05104e-18	SRP9	6.93205	0.411597	1.05268e-10	MAL	2.33439	3.3832	0.425825	SRP14	6.0495	0.33894	7.1746e-08	ILF2	5.09222	0.481074	1.49004e-05	CD81	3.00854	1.02091	0.0660368	RPS4XP6	1.36453	2.53712	0.999999	LASP1
327	NT5C	8.85544	0.740058	2.51421e-17	SLC25A3	5.07743	0.22211	1.42479e-05	OAS1	9.03803	1.91638	6.15852e-18	CHMP2A	7.45244	0.511885	1.89431e-12	VMA21	7.33778	0.851384	5.38166e-12	RPS12	9.2569	0.303423	1.07372e-18	RBM38	6.92242	2.67828	1.12537e-10	MAT2B	2.33233	0.371982	0.426955	VPREB1	6.01179	2.98825	9.03853e-08	CNBP	5.0916	0.361913	1.49175e-05	SSR2	3.00448	0.241335	0.0667568	RP11-50D9.1	1.36163	1.57502	0.999999	DOPEY2
328	EPB41L4A-AS1	8.83063	0.810404	3.13028e-17	ATP5H	5.0724	0.253763	1.46023e-05	FCER1A	9.01803	2.20005	7.37925e-18	CEBPD	7.45235	1.08697	1.89431e-12	WDR1	7.33264	0.653405	5.58527e-12	CKLF	9.24208	0.527492	1.23023e-18	NDUFB9	6.90726	0.317258	1.24929e-10	S1PR5	2.32849	5.24759	0.430414	HLA-DMB	6.00341	1.1957	9.49392e-08	S100A4	5.09103	0.314789	1.49308e-05	NT5C2	2.99587	0.694308	0.0680723	HNRNPA1P48	1.35114	0.514805	0.999999	RRAGD
329	PSMA4	8.82007	0.184387	3.43499e-17	ANPEP	5.05972	1.17407	1.55788e-05	CLEC7A	9.00664	3.51952	8.15577e-18	FAM105A	7.43992	1.5471	2.07716e-12	PTPN22	7.32818	1.56955	5.76711e-12	ATP5L	9.23137	0.357645	1.35626e-18	FEN1	6.9058	1.19198	1.26061e-10	MLLT6	2.32779	1.1196	0.430665	SUPT4H1	5.99288	0.426003	1.01052e-07	TSC22D3	5.07927	0.479108	1.58525e-05	DPM3	2.98008	0.513118	0.0712389	RASGRP3	1.35018	0.728702	0.999999	NCAPD2
330	TXN	8.80735	0.0405272	3.84194e-17	TMBIM6	5.03278	0.188871	1.77714e-05	AOAH	8.95622	1.65469	1.28728e-17	NLRC4	7.41645	2.72274	2.47517e-12	LST1	7.32746	0.310273	5.79129e-12	CCT7	9.21037	0.713853	1.64546e-18	PCNP	6.9054	0.584627	1.26255e-10	CLIC3	2.32746	3.29558	0.430665	VTRNA1-1	5.91395	2.84648	1.62919e-07	RPL14	5.07564	0.27262	1.61238e-05	TOMM7	2.97126	0.182094	0.0727761	RPL30P4	1.33909	1.40575	0.999999	ARL8B
331	RP11-543P15.1	8.77269	0.161742	5.21477e-17	MRPL33	5.03096	0.205489	1.79089e-05	CDC42EP3	8.92394	1.73832	1.71421e-17	TMEM123	7.35965	0.484945	3.76684e-12	FNDC3B	7.29319	1.01766	7.43698e-12	AC002454.1	9.10307	1.03941	4.43471e-18	WBP4	6.90522	0.964528	1.26255e-10	GATA3	2.32272	3.64531	0.435663	PDCD5	5.88756	0.459186	1.9071e-07	LRRFIP1	5.05384	0.494892	1.80037e-05	RPLP1	2.96733	0.152161	0.0735321	MED28	1.33874	0.304877	0.999999	DMXL2
332	ATP5A1	8.76714	0.16262	5.47004e-17	POLE4	4.99859	0.407995	2.11526e-05	ZNF706	8.92247	0.462979	1.73046e-17	CHMP3	7.34081	0.888706	4.31062e-12	RRM2	7.28177	0.972003	8.07488e-12	CPA3	9.101	0.68715	4.50865e-18	PSMD14	6.89935	0.766448	1.31255e-10	LEF1	2.30321	3.82663	0.455379	EIF3M	5.88277	0.3759	1.95838e-07	MBOAT7	5.04075	0.934971	1.924e-05	SMCHD1	2.96	1.16864	0.0751215	RPL31P63	1.33767	2.18138	0.999999	ROGDI
333	RALY	8.7509	0.410044	6.30816e-17	OGT	4.98134	0.551531	2.30028e-05	PGK1	8.917	0.316211	1.81462e-17	GNG2	7.33319	1.59392	4.5537e-12	S1PR4	7.27844	1.30649	8.2662e-12	TIMP1	9.09813	0.505228	4.61801e-18	VRK1	6.88263	0.936044	1.47259e-10	CORO1A	2.29833	0.271164	0.460701	GPX4	5.85554	0.361087	2.30237e-07	AKAP9	5.01881	1.04409	2.14869e-05	CD38	2.9562	0.664929	0.0759605	JKAMP	1.33728	0.414731	0.999999	PGM1
334	IRF2BP2	8.72839	0.272318	7.67669e-17	RPL18A	4.97478	0.152912	2.37525e-05	SPG21	8.8635	0.878779	2.93157e-17	CD46	7.32277	0.803499	4.91686e-12	FES	7.26162	0.829765	9.34008e-12	CDC123	9.08188	0.696285	5.34885e-18	ZBTB8OS	6.84883	0.74786	1.8544e-10	ABRACL	2.298	0.15408	0.460701	SERPINB6	5.84365	0.856961	2.46695e-07	TBCB	5.01856	0.449151	2.14869e-05	THBS4	2.9544	3.07094	0.0763124	PHAX	1.33709	0.553248	0.999999	SKA2
335	LGALS9	8.72475	0.439837	7.91598e-17	ALDOA	4.96527	0.188029	2.48554e-05	CEBPB	8.82342	1.52706	4.1812e-17	OGFRL1	7.31892	1.90938	5.04986e-12	CHI3L1	7.26056	1.5353	9.40189e-12	ZCRB1	9.00858	0.594257	1.03847e-17	KIAA1586	6.83992	2.00368	1.96854e-10	TRIM22	2.2968	0.626302	0.461672	CDK4	5.8406	0.652122	2.50659e-07	LINC01420	5.01492	0.60646	2.18327e-05	CNPY2	2.94608	0.327618	0.0781099	TM2D3	1.33181	0.560761	0.999999	MGAT4A
336	DDX18	8.7034	0.339532	9.51498e-17	HMGN2	4.93709	0.302471	2.85222e-05	FAM49B	8.77218	0.77393	6.58788e-17	TGOLN2	7.29817	0.710272	5.87493e-12	H1FX	7.2398	1.08124	1.09457e-11	RSL24D1	8.99765	0.525394	1.14438e-17	TMBIM1	6.81508	0.853251	2.33475e-10	XCL2	2.29477	5.03857	0.463655	HMGA1	5.83788	0.462941	2.54172e-07	ATP5A1	5.00469	0.322797	2.29774e-05	FBXO9	2.93809	0.879232	0.0798596	LGALS3BP	1.32973	0.595815	0.999999	WAC
337	RNASET2	8.69479	0.258755	1.02498e-16	SLC25A6	4.93152	0.189079	2.92957e-05	PCBP1	8.72503	0.348419	9.98484e-17	PFKFB3	7.29221	2.31028	6.1288e-12	UQCRFS1	7.23468	0.479142	1.1353e-11	GTF3C6	8.99526	0.505916	1.16659e-17	HIST1H4C	6.78451	1.31057	2.86181e-10	RNF166	2.2926	0.680421	0.465502	MYL6B	5.8368	1.16603	2.55203e-07	YWHAQ	4.97435	0.582608	2.67195e-05	ZSCAN16-AS1	2.91912	0.63798	0.0841738	RNPC3	1.32556	0.761243	0.999999	MGLL
338	IER2	8.56014	0.378073	3.28159e-16	NORAD	4.92466	0.521317	3.02334e-05	PTPN6	8.72218	0.664327	1.02172e-16	PIK3AP1	7.28963	1.29882	6.24072e-12	QSOX1	7.22281	1.16028	1.23597e-11	ATP5H	8.98425	0.52401	1.28318e-17	CRIPT	6.78005	0.819324	2.94795e-10	DSTN	2.29245	0.432721	0.465502	COX6C	5.80611	0.33107	3.05185e-07	PDIA3	4.97319	0.468617	2.68259e-05	STT3B	2.90621	0.515128	0.0873069	HSBP1L1	1.32537	1.35175	0.999999	GNB1
339	LAT2	8.5425	0.392828	3.81239e-16	PGK1	4.87834	0.185963	3.81272e-05	ZFP36L1	8.69862	1.93331	1.25107e-16	GRK6	7.23114	1.62485	9.55976e-12	ATP2A3	7.21304	1.2243	1.32643e-11	HPRT1	8.95659	0.92959	1.6455e-17	ARV1	6.67844	1.43143	5.8898e-10	ABI3	2.2873	2.31511	0.46985	UQCRB	5.78357	0.325207	3.47402e-07	CUTA	4.96127	0.422908	2.84678e-05	SNRPF	2.89836	0.224428	0.0893096	DDX1	1.31758	0.407083	0.999999	LCP2
340	BAX	8.5342	0.338006	4.08443e-16	PIGT	4.85399	0.598215	4.28301e-05	PRNP	8.69712	1.29139	1.26538e-16	ARHGAP30	7.1956	1.22445	1.23622e-11	NQO2	7.21249	1.24324	1.33016e-11	CLNS1A	8.93314	0.72718	2.02976e-17	RANBP1	6.64335	0.447377	7.46945e-10	MT1X	2.28384	0.937897	0.473149	ATP6V1F	5.77259	0.387004	3.69946e-07	GABPB1-AS1	4.95544	1.18546	2.92201e-05	PPA1	2.89326	0.34784	0.0905353	UFM1	1.31222	0.368965	0.999999	FLNA
341	RTF1	8.52559	0.405762	4.39386e-16	HOMER3	4.83033	0.899181	4.8078e-05	HLA-DQA2	8.68444	2.09665	1.40962e-16	MARCKS	7.18784	1.55484	1.30598e-11	SLC15A4	7.13436	2.01951	2.32891e-11	FBL	8.91393	0.587902	2.40854e-17	C1D	6.64068	0.867781	7.59681e-10	DOK2	2.27864	1.13503	0.478642	NDUFB3	5.75054	0.44748	4.19585e-07	TIA1	4.95541	0.828002	2.92201e-05	OGT	2.89296	0.551736	0.0905353	SYPL1	1.31207	0.270289	0.999999	HEXA
342	SOCS2	8.50691	1.43758	5.14766e-16	RP11-425L10.1	4.82084	0.334858	5.02463e-05	GPR183	8.67809	1.36338	1.48776e-16	PTP4A2	7.17192	0.815202	1.46584e-11	DHRS9	7.12484	1.71866	2.49279e-11	BIRC5	8.86555	1.85402	3.70431e-17	CDC20	6.59661	1.64834	1.01853e-09	UBA52	2.27057	0.0372693	0.48743	CDCA7	5.7331	1.23322	4.64022e-07	GTF3A	4.94549	0.413358	3.06869e-05	LARP1	2.88944	0.628637	0.0913407	NDUFB6	1.31193	0.132787	0.999999	CYBB
343	TBCB	8.50577	0.271172	5.19073e-16	GDI2	4.81229	0.255387	5.22593e-05	ATP5H	8.64618	0.445035	1.96485e-16	ZNF770	7.15299	1.5892	1.67464e-11	RP11-84C10.2	7.11436	0.448013	2.67997e-11	COMT	8.83117	0.743539	5.0162e-17	GHITM	6.57595	0.408298	1.16624e-09	UTS2	2.27014	1.36388	0.48743	PSMB9	5.73196	0.499596	4.66063e-07	AP2M1	4.92992	0.511409	3.3169e-05	NAP1L1	2.88851	0.177272	0.0915022	VTA1	1.31081	0.433906	0.999999	PDZD8
344	ING4	8.48714	0.685186	6.06796e-16	MTDH	4.78076	0.265397	6.09525e-05	FTLP3	8.63383	1.32271	2.18523e-16	KBTBD7	7.11629	2.49073	2.18031e-11	EFHD2	7.10971	1.33523	2.76532e-11	MAGOH	8.8268	0.710532	5.20339e-17	CWC15	6.5711	0.450547	1.20198e-09	STAT4	2.26457	3.41019	0.491109	NDUFAB1	5.71639	0.397284	5.09621e-07	HNRNPDL	4.9195	0.390549	3.49148e-05	CLTC	2.87394	0.589699	0.0953795	RPS20P14	1.29992	1.30072	0.999999	TACC3
345	RPL10AP6	8.45604	0.379194	7.90293e-16	LINC00926	4.77676	1.20394	6.2066e-05	FCGR1A	8.6153	1.48716	2.55051e-16	CD55	7.1019	1.09524	2.41026e-11	MAPK1	7.10034	1.12267	2.95243e-11	DNTT	8.77686	2.1645	8.08113e-17	GCLM	6.56336	1.91458	1.26308e-09	NDUFB3	2.26439	0.232797	0.491109	TPM3	5.71277	0.403641	5.18164e-07	ZBTB20	4.86991	2.23438	4.4746e-05	ERGIC3	2.87041	0.306569	0.0963388	FAM118A	1.29894	1.01559	0.999999	NHLRC3
346	PRR13	8.45539	0.17151	7.9357e-16	MTCO1P12	4.757	0.319452	6.82217e-05	TNFAIP8L2	8.56622	1.05618	3.89564e-16	BAZ1A	7.07883	0.832915	2.83365e-11	MTPN	7.09627	0.616146	3.03699e-11	EIF4A2	8.76945	0.446	8.61041e-17	RPF2	6.53986	0.832005	1.47301e-09	RPL23AP42	2.26213	0.389681	0.49351	RPL18AP3	5.70546	0.357429	5.39649e-07	MTF2	4.8669	0.814798	4.53418e-05	MID1IP1	2.84244	0.637938	0.104353	NOP58	1.29654	0.252038	0.999999	CEACAM4
347	CASP6	8.42084	0.772912	1.06038e-15	SRSF7	4.75447	0.202391	6.89104e-05	LIPA	8.53838	1.15537	4.9494e-16	FAM65B	7.04294	1.37286	3.65823e-11	NLRC4	7.01499	2.54945	5.41056e-11	C11orf31	8.75941	0.752511	9.39045e-17	DDX1	6.49374	0.832096	1.99349e-09	HBM	2.25573	0.23788	0.499318	ARPC2	5.68843	0.316095	5.94914e-07	PSMB1	4.85588	0.312049	4.78432e-05	SRM	2.83368	0.775581	0.106881	STAG3L3	1.29442	1.56992	0.999999	TIMM8B
348	IGHG1	8.40879	0.175078	1.17185e-15	TRIM28	4.75427	0.623075	6.89104e-05	RAB5C	8.50787	0.622955	6.41846e-16	IL16	7.00229	1.1842	4.87512e-11	PDHA1	6.98608	0.674267	6.61185e-11	GPX4	8.74091	0.423785	1.09583e-16	MRPL50	6.42838	1.01297	3.06326e-09	BTN3A1	2.25335	1.87625	0.501779	TFF3	5.66871	0.998784	6.66077e-07	VPS28	4.85032	0.550526	4.91049e-05	MAN1A1	2.80163	0.98655	0.117013	IFI16	1.2911	0.391026	0.999999	HIF1A
349	ATP5D	8.35463	0.346074	1.85142e-15	MTND1P23	4.7434	1.12078	7.25891e-05	CNIH4	8.44066	0.599931	1.13916e-15	CAPZA1	7.00166	0.66296	4.8925e-11	LMO2	6.94917	0.686898	8.54479e-11	LINC00998	8.73712	0.900881	1.12906e-16	GTF2A2	6.42741	0.369247	3.07917e-09	SNRPD2	2.24072	0.0682913	0.51476	TPT1	5.66073	0.259158	6.96158e-07	RNF24	4.83089	0.68063	5.39418e-05	GGTA1P	2.79956	1.24838	0.117562	TATDN1	1.28621	0.467437	0.999999	ATP5J2
350	ZCRB1	8.34511	0.314948	2.004e-15	SNHG25	4.74051	0.310599	7.35081e-05	SMCO4	8.43086	1.67677	1.23642e-15	SAMSN1	6.9896	1.00696	5.32662e-11	MS4A4A	6.93694	1.67463	9.28572e-11	YWHAQ	8.737	0.667906	1.12906e-16	DPY30	6.41449	0.478551	3.34804e-09	CCND3	2.2282	0.37071	0.528419	RP11-761N21.2	5.64138	0.470688	7.75565e-07	UCP2	4.83087	0.502457	5.39418e-05	RNASET2	2.79938	0.231775	0.117562	COX6C	1.28568	0.0187659	0.999999	DNAJC13
351	ANAPC16	8.29377	0.204793	3.06031e-15	P2RY8	4.72236	0.896636	8.02466e-05	HMOX1	8.36901	4.11924	2.08242e-15	RAB8B	6.97946	1.72438	5.70379e-11	CAPZB	6.93117	0.379925	9.66112e-11	NDUFS4	8.71764	0.642476	1.33356e-16	AK6	6.40956	0.558343	3.45051e-09	LINC01550	2.22721	3.87116	0.52922	EIF3F	5.63995	0.554318	7.80253e-07	MATR3	4.82246	0.617138	5.61555e-05	ATP5G3	2.78448	0.156258	0.122399	ERAP2	1.27519	0.611522	0.999999	UBL5
352	PFDN2	8.28964	0.340437	3.16398e-15	RPL6P27	4.66705	0.326036	0.000104456	CAST	8.36646	1.16869	2.1204e-15	TAGAP	6.97864	1.79701	5.73142e-11	ABRACL	6.90638	0.320243	1.14813e-10	MRPL33	8.70722	0.414146	1.45853e-16	MAP2K3	6.38942	1.49867	3.91333e-09	RP11-572P18.1	2.22598	0.386763	0.529821	NDUFA2	5.62764	0.38502	8.3609e-07	SMYD3	4.82034	0.989462	5.66434e-05	HNRNPAB	2.77291	0.460526	0.126547	HSPB11	1.26983	0.200517	0.999999	EEF1A1
353	CRNDE	8.26964	0.77549	3.73732e-15	PHB2	4.64727	0.366756	0.000114791	WARS	8.36521	1.2499	2.13915e-15	STAT3	6.97359	0.897035	5.92975e-11	TIMP2	6.90037	1.07804	1.19639e-10	ATP5A1	8.70193	0.391399	1.52465e-16	PSMB1	6.37756	0.309276	4.21358e-09	EOMES	2.21921	4.46409	0.538403	PA2G4	5.60872	0.436746	9.28562e-07	HINT1	4.81091	0.260803	5.91492e-05	TIMM10	2.75513	0.5057	0.133028	RPL7P6	1.26182	1.86845	0.999999	NT5C2
354	DRAP1	8.23218	0.330419	5.10647e-15	HIGD2A	4.64599	0.218913	0.00011531	ALDOA	8.34995	0.306103	2.43011e-15	FBXW2	6.97323	1.37666	5.93936e-11	DOK3	6.8781	1.29906	1.39274e-10	ATP5B	8.69754	0.417505	1.58108e-16	CAT	6.3743	0.286341	4.29804e-09	POMP	2.21446	0.127812	0.542975	RNF130	5.5914	0.522806	1.02149e-06	ARHGEF6	4.81023	1.09497	5.92347e-05	DOK3	2.74982	0.892311	0.13505	REXO2	1.25083	0.425083	0.999999	NNMT
355	MRPL24	8.19421	0.447811	6.95822e-15	TMED2	4.64077	0.402724	0.000117857	ACTR3	8.34266	0.492331	2.57563e-15	DDX17	6.94813	0.509883	7.07046e-11	CYP4F3	6.87726	1.95326	1.39933e-10	ST13	8.69654	0.520346	1.59129e-16	KEL	6.37416	4.21789	4.29804e-09	GIMAP2	2.21384	1.03349	0.543282	EDF1	5.5907	0.329821	1.0233e-06	PAIP2	4.80715	0.460908	6.00338e-05	SUCO	2.74912	1.13637	0.135188	NRG4	1.24959	1.37584	0.999999	NDUFA4
356	SARAF	8.15431	0.243809	9.60786e-15	SPCS3	4.62301	0.393275	0.000127553	YWHAZ	8.33776	0.436208	2.67997e-15	FAM200B	6.92663	0.817071	8.19311e-11	FSTL3	6.83134	2.81399	1.914e-10	CLEC11A	8.66249	0.456173	2.14167e-16	CMC2	6.36974	0.876381	4.41864e-09	C9orf78	2.21234	0.232505	0.544286	UXT	5.57806	0.343878	1.09796e-06	MAX	4.8056	0.802161	6.03839e-05	C10orf11	2.74805	0.810728	0.135477	PARP1	1.24345	0.446067	0.999999	MAPK1
357	PSMB1	8.12847	0.151426	1.1813e-14	ACADVL	4.61198	0.412285	0.000134059	TGOLN2	8.33715	0.699489	2.68901e-15	ASAP1	6.91318	1.55138	8.98352e-11	CD37	6.81989	0.415218	2.07061e-10	PAIP2	8.6577	0.533971	2.22844e-16	MRPL37	6.35004	0.803895	5.01155e-09	RPL32	2.208	0.118765	0.549803	NDUFC2	5.57391	0.34043	1.12196e-06	PRMT1	4.80388	0.573606	6.07852e-05	PSTPIP2	2.74672	0.838654	0.135872	MRPS33	1.24053	0.280859	0.999999	TMBIM4
358	MRPS26	8.1184	0.664837	1.28177e-14	RPL8	4.61107	0.191784	0.000134424	C19orf38	8.33504	2.07036	2.73259e-15	IRAK3	6.89414	1.11012	1.02342e-10	ARL8B	6.81845	0.858859	2.08908e-10	HMGB3	8.6363	1.19536	2.68169e-16	BRIX1	6.34922	0.792565	5.03262e-09	TRAPPC4	2.20318	0.474805	0.555502	C1orf43	5.56341	0.486185	1.18716e-06	SH3BGRL	4.78736	0.334862	6.5752e-05	ACTN4	2.74376	0.347028	0.136948	ECI2	1.23834	0.480765	0.999999	ELOVL5
359	CD9	8.11781	0.618155	1.28629e-14	EIF3B	4.59438	0.855592	0.000145156	PRDX3	8.30978	0.389305	3.37576e-15	MBOAT2	6.87148	1.65499	1.19494e-10	UBC	6.79091	0.27192	2.5238e-10	MRPS6	8.6205	0.820205	3.07182e-16	MAGOHB	6.34188	0.771029	5.27228e-09	CNN2	2.18777	0.315896	0.571682	C14orf166	5.56328	0.3853	1.18716e-06	TP53INP1	4.78027	2.13562	6.79803e-05	PYGL	2.74192	0.399807	0.137407	RPL24P8	1.23764	0.959531	0.999999	FGFR1
360	AP001171.1	8.11647	1.10162	1.29885e-14	RPL35A	4.59318	0.190582	0.000145752	TPM3	8.30086	0.417328	3.63284e-15	CSGALNACT2	6.8465	1.63227	1.41979e-10	TESC	6.76679	1.12545	2.97892e-10	NREP	8.60364	0.673323	3.54224e-16	DCUN1D1	6.33246	1.76156	5.5979e-09	CD160	2.18254	4.5795	0.57732	2019-09-06	5.55276	0.452716	1.25809e-06	GATA1	4.76608	2.00681	7.28044e-05	GYPC	2.72527	0.247792	0.143084	TAF9	1.23637	0.208632	0.999999	VCL
361	IMP3	8.07357	0.503884	1.83761e-14	LARP1	4.58082	0.574261	0.000154378	FCGR2A	8.27161	2.02388	4.63686e-15	NSUN5	6.84242	1.16372	1.45948e-10	SUSD3	6.72345	1.68656	4.00142e-10	MDK	8.56915	1.16508	4.77113e-16	ADIPOR1	6.29445	0.905064	7.14079e-09	TRGC1	2.15562	0.65294	0.613649	RPL4	5.54155	0.331309	1.33837e-06	UBE2I	4.75658	0.45093	7.6165e-05	AP2S1	2.72462	0.246637	0.143084	HPF1	1.23475	0.505883	0.999999	WDR61
362	VAMP2	8.05723	0.433759	2.08935e-14	NENF	4.57221	0.741505	0.000160597	ZEB2	8.22694	0.974824	6.71487e-15	GRINA	6.84197	0.859555	1.46264e-10	ADSS	6.72028	1.05758	4.08032e-10	RP11-466H18.1	8.56737	0.431372	4.83431e-16	MRPS36	6.29073	0.608779	7.30539e-09	PIK3IP1	2.15425	1.45518	0.615087	TMEM256	5.5307	0.588366	1.42069e-06	MPST	4.75019	0.859226	7.84601e-05	SERBP1	2.71985	0.265485	0.144647	THOC7	1.23227	0.196236	0.999999	MANF
363	KRT18	8.05691	0.994892	2.09203e-14	MCL1	4.55637	0.387562	0.000172327	CLEC2B	8.21928	0.554692	7.14565e-15	CAB39	6.82814	1.4443	1.60785e-10	CREG1	6.69657	0.528407	4.79442e-10	DARS	8.56246	0.543134	5.02924e-16	ABCB10	6.28669	1.92302	7.48945e-09	GSTK1	2.15351	0.185979	0.615087	RPL10P16	5.50961	0.962835	1.59829e-06	LAMP1	4.73433	0.791973	8.45286e-05	MT2A	2.70889	0.29763	0.148726	CD46	1.23012	0.321016	0.999999	STXBP5
364	C9orf16	8.03777	0.396227	2.43641e-14	FCGRT	4.55201	0.535911	0.000175649	MGST3	8.16825	0.467061	1.08826e-14	AP3S1	6.81261	0.719929	1.78807e-10	IRAK3	6.68812	1.02921	5.06272e-10	FUS	8.56229	0.571524	5.02924e-16	NDUFB4	6.28165	0.313983	7.71866e-09	PTPN4	2.14857	2.27947	0.621535	CCNG1	5.49163	0.795796	1.75426e-06	NRBP1	4.73055	1.06494	8.59489e-05	ATP5E	2.70615	0.0563416	0.149634	AC002310.12	1.22774	0.902638	0.999999	H1F0
365	UBE2E1	8.03753	0.355046	2.43789e-14	RP11-475C16.1	4.53779	0.338136	0.000187602	CAPNS1	8.15982	0.71183	1.16498e-14	CD37	6.80645	0.450896	1.86447e-10	VRK1	6.68044	0.889114	5.32317e-10	NDUFB2	8.55853	0.371706	5.18394e-16	CDC27	6.2804	2.08459	7.77188e-09	TAGAP	2.14721	0.986746	0.623033	ITGAE	5.46935	0.512149	1.98098e-06	NOSIP	4.72468	0.687703	8.83032e-05	BRI3BP	2.67238	0.812889	0.164077	SNCA	1.22605	0.448628	0.999999	MAVS
366	RP11-420K14.2	7.97125	2.50709	4.14989e-14	SUCO	4.53669	1.14739	0.00018827	CHMP2A	8.13034	0.467923	1.48116e-14	USP10	6.78698	1.03546	2.13222e-10	RALGAPA2	6.67548	2.09411	5.50038e-10	PDIA6	8.55411	0.459881	5.37449e-16	MRPS18C	6.27959	0.356565	7.8034e-09	CD37	2.13283	0.214657	0.641428	MT2A	5.45221	0.504107	2.17705e-06	FAM32A	4.71704	0.534274	9.15044e-05	CTD-2287O16.1	2.66641	0.335904	0.166297	RPL31P49	1.21746	1.84121	0.999999	ATP6AP2
367	TRAPPC6A	7.96764	0.47194	4.26726e-14	ATG16L2	4.53325	0.707725	0.00019105	CCL3	8.10233	2.1487	1.85912e-14	SUN2	6.77222	0.955413	2.35711e-10	ITGB2	6.59879	0.41339	9.13015e-10	PSMA1	8.52135	0.446863	7.11916e-16	GABARAPL2	6.26141	0.40434	8.74963e-09	ANKRD36BP1	2.12565	0.737455	0.64982	ATP5J	5.4417	0.308675	2.3044e-06	JUP	4.71027	1.91968	9.42372e-05	CYBRD1	2.66168	0.774183	0.168469	FAM133B	1.21504	0.383428	0.999999	CHSY1
368	SLC39A3	7.96339	0.496787	4.41042e-14	FOSB	4.52437	0.442034	0.000198715	ERP29	8.08094	0.383027	2.20091e-14	STK38	6.76479	1.4	2.4791e-10	CTB-61M7.2	6.57138	2.27068	1.09556e-09	CARHSP1	8.51482	1.07137	7.51554e-16	RPL22L1	6.25995	0.442288	8.82205e-09	TPM4	2.11405	0.278037	0.666845	TMIGD2	5.43443	1.73004	2.39516e-06	ATF4	4.67968	0.562931	0.000108831	S100A11	2.65748	0.165305	0.170395	ABCE1	1.21308	0.523225	0.999999	CD82
369	FAM212A	7.95522	0.768138	4.70363e-14	MNDA	4.52425	0.162805	0.000198715	H2AFJ	8.00923	1.44614	3.94616e-14	FLNA	6.75136	0.619695	2.71714e-10	LNPEP	6.56299	1.44392	1.15779e-09	PLP2	8.42885	0.650428	1.56534e-15	FAM104A	6.25021	1.37532	9.34759e-09	AHNAK	2.10458	0.358805	0.680665	KCNE5	5.40187	2.66949	2.86718e-06	ANKRD10	4.67648	0.812495	0.000110272	TOP2B	2.6521	0.508149	0.172885	PTMAP5	1.20703	0.613791	0.999999	ELOVL3
370	RPL13AP25	7.94753	0.319095	4.99346e-14	FAH	4.52341	0.619059	0.000199172	EIF4E2	8.0045	0.739091	4.09386e-14	FBXO9	6.73484	1.27098	3.03903e-10	ADD3	6.55429	0.932108	1.2233e-09	RSL1D1	8.41436	0.478264	1.76749e-15	CETN3	6.24752	0.968495	9.48828e-09	SNHG9	2.09963	0.359753	0.687687	ANAPC11	5.39984	0.337917	2.89356e-06	CRBN	4.6762	0.738642	0.000110272	HAL	2.64264	1.31289	0.176701	NIFK	1.20013	0.302745	0.999999	TMED2
371	SNHG7	7.91925	0.714929	6.26332e-14	QARS	4.51706	0.482862	0.00020491	BIN2	7.94684	0.527516	6.50724e-14	MSL1	6.72837	1.2109	3.17417e-10	VASP	6.52002	1.1454	1.5315e-09	CALCOCO2	8.41089	0.699269	1.8165e-15	CCNA2	6.2285	1.78302	1.07022e-08	LAIR2	2.09435	3.1694	0.69353	CD79A	5.39309	2.3472	2.99151e-06	RPL41	4.66354	0.226849	0.000117027	HADHB	2.63216	0.338764	0.180753	RPL21P119	1.19415	2.39417	0.999999	PTGER2
372	RPAIN	7.88987	0.372542	7.85701e-14	PCNA	4.5141	0.250869	0.000207109	CD180	7.937	1.92323	7.02093e-14	NQO2	6.70928	1.24576	3.6084e-10	TGOLN2	6.51334	0.606193	1.59771e-09	KRT18	8.37827	1.40005	2.39233e-15	PSMD11	6.22533	0.93569	1.09085e-08	MED10	2.09385	0.49062	0.69353	NDUFA8	5.3845	0.599409	3.13118e-06	EIF3F	4.6608	0.559187	0.000118187	SNHG25	2.6306	0.330503	0.180957	RP11-69L16.5	1.19221	1.78874	0.999999	QSOX1
373	UQCRQ	7.85508	0.0855439	1.0336e-13	KDELR2	4.51275	0.459695	0.000208097	SELL	7.93022	0.380889	7.4024e-14	ASAH1	6.70915	0.411524	3.60845e-10	PLEKHA2	6.50889	1.3323	1.64394e-09	HIGD2A	8.3591	0.457662	2.80857e-15	CTSL	6.22411	2.89651	1.09809e-08	UBB	2.08964	0.0353859	0.699391	UMODL1	5.36685	2.3245	3.43864e-06	ARHGDIA	4.65192	0.528209	0.00012293	IRAK3	2.61569	0.684958	0.188649	NUCB2	1.19166	0.0473161	0.999999	GUSB
374	PPIA	7.84966	0.0574076	1.07789e-13	ANXA6	4.49242	0.519659	0.000227516	ID2	7.90165	0.95861	9.29838e-14	PSTPIP1	6.69622	1.85857	3.93864e-10	CHSY1	6.46174	1.46781	2.23064e-09	YBX1	8.32589	0.387758	3.71157e-15	MRPS15	6.22257	0.641635	1.10772e-08	ARHGEF3	2.08307	1.30943	0.70794	NUDT5	5.3629	0.508043	3.50717e-06	SNX5	4.62177	0.834242	0.00014117	RP11-425L10.1	2.61488	0.333964	0.188899	LYPLAL1	1.185	0.549701	0.999999	C12orf29
375	FOXC1	7.68974	2.09546	3.72371e-13	C10orf11	4.47985	0.789884	0.000240935	C4orf3	7.87233	0.324838	1.17025e-13	PTPN22	6.69008	1.51229	4.10379e-10	SIRPA	6.43796	1.71433	2.60392e-09	C19orf48	8.30943	0.806072	4.24525e-15	SHFM1	6.21818	0.28453	1.13786e-08	SLAMF7	2.08274	2.51067	0.70794	MRPL18	5.34682	0.499738	3.82522e-06	RNF44	4.58979	0.873157	0.000163712	PRKAR1A	2.60635	0.473388	0.193054	RPL14	1.18337	-0.0126133	0.999999	SLC36A4
376	CLK1	7.68971	0.317766	3.72371e-13	ERGIC3	4.47716	0.270795	0.000243216	PRELID1	7.8723	0.634228	1.17025e-13	BCL6	6.67792	2.62644	4.44683e-10	GSTP1	6.43395	0.218609	2.67077e-09	PPIB	8.30738	0.435861	4.30996e-15	NUTF2	6.20171	0.47568	1.25717e-08	AKAP13	2.08001	0.722207	0.710657	PRSS21	5.31197	0.846476	4.59831e-06	CDC37	4.55049	0.585678	0.000196757	MCFD2	2.59359	0.514505	0.199355	PROM1	1.181	1.00267	0.999999	ATP5H
377	IMPDH2	7.68843	0.31719	3.75656e-13	EIF3F	4.46745	0.305858	0.000254108	ARL6IP5	7.85759	0.351469	1.31401e-13	NLRC5	6.66657	2.14242	4.79992e-10	RBMS1	6.42472	0.995811	2.82876e-09	GGCT	8.26908	0.788235	5.90744e-15	BTG3	6.177	1.90904	1.46146e-08	ATPIF1	2.07708	0.10956	0.715092	NASP	5.31184	0.587446	4.59831e-06	NPR3	4.54654	1.88056	0.000200116	AC016739.2	2.59353	0.401764	0.199355	ALAS2	1.17925	0.396634	0.999999	FBLN5
378	NDUFS4	7.67514	0.334068	4.15156e-13	MGST2	4.45982	0.290709	0.000261635	TRAPPC1	7.84961	0.349056	1.39767e-13	PPP1R12A	6.63895	0.819355	5.77547e-10	ROGDI	6.40085	1.31989	3.2908e-09	RP11-543P15.1	8.26323	0.372155	6.19101e-15	MRPL14	6.17009	0.684172	1.52512e-08	DGKA	2.07444	1.12327	0.719032	NUTF2	5.30285	0.482573	4.82042e-06	UBXN4	4.54516	0.720739	0.000201064	SMARCA2	2.5905	0.67583	0.200908	COL4A5	1.17654	1.63904	0.999999	FRMD3
379	GSTK1	7.65172	0.223536	4.94514e-13	MID1IP1	4.4519	0.563449	0.000269756	MYH9	7.84943	0.637204	1.39767e-13	PGK1	6.63119	0.248709	6.06515e-10	PXK	6.38856	0.857329	3.56275e-09	PSMG2	8.24764	0.721163	7.0391e-15	PRKAR2B	6.14678	2.52268	1.76289e-08	POLR3GL	2.07098	0.432678	0.723742	RPS2P46	5.27828	0.387441	5.4903e-06	IRF2BP2	4.53855	0.396565	0.000207094	MINOS1	2.57835	0.258179	0.207678	RP1-182O16.1	1.17028	2.13066	0.999999	ANAPC15
380	SNRPC	7.62099	0.202732	6.26178e-13	GTSF1	4.45127	0.396231	0.000270122	LILRB4	7.83518	2.29512	1.56313e-13	DRC1	6.62885	4.11475	6.15661e-10	CFLAR	6.38482	0.768279	3.64697e-09	RPL15P3	8.21008	0.661109	9.61018e-15	RNF224	6.14369	5.42786	1.79564e-08	YWHAB	2.06044	0.0794477	0.738202	CKLF	5.25811	0.365195	6.11496e-06	PIM1	4.53714	1.03506	0.000208096	EIF3A	2.56913	0.615319	0.212836	TMEM14A	1.16796	0.607022	0.999999	LMO2
381	RP11-51J9.5	7.60759	0.880506	6.93765e-13	SPG20	4.43387	0.525694	0.000291041	CD300E	7.83343	4.77726	1.58236e-13	JUNB	6.62723	0.626507	6.21878e-10	WAC	6.3827	0.769904	3.69387e-09	AKR1A1	8.18316	0.71437	1.19949e-14	PPBP	6.10999	1.5534	2.21654e-08	RP11-693N9.2	2.04067	3.3173	0.76562	TXN	5.25553	0.281526	6.18841e-06	ELMO1	4.53662	1.46025	0.000208234	QSOX1	2.56672	0.660026	0.2141	H1F0	1.16148	0.495271	0.999999	PTTG1
382	MEST	7.59703	0.932024	7.51853e-13	FBL	4.43076	0.251687	0.000294816	SNX10	7.83124	1.4844	1.60747e-13	ADAM8	6.62114	2.2224	6.46881e-10	TOR1AIP1	6.36907	0.994504	4.02483e-09	LGALS1	8.18157	0.350014	1.21276e-14	RRM1	6.10455	1.16075	2.2908e-08	NPRL2	2.04005	0.920272	0.76562	VDAC1	5.19895	0.479374	8.38512e-06	PNN	4.5311	0.59651	0.000213359	UQCRH	2.56624	0.14235	0.214174	LYRM5	1.15975	0.446098	0.999999	ICA1
383	TCEAL8	7.57121	0.484804	9.15232e-13	CST3	4.42656	0.147375	0.000300132	EFHD2	7.8062	1.34486	1.95472e-13	ANXA4	6.59738	0.943504	7.57385e-10	UBE2J1	6.34697	0.642962	4.62783e-09	NUDT1	8.18084	0.683214	1.21661e-14	TNS1	6.09481	4.40777	2.42936e-08	CHURC1	2.03679	0.656975	0.770214	PHB	5.16543	0.50501	1.00158e-05	SNHG7	4.51504	0.908529	0.000229352	RPS29	2.56386	0.170193	0.215195	ASUN	1.1524	0.680648	0.999999	BEX1
384	NDUFS5	7.54931	0.109063	1.08169e-12	ARHGDIB	4.42173	0.172626	0.000306447	PRKCB	7.77545	0.90477	2.48523e-13	DEGS1	6.58959	1.03575	7.97498e-10	PTP4A2	6.3351	0.687002	4.9776e-09	SSB	8.18067	0.533855	1.21661e-14	HBG1	6.08859	2.26669	2.52e-08	RPS20	2.03262	0.0706903	0.775832	PYCARD	5.16039	0.34381	1.02678e-05	RP11-704M14.1	4.51097	3.33669	0.000232956	P2RY8	2.55726	0.847239	0.219099	AC091814.2	1.1412	1.22269	0.999999	OSTF1
385	SPAG7	7.54692	0.478319	1.09902e-12	MAN1A1	4.4163	0.893298	0.000313746	MOB1A	7.75967	0.62802	2.81008e-13	SIRPA	6.55929	1.79398	9.74052e-10	CCND3	6.31051	0.664235	5.806e-09	RPL10AP6	8.16455	0.618475	1.38757e-14	NDUFB8	6.08053	0.326655	2.64706e-08	METTL12	2.0319	0.658208	0.776457	PSMB5	5.13504	0.524821	1.17282e-05	ANAPC13	4.50697	0.628558	0.000236956	M6PR	2.55682	0.46312	0.219148	ESF1	1.13805	0.384281	0.999999	PTPN22
386	IP6K2	7.54464	0.608428	1.117e-12	TMEM258	4.41272	0.167282	0.000318486	NUMB	7.69298	1.25812	4.72825e-13	NCOA4	6.54643	0.380895	1.06074e-09	PCMT1	6.28683	0.42557	6.74272e-09	RP11-475C16.1	8.14851	0.676506	1.5751e-14	SNRPE	6.06614	0.274056	2.89221e-08	NMT1	2.02796	0.42728	0.782385	ZCRB1	5.1293	0.416369	1.20666e-05	TMEM160	4.48845	0.69904	0.000257128	GLA	2.54103	0.562524	0.228113	METTL12	1.13363	0.528993	0.999999	PSTPIP2
387	CCNI	7.51269	0.206085	1.42144e-12	NUDT3	4.40869	0.498028	0.000323971	MYD88	7.66809	1.26236	5.73279e-13	LRRK2	6.5382	3.23279	1.11881e-09	MGAM	6.28195	1.84382	6.94374e-09	EIF3D	8.14846	0.575966	1.5751e-14	CENPK	6.0643	1.33893	2.92221e-08	SH2D1B	2.02468	4.63258	0.786406	RANBP1	5.12623	0.441007	1.22395e-05	MAT2B	4.48722	0.663408	0.000258131	ATP5G1	2.52971	0.183461	0.235365	C11orf31	1.13042	0.277051	0.999999	FAR1
388	AKR1C3	7.49644	0.41814	1.60708e-12	MLEC	4.37531	0.581632	0.000376565	PSMB3	7.65675	0.321339	6.25208e-13	AGTPBP1	6.53211	1.81903	1.16313e-09	TSTD1	6.27398	0.553457	7.30133e-09	HNRNPR	8.12258	0.662579	1.94609e-14	SNRPD1	6.0587	0.291066	3.02243e-08	RHOH	2.02372	0.627579	0.787492	EIF3E	5.11143	0.30117	1.31841e-05	LAT2	4.48686	0.514054	0.000258131	MTND3P10	2.52496	2.22398	0.237561	HEMGN	1.12692	0.445933	0.999999	CSGALNACT1
389	EBPL	7.45451	0.541916	2.19729e-12	TMSB4X	4.37367	0.0965839	0.000378818	ITGAL	7.63267	1.82995	7.50164e-13	CPNE2	6.52297	1.74961	1.23518e-09	SLC25A40	6.26376	1.52008	7.78853e-09	NDUFA2	8.09492	0.444717	2.43821e-14	TAL1	6.04931	4.01317	3.19342e-08	RP11-175B9.3	2.01554	0.861711	0.800843	ARHGDIB	5.10895	0.305533	1.33307e-05	RPL13AP5	4.48026	0.606794	0.000265771	PPP1R14B	2.5226	0.883314	0.238696	ST13	1.12526	0.166647	0.999999	TFF3
390	LIMD2	7.44714	0.267371	2.31782e-12	RPL18AP3	4.37108	0.187836	0.000382147	ATP5J2	7.60808	0.241279	9.06169e-13	SIGLEC5	6.51015	2.91229	1.34415e-09	ALDH3B1	6.23798	1.2148	9.14851e-09	TXNDC17	8.08076	0.474351	2.73285e-14	MRPS9	6.03027	1.16434	3.58552e-08	PCSK7	2.01218	0.87768	0.806538	AC004453.8	5.09298	0.660811	1.44745e-05	ACAP1	4.47422	0.74816	0.000271935	MANBA	2.51547	0.853788	0.242584	C11orf58	1.12183	0.141705	0.999999	SLC22A15
391	CCDC18-AS1	7.42917	0.723837	2.64592e-12	UQCC2	4.35039	0.382232	0.000417479	GIMAP1	7.60564	2.66969	9.21926e-13	LRRFIP1	6.49953	0.450187	1.44123e-09	SEC11A	6.22387	0.35885	9.98969e-09	PSMA2	8.07481	0.517876	2.8635e-14	TCEA1	6.02759	0.719797	3.64152e-08	CDK2AP2	2.00522	0.325612	0.815565	IMPDH2	5.09086	0.42029	1.46078e-05	JTB	4.47237	0.421385	0.000273822	OS9	2.50569	0.335066	0.247885	MRPL50	1.12041	0.44375	0.999999	HNRNPA3
392	LARP7	7.42861	0.270479	2.65384e-12	TOMM20	4.34361	0.377727	0.000429912	SCIMP	7.60195	3.75376	9.47017e-13	TLN1	6.49671	0.866	1.46725e-09	MKI67	6.2098	1.95492	1.0904e-08	ATP5J2	8.07137	0.343728	2.93922e-14	CCT2	6.02396	0.403685	3.72015e-08	HCLS1	2.00007	0.222851	0.821862	MRPS33	5.08084	0.572588	1.53683e-05	SMDT1	4.43581	0.472751	0.0003241	SLC25A40	2.50109	1.0401	0.250621	N4BP2L2	1.11359	0.218805	0.999999	PDIA5
393	CHST12	7.38279	0.732939	3.73492e-12	ANXA11	4.34198	0.369108	0.000432465	IFI16	7.56354	0.857775	1.27143e-12	SLC16A3	6.4497	1.14401	1.98699e-09	GPSM3	6.18619	0.567775	1.26423e-08	PHB	8.05613	0.659887	3.32254e-14	CENPM	6.01412	1.13821	3.94777e-08	SPATA13	1.995	1.76302	0.82881	H3F3A	5.06757	0.926044	1.64454e-05	TMEM219	4.42215	0.440497	0.000344685	FDFT1	2.50011	0.310024	0.250893	U2SURP	1.10767	0.287547	0.999999	CENPW
394	ST3GAL4	7.3606	1.12612	4.40084e-12	ORMDL1	4.32907	0.242417	0.000457888	SLC25A6	7.55251	0.259395	1.3816e-12	C20orf27	6.44459	0.58788	2.05325e-09	NT5C2	6.17447	0.888161	1.36028e-08	IDH2	8.04394	0.611324	3.65497e-14	THOC7	5.99898	0.414524	4.32583e-08	HAX1	1.99188	0.363848	0.834204	PHPT1	5.06287	0.487811	1.68218e-05	RPLP2	4.41676	0.148652	0.000352154	TXNDC17	2.49879	0.218926	0.251484	GSAP	1.10477	1.31251	0.999999	FLOT1
395	RP11-234A1.1	7.32578	0.161194	5.67527e-12	BRI3BP	4.32535	0.744899	0.000464975	MGAT1	7.48365	0.966901	2.32415e-12	WAC	6.43538	0.811802	2.17789e-09	C3AR1	6.15517	1.14928	1.53199e-08	PLAC8	8.02445	0.35411	4.27581e-14	DTYMK	5.9972	0.81441	4.36858e-08	GPR65	1.95731	1.59043	0.886503	C20orf27	5.04659	0.532855	1.82821e-05	SLC45A3	4.41057	1.82386	0.000361729	HYAL3	2.49659	1.45868	0.252798	NDUFV2	1.10077	0.545301	0.999999	LINC01268
396	C4orf48	7.31613	0.441328	6.09104e-12	PDIA4	4.32246	0.586698	0.000470394	PIK3AP1	7.45601	1.16406	2.8628e-12	APP	6.42382	1.08408	2.34375e-09	MAVS	6.15487	1.09842	1.53335e-08	ZNF706	7.96669	0.466834	6.8187e-14	TPX2	5.99211	1.64337	4.50264e-08	AC006129.2	1.95639	1.7531	0.887619	LSM2	5.04222	0.431046	1.86671e-05	HLA-DPA1	4.40494	0.317617	0.000370609	DDX21	2.49375	0.432522	0.254404	CBWD1	1.09842	0.437179	0.999999	NDUFA3
397	CXCL8	7.3069	1.27992	6.50846e-12	RNH1	4.29496	0.270503	0.000531057	TMPO	7.43642	0.697397	3.31013e-12	PADI2	6.39247	3.17144	2.87099e-09	LNPK	6.15079	1.85293	1.5717e-08	TMEM14C	7.92434	0.684472	9.55601e-14	PAICS	5.97803	0.700218	4.89865e-08	SAMD3	1.94523	4.41363	0.908608	SRP9	5.04078	0.359096	1.87695e-05	HCLS1	4.40017	0.461207	0.000377528	P2RX1	2.49203	0.861154	0.254779	C12orf65	1.0976	0.517404	0.999999	TMED10
398	SNHG15	7.26923	0.642682	8.58698e-12	RNASEH2B	4.26109	0.253906	0.000614567	SELPLG	7.42891	0.886217	3.49812e-12	YWHAZ	6.37682	0.392033	3.16898e-09	ERO1A	6.12958	1.62706	1.79076e-08	SAP18	7.90914	0.369916	1.07759e-13	LBR	5.97786	0.559285	4.89865e-08	RORA	1.94408	4.43639	0.910241	PNKD	5.02639	0.500393	2.01524e-05	RP11-761N21.2	4.39509	0.45498	0.000384886	PLEKHB2	2.4656	0.597479	0.270846	TTC14	1.09657	0.574278	0.999999	SEC11C
399	DNAJC1	7.26565	0.671718	8.8072e-12	RPS9	4.24826	0.177237	0.00064889	DBNL	7.42207	0.784238	3.67782e-12	LAMP2	6.3414	0.442053	3.97678e-09	SPI1	6.1284	0.568134	1.8005e-08	TEX30	7.89115	0.942425	1.24232e-13	CALM3	5.97485	0.389602	4.98472e-08	SCML4	1.93949	3.69035	0.916775	MRPL57	5.02476	0.319057	2.02829e-05	ENSA	4.39481	0.419431	0.000384886	SH3KBP1	2.46437	0.54389	0.271509	MAP7	1.09656	0.886393	0.999999	VAMP5
400	SCCPDH	7.25855	0.357588	9.26026e-12	MARCKS	4.23536	0.969578	0.000684175	HVCN1	7.40582	1.99122	4.15073e-12	KCNJ15	6.32841	4.03278	4.3226e-09	MSN	6.09361	0.35154	2.23008e-08	RPL3P4	7.87457	0.380776	1.41574e-13	TFR2	5.96781	2.56227	5.1987e-08	FAM30A	1.93899	0.331456	0.917034	SH3BGRL	5.02095	0.301207	2.06483e-05	HDAC2	4.39447	0.707391	0.000384886	TMC8	2.45223	0.848221	0.279184	RPS3AP5	1.09272	1.7613	0.999999	TUBA4A
401	LSM2	7.25034	0.317757	9.81626e-12	FLNA	4.23239	0.345062	0.000692245	CCR1	7.38007	2.75672	5.01435e-12	ITGB2-AS1	6.2989	2.2878	5.21291e-09	RAB44	6.06238	1.61303	2.69854e-08	CENPM	7.86723	1.37217	1.49791e-13	DEK	5.94138	0.500273	6.07784e-08	ADGRG1	1.93086	1.84242	0.930384	CFD	5.01796	0.280143	2.09305e-05	RBMX	4.38957	0.393879	0.000392978	MIF4GD	2.44518	0.52871	0.28331	BCCIP	1.08832	0.323261	0.999999	CHD7
402	RPL7L1	7.23002	0.444054	1.13626e-11	AZI2	4.21199	0.604846	0.000754447	BLVRA	7.33028	1.04555	7.25641e-12	PDXK	6.28306	2.10792	5.75794e-09	TOP2A	6.04899	1.03825	2.92375e-08	VDAC2	7.85327	0.536142	1.66788e-13	RAB6B	5.93944	3.90325	6.14348e-08	OSTF1	1.92691	0.410415	0.935666	ATP5F1	5.01651	0.305664	2.10463e-05	UBA52	4.38786	0.215928	0.000395399	PRRT4	2.44413	2.19896	0.283859	RPL35	1.08794	0.0143206	0.999999	THBS4
403	YWHAE	7.22378	0.277757	1.18823e-11	OIP5-AS1	4.18946	0.289289	0.000831576	SLA	7.29309	1.04079	9.54079e-12	LCP2	6.28248	0.860878	5.77451e-09	CYBRD1	6.03164	1.07429	3.24926e-08	TCP1	7.84209	0.597673	1.81967e-13	SUMO1	5.93235	0.458087	6.40796e-08	RASGRP1	1.92545	3.74113	0.936416	MDH2	4.96266	0.488625	2.77572e-05	HPCAL1	4.38458	1.15192	0.000400709	COX14	2.4406	0.229168	0.285254	CCDC28A	1.08776	0.437717	0.999999	CYFIP2
404	NDUFA12	7.20709	0.169146	1.33967e-11	VSTM1	4.17822	0.493329	0.00087178	IFI27L2	7.27452	0.65892	1.09152e-11	FPR2	6.27244	3.25412	6.13846e-09	STAT3	6.02477	0.752245	3.38676e-08	PSMA5	7.83953	0.634149	1.85335e-13	COX6C	5.92701	0.252714	6.60581e-08	HLA-DRB1	1.91784	0.111808	0.948862	AC133644.2	4.95276	2.17967	2.91485e-05	TBXAS1	4.38395	0.821564	0.000401166	FKBP1A	2.43722	0.18019	0.287657	HOXA5	1.08687	1.12045	0.999999	SRRM2
405	PRKACB	7.1859	0.620919	1.55983e-11	BASP1	4.16164	0.69999	0.00093478	OSTF1	7.26903	0.810981	1.13501e-11	PXN	6.26786	1.86869	6.30527e-09	FRAT2	6.02289	1.65926	3.42291e-08	C1orf43	7.83841	0.568541	1.8661e-13	HPRT1	5.9184	0.65734	6.95323e-08	SRI	1.90909	0.209478	0.963132	SIVA1	4.94894	0.479204	2.96675e-05	UBE2L6	4.37903	0.548374	0.000409624	WDR83OS	2.43163	0.151818	0.291389	PEX3	1.08573	1.05006	0.999999	HNRNPAB
406	CCT4	7.16933	0.289327	1.75262e-11	CIB1	4.15338	0.267656	0.000964894	SMIM14	7.26516	1.53305	1.16618e-11	TIMP2	6.26279	1.02661	6.5025e-09	MGAT5	5.9764	2.12076	4.52163e-08	NMI	7.81176	0.541381	2.30178e-13	ELOVL1	5.9078	0.627001	7.40804e-08	PSMC5	1.9036	0.25645	0.970358	HNRNPD	4.94565	0.341422	3.01135e-05	SSU72	4.37784	0.583461	0.000411162	ACSM3	2.43102	0.771673	0.291495	SDPR	1.08504	1.39763	0.999999	ADGRG3
407	IFITM3	7.16862	0.206816	1.75964e-11	NSA2	4.14865	0.344493	0.000983607	IFITM2	7.25921	0.243783	1.21479e-11	HK3	6.2306	3.07463	7.96972e-09	TMC8	5.94611	1.23549	5.4051e-08	B2M	7.7639	0.273085	3.34757e-13	DLD	5.89374	0.70681	8.05843e-08	HIGD1A	1.88211	0.411967	0.999977	RPS13P2	4.92234	0.677472	3.38665e-05	HNRNPM	4.36968	0.568311	0.000426097	ANP32E	2.42769	0.471268	0.293332	NDUFA1	1.08183	0.0407319	0.999999	UQCR10
408	RHOH	7.14809	0.903587	2.03916e-11	DGKZ	4.13748	0.82419	0.00103118	TIMP2	7.25394	1.0301	1.25711e-11	VAMP3	6.22557	1.17993	8.20861e-09	TAF10	5.93458	1.06804	5.7819e-08	MRPS15	7.75255	0.75619	3.65346e-13	UQCR11	5.87543	0.272403	8.96314e-08	ID3	1.87909	2.6793	0.999977	ERGIC3	4.92092	0.414229	3.40457e-05	IMP3	4.36692	0.65567	0.000430051	GNAQ	2.4239	0.488056	0.296127	CRIPT	1.07804	0.32395	0.999999	NQO2
409	CD82	7.13029	0.237662	2.31566e-11	DUT	4.13162	0.177939	0.00105628	RAP1A	7.17401	0.598955	2.24081e-11	WAS	6.21664	0.791167	8.66291e-09	MSL1	5.90891	1.05421	6.73907e-08	RPL23AP42	7.71164	0.748659	5.02845e-13	CNRIP1	5.86215	1.53919	9.68992e-08	RPL23AP2	1.87567	0.671428	0.999977	BRK1	4.91706	0.31815	3.46549e-05	LRRC28	4.35816	1.71429	0.000446102	RNF115	2.42027	0.817183	0.298518	SPAG6	1.07794	1.4055	0.999999	PIGT
410	C14orf166	7.09546	0.21542	2.96349e-11	RBM26	4.12781	0.587704	0.0010708	NDUFA6	7.1665	0.413535	2.36367e-11	CDC42EP3	6.21658	1.47292	8.66291e-09	PPT1	5.8986	0.419243	7.16677e-08	ZFAS1	7.69884	0.344605	5.54737e-13	NUDT1	5.83961	0.503655	1.10496e-07	TBX21	1.86394	4.54854	0.999977	LAIR1	4.8696	0.416982	4.39376e-05	EIF3J	4.35549	0.651822	0.000450817	EIF3B	2.41771	0.785195	0.300341	NACA3P	1.0778	1.17541	0.999999	AC009005.2
411	GNG11	7.06862	1.81539	3.58465e-11	AP3S1	4.11338	0.343804	0.00113337	MTPN	7.16055	0.583448	2.4648e-11	FFAR2	6.20238	4.2913	9.4738e-09	OLR1	5.87886	1.63666	8.06019e-08	NDUFAF3	7.67677	0.555062	6.57814e-13	HEBP1	5.83131	0.852448	1.16018e-07	NEDD8	1.85755	0.110922	0.999977	TMSB10	4.86915	0.29666	4.39505e-05	PLGRKT	4.3538	0.948733	0.000453536	FOXC1	2.41095	1.36395	0.305378	GUCY1A3	1.07741	0.682382	0.999999	DNAJC5
412	SSB	7.05554	0.273194	3.93417e-11	RAN	4.11118	0.160443	0.00114094	OGFRL1	7.15413	1.73039	2.57884e-11	MYD88	6.19579	1.18724	9.87061e-09	SLC44A1	5.87144	0.938802	8.41299e-08	MRPS18C	7.67091	0.423238	6.87199e-13	TIMM23	5.81039	0.772014	1.30793e-07	TMEM243	1.85293	1.12919	0.999977	RPL13AP25	4.85661	0.417564	4.66421e-05	ZFP36L1	4.34886	1.5946	0.000463083	RPN2	2.41043	0.23286	0.305523	CD96	1.07159	0.427771	0.999999	SUZ12
413	MIR142	7.0547	0.402116	3.95343e-11	SNRPF	4.09877	0.180604	0.00120037	CTSZ	7.1323	1.75446	3.01845e-11	FRAT2	6.18735	1.69312	1.03873e-08	PSTPIP1	5.82358	1.64784	1.11408e-07	FXYD5	7.66317	0.347461	7.28491e-13	FAXDC2	5.79912	4.55151	1.39604e-07	DHRS7	1.84593	0.238764	0.999977	SLC25A1	4.83178	1.38564	5.2649e-05	LYL1	4.34513	1.22571	0.000470234	TSN	2.40599	0.423257	0.308672	NFE2	1.06797	0.147368	0.999999	SPG20
414	2019-09-07	7.04621	0.2785	4.19271e-11	ERP44	4.08339	0.381392	0.00127718	CDKN1A	7.11725	1.73713	3.35143e-11	ARPC4	6.18219	0.695449	1.07238e-08	IL17RA	5.80778	1.00196	1.22206e-07	RNASEH2A	7.6373	1.17276	8.8903e-13	TRIM10	5.76338	5.04852	1.71929e-07	CYTH4	1.8447	0.855995	0.999977	PSMA3	4.82473	0.410646	5.4442e-05	HHEX	4.32741	0.656807	0.000507972	GLB1	2.40407	0.616012	0.309699	MAMDC2	1.06789	1.12877	0.999999	TALDO1
415	NDUFC2	7.04132	0.162479	4.33737e-11	XIST	4.07356	0.38304	0.00132849	RBM47	7.10402	2.83446	3.6832e-11	RBMS1	6.12961	0.997804	1.47925e-08	SCPEP1	5.79712	0.674924	1.2998e-07	CDCA7	7.62883	1.33524	9.47544e-13	POLR2L	5.70423	0.266885	2.42204e-07	CXCR3	1.83467	3.72433	0.999977	UBE2L3	4.82245	0.500458	5.496e-05	GADD45GIP1	4.3228	0.472696	0.000517488	NDUFS5	2.40116	0.134282	0.311581	AKAP9	1.0674	0.381472	0.999999	ERO1A
416	PDLIM1	7.02734	0.432975	4.78949e-11	ATP5G2	4.06339	0.165697	0.00138375	DECR1	7.08887	0.507302	4.09707e-11	SRPK1	6.12783	1.24974	1.49462e-08	AZI2	5.79598	0.855886	1.30739e-07	ANP32A	7.62736	0.426858	9.56487e-13	HNRNPD	5.70048	0.346157	2.47332e-07	TBCB	1.83417	0.172075	0.999977	SNHG15	4.82138	0.816221	5.51506e-05	RNPS1	4.31891	0.656147	0.000525274	ATP8A1	2.39826	1.33037	0.313461	ECH1	1.0644	0.18546	0.999999	PGLYRP1
417	CHMP1B	6.99334	0.522201	6.07953e-11	SMIM3	4.06121	0.379087	0.00139479	ATP6V1G1	7.02685	0.280629	6.37228e-11	GCLM	6.11299	1.85259	1.63644e-08	ARFGEF1	5.78965	1.45508	1.35374e-07	CWC15	7.62399	0.518529	9.79856e-13	TESC	5.68726	1.04299	2.66988e-07	TUBA4A	1.83323	0.427228	0.999977	ARL2	4.77356	0.491073	6.988e-05	RALA	4.30816	0.982387	0.000549622	ITGB1BP1	2.39766	0.372478	0.313678	RPL24P4	1.05989	1.01855	0.999999	PFKFB3
418	TMED9	6.98207	0.221286	6.56534e-11	TMED10	4.0486	0.280071	0.00146786	HACD4	7.02471	0.636264	6.46103e-11	SNX10	6.1121	1.38822	1.64422e-08	THEMIS2	5.78054	0.856311	1.42773e-07	ASF1B	7.62295	1.51263	9.85784e-13	HAUS1	5.67413	0.720296	2.87996e-07	SUMO1	1.81542	0.241275	0.999977	MPC2	4.76705	0.377171	7.20369e-05	AC002454.1	4.30268	0.778146	0.000562453	RPS3AP6	2.39645	0.291426	0.314112	BRIX1	1.05422	0.342677	0.999999	GBE1
419	GATA2	6.97504	0.867996	6.89467e-11	EIF3A	4.03511	0.555972	0.0015526	TMEM59	7.00286	0.260614	7.51956e-11	BCL2L15	6.06393	2.69386	2.20276e-08	ZDHHC12	5.76593	0.891674	1.55569e-07	CAMTA1	7.61955	0.523155	1.01009e-12	ATP6V1D	5.6571	1.00057	3.16762e-07	CWF19L2	1.80946	0.610364	0.999977	CEACAM4	4.73769	1.13516	8.31362e-05	MRPL52	4.29227	0.428556	0.000588516	RPS27AP16	2.39522	0.404556	0.31487	C7orf73	1.05168	0.149708	0.999999	SPTBN1
420	RP11-574K11.24	6.97294	0.735365	6.99018e-11	MAPK14	4.02868	0.551179	0.00159344	TUBA4A	6.99432	0.8635	7.98024e-11	CLEC4A	6.04341	2.30829	2.49801e-08	ARPC3	5.75367	0.207707	1.6712e-07	TMED9	7.59685	0.43204	1.20165e-12	CENPF	5.65041	2.19241	3.28989e-07	LPXN	1.8083	0.634188	0.999977	NMI	4.73283	0.396074	8.49905e-05	PTPN6	4.29116	0.544935	0.000590478	CPSF6	2.39389	0.637605	0.315248	BIRC3	1.05044	0.707772	0.999999	SEC16A
421	COX5B	6.96414	0.090013	7.4246e-11	CTC-425F1.4	4.02747	1.1908	0.00159933	ARF1	6.96473	0.393594	9.82139e-11	AZIN1	6.00048	0.838631	3.23033e-08	ELOVL5	5.72731	0.760466	1.94533e-07	RP11-497G19.2	7.59167	1.55502	1.24824e-12	STRA13	5.64698	0.662548	3.35287e-07	MBNL1	1.80259	0.312257	0.999977	MTCO1P12	4.73196	0.408989	8.51927e-05	CD37	4.28789	0.413102	0.00059824	WDR26	2.39147	0.874812	0.316609	CTC-246B18.10	1.04078	0.77581	0.999999	MAP3K13
422	NEDD8	6.90346	0.137782	1.13529e-10	PCBD1	4.00974	0.476869	0.00171944	LRP1	6.93936	4.18459	1.17392e-10	CAMKK2	5.99713	1.44049	3.28684e-08	SPTBN1	5.71699	1.82648	2.06324e-07	PSMB5	7.589	0.615982	1.27163e-12	TANGO2	5.62273	1.81491	3.84766e-07	SLA	1.80081	0.505961	0.999977	TIMM8B	4.72721	0.306582	8.70418e-05	UQCRC2	4.28591	0.479129	0.000602526	ATP1A1	2.39029	0.566561	0.317326	COCH	1.04055	1.25492	0.999999	ARSD
423	C12orf57	6.86857	0.367461	1.44585e-10	JTB	4.00913	0.214237	0.00172147	MYL12B	6.9274	0.233432	1.2757e-10	INHBA	5.98212	2.66168	3.58695e-08	CHMP2A	5.7164	0.373773	2.06842e-07	NDUFB3	7.57972	0.478847	1.36337e-12	PSMD7	5.59243	0.475932	4.56024e-07	CAP1	1.80073	0.135805	0.999977	SOD1	4.69933	0.287359	9.96207e-05	EIF6	4.28473	0.480828	0.000603801	TXLNGY	2.38938	0.895292	0.317817	PTRH2	1.03713	0.400127	0.999999	FAM120A
424	FAM216A	6.85891	0.769279	1.54363e-10	ARL8B	4.00027	0.477369	0.00177964	PABPC1	6.91353	0.204334	1.39859e-10	DBNL	5.87632	0.749316	6.7059e-08	CAMKK2	5.70994	1.34295	2.14647e-07	MIR1244-2	7.53984	0.882691	1.84522e-12	FKBP8	5.56695	0.786624	5.2635e-07	PSMA5	1.79727	0.259768	0.999977	MRPS36	4.67468	0.524068	0.000111939	RHOH	4.27431	1.18561	0.000630651	RPS3A	2.38659	0.0858712	0.319632	TGDS	1.03436	1.03497	0.999999	RPN2
425	OTUB1	6.84408	0.400255	1.7084e-10	RAB13	3.99869	0.431089	0.0017891	MGST2	6.89968	0.476734	1.5396e-10	NT5C2	5.83766	0.900514	8.4295e-08	SLA	5.70277	0.910802	2.22819e-07	POMP	7.50423	0.343867	2.41833e-12	TIMM21	5.56362	1.11156	5.35937e-07	ITGB7	1.78891	1.35621	0.999977	GANAB	4.64399	0.693944	0.000129444	SYNGR2	4.26001	0.54907	0.000669094	AMPD3	2.3836	0.976477	0.321941	RP11-20O24.4	1.02336	0.910956	0.999999	TM7SF3
426	TTC27	6.83482	1.14781	1.81845e-10	DPM3	3.98447	0.411795	0.00189698	OSCAR	6.88802	1.64285	1.66879e-10	SKAP2	5.83535	0.63378	8.54045e-08	UBL3	5.65592	1.60291	2.90811e-07	MND1	7.49667	1.82016	2.55684e-12	RAD51C	5.55052	0.828439	5.7595e-07	CYFIP2	1.77858	0.801062	0.999977	NME4	4.62212	0.547626	0.000143596	APOBEC3C	4.24178	0.56429	0.00072348	IGFBP7	2.37918	0.182237	0.324916	OTUD6B-AS1	1.02038	0.389654	0.999999	TMEM30A
427	NDUFS7	6.83371	0.291159	1.83063e-10	C20orf24	3.97045	0.427295	0.00200651	SMAP2	6.87077	1.14654	1.88082e-10	IL6R	5.81522	1.17543	9.61142e-08	PRCP	5.64474	1.03634	3.09786e-07	NDUFA11	7.49618	0.379203	2.5615e-12	EIF4E2	5.54741	0.581872	5.8571e-07	RAP1B	1.76853	0.222293	0.999977	H2AFZ	4.60444	0.235328	0.000156062	TSC22D4	4.23799	0.973788	0.000734592	ALDOC	2.35795	2.13739	0.340306	ERGIC2	1.01857	0.396643	0.999999	ATP23
428	TAF7	6.81043	0.381151	2.14803e-10	UAP1	3.95613	1.26336	0.00212767	ATP6V0B	6.85452	0.315498	2.10436e-10	PNRC1	5.80228	0.645734	1.03589e-07	APAF1	5.62285	1.67952	3.51077e-07	TRA2B	7.4866	0.495341	2.74465e-12	TIMM10	5.5447	0.678836	5.94241e-07	CD40LG	1.7645	4.44037	0.999977	RSL24D1	4.59049	0.320862	0.000166237	NARF	4.23731	0.851239	0.000735624	CEBPD	2.35643	0.567163	0.341365	CLK1	1.01422	0.190981	0.999999	SLC12A2
429	LAMTOR1	6.75971	0.19972	3.01875e-10	SERPINB10	3.94631	0.811227	0.00221065	CD1D	6.83554	3.45162	2.39926e-10	NFAM1	5.78282	1.94865	1.16041e-07	LRPAP1	5.62031	0.438089	3.55947e-07	CTD-2287O16.1	7.4693	0.591793	3.12472e-12	SNRNP25	5.54103	0.794341	6.06217e-07	KLRC1	1.75432	5.07835	0.999977	CTB-63M22.1	4.562	0.567125	0.000189759	DAD1	4.2316	0.2748	0.000753323	KCNAB2	2.34776	0.454456	0.347806	ZNF766	1.00738	0.759545	0.999999	DSTYK
430	FUS	6.75302	0.271815	3.15448e-10	ATP1A1	3.94359	0.543313	0.0022327	SEC11A	6.83141	0.34875	2.46575e-10	MGAT4A	5.75943	1.37825	1.32904e-07	MRPL51	5.59915	0.263595	4.0111e-07	MCM7	7.45693	0.663841	3.4191e-12	BMP2K	5.53944	1.94347	6.11111e-07	ZNF276	1.74958	0.803794	0.999977	OSTC	4.54585	0.32665	0.000204526	CMTM6	4.21044	0.425909	0.000824807	VPS13C	2.33799	0.770852	0.35572	RPL34P33	1.00709	1.73068	0.999999	SYNJ2
431	PDCD6	6.74905	0.280143	3.23853e-10	EDEM3	3.93691	0.997995	0.00229257	ARHGAP30	6.79178	1.03951	3.23363e-10	SEMA4A	5.75699	1.75605	1.34728e-07	DHFR	5.55611	1.11543	5.10346e-07	CENPU	7.41042	1.19693	4.84198e-12	COX6A1	5.52919	0.27789	6.46632e-07	ZAP70	1.74515	3.17672	0.999977	UBE2E1	4.53801	0.40611	0.000211885	NFKBIA	4.20431	0.552266	0.000846089	PRAME	2.33678	1.9401	0.356545	RP5-1092A3.4	1.00661	1.2725	0.999999	GSDMD
432	CXXC5	6.74022	0.962284	3.43785e-10	AHCY	3.93528	0.601314	0.00230498	NCF1	6.78478	3.167	3.38951e-10	CD93	5.74809	1.67087	1.41908e-07	CAPZA1	5.52089	0.503975	6.21696e-07	SCCPDH	7.40473	0.588768	5.04462e-12	PSMC6	5.52661	0.582549	6.55546e-07	RP11-705C15.2	1.72908	1.37923	0.999977	MIR1244-2	4.52417	0.675702	0.000225813	RSL1D1	4.18784	0.36116	0.000908399	EFTUD2	2.33249	0.661439	0.36	ICAM2	1.00557	0.310619	0.999999	AC133644.2
433	LINC00493	6.71096	0.239786	4.18493e-10	PARP8	3.93327	0.618999	0.00232114	FMNL1	6.78343	1.11252	3.41637e-10	IKZF1	5.74713	0.855573	1.42491e-07	NCOA4	5.50651	0.310667	6.7402e-07	HLA-DRB6	7.39556	0.824769	5.39484e-12	CCDC167	5.51564	0.872684	6.964e-07	JAK1	1.72823	0.662157	0.999977	NDUFA3	4.52024	0.26249	0.000229611	TPT1	4.18526	0.078913	0.000917303	SMG1	2.32073	0.782381	0.369774	RP11-16F15.2	1.00224	1.79838	0.999999	MTPN
434	CSNK2B	6.7075	0.229785	4.28056e-10	HOXB3	3.914	0.767878	0.00249722	CRTAP	6.783	0.730322	3.42148e-10	TMEM63A	5.72776	2.1872	1.58872e-07	INHBA	5.48289	2.53252	7.69832e-07	HNRNPH3	7.39164	0.497519	5.5457e-12	HES6	5.5103	2.82512	7.16424e-07	ARPC5L	1.72816	0.575544	0.999977	LAMTOR5	4.49638	0.26258	0.000255992	HNRNPA2B1	4.17774	0.252603	0.000943586	CREG1	2.31509	0.294058	0.374327	SDCCAG8	1.00174	0.391164	0.999999	SSR2
435	NOP58	6.6833	0.315786	5.03461e-10	VMA21	3.90998	0.429338	0.00253574	TPI1	6.78132	0.236425	3.45164e-10	ACAP2	5.69105	1.27879	1.96348e-07	GNB4	5.46701	1.27864	8.40539e-07	MYC	7.37311	0.557354	6.36191e-12	PIM1	5.49725	0.866891	7.68389e-07	GRAP2	1.724	2.78591	0.999977	PCBD1	4.45678	0.688778	0.000305873	PLIN3	4.15932	0.551899	0.00101814	MFSD14B	2.30907	0.82104	0.379322	MORF4L1	1.00097	0.110149	0.999999	RBPJ
436	MAT2B	6.67462	0.39408	5.33611e-10	TPI1	3.90285	0.156189	0.00260796	SQRDL	6.78131	0.877676	3.45164e-10	RNF149	5.67488	1.07445	2.14998e-07	EDEM1	5.46554	1.8081	8.46758e-07	C14orf2	7.37038	0.314633	6.48113e-12	COPS9	5.4787	0.317799	8.50909e-07	MEI1	1.72012	1.65243	0.999977	EEF1B2P6	4.45121	1.06988	0.000313333	CCT2	4.1587	0.418178	0.00101927	ZC3H11A	2.30519	0.783643	0.382206	TWISTNB	0.997483	0.224233	0.999999	JADE1
437	FTL	6.64551	0.142671	6.47682e-10	CXCR4	3.90233	0.239995	0.00260999	WAS	6.77278	0.753248	3.65632e-10	ARFGEF1	5.67421	1.49781	2.15675e-07	KDM1B	5.45712	1.44682	8.86255e-07	NONO	7.37004	0.511107	6.48551e-12	MTCH2	5.47589	0.569924	8.63663e-07	RAC2	1.71839	0.128303	0.999977	MRPL20	4.44239	0.323069	0.000325857	PGK1	4.14918	0.254888	0.00106089	LCP1	2.29807	0.150457	0.388062	H3F3AP4	0.993519	0.911081	0.999999	EFHD2
438	TMEM160	6.62404	0.423886	7.47602e-10	FAM200B	3.9002	0.398001	0.0026259	OST4	6.76431	0.216957	3.87119e-10	FLVCR1	5.67049	1.94209	2.20066e-07	FAR1	5.42939	1.13654	1.02619e-06	EIF3F	7.34678	0.589176	7.70483e-12	FDPS	5.4684	0.442461	9.00067e-07	CD96	1.71269	0.499178	0.999977	ALKBH7	4.43586	0.563827	0.000335288	SNAP23	4.1478	0.667969	0.00106561	TESMIN	2.29649	1.1229	0.388979	RP11-1I2.1	0.9934	3.25115	0.999999	ARID3A
439	DCTPP1	6.58312	0.489145	9.80145e-10	CCDC85B	3.89463	0.566195	0.00268328	CD300A	6.742	1.27047	4.50816e-10	PIK3CD	5.66411	1.43848	2.28061e-07	PRRT4	5.41843	2.94013	1.08914e-06	MTND1P23	7.28958	1.75695	1.17324e-11	RBM8A	5.39792	0.312939	1.32837e-06	YWHAZ	1.70653	0.161051	0.999977	PRDX4	4.43492	0.628774	0.000336139	SET	4.14037	0.454782	0.00109724	EDEM3	2.29327	0.994249	0.391945	MEIS1	0.992255	0.778584	0.999999	SRPK1
440	WDR83OS	6.57138	0.105492	1.05615e-09	PLEK	3.89205	0.189712	0.00270465	FOSL2	6.7336	1.48433	4.76266e-10	ACAP1	5.65139	0.697289	2.44272e-07	RRAGD	5.41788	1.6911	1.09152e-06	NDUFS5	7.28517	0.325232	1.21e-11	SLC14A1	5.38395	3.16117	1.43014e-06	TRABD2A	1.70572	2.85624	0.999977	RNF181	4.42824	0.288112	0.000346088	WASF2	4.13842	0.547946	0.00110484	LMAN1	2.2882	0.74032	0.396142	HADHB	0.991339	0.221373	0.999999	PSTPIP1
441	C1QBP	6.57104	0.42359	1.05739e-09	DDX21	3.88837	0.367521	0.00274219	NAAA	6.7083	1.6818	5.64975e-10	RAB10	5.64703	0.72865	2.50162e-07	LY75	5.41744	1.41475	1.09321e-06	CSNK2B	7.27188	0.428368	1.33273e-11	ANP32E	5.36608	0.64816	1.57617e-06	CDC25B	1.70478	1.48294	0.999977	HEXA	4.42769	0.61568	0.000346345	RP11-475C16.1	4.10524	0.52032	0.00126805	PSENEN	2.2804	0.306665	0.402908	RP11-146N23.1	0.985439	1.50618	0.999999	TRIP12
442	NDUFA11	6.54857	0.171211	1.22287e-09	PABPC4	3.88311	0.409463	0.00279842	ATP5L	6.70298	0.195158	5.85088e-10	ACP6	5.64295	2.4218	2.55773e-07	FBXL5	5.40292	0.718322	1.18345e-06	CD164	7.27067	0.415695	1.34214e-11	TMEM106C	5.35096	0.909044	1.71038e-06	NCR3	1.70247	3.67679	0.999977	PRAME	4.41925	2.63082	0.000359491	CMTM3	4.09248	0.687458	0.00133784	SNRPN	2.2756	0.464238	0.407283	ACADM	0.98068	0.290377	0.999999	CTB-63M22.1
443	SRSF3	6.54736	0.125172	1.23151e-09	SPNS3	3.86727	0.836615	0.00297855	SYK	6.69833	0.75554	6.03167e-10	LRG1	5.64036	1.63431	2.59299e-07	NPTN	5.40272	1.47268	1.18365e-06	CDCA3	7.25146	2.1546	1.54415e-11	HMGA1	5.35072	0.357317	1.71096e-06	DNTT	1.69797	0.821404	0.999977	CLTA	4.41627	0.33543	0.000363819	2019-09-07	4.08602	0.421987	0.00137341	SC22CB-1E7.1	2.27379	0.742647	0.408493	CRYZL1	0.972277	0.430922	0.999999	HMGN5
444	OCIAD1	6.54584	0.294305	1.24283e-09	RBPJ	3.86661	0.356287	0.00298252	CSF2RA	6.69311	2.17924	6.23298e-10	ATP6AP2	5.60994	0.426563	3.07118e-07	ALDH2	5.40093	1.26473	1.19447e-06	SDHC	7.24421	0.613334	1.626e-11	XK	5.32147	4.16528	2.00048e-06	PRDX2	1.68936	0.116144	0.999977	NKG7	4.41497	0.24774	0.000365342	CHMP1B	4.08183	0.744718	0.00139627	TIMP2	2.27092	0.610094	0.411202	TMA7	0.967855	-0.014987	0.999999	ZCCHC17
445	PPDPF	6.545	0.2723	1.24856e-09	ANP32E	3.86422	0.411256	0.00300781	COPS9	6.68944	0.329976	6.3824e-10	CTC-510F12.4	5.57784	2.33534	3.67554e-07	PIK3CD	5.39115	1.34662	1.25735e-06	CYCS	7.21069	0.459709	2.07712e-11	DNAJC19	5.32019	0.444965	2.01268e-06	HLA-DPA1	1.6893	0.115598	0.999977	ZSCAN16-AS1	4.40862	0.751332	0.000375539	ACTG1	4.08123	0.19278	0.00139665	MLXIP	2.26565	0.722788	0.415717	RPL21P120	0.967181	1.66125	0.999999	CYYR1
446	CRBN	6.54265	0.440341	1.26567e-09	PNRC1	3.83968	0.384491	0.00331153	LAMTOR2	6.68721	0.341074	6.471e-10	DOK3	5.55988	1.17208	4.05626e-07	POLE	5.38173	1.91368	1.31969e-06	NDUFS8	7.18955	0.475326	2.42085e-11	SPTB	5.30404	4.98405	2.19504e-06	RPS3AP26	1.68481	0.154936	0.999977	RPA3	4.40673	0.397863	0.000378161	MSN	4.08104	0.364077	0.00139665	GNB4	2.25618	0.927009	0.424678	CPNE8	0.967034	1.2669	0.999999	NCOA7
447	FKBP3	6.51747	0.303167	1.49271e-09	GNAI2	3.83516	0.234673	0.00336404	SNX2	6.67101	0.599046	7.21686e-10	VNN1	5.547	2.11571	4.35999e-07	SNX3	5.38134	0.261388	1.32135e-06	RPS3AP6	7.17906	0.532019	2.60927e-11	NUF2	5.2979	2.03687	2.26571e-06	LBH	1.68428	1.90584	0.999977	SNHG25	4.40325	0.44024	0.000383587	YBX1	4.07741	0.279389	0.00141644	PHPT1	2.24612	0.285289	0.43401	LINC00998	0.966749	0.277141	0.999999	TESC
448	GABPB1-AS1	6.477	0.721562	1.93911e-09	LRPAP1	3.81302	0.265883	0.00366542	ANXA6	6.65845	0.762146	7.85e-10	TGFB1	5.53513	1.17923	4.6555e-07	BIN2	5.38022	0.389775	1.3284e-06	RHOA	7.1722	0.314856	2.73839e-11	HINT2	5.29003	0.721909	2.3585e-06	CAPN2	1.66472	0.694079	0.999977	TAF1D	4.38607	0.391554	0.000413354	ARGLU1	4.07347	0.552519	0.0014384	HSPB1	2.2447	0.174812	0.43523	GMFG	0.966422	-0.0361446	0.999999	SLC25A40
449	DDIT4	6.43742	0.867039	2.50804e-09	RP11-371A22.1	3.80187	0.238871	0.00382	LAP3	6.60287	0.799407	1.14076e-09	NIN	5.51659	1.22036	5.14699e-07	MANBA	5.37573	1.10941	1.35951e-06	EIF5A	7.15989	0.496981	2.99018e-11	ERMAP	5.28832	2.6202	2.37837e-06	FCGR3B	1.65993	0.673907	0.999977	C19orf48	4.38584	0.518394	0.000413354	FARSA	4.06153	0.725276	0.00150929	FLOT1	2.24081	0.521019	0.439252	C9orf43	0.963872	0.674153	0.999999	PDHA1
450	CYC1	6.42285	0.296249	2.75179e-09	EBPL	3.80149	0.397846	0.00382	RNF7	6.59942	0.450073	1.16594e-09	HACD4	5.51289	0.616189	5.25245e-07	TMEM87A	5.37388	0.839023	1.37234e-06	PPA1	7.13022	0.54335	3.70448e-11	MOB1B	5.28087	2.09955	2.47241e-06	APRT	1.65816	0.123067	0.999977	MRPS34	4.37516	0.514891	0.00043334	SNRPB2	4.05655	0.300842	0.00153705	ZNF33A	2.2317	0.711563	0.448921	EIF1B	0.962047	0.185191	0.999999	HNRNPA2B1
451	IGHA1	6.41571	0.0734584	2.88095e-09	SEC61A1	3.79841	0.579124	0.0038626	TRAF3IP3	6.59428	0.538189	1.20534e-09	DOCK8	5.448	0.84994	7.53508e-07	TMSB4XP8	5.36176	1.18182	1.46553e-06	RPL11	7.12425	0.26821	3.86148e-11	ACKR1	5.27563	5.0006	2.53826e-06	AKNA	1.65526	0.659268	0.999977	PLTP	4.35125	1.24098	0.000482557	NCL	4.05169	0.365556	0.00156694	NSA2	2.22774	0.34354	0.453132	SDHD	0.960363	0.261505	0.999999	SPINK8
452	ATP6V1F	6.40143	0.191808	3.15416e-09	TMEM87A	3.78575	0.55618	0.00403793	VNN2	6.5878	1.82257	1.25737e-09	IFNGR2	5.44288	0.920019	7.74917e-07	WIPF1	5.34283	0.598151	1.62095e-06	HNRNPF	7.09227	0.435766	4.85902e-11	ATP5H	5.26962	0.318923	2.61374e-06	OXNAD1	1.64884	1.42773	0.999977	HENMT1	4.34605	0.924448	0.000493249	LXN	4.04529	0.854828	0.00160646	COL17A1	2.21711	0.867999	0.464063	PAN3	0.960042	0.622672	0.999999	PTPN12
453	CEBPA	6.39971	0.500722	3.18661e-09	SUMF2	3.76477	0.570433	0.00438094	RAB10	6.58233	0.71186	1.30268e-09	NEAT1	5.40899	0.287496	9.34106e-07	NUDT3	5.33818	0.674398	1.65865e-06	MZB1	7.08624	0.771908	5.06622e-11	CHCHD1	5.26608	0.498842	2.65703e-06	NLRC5	1.63604	1.02743	0.999977	POLR1D	4.33592	0.35375	0.000514707	TMBIM1	4.04514	0.737319	0.00160646	CCNL1	2.21477	0.388413	0.466371	EAPP	0.958628	0.2887	0.999999	ATG16L2
454	IDH2	6.39257	0.30172	3.32796e-09	FAM105A	3.75775	0.787282	0.00449973	CAPZA1	6.57838	0.554237	1.33593e-09	SLCO4C1	5.37995	2.88751	1.09561e-06	HNRNPH1	5.33097	0.391753	1.72433e-06	AK6	7.08491	0.591986	5.10562e-11	SNRPD3	5.26358	0.311009	2.69089e-06	STK17A	1.63174	0.835879	0.999977	PAICS	4.33506	0.616532	0.000515804	SLC9A3R1	4.0167	0.746216	0.00181027	RCOR1	2.20406	0.790005	0.476514	RP11-1094M14.11	0.948358	0.598944	0.999999	SLA
455	NDUFA5	6.39233	0.345132	3.32796e-09	TSLP	3.74497	2.31606	0.00471027	TLN1	6.57171	0.756251	1.39514e-09	ALPK1	5.37687	2.16744	1.11373e-06	DEK	5.32501	0.455852	1.77876e-06	PSMG1	7.06846	0.844193	5.73805e-11	FHL2	5.25703	3.87224	2.78311e-06	COX20	1.62919	0.196846	0.999977	SNU13	4.33132	0.29269	0.000523713	C9orf78	4.01397	0.411534	0.00182576	GDI2	2.20287	0.211138	0.477457	LAPTM4A	0.944886	0.148838	0.999999	CTA-331P3.1
456	PKIB	6.36997	1.56235	3.84255e-09	CD38	3.7417	0.506671	0.00476588	IRF5	6.54939	1.39916	1.61363e-09	CCDC125	5.36948	2.21213	1.1595e-06	ZKSCAN1	5.30788	0.71597	1.94912e-06	RPS2P46	7.02987	0.408948	7.55845e-11	YPEL4	5.25016	5.07808	2.88354e-06	APOL6	1.62533	1.12553	0.999977	C14orf2	4.32531	0.260913	0.000537248	RAMP1	4.01247	1.5589	0.00183459	CDV3	2.20261	0.672686	0.477457	IL1B	0.944321	0.361068	0.999999	PKP4
457	ATP5C1	6.36102	0.176449	4.06924e-09	ICAM3	3.74072	0.379682	0.00477824	STAB1	6.46944	1.62241	2.73225e-09	ALDH3B1	5.35893	1.1289	1.22569e-06	PTPN7	5.29795	0.533265	2.05631e-06	GLUL	7.0198	0.416131	8.10846e-11	XPO7	5.24403	1.80666	2.97529e-06	ST6GAL1	1.62478	0.970831	0.999977	VDAC2	4.31865	0.351586	0.000552744	HNRNPC	4.01027	0.259127	0.00184896	AB019441.29	2.19418	0.644931	0.486154	UCHL1	0.939302	4.16278	0.999999	PRRG4
458	ANKRD10	6.35925	0.483032	4.11209e-09	CEACAM6	3.73848	0.353819	0.00481469	ITGAM	6.4679	1.08982	2.75649e-09	ERO1A	5.34708	1.51879	1.30579e-06	PTPN18	5.29755	1.13336	2.05901e-06	SET	7.00468	0.523818	9.01772e-11	SSSCA1	5.23817	0.852745	3.0685e-06	CD5	1.62471	4.30309	0.999977	GUSB	4.31518	0.396515	0.000560518	CALR	4.00826	0.279612	0.00186196	PJA2	2.1836	0.63856	0.498542	M6PR	0.933382	0.27138	0.999999	CDCA7L
459	UBE2D2	6.35371	0.284803	4.25874e-09	CCNL1	3.73704	0.371522	0.00483601	NAGA	6.46734	1.84402	2.76277e-09	FAM177A1	5.33089	0.989275	1.42457e-06	TK1	5.27896	0.648969	2.2692e-06	ZNRD1	7.00296	0.856715	9.11252e-11	PDCD4	5.23008	0.563204	3.19969e-06	MAF	1.62079	3.16929	0.999977	RP11-889L3.1	4.29808	1.16338	0.000604486	IP6K2	4.00489	0.764378	0.0018858	FAM120A	2.17263	0.640397	0.509946	NPR3	0.933235	0.758875	0.999999	NCBP3
460	HSPD1	6.34669	0.198255	4.45311e-09	HNRNPAB	3.73321	0.355317	0.00489763	ZFAND5	6.46355	0.695758	2.82904e-09	ITM2B	5.32962	0.225601	1.43354e-06	XRCC5	5.27647	0.362922	2.29823e-06	POLR2I	6.98178	0.528007	1.0579e-10	TXN2	5.22743	0.427969	3.24282e-06	PRSS23	1.61836	3.94335	0.999977	FAM216A	4.28823	0.892105	0.000628599	EEF1B2	3.99309	0.229805	0.00197919	MATR3	2.16396	0.300735	0.51901	NGLY1	0.929774	0.363138	0.999999	SLC26A8
461	CDK6	6.33902	0.412623	4.67588e-09	SF3B1	3.72176	0.241579	0.00510528	STAT6	6.44342	1.09736	3.22228e-09	FMNL1	5.31136	1.014	1.58034e-06	OSTF1	5.27356	0.662447	2.33302e-06	GTF2A2	6.97433	0.392072	1.1135e-10	NDUFA8	5.22289	0.475799	3.32037e-06	PXN	1.61828	0.880416	0.999977	LGALS9	4.2757	0.436358	0.000662716	2019-09-09	3.99118	1.11125	0.00199216	COMT	2.15415	0.27573	0.529267	TXNP6	0.929655	1.34618	0.999999	RP11-867G2.4
462	PARK7	6.32385	0.150976	5.14157e-09	WDFY1	3.70388	0.901049	0.00544515	IL6R	6.43794	1.10596	3.336e-09	PTX3	5.30469	3.70983	1.63441e-06	HSP90B1	5.27107	0.256333	2.36274e-06	PKM	6.93783	0.346496	1.43992e-10	SLC43A3	5.20468	0.880389	3.65265e-06	TES	1.61057	0.61139	0.999977	SLPI	4.27453	0.309308	0.000665049	EGFL7	3.99073	0.758279	0.00199298	NHLRC3	2.15302	0.658913	0.529873	RP3-486I3.4	0.927456	1.6295	0.999999	MIS18BP1
463	PTGES3	6.27586	0.164416	6.94486e-09	TRMT1	3.70383	0.397257	0.00544515	BLOC1S2	6.43617	0.842649	3.37051e-09	FERMT3	5.29659	0.67832	1.70126e-06	DEGS1	5.26865	0.830281	2.39209e-06	TCEB1	6.93402	0.401137	1.47663e-10	BLOC1S1	5.20228	0.301895	3.69678e-06	RPL36A	1.60846	0.0770707	0.999977	RPS28P7	4.25205	1.08666	0.000732915	MRFAP1	3.98691	0.603103	0.00201915	CHMP2A	2.14722	0.197339	0.536271	IFT80	0.927403	0.938258	0.999999	TESMIN
464	GRHPR	6.27575	0.409299	6.94486e-09	CDK6	3.69544	0.35336	0.0056137	ADCY7	6.40864	1.42312	4.01676e-09	RBPJ	5.28679	0.593637	1.79099e-06	MSRA	5.26559	1.02561	2.43018e-06	ACP1	6.92893	0.464309	1.52794e-10	PA2G4	5.19584	0.336104	3.82331e-06	SH3BP5	1.60556	1.84627	0.999977	GBP4	4.25063	1.93309	0.000736294	SSR2	3.98618	0.329515	0.00202239	GNG5	2.14599	0.118299	0.537469	GBP4	0.917804	0.812931	0.999999	BRI3BP
465	CMTM3	6.27132	0.42044	7.13102e-09	GGH	3.69049	0.54749	0.00570646	GNB2	6.3712	0.69673	5.11023e-09	QSOX1	5.286	0.948428	1.79742e-06	TMEM106C	5.25454	0.869146	2.5762e-06	MRPS21	6.91836	0.339884	1.64045e-10	ALDH1A1	5.18572	2.78387	4.02942e-06	NFATC2	1.60221	1.62513	0.999977	C12orf57	4.24692	0.447953	0.000747316	KMT2E	3.97514	0.839813	0.00211534	PIKFYVE	2.14297	1.00792	0.540638	RP11-12M9.3	0.917518	1.23638	0.999999	CXCR2
466	TBXAS1	6.2711	0.510564	7.13406e-09	TMEM261	3.68192	0.307313	0.00586739	ACSL1	6.37087	1.14529	5.1142e-09	THEMIS2	5.28279	0.840102	1.82659e-06	LPGAT1	5.24784	1.59684	2.66704e-06	DNAJC19	6.91685	0.545031	1.65513e-10	HMMR	5.17814	2.12771	4.18477e-06	RP11-18H21.1	1.60217	3.94023	0.999977	SPINT2	4.2403	0.763287	0.00076838	PTGS1	3.94434	2.23826	0.00239573	FAR1	2.14123	0.730081	0.542159	HOOK2	0.917165	0.819564	0.999999	NFAM1
467	NOSIP	6.26819	0.392917	7.26158e-09	IRAK3	3.67718	0.572186	0.00597009	GPX4	6.35795	0.264437	5.55571e-09	SIRPB1	5.27914	2.30471	1.86071e-06	SEMA4A	5.23121	1.56912	2.9109e-06	EIF4EBP1	6.89476	0.487289	1.93031e-10	LPCAT3	5.17141	1.20378	4.33436e-06	ACTR3	1.60185	0.185024	0.999977	MRPL16	4.23846	0.48736	0.000773362	RBM25	3.9424	0.563169	0.00241155	KIAA0319L	2.14117	0.777453	0.542159	BIN1	0.911508	1.46341	0.999999	MAN2B2
468	NDUFB11	6.25469	0.151488	7.91024e-09	CDV3	3.6731	0.620471	0.0060586	CD4	6.34578	1.92587	6.00504e-09	IL4R	5.27546	2.26679	1.89303e-06	NORAD	5.21798	0.606677	3.11858e-06	NDUFA1	6.88844	0.298463	2.01445e-10	C6orf89	5.1453	1.43508	4.96442e-06	CIR1	1.59823	0.256261	0.999977	MDH1	4.22718	0.360794	0.000811762	EBPL	3.92587	0.684443	0.00257948	STK26	2.13731	0.467096	0.545119	DYTN	0.909028	2.131	0.999999	APAF1
469	UBXN1	6.24445	0.385164	8.42947e-09	LPCAT2	3.66679	0.521131	0.00620196	KLF2	6.32085	1.27542	7.04915e-09	ATP6V0D1	5.26732	0.647086	1.97602e-06	DOPEY2	5.20547	1.86636	3.33047e-06	ITGB3BP	6.88342	1.1879	2.08298e-10	PGRMC2	5.13457	1.23192	5.2463e-06	DECR1	1.58776	0.214079	0.999977	SUMO3	4.22589	0.371773	0.000815021	ELOVL5	3.91137	0.760128	0.00273127	RGS18	2.13571	0.477157	0.546438	RPL5P4	0.908261	1.88798	0.999999	TACC1
470	MIR155HG	6.24322	1.40962	8.48764e-09	NHLRC3	3.64514	0.624022	0.00672291	MTND1P23	6.31335	1.43694	7.37976e-09	MTPN	5.23752	0.509234	2.30999e-06	TESMIN	5.202	1.52139	3.38742e-06	HAUS1	6.88089	0.829612	2.11653e-10	SF3B6	5.13423	0.250084	5.24712e-06	PHF11	1.58644	0.561814	0.999977	RPAIN	4.22423	0.405669	0.000819642	WSB1	3.90056	0.45507	0.00284346	HOXB3	2.13444	0.79421	0.547669	TIMM8B	0.904693	0.11581	0.999999	CFLAR
471	LGALS1	6.2372	0.0969315	8.81207e-09	SMARCA2	3.64148	0.530748	0.00681055	SERPINB8	6.30197	1.3637	7.93195e-09	ELOVL5	5.23348	0.755664	2.35946e-06	YWHAB	5.17459	0.206115	3.91429e-06	EIF2S2	6.87518	0.361195	2.19924e-10	NDC80	5.1157	1.53062	5.77757e-06	ZBTB38	1.58447	1.83309	0.999977	SNRPG	4.21937	0.244631	0.00083607	PBXIP1	3.88229	1.32527	0.00306135	EVI2B	2.12105	0.230332	0.56213	ERICH1	0.903727	0.376301	0.999999	MSRB2
472	RP11-676J15.1	6.23188	2.62308	9.10793e-09	TMED3	3.6354	0.411794	0.00696448	STX10	6.30155	0.864594	7.94251e-09	DIP2A	5.23102	1.30975	2.38592e-06	ARID3A	5.17426	1.27634	3.91792e-06	HNRNPA1P48	6.85394	1.04797	2.54758e-10	ABHD5	5.09821	2.61753	6.30277e-06	ICAM2	1.57656	0.34373	0.999977	RARRES3	4.2176	0.756156	0.000839793	UFC1	3.87291	0.344842	0.00317221	EMILIN2	2.11318	1.02207	0.570637	GNL3	0.889855	0.405629	0.999999	NUP50
473	NCBP2-AS2	6.2287	0.533344	9.28519e-09	TUFM	3.61534	0.226418	0.00750789	TLR2	6.28167	1.59178	8.99171e-09	WASF2	5.22803	0.489696	2.4215e-06	CHMP3	5.1738	0.619723	3.92415e-06	PSMB6	6.84518	0.355676	2.70354e-10	C19orf53	5.09789	0.320246	6.30745e-06	RPL7P9	1.57169	0.131183	0.999977	EIF3H	4.21225	0.248186	0.000858514	SORL1	3.87245	0.549279	0.0031735	EIF4EBP2	2.11205	0.504427	0.571347	H2AFY2	0.888079	1.67611	0.999999	GALNT3
474	AKR1A1	6.226	0.351476	9.43728e-09	CNIH1	3.60774	0.278701	0.00771197	KLF4	6.27771	2.41707	9.21118e-09	TTN-AS1	5.21336	1.76753	2.61368e-06	SH3KBP1	5.15184	0.684251	4.39306e-06	SLC25A3	6.82067	0.349838	3.19626e-10	SNRPF	5.09564	0.28501	6.37707e-06	ITGB2-AS1	1.57032	1.10589	0.999977	TRMT1	4.21017	0.627802	0.000864975	ERICH1	3.86971	0.87475	0.00320465	DHCR7	2.10905	1.8751	0.575125	RP11-345K20.2	0.886765	0.919574	0.999999	UGGT1
475	ALKBH7	6.21617	0.429661	1.00279e-08	HADHA	3.60374	0.274009	0.00782187	NFKBIZ	6.26358	1.69205	1.00596e-08	ZFP36	5.20846	0.527432	2.67796e-06	NCF1C	5.1516	1.15581	4.39306e-06	RPL13AP5	6.81018	0.610416	3.43211e-10	NCAPG	5.09175	1.90588	6.50337e-06	RNF125	1.56797	0.873676	0.999977	CCT2	4.19396	0.32836	0.000926072	RPL23A	3.8646	0.207479	0.00326774	PGK1	2.10777	0.129649	0.575991	HAUS1	0.884912	0.293254	0.999999	EEF1E1
476	SERPING1	6.20264	0.905465	1.08968e-08	HADHB	3.6024	0.245433	0.00785234	WSB1	6.26287	0.445202	1.00921e-08	GNB2	5.20584	0.697538	2.71226e-06	NFAM1	5.12974	1.77243	4.90499e-06	EIF5B	6.8028	0.415974	3.60632e-10	RSU1	5.08399	0.56986	6.76858e-06	RPS10	1.56461	0.0271875	0.999977	NOP58	4.17998	0.380866	0.00098152	H2AFY	3.86085	0.257159	0.00330854	RP11-572P18.1	2.10634	0.311434	0.577559	RP11-367G6.3	0.883433	0.909985	0.999999	CTDSPL
477	MTIF3	6.19577	0.295856	1.13606e-08	LRRC75A	3.59942	0.68568	0.007933	RNASET2	6.2355	0.310288	1.19927e-08	HRH2	5.20422	0.890256	2.73411e-06	ACSL1	5.12546	1.01209	5.01358e-06	CALM3	6.78965	0.433948	3.9438e-10	UQCRH	5.08239	0.236486	6.81977e-06	REEP5	1.56114	0.278473	0.999977	LY6E	4.1796	0.392839	0.00098152	HN1	3.86012	0.454452	0.00331231	DNAJC5	2.10268	1.04833	0.581677	HNMT	0.883222	0.979499	0.999999	AFF1
478	RAB37	6.1807	0.494242	1.24882e-08	PUM2	3.59903	0.604484	0.00793513	NCKAP1L	6.21073	0.547963	1.39886e-08	HIF1A	5.19329	1.10601	2.89146e-06	BNIP2	5.1241	0.478143	5.04561e-06	UQCRQ	6.76454	0.296098	4.67582e-10	PSMF1	5.08044	0.618437	6.87738e-06	SYF2	1.55203	0.200033	0.999977	RBM8A	4.16513	0.284549	0.00104417	MCRIP1	3.85986	0.859007	0.00331231	NARS	2.10241	0.397718	0.581677	ARL6IP1	0.876813	0.151375	0.999999	GNAQ
479	SYNGR1	6.16023	0.22137	1.41868e-08	STT3B	3.59482	0.369318	0.00805457	PQLC3	6.21036	1.15002	1.40029e-08	FSTL3	5.19278	2.41084	2.89738e-06	RBPJ	5.12244	0.543878	5.08585e-06	FKBP3	6.76265	0.494504	4.7289e-10	IK	5.0756	0.499154	7.04864e-06	SH2D2A	1.5518	2.92544	0.999977	CHCHD2	4.16218	0.246962	0.00105528	RPL22	3.85625	0.226894	0.00335662	PRKAA1	2.10087	0.749904	0.583001	DSCR3	0.874247	0.443596	0.999999	DEK
480	RBM3	6.13756	0.203597	1.63022e-08	RILPL2	3.58893	0.255873	0.00822842	C20orf24	6.2019	0.696602	1.47578e-08	MSRA	5.16158	1.06708	3.40801e-06	ABHD2	5.12172	1.07686	5.10101e-06	RBBP7	6.75551	0.740098	4.95914e-10	AURKA	5.06527	1.78241	7.42812e-06	BCL11B	1.54778	4.12383	0.999977	TBCB	4.16195	0.285705	0.00105528	VAMP2	3.84768	0.536811	0.00346467	MSRB2	2.08802	0.723482	0.598772	PIGF	0.871242	0.475996	0.999999	MMP8
481	SMIM3	6.13187	0.401863	1.68795e-08	KIAA0101	3.58049	0.176803	0.00845697	SEPW1	6.18703	0.502057	1.61542e-08	KLF2	5.14958	1.20292	3.62585e-06	HP1BP3	5.12117	0.500471	5.11154e-06	NOP56	6.72936	0.609931	5.91655e-10	SLC40A1	5.05848	0.664208	7.69037e-06	CCDC167	1.54651	0.424488	0.999977	MDK	4.15723	0.815755	0.0010755	RNF5	3.84743	0.669251	0.00346467	RPS23P8	2.08756	0.292418	0.598948	RP5-827C21.1	0.867556	0.782915	0.999999	TPX2
482	BZW2	6.10173	0.469028	2.03334e-08	EMC10	3.57539	0.504917	0.00860245	KIAA0930	6.17119	1.02799	1.78356e-08	PRKCB	5.13762	0.729756	3.85886e-06	ANAPC15	5.11849	0.56762	5.18042e-06	HSPA5	6.69827	0.377695	7.2971e-10	LINC00116	5.05216	0.561789	7.94235e-06	LDLRAP1	1.53152	1.5433	0.999977	LIMD2	4.14931	0.321563	0.00111153	LAGE3	3.84633	0.605468	0.00347525	RAB44	2.08009	1.03352	0.608522	RPS15AP24	0.867173	1.41251	0.999999	HGSNAT
483	EIF3G	6.08963	0.309103	2.18886e-08	HLA-C	3.57358	0.137748	0.00865135	NDFIP1	6.1533	0.67998	1.99431e-08	PTPRE	5.1332	1.06876	3.94792e-06	MZT2B	5.11832	0.407825	5.18064e-06	NACA	6.67922	0.304054	8.297e-10	HPF1	5.04103	0.854605	8.41084e-06	CASP8	1.53146	0.654816	0.999977	TOMM22	4.14316	0.468058	0.00113801	ITGAE	3.84456	0.461262	0.00349526	CTA-331P3.1	2.07735	0.788991	0.611591	BMI1	0.86515	0.448761	0.999999	TYMS
484	TRAF3IP3	6.06281	0.32715	2.5797e-08	ACTR2	3.57274	0.177541	0.00866849	NRGN	6.12865	2.48098	2.32614e-08	MANSC1	5.13249	2.8961	3.96001e-06	SEPSECS-AS1	5.10657	1.37633	5.49958e-06	CCNA2	6.67187	1.86559	8.70871e-10	AKR1C1	5.03206	3.28184	8.80592e-06	RP11-47L3.1	1.53116	2.55513	0.999977	TMEM258	4.13821	0.25445	0.00116089	AES	3.84412	0.694175	0.00349652	CECR1	2.06768	0.989699	0.624189	TTC32	0.864963	0.85808	0.999999	ALDH3A2
485	EMC4	6.05706	0.280199	2.66841e-08	PTBP1	3.57221	0.339397	0.00867542	GRINA	6.11907	0.70882	2.46713e-08	PLXNC1	5.10964	2.30616	4.44576e-06	ACAP1	5.10579	0.590791	5.51752e-06	COX17	6.66617	0.363691	9.0378e-10	SLC1A5	5.01453	1.0877	9.60458e-06	PPP1R2	1.52971	0.576512	0.999977	HSPD1	4.1338	0.284501	0.00118143	BNIP3L	3.84355	0.580079	0.00349954	ATP5I	2.05315	0.125109	0.642437	MED21	0.862164	0.397191	0.999999	OGT
486	GUCY1A3	6.03563	1.24434	3.04193e-08	MGLL	3.55298	0.590958	0.00930089	PTP4A2	6.11113	0.610199	2.58629e-08	TSTD1	5.06894	0.493143	5.48346e-06	RBL2	5.09239	1.04362	5.90261e-06	GLIPR1	6.64174	0.548166	1.06158e-09	SNHG9	5.01359	0.55341	9.64297e-06	MIEN1	1.52261	0.259688	0.999977	DNPH1	4.12945	0.586385	0.00120201	EMP3	3.83981	0.297415	0.00354828	PTBP1	2.04776	0.348756	0.649822	CHURC1	0.857386	0.410579	0.999999	CTNNAL1
487	STRAP	6.01683	0.365996	3.41381e-08	EIF4EBP2	3.54704	0.45937	0.00950159	TXNDC17	6.0984	0.323469	2.79358e-08	RP11-24F11.5	5.06631	4.68518	5.55592e-06	ANLN	5.08717	2.05794	6.05709e-06	DEK	6.64028	0.537996	1.07036e-09	HPS1	4.96661	0.814456	1.22425e-05	STK4	1.52239	0.560025	0.999977	XBP1	4.12863	0.282491	0.00120432	FOXP1	3.8365	0.852388	0.00359124	LAPTM4B	2.04743	0.882627	0.649822	2019-09-15	0.857154	0.134665	0.999999	SLFN13
488	C19orf48	6.01312	0.392184	3.48959e-08	PYURF	3.54228	0.18838	0.0096629	RBMS1	6.09159	0.87546	2.91114e-08	KIAA1109	5.06008	2.02164	5.72097e-06	HNRNPU	5.08381	0.323891	6.15495e-06	UBE2N	6.63193	0.565402	1.12879e-09	PPOX	4.96406	1.70442	1.23933e-05	ATP8B2	1.52153	2.25076	0.999977	EEF1D	4.11851	0.241629	0.00125434	RPL7L1	3.83079	0.598502	0.00367023	GALNT1	2.04652	0.642265	0.650726	MGST2	0.856516	0.182733	0.999999	CYBRD1
489	F13A1	6.00818	0.628316	3.59296e-08	PGM1	3.53822	0.888876	0.0097888	DPYD	6.05531	1.84501	3.63062e-08	TP53I11	5.05412	2.65153	5.89028e-06	HM13	5.059	0.425294	6.98916e-06	RPL7P1	6.61224	0.648884	1.28747e-09	MAP3K13	4.96179	0.793579	1.25169e-05	FAM96B	1.52036	0.188547	0.999977	SDHC	4.11063	0.416928	0.00129578	LSP1	3.82305	0.461888	0.00377658	NDUFAB1	2.0451	0.177903	0.65216	RBPMS	0.853892	1.74096	0.999999	SEC63
490	PYCARD	6.00807	0.178242	3.59296e-08	PPA2	3.5324	0.315701	0.00998286	IL10RA	6.03944	2.30937	4.0012e-08	PRKCD	5.02505	1.15451	6.82865e-06	FAM200B	5.02871	0.593544	8.14793e-06	TMEM261	6.59198	0.641349	1.47113e-09	NDUFV2	4.9479	1.00805	1.33955e-05	ZBTB8OS	1.51944	0.290907	0.999977	UBE2L6	4.10775	0.392634	0.00130989	RPL10P16	3.82003	0.868978	0.00381778	MGAT4A	2.04495	0.799829	0.65216	MMRN1	0.853687	1.65946	0.999999	HEATR1
491	MRPS18B	6.00211	0.326796	3.72386e-08	LMAN1	3.52761	0.690553	0.0101526	RAB7A	6.02929	0.453518	4.24968e-08	DHRS7	5.0113	0.441536	7.31053e-06	ENO1	5.02335	0.199091	8.37169e-06	LSM6	6.58518	0.653776	1.53739e-09	ST6GALNAC4	4.91706	2.36349	1.56451e-05	PDCD10	1.51842	0.308537	0.999977	EEF1B2P3	4.0809	1.07516	0.00146602	YPEL5	3.81405	0.543267	0.00390018	TMEM50B	2.03497	0.552638	0.663788	TRIAP1	0.850991	0.324679	0.999999	P2RY8
492	XIST	5.99737	0.342246	3.82692e-08	LINC01268	3.52189	1.05957	0.0103369	TLR8	6.01991	3.45207	4.4917e-08	FCGR2A	5.00294	1.56082	7.60928e-06	C20orf24	5.02063	0.602326	8.48417e-06	UBE2V2	6.55136	0.43267	1.92283e-09	CDCA3	4.90434	1.66568	1.66496e-05	ARHGAP25	1.51732	0.54904	0.999977	VKORC1	4.07963	0.45427	0.0014716	HSD17B4	3.81258	0.789694	0.00391788	IMPA2	2.03441	0.743691	0.664154	PPWD1	0.84867	0.606534	0.999999	PDXDC1
493	SCHIP1	5.97112	0.949548	4.47935e-08	SRM	3.49618	0.609838	0.0113584	ITGAX	6.01853	1.95949	4.52444e-08	RBL2	4.99523	1.07435	7.89806e-06	AGPS	4.99945	1.16445	9.44789e-06	MZT2B	6.55006	0.518757	1.93636e-09	MKKS	4.9	0.443588	1.69912e-05	TXK	1.51273	2.53779	0.999977	RP11-572P18.1	4.0628	0.504733	0.00157673	YARS	3.80562	0.878732	0.00401829	RPS12	2.0227	0.202462	0.681987	AC012146.7	0.845961	0.546469	0.999999	ZNF770
494	TMEM147	5.97056	0.297035	4.4875e-08	CEBPD	3.49406	0.46135	0.0114351	BTG1	6.00997	0.278436	4.76383e-08	RNF166	4.96687	0.943216	9.1264e-06	CAPNS1	4.99405	0.50337	9.70829e-06	ARPC3	6.53296	0.293626	2.16738e-09	PTMS	4.89899	1.93292	1.70639e-05	CCDC53	1.50621	0.278797	0.999977	RNF7	4.05801	0.36697	0.0016068	STAT3	3.80179	0.728363	0.00407504	CHID1	2.0194	0.416836	0.686319	PRR13	0.844968	0.0693512	0.999999	SFT2D1
495	NIFK	5.96037	0.387998	4.76619e-08	GALNT1	3.48956	0.635803	0.0116158	PEA15	5.97156	1.61828	6.00969e-08	OSBPL8	4.94394	1.05973	1.02414e-05	STXBP5	4.98996	1.50238	9.8915e-06	C12orf57	6.53262	0.554978	2.16869e-09	CYBRD1	4.88423	0.954407	1.83279e-05	NOP10	1.5061	0.0861358	0.999977	UCP2	4.05631	0.339718	0.00161595	CAPZB	3.78572	0.320217	0.00433538	NUDT3	2.01899	0.414664	0.68645	MTND4P12	0.843597	1.03865	0.999999	CLTCL1
496	MCRIP1	5.96022	0.570854	4.76619e-08	PSMB4	3.48902	0.264043	0.0116234	SDHD	5.97058	0.542793	6.03819e-08	TMEM30A	4.93672	0.696922	1.06064e-05	LRP10	4.96374	1.23238	1.12612e-05	HP1BP3	6.53064	0.619703	2.19388e-09	LRR1	4.85804	1.29537	2.08716e-05	MGST3	1.49632	0.161401	0.999977	PTGIR	4.05342	2.72858	0.00163342	TTC3	3.77286	0.81443	0.00455864	TUG1	2.01384	0.6018	0.692479	SRSF1	0.840387	0.217428	0.999999	FNDC3B
497	RCN2	5.94707	0.555907	5.15537e-08	SURF4	3.48451	0.372757	0.0117805	DAPP1	5.96948	1.5394	6.07152e-08	BNIP3L	4.93032	0.551115	1.09381e-05	PIGT	4.963	0.666847	1.12952e-05	HSP90B1	6.47868	0.322727	3.09314e-09	FGFR1OP2	4.85055	0.596647	2.16363e-05	CDC42	1.48707	0.145561	0.999977	UQCRC2	4.04326	0.357798	0.00170306	SLC25A3	3.7687	0.28378	0.00462877	TPT1	2.01265	0.0894491	0.69362	ANXA7	0.837252	0.199724	0.999999	TMEM60
498	TESPA1	5.93629	1.00127	5.49532e-08	RPL32	3.4824	0.169921	0.0118594	COX6A1	5.94606	0.251227	6.97995e-08	GNG5	4.92797	0.153676	1.1056e-05	OIP5-AS1	4.95304	0.388666	1.18697e-05	MAGOHB	6.47849	0.768875	3.09314e-09	COPS8	4.84112	0.816906	2.26099e-05	ANKRD49	1.48601	0.377924	0.999977	COX4I1	4.04069	0.256181	0.00171911	RP11-864N7.2	3.76312	0.445908	0.00472674	TM9SF3	2.01126	0.529323	0.695379	CD59	0.834955	0.17378	0.999999	FAM129A
499	ZNF706	5.92538	0.201224	5.86192e-08	POLE3	3.47162	0.406865	0.0123023	MEF2C	5.93867	1.12303	7.29269e-08	CHIT1	4.9232	4.35684	1.13215e-05	KBTBD11	4.93332	1.32799	1.30913e-05	UQCRC2	6.4538	0.469782	3.63588e-09	TMOD1	4.83111	3.24259	2.37566e-05	BEX2	1.48441	1.85008	0.999977	RPS15AP1	4.0377	0.725972	0.0017383	SPOP	3.75747	0.850038	0.0048212	PPIF	2.00224	0.696669	0.708104	EIF4E	0.829827	0.374287	0.999999	HYAL3
500	PYURF	5.91485	0.225269	6.23778e-08	HRH2	3.46611	0.468159	0.0125272	CD300C	5.93495	2.93883	7.45029e-08	ANXA6	4.87952	0.718183	1.39918e-05	BRI3BP	4.93189	0.909536	1.31773e-05	PSMB9	6.4477	0.452329	3.77875e-09	GNAS	4.79666	0.253225	2.81546e-05	CFLAR	1.48027	0.317018	0.999977	TMEM261	4.03101	0.488555	0.00178284	GTF3C5	3.74486	1.2154	0.00505559	CTNNAL1	2.0009	1.26455	0.709392	GLMN	0.824478	0.827465	0.999999	ANP32B
501	CLNS1A	5.90562	0.307934	6.5789e-08	ZEB2	3.46388	0.438826	0.0126164	ASGR1	5.92039	3.75055	8.13057e-08	FAR1	4.87448	1.09911	1.43442e-05	HNRNPAB	4.91715	0.51665	1.41739e-05	SRSF1	6.44489	0.549053	3.84319e-09	PPA2	4.76352	0.484507	3.29989e-05	PCED1B	1.47137	3.33171	0.999977	CCT8	3.997	0.310598	0.00205596	PDLIM5	3.74329	1.70961	0.00508014	SRSF2	1.997	0.17764	0.713746	FAN1	0.824297	0.974193	0.999999	CITED2
502	DANCR	5.87879	0.39379	7.73177e-08	HOXA10	3.4559	0.731812	0.0129809	CYTH4	5.90631	1.46464	8.84568e-08	APAF1	4.82597	1.58254	1.82277e-05	FAM49B	4.91379	0.488627	1.44079e-05	H3F3B	6.44339	0.302325	3.87482e-09	RPP30	4.74186	0.855843	3.66364e-05	CRBN	1.47023	0.301438	0.999977	ATP1B3	3.98507	0.434441	0.00215862	SAT1	3.7404	0.283307	0.00513171	PGP	1.99228	0.954013	0.720649	CMBL	0.822265	0.980639	0.999999	RAB32
503	EIF5	5.87353	0.249251	7.97369e-08	BST1	3.45508	0.444637	0.0130046	EIF3K	5.88688	0.224884	9.92545e-08	YPEL3	4.81983	0.996825	1.87443e-05	CDKN2D	4.88629	1.19007	1.65194e-05	UBE2A	6.44028	0.692067	3.94857e-09	ISCU	4.73745	0.485804	3.74102e-05	SNRPB2	1.46617	0.109807	0.999977	RAB11A	3.9831	0.431796	0.00217313	TXLNGY	3.73482	1.10911	0.00522966	LNPEP	1.98487	0.799961	0.730538	RPL37P2	0.81704	0.389207	0.999999	HDLBP
504	CCT7	5.85196	0.294784	9.02936e-08	N4BP2L1	3.45357	0.58491	0.0130624	HNMT	5.88209	2.35059	1.02041e-07	DNAJC5	4.81713	1.48138	1.89868e-05	CLTC	4.87327	0.635	1.75756e-05	AHSA1	6.43907	0.788365	3.97372e-09	ACAT2	4.72479	0.690697	3.97133e-05	TMEM14A	1.46377	0.54123	0.999977	RPLP0P6	3.96923	1.05789	0.0022975	RPL10AP6	3.73477	0.449541	0.00522966	MRPL51	1.98361	0.14402	0.732148	RP11-144C15.2	0.816223	1.46704	0.999999	PRKCD
505	EXOSC5	5.8483	0.564148	9.21344e-08	PTDSS1	3.44561	0.283081	0.0134215	ITGB2-AS1	5.86647	2.03369	1.11848e-07	APOBEC3A	4.81511	2.9618	1.91681e-05	2019-03-01	4.82648	1.24816	2.21273e-05	AC016739.2	6.43092	0.618009	4.18569e-09	GINS2	4.72107	0.820944	4.03772e-05	CD79A	1.45028	0.964612	0.999977	PSMB1	3.9691	0.232777	0.0022975	COMT	3.7346	0.505214	0.00522966	MKKS	1.98195	0.276425	0.734459	NACAP1	0.816133	1.01329	0.999999	LRIG1
506	RP11-466H18.1	5.8476	0.145958	9.24332e-08	SF1	3.43304	0.326038	0.0140264	SOD2	5.83402	0.666289	1.35092e-07	LINC01506	4.8142	2.87801	1.92428e-05	ADD1	4.82231	0.83212	2.2577e-05	DNAJC8	6.42741	0.47996	4.27636e-09	CBLL1	4.71915	1.36834	4.07261e-05	KIAA1551	1.44909	0.987713	0.999977	SC22CB-1E7.1	3.95126	0.965916	0.00246779	U2SURP	3.73408	0.590653	0.00523323	SUGP2	1.98104	0.521904	0.735467	TMA16	0.815941	0.307709	0.999999	IL1R1
507	LYSMD2	5.84329	0.563911	9.4774e-08	RPN1	3.41825	0.339737	0.0147939	FBP1	5.82487	2.39822	1.42355e-07	CORO2A	4.81126	1.89734	1.95027e-05	SRRM2	4.80828	0.494167	2.41242e-05	CCT6A	6.42162	0.480967	4.43501e-09	SLC22A16	4.71702	1.22321	4.11195e-05	ABI1	1.44294	0.308037	0.999977	SNHG6	3.93839	0.240723	0.00259572	DNAJB6	3.72903	0.624872	0.00533183	SCCPDH	1.97449	0.256272	0.744588	CCNG1	0.815531	0.254461	0.999999	KIF11
508	STOML2	5.83205	0.334988	1.01104e-07	MANBA	3.41539	0.709406	0.0149297	LPAR6	5.81174	1.48539	1.53595e-07	RGS18	4.79534	0.70306	2.10491e-05	GNAQ	4.79065	0.619435	2.62608e-05	HNRNPA0	6.40183	0.406096	5.02899e-09	PSMB5	4.7093	0.37817	4.26333e-05	RP11-51J9.5	1.44272	0.447468	0.999977	DDOST	3.91497	0.450985	0.00285657	IL1B	3.72556	0.965939	0.00539062	MLEC	1.96981	0.438789	0.752014	LAMTOR3	0.815346	0.342448	0.999999	TM9SF2
509	MPG	5.82695	0.344853	1.04146e-07	HNRNPF	3.41487	0.183689	0.0149297	IL13RA1	5.79307	2.14641	1.71484e-07	EML4	4.75283	1.80412	2.58401e-05	IMPA2	4.78283	1.12916	2.72188e-05	RWDD1	6.40171	0.537864	5.02899e-09	MRPL20	4.70074	0.303476	4.43857e-05	NDUFB1	1.44135	0.0577612	0.999977	APRT	3.90539	0.240881	0.00296752	AC007969.5	3.71818	0.360882	0.00553529	LTBP1	1.96681	1.21971	0.755695	C11orf54	0.814033	0.580291	0.999999	LMAN1
510	HIST1H2AC	5.82515	0.509969	1.05176e-07	MT2A	3.41481	0.223004	0.0149297	PSMB8-AS1	5.78777	0.84988	1.76762e-07	HSD17B12	4.75181	0.823201	2.59458e-05	MLC1	4.77802	0.699726	2.78549e-05	MEST	6.39638	1.09845	5.19056e-09	RCL1	4.69848	1.87217	4.48393e-05	SAP18	1.43933	0.0912207	0.999977	PFDN2	3.90208	0.336689	0.00300359	RAC1	3.71595	0.347371	0.00557663	ACADVL	1.94816	0.293239	0.782828	OIP5-AS1	0.81365	0.174742	0.999999	XRN1
511	TFDP2	5.80594	0.492984	1.17651e-07	QSOX1	3.41173	0.546586	0.0150814	PLXNB2	5.77258	1.5969	1.93224e-07	PTPRJ	4.74381	2.33028	2.69396e-05	EML4	4.77721	1.74803	2.79451e-05	SNRPA1	6.39361	0.662146	5.27713e-09	MOSPD1	4.6916	2.27369	4.62968e-05	CD28	1.43488	4.4539	0.999977	SRSF3	3.90018	0.228537	0.00302253	TIMM13	3.71156	0.320264	0.00565866	POLE	1.93389	1.21531	0.804717	LRBA	0.812102	0.862081	0.999999	SAR1A
512	RPS2P46	5.80483	0.197224	1.18323e-07	GGCT	3.40253	0.291266	0.0155262	SHKBP1	5.74565	0.832256	2.26088e-07	KLF5	4.74278	3.48902	2.70594e-05	HSD17B12	4.77271	0.782565	2.85557e-05	TSC22D1	6.38607	0.690362	5.53482e-09	TUBB1	4.6857	5.21757	4.76096e-05	MS4A1	1.43298	2.12319	0.999977	MGMT	3.89946	0.947623	0.00302683	PCBP2	3.71076	0.316669	0.00566884	DYNC1LI2	1.93334	0.955053	0.804717	RPL37A	0.812033	0.0811275	0.999999	LARP4B
513	C19orf70	5.79393	0.26417	1.25928e-07	CAPNS1	3.40008	0.300646	0.0156476	PARVG	5.73407	0.535675	2.41194e-07	RBM38	4.73541	2.06901	2.80262e-05	SPCS3	4.75657	0.460643	3.08628e-05	2019-09-07	6.37302	0.436071	6.00741e-09	PIN4	4.68532	0.39072	4.76572e-05	FLT3LG	1.4321	3.20426	0.999977	COX8A	3.89452	0.224238	0.00308433	ZMAT3	3.70826	1.21528	0.00570929	TMEM141	1.9287	0.545562	0.811558	MAPKAPK5-AS1	0.80942	0.372972	0.999999	RP11-483F11.7
514	CCT3	5.77795	0.282733	1.37475e-07	STT3A	3.39768	0.607566	0.0157672	SYNGR2	5.70768	0.433935	2.81386e-07	HLA-F	4.72159	1.39675	2.99229e-05	PDCD6IP	4.75526	0.697462	3.10137e-05	PDLIM1	6.37203	0.650912	6.03654e-09	TCP1	4.67838	0.366697	4.91309e-05	TMEM256-PLSCR3	1.43142	0.967713	0.999977	ECH1	3.88786	0.312047	0.00316522	ALKBH7	3.70172	0.609892	0.00585058	NUCB1	1.92716	0.421394	0.81383	HOXA3	0.806152	1.05247	0.999999	AFF2
515	NDUFS3	5.76612	0.337555	1.47081e-07	SND1	3.38317	0.555178	0.0166049	CLEC10A	5.68519	4.31875	3.20631e-07	RNF167	4.72025	0.489899	3.01008e-05	PRKCD	4.74647	1.08802	3.2367e-05	BRK1	6.36789	0.339545	6.19175e-09	DNAJC8	4.672	0.351176	5.05963e-05	STK38	1.42741	0.534893	0.999977	UGP2	3.87838	0.343859	0.00328594	MRPL3	3.69694	0.571283	0.0059536	SEC24D	1.9264	1.33129	0.814098	DNAJC10	0.805414	0.432665	0.999999	EML4
516	CTD-2240J17.1	5.74622	1.66932	1.64874e-07	FES	3.37689	0.380621	0.0169498	RP11-108M9.4	5.65256	1.21789	3.86938e-07	VCL	4.7123	0.914755	3.12809e-05	SKA2	4.74523	0.6943	3.25402e-05	TUFM	6.36672	0.453964	6.22906e-09	EPRS	4.67069	0.864057	5.08774e-05	CIB1	1.42542	0.206372	0.999977	PSMB2	3.86973	0.309007	0.00339407	SRP14	3.68667	0.192354	0.0061821	FAM200B	1.92589	0.345825	0.81438	SPTSSA	0.803805	0.271461	0.999999	NDUFS5
517	TMEM156	5.71355	0.692453	1.9881e-07	M6PR	3.36947	0.341427	0.0173925	PLEKHO1	5.6515	1.59216	3.88862e-07	EIF4E3	4.70971	1.57253	3.16403e-05	CSGALNACT2	4.73477	1.22383	3.4237e-05	NDUFS6	6.35932	0.36518	6.52626e-09	APOBEC3C	4.6645	0.412159	5.23882e-05	RASSF5	1.41439	0.785072	0.999977	TIMM17B	3.86929	0.457081	0.00339496	C19orf43	3.68553	0.487253	0.0061997	YBX1	1.92293	0.131187	0.818288	C15orf40	0.802412	0.427597	0.999999	DOC2B
518	SSBP1	5.70483	0.125333	2.08517e-07	MRPS5	3.36913	0.372032	0.0173941	CD300LF	5.65116	1.31823	3.89154e-07	DNAJC13	4.70855	1.31724	3.17807e-05	TSPAN2	4.72564	1.33712	3.5674e-05	HSBP1	6.35447	0.288678	6.72441e-09	PPIP5K2	4.62345	0.97271	6.3642e-05	PPDPF	1.41384	0.170791	0.999977	FUOM	3.8639	1.27247	0.00346533	SOD2	3.68526	0.654126	0.0061997	ORMDL1	1.92178	0.192958	0.819078	HMGB1P5	0.801859	0.84464	0.999999	HMGB3
519	NAXE	5.67961	0.472606	2.40632e-07	ANKRD13D	3.36408	0.562533	0.0176951	CCDC69	5.65045	1.48091	3.90297e-07	RRAGD	4.68574	1.59572	3.53838e-05	MZT2A	4.7229	0.465041	3.61298e-05	SSBP2	6.35319	0.863384	6.77015e-09	ATG3	4.61433	0.359118	6.63878e-05	PAG1	1.4122	0.82403	0.999977	AKR1B1	3.85504	0.847001	0.00357669	SRSF8	3.68433	1.06782	0.00621385	CDK2AP2	1.92035	0.275969	0.820391	RP11-620J15.3	0.797878	0.0671531	0.999999	TRAM1
520	UBE2E3	5.6676	0.477712	2.57431e-07	LRPPRC	3.35739	0.678977	0.0181077	TMEM50A	5.6497	0.343722	3.91519e-07	SLC11A1	4.68569	1.70126	3.53838e-05	CDK2AP2	4.72199	0.445555	3.62629e-05	SUMO3	6.34543	0.454959	7.10875e-09	OPTN	4.60941	2.29541	6.79199e-05	CLK1	1.41088	0.185637	0.999977	RPL34P18	3.84617	0.592601	0.00370286	COPE	3.68101	0.304464	0.00628699	POLE4	1.91273	0.275572	0.830349	HBQ1	0.797871	0.823233	0.999999	SMIM10
521	TMEM219	5.66706	0.228774	2.5801e-07	SLC15A2	3.35487	1.08169	0.0182524	IDH1	5.64949	0.59966	3.91519e-07	FAM217B	4.68065	1.24962	3.62203e-05	PRPSAP1	4.71741	1.08307	3.70039e-05	SNHG3	6.2801	0.373759	1.08094e-08	SAR1B	4.6049	0.860278	6.93506e-05	ANXA2R	1.40427	0.531326	0.999977	LXN	3.84391	0.63853	0.00373131	SNX17	3.67881	0.657149	0.00633275	OSTC	1.90643	0.173842	0.839743	LINC00982	0.797178	2.74885	0.999999	TJP2
522	VAPA	5.66343	0.268049	2.63298e-07	SLC36A4	3.35361	0.939597	0.0183148	RASSF2	5.64358	1.04439	4.04225e-07	MICAL1	4.67393	1.43704	3.7378e-05	CELF2	4.71721	0.412443	3.70112e-05	TMEM14B	6.2773	0.487667	1.09885e-08	ASNS	4.60425	2.26548	6.95098e-05	SYNE2	1.40404	2.33684	0.999977	PPIAP22	3.83444	1.33175	0.00385594	MAP1LC3B	3.67364	0.473599	0.0064537	NKTR	1.90449	0.461327	0.841011	PF4	0.796544	2.18935	0.999999	RALGAPA2
523	RP11-632C17__A.1	5.65432	0.48265	2.77402e-07	IPO5	3.3531	0.652098	0.0183162	ANAPC11	5.64164	0.244045	4.08322e-07	FGD3	4.66248	1.47494	3.94704e-05	ZDHHC2	4.70467	1.28478	3.92683e-05	UQCR10	6.27437	0.281034	1.11796e-08	BLVRA	4.58538	0.758298	7.59027e-05	XCL1	1.40283	4.88723	0.999977	TMEM126A	3.83434	0.527401	0.00385594	RP11-11N9.4	3.66788	1.65591	0.00658291	TAX1BP1	1.90442	0.297053	0.841011	WDR75	0.790909	0.618796	0.999999	ATP2B4
524	SRSF11	5.64249	0.210585	2.96376e-07	MCM4	3.35295	0.492241	0.0183162	MCUB	5.60977	1.74972	4.90518e-07	IGSF6	4.65652	1.499	4.05781e-05	ZNF770	4.6991	1.13065	4.03234e-05	NAA20	6.26066	0.600776	1.21695e-08	SYTL4	4.56532	3.99558	8.34447e-05	NDUFA5	1.40202	0.209308	0.999977	GGCT	3.81466	0.447351	0.00416371	RPL7P9	3.66281	0.28651	0.00670559	RP11-480I12.5	1.90335	1.27019	0.842445	XXYLT1-AS2	0.787979	3.26847	0.999999	RP11-480I12.5
525	CNPY2	5.62099	0.263022	3.35146e-07	PRKCSH	3.35069	0.372473	0.0184455	RGS10	5.58491	0.811209	5.64086e-07	HBB	4.65394	0.082114	4.10638e-05	DGKZ	4.6438	0.968153	5.23798e-05	ENY2	6.25588	0.333151	1.25283e-08	RSAD2	4.5652	2.52265	8.34447e-05	KMT2E	1.39823	0.375883	0.999977	FBL	3.8123	0.294687	0.00419741	MPHOSPH8	3.66129	0.512266	0.00672752	TUBA4A	1.88558	0.420241	0.869392	FANCL	0.786851	0.431044	0.999999	PDIA4
526	PTTG1IP	5.60201	0.318633	3.73013e-07	XPO1	3.34882	0.45029	0.0185494	TBXAS1	5.56593	0.668476	6.27549e-07	LILRA6	4.64404	3.02276	4.29462e-05	TMEM170B	4.6364	1.5412	5.42072e-05	LSM2	6.25104	0.445385	1.28817e-08	2019-03-08	4.56231	2.49583	8.44939e-05	SLAMF6	1.39565	2.9503	0.999977	RNASEH2B	3.80615	0.302139	0.00429647	IKZF2	3.65911	3.1455	0.00677595	N4BP2L2	1.8838	0.220472	0.86996	RP11-262H14.3	0.786787	1.40712	0.999999	SLC1A4
527	SNRPB	5.59328	0.17035	3.90539e-07	RPL3P4	3.34775	0.137234	0.0185994	FCGR2B	5.55783	2.81736	6.56587e-07	SLC44A2	4.60021	2.08298	5.27236e-05	GSDMD	4.63251	0.689979	5.5193e-05	EBNA1BP2	6.24907	0.756649	1.30247e-08	PPME1	4.54265	1.7522	9.25052e-05	POLR2K	1.39403	0.179162	0.999977	GAPT	3.79075	0.556432	0.00455802	LY6E	3.6563	0.45994	0.00684143	H1FX	1.88378	0.486803	0.86996	PIK3IP1	0.786769	0.868641	0.999999	RBMS1
528	RAMP1	5.54813	1.18479	5.03017e-07	APMAP	3.33453	0.183183	0.0194845	SDHB	5.53536	0.509537	7.43879e-07	SREK1IP1	4.5839	0.468356	5.69374e-05	AC133644.2	4.63035	1.73056	5.57307e-05	MRPL21	6.23824	0.48948	1.39371e-08	ATP5F1	4.54227	0.23344	9.25946e-05	THEMIS	1.38918	4.44302	0.999977	MRPL3	3.78493	0.453661	0.00465188	KLHDC2	3.65336	0.967522	0.00691103	NDUFV3	1.88334	0.458488	0.870181	SUB1	0.781969	0.0170308	0.999999	STX8
529	PLIN2	5.53526	0.461629	5.39954e-07	NPW	3.32908	0.713052	0.0198471	HLA-F	5.52909	1.43282	7.70066e-07	CSGALNACT1	4.56717	1.71787	6.14448e-05	LCP2	4.60568	0.624234	6.25729e-05	COPE	6.2337	0.326281	1.43249e-08	TARS	4.52457	0.728078	0.000100273	RNF145	1.38874	0.306227	0.999977	MRPS6	3.78261	0.451736	0.0046884	EIF5	3.64765	0.386412	0.00705711	RPL26P19	1.87318	0.494236	0.886751	TTC28-AS1	0.77641	0.523533	0.999999	SEMA4A
530	RP11-371A22.1	5.52857	0.244474	5.60495e-07	KDELR1	3.32469	0.427802	0.0201393	LILRB1	5.50615	3.62799	8.71144e-07	ADAR	4.54739	0.959333	6.70521e-05	MYDGF	4.5858	0.271077	6.84663e-05	PFDN2	6.23313	0.430475	1.4354e-08	TIMM8A	4.49649	1.30766	0.0001139	HCP5	1.3841	1.80065	0.999977	MRPL24	3.7802	0.388318	0.0047269	STRAP	3.64531	0.521599	0.00708744	TMED3	1.87309	0.378312	0.886751	RP11-270C12.3	0.775328	1.18846	0.999999	MMP9
531	ETS2	5.52219	0.72253	5.80207e-07	UBE2J1	3.3089	0.307419	0.0212379	2019-09-09	5.49981	0.986979	9.0092e-07	LINC00671	4.54559	4.63629	6.75869e-05	HIPK1	4.58017	1.00198	7.02293e-05	TMEM230	6.23287	0.386198	1.43553e-08	GDF15	4.49411	5.53943	0.000115086	F2R	1.37693	1.46617	0.999977	CMTM7	3.77674	0.509573	0.00478579	ZMYND8	3.64525	1.15073	0.00708744	VAMP5	1.87127	0.500991	0.888464	PIK3C3	0.774168	0.647234	0.999999	DEFA1B
532	CRYGD	5.51877	1.55332	5.90071e-07	ZYX	3.30833	0.202491	0.0212567	MEGF9	5.49828	1.57933	9.07667e-07	PLEKHA2	4.53279	1.05205	7.15504e-05	DUSP6	4.56651	0.514846	7.47375e-05	CD47	6.23256	0.440111	1.43613e-08	MFSD2B	4.47976	3.37438	0.000122797	TPST2	1.37415	0.524769	0.999977	PRMT1	3.77602	0.345508	0.00479183	SPSB3	3.64372	0.945962	0.00711827	ARL2	1.86476	0.240671	0.898284	GGPS1	0.773929	0.349834	0.999999	CTD-2015H6.3
533	ATOX1	5.51642	0.209405	5.97508e-07	RAB44	3.30612	0.971017	0.0213772	SERP1	5.49364	0.258848	9.30774e-07	CDC42SE1	4.53025	0.995538	7.22833e-05	PGM1	4.56224	1.19507	7.62161e-05	NIPSNAP3A	6.21911	0.633323	1.56236e-08	ACTL6A	4.46375	0.718324	0.00013213	DPY30	1.37249	0.17519	0.999977	PRDX6	3.77567	0.255379	0.00479183	EIF3G	3.642	0.467416	0.00715646	RPL22	1.86231	0.0883998	0.900089	SH3D21	0.772774	0.903867	0.999999	FAM200B
534	AP2M1	5.5033	0.236563	6.43182e-07	SERPINB6	3.30005	0.363296	0.0217708	MVP	5.49231	1.49424	9.36676e-07	SOS2	4.51906	1.70141	7.60723e-05	DOCK8	4.55996	0.674203	7.69912e-05	GNG5	6.21699	0.280349	1.58117e-08	PKIG	4.46029	0.956334	0.000134172	STARD3NL	1.36749	0.326247	0.999977	PIGP	3.7727	0.634771	0.00484207	CD96	3.63091	0.899455	0.00744165	DOCK2	1.85851	0.521483	0.906507	ATP2C1	0.763924	0.375416	0.999999	TSPAN14
535	CD84	5.49663	0.491834	6.67403e-07	ATP1B3	3.29391	0.265656	0.0222024	PRKCD	5.46012	1.11448	1.11687e-06	WBP2	4.51374	0.779079	7.79574e-05	LINC01268	4.55802	1.33635	7.76486e-05	CENPN	6.21328	1.14447	1.61648e-08	PSMD1	4.45544	0.674998	0.000137131	SUPT3H	1.36671	1.29091	0.999977	LA16c-329F2.1	3.75795	4.55288	0.00510588	EID1	3.6278	0.38165	0.00752189	CERS6	1.85744	0.861411	0.907497	CMAHP	0.753827	0.705438	0.999999	NCAPG
536	GLO1	5.48971	0.393421	6.92298e-07	FUS	3.29319	0.188823	0.0222338	ZNF385A	5.45987	2.43287	1.11712e-06	IL1R2	4.51276	3.92701	7.8221e-05	CAB39	4.54535	1.01493	8.24043e-05	POLR2K	6.20871	0.451237	1.66149e-08	MCM4	4.45342	0.747097	0.000138312	NDFIP1	1.35838	0.299336	0.999977	DNAJC19	3.74976	0.357986	0.00525992	EIF5B	3.6225	0.335767	0.00766775	MARCKS	1.85707	0.767692	0.907497	NDUFAF4	0.7521	0.294688	0.999999	ZDHHC2
537	PRDX6	5.4726	0.188123	7.6001e-07	ELF1	3.286	0.371387	0.0227838	DRAM2	5.45925	0.671362	1.11973e-06	KDM1B	4.51186	1.30805	7.85068e-05	RHOA	4.54063	0.181997	8.4083e-05	PSMC3	6.20446	0.558989	1.70437e-08	MRPS7	4.4462	0.461734	0.000142924	C12orf57	1.3472	0.205077	0.999977	C4orf3	3.74832	0.219045	0.00528238	FKBP8	3.62038	0.737459	0.00771043	CPSF7	1.85642	0.547674	0.908178	FCER1A	0.751406	0.556286	0.999999	TRIM14
538	H2AFY	5.472	0.10906	7.61923e-07	KIAA0930	3.28245	0.574879	0.0230471	TMEM71	5.45874	1.00611	1.12162e-06	RASSF5	4.5052	1.46745	8.09617e-05	MIIP	4.538	1.00781	8.50731e-05	EWSR1	6.19372	0.525328	1.81916e-08	ST6GALNAC1	4.44301	4.44419	0.000144826	LINC00892	1.34493	4.54659	0.999977	2019-09-15	3.7419	0.256479	0.00540317	PHF14	3.6118	1.03849	0.00794942	URI1	1.85031	0.641562	0.918089	SCAMP1-AS1	0.751269	0.640363	0.999999	LINC00623
539	AMD1	5.47096	0.381694	7.65733e-07	TMEM205	3.28179	0.265388	0.0230754	QPCT	5.43979	1.27602	1.24479e-06	NRBF2	4.49774	1.1229	8.37016e-05	SLC35C2	4.50606	0.888057	9.82716e-05	DNAJC9	6.18201	0.727047	1.95631e-08	DPH3	4.43731	0.859239	0.000148588	CXCR6	1.34428	4.52076	0.999977	PYM1	3.73818	0.644142	0.00547557	NMT2	3.60311	2.80699	0.00820916	ANXA2R	1.84827	0.658763	0.921625	AC000089.3	0.748177	1.67595	0.999999	CCNA2
540	GTF3C6	5.46239	0.173446	8.02287e-07	ZDHHC2	3.27569	0.8782	0.0235529	TREX1	5.43897	1.21105	1.2491e-06	CSF2RB	4.45061	1.35063	0.000103038	F11R	4.48658	0.860857	0.000107299	CBX5	6.17953	0.895431	1.98426e-08	ACOT13	4.4319	0.544054	0.000151875	IL27RA	1.34223	0.797556	0.999977	EXOSC5	3.7364	0.66455	0.00550627	DDX18	3.59876	0.374928	0.00833688	RPL37P2	1.84349	0.531691	0.927802	ST3GAL4-AS1	0.744713	0.569394	0.999999	CAMKK2
541	PQBP1	5.44804	0.419849	8.66813e-07	RP4-765C7.2	3.27458	0.452068	0.0236193	PGD	5.42376	0.335026	1.3571e-06	LAMTOR5	4.43716	0.188517	0.000109491	GRK6	4.48517	1.09784	0.00010793	NDUFC1	6.17722	0.351204	2.01034e-08	SNRNP27	4.43072	0.550993	0.000152457	MIAT	1.3414	2.48006	0.999977	IDH2	3.73541	0.322072	0.00551982	ATP2A3	3.5953	0.936033	0.00843759	CDCA7L	1.8422	0.389032	0.928915	DMXL2	0.744177	0.374027	0.999999	NDUFA13
542	MRPL52	5.4434	0.214222	8.88933e-07	PRPF8	3.24501	0.570024	0.0260982	ALOX5	5.41282	1.22935	1.441e-06	GNAQ	4.41997	0.620741	0.000118216	ITGB1BP1	4.44804	0.453689	0.000127522	NPM3	6.1641	0.718718	2.18096e-08	NDUFAF2	4.42729	0.797915	0.000154776	CD226	1.33252	3.86778	0.999977	EIF3D	3.73485	0.33142	0.00552403	CDK5RAP3	3.59233	0.647311	0.00852324	TSPOAP1	1.84133	1.24255	0.930075	EIF2D	0.742002	0.606749	0.999999	CECR1
543	ANAPC13	5.4186	0.317376	1.01977e-06	LAMP1	3.20836	0.32826	0.0294352	NUDT5	5.41226	0.360878	1.44387e-06	PTPN6	4.41347	0.423067	0.000121748	ASF1B	4.44024	1.01427	0.000132039	RFC4	6.13768	0.914745	2.5684e-08	UBE2K	4.40711	0.735105	0.00016964	CD4	1.33239	0.870334	0.999977	DPY30	3.73243	0.327246	0.0055692	NCBP2	3.59071	0.639776	0.00856531	TMEM261	1.83831	0.278008	0.932053	ERV3-1	0.740652	0.710388	0.999999	PLXNC1
544	SMIM10L1	5.40913	0.456235	1.07288e-06	RUNX2	3.20772	0.953102	0.0294676	ANXA1	5.40862	0.202584	1.47186e-06	STX10	4.40725	0.725393	0.000124999	SPINT2	4.43307	0.680811	0.000136408	SKP1	6.12459	0.27599	2.78448e-08	MAGOH	4.40166	0.368866	0.000173817	COX4I1	1.33213	0.0183615	0.999977	EIF5A	3.72582	0.300731	0.00570056	ATP5D	3.58703	0.388906	0.0086756	ADPGK	1.83817	0.394481	0.932053	AF064858.8	0.739569	0.830651	0.999999	SLC35C2
545	USMG5	5.39024	0.0534711	1.1875e-06	CPNE2	3.19858	0.930984	0.030385	RTN4	5.39724	0.302639	1.56642e-06	KIAA0513	4.3993	3.36975	0.000129279	ATP6V0B	4.43284	0.22963	0.000136455	SRSF10	6.11206	0.511503	3.00754e-08	EIF1B	4.39099	0.323292	0.000182422	RIC3	1.32864	2.86988	0.999977	NDUFB5	3.71645	0.32762	0.00589877	SAMSN1	3.57144	0.800415	0.00917338	ZDHHC2	1.83816	0.881622	0.932053	RPL4P4	0.739366	0.806315	0.999999	SORL1
546	CCL1	5.38513	2.46299	1.21968e-06	OXA1L	3.19059	0.319669	0.0311696	PSEN1	5.38768	0.845731	1.6502e-06	PNPLA2	4.3753	0.80328	0.000143503	NCBP3	4.43146	1.13303	0.00013723	MRPL24	6.10456	0.536946	3.1474e-08	ISG20	4.38511	0.844498	0.000187117	CYLD	1.32607	0.724732	0.999977	MFNG	3.71451	0.580514	0.00593545	TOX	3.56999	1.85315	0.00921231	CFLAR	1.83682	0.368493	0.934185	CCDC174	0.739017	0.43251	0.999999	LNPK
547	RALA	5.38009	0.564146	1.25222e-06	NME4	3.17726	0.268207	0.032425	COX5B	5.37952	0.186195	1.7227e-06	DEF8	4.37208	1.47632	0.000145547	EDEM3	4.423	1.20424	0.000142617	NUDC	6.0892	0.457335	3.45957e-08	MRPL52	4.3817	0.289215	0.000189919	RP11-222K16.2	1.32588	4.5943	0.999977	GTF3A	3.70255	0.238027	0.00618642	EMC4	3.5665	0.411556	0.00932385	TMEM170B	1.83053	1.05168	0.945361	RPL21P134	0.738269	1.75778	0.999999	NORAD
548	RPS3AP26	5.34728	0.169107	1.49316e-06	MAP1LC3A	3.17111	1.32886	0.0330473	FLOT1	5.36783	0.724673	1.83181e-06	RASGRP4	4.36705	2.13816	0.000148677	TMEM60	4.41672	0.546249	0.000146282	PNKD	6.08675	0.491617	3.50737e-08	COMMD1	4.37496	0.52082	0.000195567	MITD1	1.32209	0.398495	0.999977	AP2S1	3.69376	0.252187	0.00639503	PPP2R1A	3.5575	0.663337	0.00959945	SLC15A2	1.82569	0.984799	0.954901	SNRPEP4	0.73746	1.29958	0.999999	PTK2B
549	DNAJB6	5.34726	0.369179	1.49316e-06	RPSAP58	3.16956	0.718869	0.0331874	CD163	5.32628	3.09006	2.29649e-06	PJA2	4.3658	0.855783	0.000149247	VKORC1	4.4023	0.436564	0.000155673	PSMD14	6.03864	0.665082	4.71668e-08	MRPS33	4.37274	0.396455	0.000197411	NSG1	1.31176	4.70925	0.999977	RP3-417G15.1	3.69272	0.948169	0.00641217	RP11-234A1.1	3.55545	0.246987	0.00964997	TGOLN2	1.82045	0.28478	0.964707	RPL5P1	0.736192	1.45399	0.999999	GGH
550	VDAC1	5.32943	0.259901	1.64466e-06	MRPS33	3.15883	0.247365	0.0343967	CCL3L3	5.30848	1.55324	2.5295e-06	PTBP3	4.3657	0.979619	0.000149247	LTB4R	4.38504	1.25869	0.000167566	HADH	6.03804	0.962636	4.72692e-08	TXNDC9	4.36688	0.547545	0.000202613	C19orf66	1.31089	0.630993	0.999977	CD79B	3.6795	1.21596	0.00673439	SVOPL	3.54633	1.60606	0.00997732	NCBP3	1.81552	0.786334	0.972557	CEP95	0.734982	0.594881	0.999999	EDEM3
551	PUF60	5.3103	0.497577	1.824e-06	BAHCC1	3.15775	0.634094	0.0344498	SLC31A2	5.30668	1.64691	2.55157e-06	TMBIM4	4.3623	0.294263	0.000151227	DSTYK	4.3802	1.33233	0.00017121	FDPS	6.03713	0.475818	4.74661e-08	KLHL18	4.36551	1.99819	0.000203727	BUB3	1.31041	0.213564	0.999977	ANP32B	3.66914	0.235182	0.00698304	TRAF3IP3	3.54555	0.488257	0.0099943	RPL19	1.81458	0.118217	0.973893	TMEM161B-AS1	0.733456	0.681932	0.999999	MT1F
552	STAG3L2	5.30475	0.64798	1.87725e-06	ECHS1	3.15519	0.220382	0.0347155	GAS7	5.30384	1.62234	2.58872e-06	AGO4	4.35633	1.49271	0.00015523	HK3	4.35608	2.4252	0.000190509	CKAP2	6.02482	1.23705	5.10692e-08	PARK7	4.3578	0.224465	0.000210702	CORO1B	1.30884	0.921408	0.999977	COA4	3.65868	0.505955	0.00726379	TCF25	3.54189	0.551185	0.010121	KIF22	1.8125	0.301774	0.977688	ABHD10	0.731822	0.486087	0.999999	STT3A
553	UBE2D3	5.29843	0.145168	1.94015e-06	GANAB	3.14947	0.34348	0.0353254	NFKBIA	5.30239	0.405074	2.60423e-06	LRRC4	4.35611	4.45576	0.000155292	GNB2	4.34458	0.544661	0.00020034	ANP32E	6.01723	0.708527	5.34397e-08	ZFYVE21	4.35213	1.34162	0.000215878	IFI27L2	1.30866	0.237574	0.999977	HSP90AB1	3.6583	0.213041	0.00726424	ASF1A	3.54014	0.751206	0.0101756	MZT2B	1.80941	0.21563	0.982327	CLN5	0.730565	0.588833	0.999999	BNIP2
554	HDAC2	5.29821	0.376219	1.94083e-06	HOXA3	3.14447	1.69908	0.0358189	LPXN	5.29821	0.997703	2.66071e-06	AGFG1	4.32314	1.49856	0.000179375	RCSD1	4.34373	0.498593	0.000200972	UBA52	5.95845	0.247783	7.64662e-08	MRPL47	4.34249	0.543276	0.000225213	UPF2	1.30859	0.172577	0.999977	COPE	3.65532	0.230033	0.00733853	ATP6V0E1	3.5353	0.225694	0.0103504	P2RY13	1.80803	0.581059	0.983946	ANAPC13	0.730133	0.200783	0.999999	USMG5
555	DUSP23	5.2647	0.320447	2.31889e-06	LBR	3.13667	0.237209	0.0367468	NDUFA2	5.28342	0.261237	2.87827e-06	TMSB4XP8	4.3153	1.03074	0.000185539	RPIA	4.3031	0.708873	0.00023954	SEC61B	5.95434	0.272956	7.82937e-08	TMEM9B	4.34214	0.682179	0.000225394	MT1E	1.30603	1.26594	0.999977	PSENEN	3.64563	0.384987	0.00759891	SMIM10L1	3.53377	0.680475	0.0103975	NNMT	1.80709	2.56008	0.98531	CTC-451P13.1	0.729757	1.72936	0.999999	SREK1IP1
556	TMEM230	5.24225	0.198607	2.6154e-06	H2AFZ	3.12768	0.123067	0.0377669	TMSB4XP8	5.27697	1.08988	2.97798e-06	TMEM170B	4.31408	1.52609	0.000186353	NCAPD2	4.30023	1.38154	0.000242171	SDHD	5.94856	0.607373	8.09872e-08	C9orf40	4.33611	2.89519	0.000231294	MED11	1.30354	0.544038	0.999977	COX7B	3.6405	0.219307	0.00774107	VPS72	3.533	0.876076	0.0104145	RANBP2	1.80276	0.775843	0.99197	HEBP1	0.728949	0.294121	0.999999	PTP4A2
557	NPM3	5.23475	0.406529	2.7216e-06	RPL39P3	3.12635	0.383359	0.0378973	FAM45A	5.27559	0.4218	2.99715e-06	RBP7	4.31024	3.14016	0.000189503	IFI6	4.28856	0.483477	0.000254167	SPC25	5.94051	1.95622	8.4941e-08	CENPU	4.31816	0.772139	0.000249531	MFNG	1.302	0.319013	0.999977	MRPL1	3.62892	0.49669	0.00807378	TAF7	3.52349	0.498821	0.0107683	ADAMTS1	1.79921	2.07942	0.997844	SLU7	0.728119	0.266263	0.999999	SNRK
558	NPDC1	5.22038	1.6836	2.93428e-06	TMED9	3.12424	0.148329	0.0380887	ATP5F1	5.26563	0.221552	3.16066e-06	STK4	4.29124	0.967525	0.000205759	PRKCB	4.28708	0.561277	0.000255686	HIST1H4C	5.93849	1.17631	8.58658e-08	TMEM167A	4.31529	0.39743	0.00025239	DGUOK	1.30128	0.180646	0.999977	PARK7	3.62854	0.217097	0.00807414	ETS2	3.51639	1.02495	0.0110462	DAAM1	1.79678	1.34593	0.999992	COL24A1	0.727624	1.02735	0.999999	SLC15A2
559	MORF4L2	5.20886	0.300418	3.10956e-06	SRPRB	3.11496	0.423615	0.0391954	SH2B3	5.23891	1.76895	3.6419e-06	CTDSP1	4.28532	0.90756	0.00021107	ZDHHC3	4.28002	1.00171	0.00026375	POLR1D	5.91885	0.379303	9.66276e-08	TAC3	4.31224	5.26703	0.000255298	HLA-DQB1	1.29804	0.325065	0.999977	HSH2D	3.59037	0.370359	0.00931444	MPG	3.51343	0.497802	0.0111563	PUM2	1.79345	0.54379	0.999992	HACL1	0.727614	0.678759	0.999999	PKP2
560	AKAP9	5.19766	0.48653	3.2975e-06	CDK4	3.11486	0.237014	0.0391954	IL1RN	5.23417	2.6088	3.72823e-06	PRR13	4.26057	0.192146	0.000234901	ANTXR2	4.27129	0.993038	0.000274097	ALDOA	5.91598	0.265069	9.81785e-08	PDZK1IP1	4.3065	4.53118	0.000261592	PRDM1	1.29364	2.56742	0.999977	HLA-DQA2	3.56813	1.40922	0.0101007	PYURF	3.51082	0.347506	0.0112377	ANXA11	1.79329	0.288164	0.999992	BBX	0.725653	0.517018	0.999999	RHOU
561	C8orf59	5.18045	0.138354	3.61073e-06	PSENEN	3.09444	0.241717	0.0416858	UBE2D1	5.23063	1.22392	3.79611e-06	CEACAM4	4.25985	0.947191	0.00023552	DBNL	4.25652	0.525169	0.000292433	EEF1D	5.90647	0.269856	1.03861e-07	ZMYND8	4.30487	1.02352	0.000263317	TRIM69	1.29331	1.41926	0.999977	ADI1	3.56808	0.383688	0.0101007	GAPT	3.50334	0.636646	0.0115147	TMEM94	1.78287	1.28576	0.999992	RP11-492M23.2	0.725565	1.39046	0.999999	RP11-65L3.2
562	CCNB1IP1	5.17952	0.583639	3.62584e-06	CHSY1	3.09124	0.756397	0.0420939	SFT2D1	5.22919	0.359367	3.82146e-06	ENPP4	4.25446	2.38651	0.00024086	GYS1	4.25364	1.84595	0.000296004	NOP58	5.90134	0.462233	1.06988e-07	TMEM14A	4.3034	0.968254	0.000264657	RPS27AP16	1.29191	0.277647	0.999977	REEP5	3.56015	0.441159	0.010396	PPP1R12A	3.50291	0.622697	0.011519	C12orf29	1.78035	0.953741	0.999992	NMI	0.719792	0.137342	0.999999	CIB1
563	EIF3D	5.16709	0.232457	3.86274e-06	NCBP3	3.08801	0.774323	0.0425092	BTG2	5.19925	0.894134	4.47008e-06	EIF4EBP2	4.24832	0.684196	0.000247122	SURF4	4.24111	0.503706	0.000312374	MDH2	5.89965	0.466884	1.07926e-07	TMBIM6	4.30164	0.204119	0.000266556	CTLA4	1.29028	4.77717	0.999977	MCFD2	3.54819	0.506955	0.0108646	C11orf31	3.50232	0.480716	0.01153	HIPK1	1.77795	0.680282	0.999992	AK6	0.717128	0.175724	0.999999	PTPN7
564	EAPP	5.16164	0.382735	3.97382e-06	PTGER2	3.0853	0.766047	0.0428523	FAM105A	5.19909	1.06586	4.47008e-06	ARID3A	4.24432	1.15457	0.000251434	HYAL3	4.2095	1.60196	0.000357685	NDC80	5.898	1.69988	1.08849e-07	RAD21	4.3007	0.526817	0.000267476	ARHGAP15	1.28911	0.214128	0.999977	HIST1H2AC	3.54511	0.6392	0.0109769	KARS	3.49015	0.489009	0.0120529	ROGDI	1.77455	0.679195	0.999992	CENPN	0.717078	0.376803	0.999999	SPAG5
565	RAB8A	5.15924	0.450738	4.01844e-06	HSPD1	3.0746	0.143248	0.0443741	RNF181	5.19545	0.24715	4.55332e-06	MOB1A	4.2426	0.441681	0.000253221	HDAC4	4.20276	1.89394	0.000367992	APEX1	5.89319	0.299669	1.11901e-07	DDX18	4.28667	0.300886	0.000284272	DLGAP1-AS1	1.28451	1.57611	0.999977	AGTRAP	3.54051	0.402007	0.0111547	ZFP36L2	3.48927	0.227071	0.0120778	TMX3	1.76933	0.713377	0.999992	ICA1	0.715453	0.732668	0.999999	NDRG1
566	SMDT1	5.14639	0.224227	4.29674e-06	HDLBP	3.07238	0.538921	0.0446584	NFAM1	5.18761	1.69443	4.73335e-06	PLAUR	4.2232	1.04597	0.00027541	ALPK1	4.20219	1.78684	0.000368662	WASH6P	5.86409	1.41626	1.3321e-07	PSMD2	4.28533	0.703388	0.000285768	LPIN1	1.28303	0.614092	0.999977	RP11-126K1.6	3.52743	0.906051	0.0116876	COMMD7	3.4875	0.541236	0.0121426	TOR1AIP1	1.7647	0.450895	0.999992	MTERF1	0.715302	0.756433	0.999999	RBM26
567	SLC25A3	5.14209	0.138031	4.3927e-06	C6orf48	3.06381	0.129416	0.0458607	SELT	5.18213	0.454183	4.85835e-06	NORAD	4.21351	0.519123	0.000286903	MBD6	4.18738	1.22743	0.000392468	TCEAL8	5.85962	0.606123	1.3664e-07	ODC1	4.27703	0.967596	0.000295792	BATF	1.26921	0.688806	0.999977	HNRNPDL	3.52315	0.216401	0.0118619	ASNA1	3.47886	0.671686	0.0125257	NORAD	1.76348	0.333922	0.999992	GLIPR1	0.71378	0.15196	0.999999	OXA1L
568	CUEDC2	5.13575	0.452499	4.53605e-06	EIF2S3	3.05794	0.358041	0.0467193	NDUFB3	5.18049	0.298973	4.89576e-06	CPEB4	4.20983	2.17443	0.000291392	SLC16A3	4.16928	0.786632	0.00042379	PRR11	5.8488	1.459	1.45404e-07	ACSL6	4.27678	5.35631	0.000295792	CD300A	1.26163	0.478314	0.999977	RP11-112J1.1	3.52235	0.790529	0.0118811	ANGPT1	3.47183	1.01729	0.012842	PLEKHA2	1.76294	0.659189	0.999992	TMTC2	0.711131	1.17166	0.999999	MYDGF
569	PRKRA	5.12344	0.497128	4.8317e-06	PLXND1	3.0526	0.671719	0.0474092	GABARAPL2	5.17942	0.28569	4.91846e-06	GBE1	4.18869	1.07174	0.000317735	JDP2	4.1421	2.0528	0.000475961	RACGAP1	5.83619	1.70236	1.56617e-07	PPP2R5C	4.26175	0.663396	0.000315905	ANXA5	1.25899	0.311868	0.999977	IGFBP7	3.51864	0.195645	0.0120316	GRHPR	3.4655	0.5495	0.0131155	TBCA	1.7583	0.15113	0.999992	RPS3AP49	0.70981	1.84303	0.999999	DHFR
570	RASGRP3	5.12086	0.926059	4.8936e-06	TOR1AIP1	3.05039	0.476682	0.04771	LSM10	5.17169	0.663813	5.11522e-06	KCNE3	4.18353	1.07164	0.000324482	SLFN13	4.13901	2.1802	0.000482093	MRPL3	5.82924	0.588017	1.63036e-07	NDUFA9	4.2511	0.491684	0.000330557	CAMK4	1.25859	4.57746	0.999977	MTF2	3.51797	0.505524	0.0120455	ANAPC16	3.46011	0.262295	0.0133646	UQCRQ	1.75739	0.100249	0.999992	RPL23AP65	0.709684	1.82561	0.999999	GANC
571	ITPA	5.11213	0.405855	5.10865e-06	SMS	3.0428	0.382155	0.04888	TIMM8B	5.16686	0.235859	5.2433e-06	GNS	4.18047	0.79626	0.000328696	ASAH1	4.1372	0.238281	0.000485165	MRPL13	5.82748	0.428459	1.6453e-07	DANCR	4.24848	0.460445	0.000334186	IFNG	1.25677	5.23833	0.999977	ACAT1	3.50446	0.600113	0.0126558	EIF3M	3.44769	0.273379	0.0139772	USMG5	1.74914	0.105902	0.999992	CTD-3179P9.1	0.70862	1.22372	0.999999	SGK3
572	KLHDC2	5.11132	0.598572	5.1267e-06	CDK2AP2	3.04238	0.244382	0.0488961	STX7	5.15724	0.765293	5.51389e-06	LYST	4.18033	0.478887	0.000328704	VPS8	4.13707	1.42364	0.000485165	EBPL	5.81477	0.663867	1.77273e-07	TYMS	4.24195	0.363912	0.000343527	PATL2	1.25465	2.10527	0.999977	SLC25A3	3.48942	0.213351	0.0133615	RAC2	3.43092	0.25961	0.0148152	PKP4	1.74562	1.01433	0.999992	SDCBP	0.705874	0.143676	0.999999	JDP2
573	RNPS1	5.10451	0.338524	5.31035e-06	SRPK1	3.03883	0.610757	0.0493219	ARHGAP45	5.14679	0.9149	5.81697e-06	SLC25A40	4.1782	1.17296	0.000331619	EVI2B	4.09988	0.280689	0.000564676	SMDT1	5.80887	0.39807	1.83363e-07	CARHSP1	4.24006	0.591111	0.000345899	LCP1	1.25061	0.076881	0.999977	LRRC75A-AS1	3.48611	0.259543	0.0135006	TRA2B	3.42555	0.362111	0.0150927	INTS10	1.74381	0.407306	0.999992	RP11-613M5.2	0.700876	1.67708	0.999999	ANKRD13D
574	THYN1	5.09202	0.272664	5.668e-06	TGOLN2	3.03821	0.265588	0.049324	DUSP22	5.14143	1.12328	5.97906e-06	SULT1B1	4.15911	2.51435	0.000359158	EIF4E3	4.09201	1.38103	0.00058261	EIF3K	5.79978	0.26614	1.93015e-07	VRK2	4.22752	1.29737	0.000364583	IFI35	1.25025	0.336049	0.999977	ACAA2	3.47925	0.576822	0.0138319	GABPB1	3.41252	0.987235	0.0157749	HNRNPA3	1.74322	0.216776	0.999992	UBR5-AS1	0.700797	0.697924	0.999999	APPL1
575	TIMM9	5.063	0.385874	6.57673e-06	PDCD6IP	3.03729	0.411301	0.0494203	GSTO1	5.13753	0.218249	6.09756e-06	C20orf24	4.14499	0.557134	0.000380787	MYL12B	4.08875	0.168896	0.000590449	PLK1	5.79774	2.29811	1.95096e-07	TBPL1	4.21221	1.09996	0.000389038	EIF4A2	1.24938	0.0960854	0.999977	LAMTOR2	3.4714	0.226617	0.0142038	SMARCA4	3.40839	0.917587	0.0159962	IFT57	1.73915	0.607242	0.999992	DLEU1	0.691637	0.925117	0.999999	SLC39A11
576	LINC00936	5.04892	1.0214	7.04121e-06	SNHG8	3.03138	0.121685	0.0502954	CAMK1	5.13257	3.71637	6.25381e-06	SLC26A6	4.13936	2.31635	0.000389773	ZDHHC13	4.08783	1.67102	0.000592384	CD69	5.79397	0.672489	1.98954e-07	RACGAP1	4.21081	1.32969	0.000391156	EPSTI1	1.24828	1.38018	0.999977	GPX7	3.46888	0.836409	0.0142982	LYSMD2	3.40752	0.743396	0.0160277	PDCD6IP	1.73343	0.445725	0.999992	DGUOK	0.690305	0.172866	0.999999	ARF3
577	CIR1	5.04313	0.305259	7.24605e-06	CHID1	3.01728	0.367679	0.052586	SLC16A3	5.123	0.856165	6.55845e-06	PTPN12	4.13119	1.08918	0.000403212	FGD5-AS1	4.08426	0.726789	0.000600757	RPL7P9	5.79031	0.298835	2.03041e-07	HBS1L	4.20881	1.15863	0.000394029	C9orf142	1.24676	0.354876	0.999977	LINC01341	3.46731	2.71524	0.0143429	ATRX	3.40595	0.95161	0.0161001	TMEM245	1.73303	0.626502	0.999992	RERE	0.690066	0.431766	0.999999	PLSCR1
578	USE1	5.04197	0.508204	7.28438e-06	NCKAP1L	3.0137	0.258311	0.0531004	USP3	5.07843	1.22592	8.25493e-06	FCGRT	4.1141	0.578208	0.000434033	ATP11B	4.07897	1.45615	0.000613741	GADD45GIP1	5.78577	0.40419	2.08299e-07	WDR61	4.19391	0.405629	0.000419871	LAG3	1.24552	3.84932	0.999977	TRMT112	3.45754	0.198587	0.0148128	MSI2	3.40515	0.774028	0.0161277	PLIN3	1.72877	0.231424	0.999992	SNHG10	0.685297	0.446576	0.999999	PDE4D
579	HNRNPM	5.0378	0.278321	7.4332e-06	TRIM27	3.01201	0.482907	0.0533425	WDR1	5.07723	0.421303	8.29808e-06	NPTN	4.11106	1.23571	0.000439056	MAPKAPK2	4.0774	1.03348	0.000617493	MRPL48	5.78407	0.737459	2.1012e-07	SAR1A	4.18111	0.736861	0.000442861	SIGIRR	1.2397	0.447119	0.999977	UPF2	3.45599	0.310306	0.0148686	TMIGD2	3.40026	1.40682	0.0163991	TTC3	1.71998	0.446259	0.999992	BORCS7	0.682547	0.253409	0.999999	CCNB2
580	PTGDS	5.03414	1.51193	7.55254e-06	PHPT1	3.00714	0.201602	0.0541491	CTSL	5.07039	2.50778	8.5735e-06	TANK	4.09964	0.661368	0.000460513	ERG	4.06917	1.03333	0.00063681	ATP5J	5.78347	0.269317	2.10566e-07	MKNK2	4.17664	1.37432	0.000451313	BTN3A3	1.23633	1.69739	0.999977	COA6	3.43827	0.424644	0.0158219	OSBPL3	3.39377	2.23017	0.0167555	WAC	1.71493	0.348288	0.999992	MYL4	0.6825	0.677026	0.999999	NUDT3
581	UQCR10	5.02591	0.039438	7.86523e-06	CDCA7L	3.00537	0.365212	0.0544094	SPTSSA	5.06416	0.604683	8.84005e-06	S1PR4	4.09368	0.879486	0.00047226	NAPRT	4.05977	0.651251	0.000661084	AIF1	5.78084	0.267503	2.13576e-07	TMCC2	4.17036	4.32398	0.000463577	PIM2	1.23553	0.854823	0.999977	ZNHIT1	3.42919	0.30958	0.016317	FBL	3.39371	0.351879	0.0167555	TP53INP2	1.71349	1.78936	0.999992	SESN1	0.677917	0.497132	0.999999	SYVN1
582	MEAF6	5.02122	0.371727	8.05345e-06	SEC11A	2.99946	0.139705	0.0554182	ADAP2	5.05666	3.15386	9.18493e-06	ROGDI	4.0764	0.98573	0.000506766	NXF3	4.05611	1.93002	0.000671062	SF3B5	5.77266	0.293022	2.23889e-07	UFM1	4.15507	0.501709	0.000493799	CCL3	1.23136	0.741902	0.999977	ATP6V1G1	3.41727	0.196999	0.0170025	TAF1D	3.39166	0.392861	0.0168612	HLA-C	1.71223	0.103072	0.999992	ATP5A1	0.677398	0.0439639	0.999999	PAXBP1
583	CNOT2	5.02088	0.326525	8.06146e-06	BMI1	2.99558	0.611458	0.0560145	TBCB	5.05476	0.267677	9.26713e-06	CBL	4.05219	1.36541	0.00055941	P2RX1	4.04632	0.879255	0.000696942	ATRAID	5.77204	0.410261	2.24392e-07	PSMA4	4.15048	0.207347	0.000503428	SUSD3	1.22972	0.64223	0.999977	MTND3P19	3.41615	3.44088	0.0170498	C14orf166	3.37364	0.286438	0.0179827	SYNGR2	1.71211	0.190688	0.999992	SKP1P1	0.675859	2.11457	0.999999	ZDHHC3
584	ZSWIM7	5.00554	0.44303	8.70335e-06	RPL13AP25	2.98809	0.176696	0.0573462	ZNF106	5.05425	1.11169	9.2816e-06	KLF13	4.04652	1.05453	0.000572479	MICAL1	4.0443	1.23527	0.000702502	NDUFB5	5.758	0.420878	2.4317e-07	POLE2	4.14569	1.68743	0.000513297	APOL3	1.22825	1.21709	0.999977	TRAPPC1	3.41576	0.204071	0.0170513	PIN1	3.37285	0.603499	0.0180122	SEC61A1	1.71032	0.453441	0.999992	LRPPRC	0.674306	0.375851	0.999999	GRAMD1B
585	USP11	5.0009	0.760352	8.90173e-06	RPL13AP5	2.98166	0.226853	0.0584448	MRPS6	5.03779	0.445426	1.00947e-05	CD53	4.03906	0.247225	0.000589716	SMG1	4.03475	0.846716	0.000731219	RAD51AP1	5.74762	1.53057	2.57999e-07	ACSL4	4.14386	1.22304	0.000517028	ORMDL1	1.2133	0.130408	0.999977	COX5B	3.40427	0.203861	0.0177136	MYO1G	3.36934	0.995348	0.0182211	FES	1.70616	0.339124	0.999992	WRB	0.673344	0.382423	0.999999	IL17RA
586	RAB11B	4.98869	0.39789	9.46109e-06	MACF1	2.97038	0.540984	0.0605735	LRPAP1	5.0373	0.369367	1.01096e-05	CD302	4.0379	0.494472	0.000592306	SNRK	4.0335	1.2249	0.000734622	EIF3I	5.74752	0.376754	2.57999e-07	HNRNPA3	4.1228	0.292144	0.000564523	ZNF655	1.21047	0.383099	0.999977	FKBP3	3.39869	0.28264	0.0180307	PPP1R18	3.34817	0.481543	0.019648	MAVS	1.70612	0.539413	0.999992	SLC25A36	0.673191	0.317057	0.999999	LMNB1
587	NDUFB2	4.98332	0.0655997	9.72e-06	PTGES3	2.96998	0.127242	0.0605906	RGS18	5.03362	0.656649	1.02948e-05	GNB1	4.0303	0.502961	0.000611112	FCGRT	4.02156	0.536301	0.000770824	ACYP1	5.73824	0.900359	2.71761e-07	HBZ	4.12048	4.85186	0.000569803	PRAF2	1.20936	0.586487	0.999977	ARHGAP15	3.39242	0.349024	0.018424	PABPC4	3.34126	0.575387	0.0200953	BPI	1.70337	0.0559148	0.999992	RP11-486G15.2	0.670676	1.18806	0.999999	TNPO3
588	EIF3I	4.98049	0.210672	9.84779e-06	GNB1	2.96902	0.296783	0.0607187	PLD4	5.02897	1.30287	1.05248e-05	STX11	4.02701	1.90347	0.000619375	CCNL1	4.02017	0.449646	0.000774849	SERBP1	5.73058	0.35278	2.83922e-07	SEPW1	4.11615	0.369074	0.000580166	FASLG	1.20087	4.85573	0.999977	TSPAN7	3.39148	2.12175	0.0184627	AMD1	3.34092	0.569403	0.0200955	SNTB1	1.70215	1.04234	0.999992	THAP9-AS1	0.669357	0.337235	0.999999	SLCO4C1
589	RP11-126K1.6	4.97228	0.685141	1.02663e-05	PLTP	2.96707	0.68909	0.060981	METTL7A	5.02369	0.620727	1.08074e-05	PRMT2	4.00815	0.532077	0.000668767	RALB	4.01819	0.608675	0.000780882	XBP1	5.72733	0.3078	2.89008e-07	GCLC	4.11237	1.81669	0.000589324	PPP3CC	1.19923	1.32411	0.999977	PRDX1	3.38958	0.208265	0.0185663	SPATC1L	3.34056	1.5684	0.0200974	MSL1	1.70189	0.552035	0.999992	HLTF	0.666662	0.822822	0.999999	CAB39
590	NOP56	4.96299	0.301022	1.07533e-05	SEC63	2.96221	0.418977	0.0618901	NDUFB9	5.02255	0.182605	1.08599e-05	NOP10	4.00435	0.17629	0.000678891	PXN	4.01414	1.34082	0.000793345	UBE2E1	5.72589	0.411981	2.91056e-07	COA1	4.11024	0.678981	0.000594315	NMRK1	1.19786	0.963193	0.999977	NPC2	3.38758	0.200491	0.0186573	RPL36	3.33789	0.185437	0.0202675	SF1	1.69317	0.30032	0.999992	RP11-36C20.1	0.665743	1.11691	0.999999	GM2A
591	DNAJA1	4.96137	0.173677	1.08349e-05	ABRACL	2.96019	0.12197	0.0621716	F13A1	4.97671	0.74287	1.37162e-05	MKL1	3.98849	1.0838	0.000724317	CSGALNACT1	4.00819	1.53007	0.000811457	PRDX4	5.72181	0.655529	2.97293e-07	MRPS16	4.09282	0.450666	0.00063806	SASH3	1.19685	0.76306	0.999977	LINC00539	3.38752	1.50395	0.0186573	SRRM1	3.32034	0.692622	0.0215365	LINC00958	1.69189	2.6255	0.999992	IDH1	0.663576	0.241063	0.999999	THEMIS2
592	RUNX1	4.95706	0.392821	1.10695e-05	PSAP	2.95645	0.107614	0.062866	TREM1	4.97286	2.78827	1.39768e-05	ALDH2	3.97724	1.00345	0.000755741	PIK3AP1	4.00647	0.743625	0.000816836	PARP1	5.72154	0.856416	2.97336e-07	KLF3	4.09277	1.29209	0.00063806	RAP1A	1.1965	0.209365	0.999977	SLIRP	3.37344	0.198496	0.0195859	NDUFS2	3.31852	0.523149	0.0216228	CPNE1	1.68939	0.278243	0.999992	RIC3	0.661025	2.23084	0.999999	RANBP9
593	KRT10	4.94825	0.329179	1.15555e-05	SRSF9	2.95309	0.311345	0.0634269	TMEM205	4.96958	0.436298	1.41847e-05	CKLF	3.97449	0.247208	0.000764091	AP5B1	4.00321	2.066	0.000827089	KIFC1	5.71183	2.02929	3.13744e-07	CTNNA1	4.09047	0.928439	0.000643461	CISD3	1.19076	0.500594	0.999977	HMGN3	3.37107	0.19961	0.0197293	SPN	3.31639	0.373504	0.0217626	RAC2	1.68578	0.125125	0.999992	CHD1L	0.660502	0.373336	0.999999	RP4-612B18.1
594	HIST2H2BE	4.94766	0.684612	1.15816e-05	ACSM3	2.94769	0.554523	0.0644144	PLEKHB2	4.96281	0.712636	1.46578e-05	SYNE1	3.95592	3.01406	0.000823745	RP11-301G19.1	3.99912	3.58508	0.000840398	FKBP5	5.7117	0.622135	3.13744e-07	KNSTRN	4.0838	1.57391	0.000661728	CCDC107	1.18927	0.664667	0.999977	CKS1B	3.36902	0.386235	0.0198508	TFDP2	3.31149	0.645453	0.0221203	ADGRD2	1.6808	3.05273	0.999992	SLITRK4	0.65957	0.852322	0.999999	SND1
595	SLC45A3	4.94343	1.21008	1.18089e-05	TM9SF3	2.9215	0.444733	0.0696671	GPR65	4.94671	2.17654	1.5906e-05	RAB21	3.94902	1.33985	0.000846011	KIF5B	3.98857	0.445159	0.00087718	GTSF1	5.70904	0.625211	3.18232e-07	DLEU2	4.0628	1.5018	0.000722051	OTUB1	1.18883	0.197243	0.999977	PSMB4	3.36173	0.361153	0.0203448	DENR	3.29929	0.613371	0.0229955	MRPL12	1.67908	0.410391	0.999992	POLR1C	0.659305	0.399363	0.999999	WSB2
596	HSD17B11	4.94186	0.160402	1.18858e-05	ATP13A3	2.91811	0.901684	0.0702886	PGAM1	4.93063	1.14573	1.72368e-05	AQP9	3.94502	3.06279	0.000859346	CLTCL1	3.9885	2.47044	0.00087718	MANF	5.70583	0.626306	3.23837e-07	CLC	4.06003	0.169838	0.000729578	RHOF	1.18434	0.837364	0.999977	RPL14P1	3.36151	0.818191	0.0203448	NMT1	3.29407	0.621006	0.0233713	XPOT	1.67811	0.789602	0.999992	RP5-1052M9.1	0.658617	0.559919	0.999999	GYS1
597	SRP72	4.93671	0.279197	1.21946e-05	ZG16B	2.91637	0.939443	0.070611	P2RY13	4.92594	0.942047	1.7637e-05	NCOA2	3.94446	1.55237	0.00086042	TRIP12	3.97705	0.769202	0.000917435	MRPS33	5.69361	0.515096	3.4742e-07	CKAP2	4.0528	0.91106	0.00075082	SOD2	1.18406	0.257141	0.999977	VMA21	3.35056	0.501593	0.0211108	STK26	3.29345	0.672695	0.0233948	ZNF438	1.67668	1.39031	0.999992	PHGDH	0.657799	0.696031	0.999999	SMC1A
598	YPEL5	4.92135	0.287381	1.31515e-05	RPL23AP42	2.90931	0.242371	0.0720091	CD151	4.92054	0.715645	1.81116e-05	ROCK1	3.91504	0.959729	0.000963607	TMBIM4	3.97612	0.249578	0.000920455	OLA1	5.69262	0.636977	3.48944e-07	H2AFJ	4.04555	0.965674	0.000773869	SYNRG	1.18061	0.744928	0.999977	NDUFS8	3.34797	0.252183	0.0212537	LINC00998	3.29311	0.539118	0.0233959	CTSD	1.67354	0.148304	0.999992	HNRNPA1	0.653392	0.00668021	0.999999	EDEM2
599	ACSM3	4.9188	0.638692	1.32973e-05	RP4-612B18.1	2.90497	0.669532	0.0728708	GPBAR1	4.89789	4.15921	2.0265e-05	HLX	3.90688	1.6315	0.000994586	IKZF1	3.97468	0.596464	0.00092541	BST2	5.67662	0.40054	3.82559e-07	BUD31	4.0398	0.35444	0.000792519	RPL3P2	1.17703	1.17322	0.999977	IDI1	3.34682	0.466939	0.0213146	C11orf21	3.28638	0.716588	0.0239055	TRIM14	1.67186	0.997845	0.999992	LINC01481	0.648336	0.368341	0.999999	HDAC4
600	FKBP5	4.90555	0.348816	1.42121e-05	B3GNTL1	2.90341	0.548609	0.0731623	C9orf72	4.8963	2.35262	2.04077e-05	RCSD1	3.90626	0.464734	0.000996625	ANPEP	3.9575	1.0333	0.000991925	NUDCD2	5.67619	0.634063	3.82559e-07	RPL26L1	4.01836	0.536286	0.000863073	NMT2	1.17665	1.46727	0.999977	MRPL43	3.32852	0.466978	0.0226761	SMARCB1	3.2858	0.761506	0.0239269	ANAPC5	1.66907	0.320115	0.999992	BAHCC1	0.644098	0.328811	0.999999	RRM2
601	SYF2	4.87259	0.221874	1.67513e-05	CD33	2.90029	0.296257	0.0737491	UBXN11	4.885	1.67274	2.15464e-05	IL1RN	3.89166	2.34501	0.00105629	ZNF33A	3.94829	0.842377	0.00102886	AURKA	5.67513	1.92934	3.84408e-07	SNRPC	4.01254	0.212969	0.000883961	DNAJB1	1.17199	0.321296	0.999977	PHB2	3.32478	0.341376	0.0229527	SERPING1	3.28114	1.03235	0.0242967	NUP50	1.66689	0.613482	0.999992	RPARP-AS1	0.643938	0.637977	0.999999	PIK3CB
602	PIN4	4.83642	0.253994	2.00138e-05	RBM5	2.89756	0.391066	0.0743055	DYNLL1	4.88004	0.178767	2.20723e-05	SVIL	3.87801	2.15358	0.00111498	CHD7	3.93766	2.117	0.00107408	C1QBP	5.67191	0.53853	3.91162e-07	GARS	4.01114	0.854375	0.000888558	ITGB1	1.16692	0.656539	0.999977	UQCRFS1	3.31896	0.251174	0.0234065	RSBN1L	3.27727	0.706785	0.024575	CD82	1.66666	0.116667	0.999992	RPL10P6	0.643422	0.551189	0.999999	LIPE-AS1
603	ANKRD49	4.83463	0.446585	2.01642e-05	PRKDC	2.89731	0.528138	0.0743055	FLII	4.87107	0.639188	2.30743e-05	IL10RB	3.8724	0.573545	0.00113916	KIDINS220	3.93722	1.08838	0.00107537	DDX18	5.66337	0.379026	4.10568e-07	MLLT3	4.01005	2.37507	0.000892036	PTGER2	1.16539	0.538277	0.999977	RP11-480I12.5	3.31419	1.62767	0.0237786	MFNG	3.2713	0.660972	0.0250404	CDKN2C	1.666	0.495263	0.999992	ZNF595	0.642332	1.79961	0.999999	PPIP5K2
604	JUN	4.8246	0.722139	2.10626e-05	CAPRIN1	2.89598	0.344076	0.0744909	ARHGDIA	4.87062	0.332127	2.31034e-05	FAM8A1	3.83173	1.61864	0.00133653	TACC1	3.93293	0.688339	0.00109401	RPS27L	5.66235	0.254567	4.12453e-07	SLC25A38	4.00173	1.17598	0.000923306	NDUFC1	1.16396	0.113995	0.999977	STOML2	3.31221	0.352087	0.0239165	ADAM28	3.26732	1.4295	0.0253656	SAR1A	1.66534	0.462564	0.999992	TIMM8A	0.637837	0.500438	0.999999	SPTAN1
605	SATB1	4.80752	0.40609	2.28244e-05	MCM2	2.89357	0.716975	0.0749008	CREG1	4.8678	0.364147	2.34107e-05	ARHGAP25	3.82016	0.877705	0.00139716	ANKRD33B	3.92769	2.1926	0.00111742	FKBP4	5.65673	0.929291	4.25591e-07	FARSB	4.00039	0.788487	0.000927868	ERAP1	1.15854	0.455194	0.999977	NDUFA11	3.29591	0.195398	0.0252503	MAPRE1	3.25535	0.576264	0.0263976	BRI3	1.66528	0.324599	0.999992	HOXA7	0.635089	0.422701	0.999999	DERL3
606	MAF1	4.80477	0.391948	2.31056e-05	ZNF207	2.89239	0.214353	0.075109	VASP	4.85115	0.842179	2.54129e-05	ATP11B	3.81358	1.4475	0.0014319	DIP2A	3.91702	0.99035	0.00116421	DPY30	5.65027	0.401107	4.41298e-07	TMEM50A	3.99352	0.267331	0.000953801	SP100	1.14687	0.343729	0.999977	CD48	3.29423	0.777407	0.0253692	FSCN1	3.23877	1.43233	0.0278513	PCF11	1.66483	0.603448	0.999992	MIR4458HG	0.633842	0.473985	0.999999	FAM160B1
607	SF3B5	4.79482	0.129141	2.42458e-05	AIF1L	2.89048	1.42524	0.0754929	MILR1	4.83793	1.60488	2.70784e-05	PLCG2	3.80342	1.26436	0.00148805	CTSC	3.91518	0.220936	0.00117241	AC090498.1	5.64933	0.727023	4.42685e-07	SSX2IP	3.98283	1.93259	0.000997	GCC2	1.14673	0.721495	0.999977	USMG5	3.29132	0.198853	0.0255674	CAPN1	3.21842	0.833287	0.0298709	SRSF9	1.6645	0.301743	0.999992	MMADHC	0.630519	0.133788	0.999999	MAN1A1
608	PNN	4.78009	0.266383	2.6053e-05	TRGC2	2.88829	0.405944	0.0757999	QKI	4.83563	0.929449	2.73642e-05	IL18RAP	3.789	4.26863	0.00157548	VCL	3.90957	0.739461	0.00119841	LRRC75A-AS1	5.64689	0.264587	4.48206e-07	RAD51AP1	3.96892	1.18097	0.00105397	NDUFA6	1.14393	0.125577	0.999977	ATP5H	3.26899	0.211338	0.0276026	TMED3	3.21503	0.647499	0.0301911	CRNDE	1.66357	0.399497	0.999992	SULT1A1	0.630238	0.385029	0.999999	PTMA
609	TOMM7	4.75956	0.0731652	2.87774e-05	STX16	2.88828	0.42197	0.0757999	NOTCH2	4.83503	1.15392	2.74189e-05	EIF2AK2	3.77851	1.09845	0.00163958	STX3	3.90491	1.44995	0.00122095	UQCC2	5.63818	0.572845	4.70823e-07	PSMC3	3.9681	0.370702	0.00105681	RPL34P18	1.14295	0.286535	0.999977	LPAR6	3.25669	1.14672	0.0287165	PRKACB	3.21338	0.658516	0.03033	RFX8	1.66173	1.19238	0.999992	C21orf33	0.630237	1.33702	0.999999	RAD51AP1
610	PIN1	4.75946	0.364434	2.87774e-05	MKKS	2.885	0.205957	0.0765194	SIGLEC9	4.81383	2.82247	3.03706e-05	MAP4K4	3.77843	1.09833	0.00163958	WDR26	3.89731	0.900042	0.00125822	AKR1C3	5.63786	0.54467	4.70857e-07	HOXB7	3.95195	1.40453	0.0011283	BCAS2	1.13908	0.302857	0.999977	MRPS15	3.25601	0.387986	0.0287493	TNRC6B	3.21	1.15726	0.0306533	ZFP91	1.65646	0.777306	0.999992	MRPS21	0.629132	0.0675699	0.999999	ERP44
611	NDUFB6	4.75566	0.125108	2.93019e-05	SLC35C2	2.86849	0.535486	0.0803151	PET100	4.812	0.247532	3.06181e-05	BOD1L1	3.76124	1.22512	0.00175017	TSPAN14	3.89567	1.17118	0.00126594	PPA2	5.63769	0.556275	4.70857e-07	USP14	3.94773	0.90204	0.00114751	CHMP2B	1.125	0.40057	0.999977	EIF5B	3.25565	0.22817	0.0287493	NCOR1	3.20421	0.528361	0.0312398	TRERF1	1.65368	1.3722	0.999992	HOXA10-AS	0.628962	0.574918	0.999999	SLK
612	CST3	4.75492	0.0723828	2.93879e-05	TUBA1B	2.86384	0.115466	0.081187	RAC2	4.80523	0.211161	3.16404e-05	ATP8A1	3.73119	1.36096	0.00196161	STK26	3.8923	0.521937	0.00128288	PET100	5.63385	0.320398	4.80829e-07	HAUS2	3.94587	1.18691	0.0011556	SMDT1	1.11596	0.142732	0.999977	MRPS25	3.25177	0.61745	0.0290707	CLK1	3.20251	0.362493	0.0313889	YIPF2	1.64736	0.806138	0.999992	ZNF302	0.62661	0.331286	0.999999	RP11-507E23.1
613	MRPL1	4.75417	0.355666	2.94753e-05	SH3KBP1	2.85426	0.349958	0.083596	SUN2	4.79713	0.631398	3.28793e-05	SEC63	3.72825	0.657943	0.00198258	LINC00623	3.88834	1.25661	0.00130315	KARS	5.62786	0.493581	4.97134e-07	DCAF6	3.93762	1.23416	0.00119345	SELT	1.11464	0.187538	0.999977	RP5-1056L3.3	3.24914	0.884141	0.0293032	NRROS	3.20028	1.34515	0.031597	TAF10	1.64559	0.514073	0.999992	L3HYPDH	0.626	0.901651	0.999999	H1FX
614	HMG20B	4.74455	0.451885	3.0843e-05	CERS6	2.85253	0.755559	0.0838077	SUB1	4.78379	0.163788	3.50331e-05	MAP1LC3B	3.71162	0.358843	0.00211101	BCL2A1	3.86861	0.710201	0.00141047	ZNHIT3	5.62112	0.777253	5.16238e-07	MDH1	3.93412	0.276081	0.00120836	SLC25A45	1.11001	0.913553	0.999977	EBNA1BP2	3.24609	0.527053	0.0295815	UPF3A	3.19302	0.768423	0.0323643	PRCP	1.64545	0.543756	0.999992	RBM7	0.625987	0.357828	0.999999	PPM1B
615	ZBTB16	4.74377	0.971975	3.09385e-05	FXR1	2.84016	0.3662	0.086793	ADAM8	4.77473	1.65117	3.65724e-05	SH3KBP1	3.70998	0.57208	0.0021236	ICA1	3.86841	1.58605	0.00141073	IER3IP1	5.61382	0.498073	5.37023e-07	DPCD	3.92964	1.41123	0.00123021	CD69	1.10929	0.22426	0.999977	LINC00998	3.24216	0.397573	0.0299551	ZC3H15	3.1869	0.441487	0.0329816	UXS1	1.64263	0.497549	0.999992	RPL32P3	0.625596	0.370596	0.999999	NECTIN1
616	BIK	4.71541	0.861025	3.54723e-05	PPIF	2.83661	0.615386	0.0876781	SULF2	4.77264	3.51058	3.6879e-05	ANKRD13A	3.70486	1.14622	0.0021659	ADPGK	3.86566	0.50623	0.00142578	CMC2	5.60565	0.771977	5.62241e-07	PSMB3	3.92178	0.198953	0.00126919	TMSB4XP8	1.10569	0.486921	0.999977	FUS	3.24099	0.246203	0.0300403	BCAP31	3.1821	0.330974	0.0334945	RPL7P9	1.63921	0.111189	0.999992	OFD1	0.625544	0.413955	0.999999	NUDT21
617	C5orf56	4.70978	0.644838	3.64394e-05	NDUFB2	2.83254	0.115132	0.0886487	PICALM	4.76603	0.781155	3.79939e-05	MAFG	3.69717	0.793631	0.00222797	SMC1A	3.86149	0.896604	0.00144944	RHEB	5.59193	0.590564	6.07703e-07	CSE1L	3.92014	0.754233	0.00127695	TSPAN14	1.09571	0.579041	0.999977	HLA-E	3.24014	0.194483	0.0300922	ESYT1	3.17721	0.947989	0.0340252	SLC35E2B	1.62834	1.03225	0.999992	ADPRM	0.625256	0.418511	0.999999	KIAA0368
618	SPCS1	4.70582	0.110514	3.71e-05	ROGDI	2.83248	0.629171	0.0886487	PPP1R18	4.75887	0.406776	3.93267e-05	RASSF3	3.67692	1.60822	0.00240265	CSTB	3.86017	0.300611	0.00145635	CCNG1	5.58703	0.664366	6.2427e-07	ITGB3BP	3.91667	0.791415	0.00129454	TMEM156	1.09547	0.338078	0.999977	NOP16	3.23556	0.572292	0.0305019	DUSP23	3.17179	0.478256	0.0346277	PRPF4B	1.62474	0.39266	0.999992	AC010468.1	0.624525	1.75002	0.999999	ZDHHC13
619	LYRM5	4.70007	0.502699	3.8132e-05	TYMS	2.82755	0.199356	0.0898531	COX14	4.74855	0.271107	4.13467e-05	MGEA5	3.65984	0.734756	0.00255948	MROH6	3.85454	1.94028	0.00148834	NIFK	5.5822	0.557892	6.40968e-07	ATP5G3	3.91532	0.183222	0.00130084	BBX	1.09414	0.558058	0.999977	ERH	3.22754	0.209585	0.0312913	TERF2IP	3.1706	0.69725	0.0347303	HIF1A	1.62407	0.547323	0.999992	DNAJC8	0.623152	0.140036	0.999999	NDUFB8
620	RP11-352M15.2	4.69329	0.63854	3.93615e-05	ABHD14B	2.82696	0.534338	0.0899326	ABI3	4.74674	2.91009	4.16653e-05	STAG2	3.65916	0.685784	0.00256496	IL4R	3.8538	1.79015	0.00149095	ARHGAP15	5.58184	0.484509	6.41428e-07	NMNAT3	3.91133	2.0584	0.00132162	DDX6	1.09412	0.587608	0.999977	NEXN	3.22678	1.83031	0.031316	MTMR14	3.16935	0.926321	0.0348394	RAB7A	1.62157	0.22766	0.999992	MTHFD2L	0.620508	0.373675	0.999999	UBE2W
621	SMARCB1	4.65018	0.483732	4.83066e-05	ROMO1	2.82014	0.11537	0.0916905	RAP1B	4.74659	0.328467	4.16653e-05	SEPSECS-AS1	3.65035	1.14531	0.0026505	KCNAB2	3.84917	0.463047	0.00151645	COX7A2	5.57522	0.260021	6.65435e-07	BLOC1S2	3.89707	0.59739	0.00139986	RPL31	1.08739	0.0880173	0.999977	POLR2J	3.22132	0.297033	0.0318586	KHDRBS1	3.16886	0.529486	0.0348587	EEF1E1	1.6209	0.219411	0.999992	NAPEPLD	0.619734	1.02804	0.999999	MCM2
622	PHF14	4.64712	0.615247	4.89934e-05	H2AFV	2.81853	0.11401	0.09204	RCBTB2	4.73857	1.90552	4.33035e-05	NAGK	3.64079	0.54509	0.00274392	GPD2	3.84736	1.4257	0.00152673	MORF4L2	5.57041	0.485776	6.83153e-07	BSDC1	3.89524	1.15544	0.00140738	DRAP1	1.08675	0.132183	0.999977	GTF2H5	3.20331	0.316086	0.0338777	LEPROTL1	3.16498	0.450282	0.0352874	SEC16A	1.61896	0.854374	0.999992	PLAGL1	0.619597	0.377368	0.999999	SLC22A4
623	CAMTA1	4.64394	0.211327	4.97168e-05	C12orf57	2.81623	0.206456	0.0925481	COMMD9	4.71145	0.53639	4.9436e-05	APBB1IP	3.62631	0.684864	0.00289218	PJA2	3.83767	0.721514	0.00158441	CD96	5.52999	0.958138	8.57366e-07	IFI27L1	3.89394	0.990268	0.00141295	AQP3	1.08433	1.39783	0.999977	LAT2	3.19718	0.277896	0.0345201	POLR2G	3.16443	0.283019	0.0353131	GYS1	1.61877	1.19691	0.999992	RP4-604A21.1	0.618674	0.825977	0.999999	ZBTB7A
624	TRMT112	4.63206	0.102683	5.25829e-05	ADPGK	2.8158	0.329996	0.0925683	RAB1A	4.69884	0.422156	5.24829e-05	CAST	3.62289	0.689974	0.0029278	CD46	3.8309	0.417617	0.00162639	LMNB1	5.52814	0.963372	8.65309e-07	HCCS	3.88597	1.29651	0.00145908	RP11-108M9.4	1.07988	0.486553	0.999977	TUBB	3.19542	0.189256	0.0346888	ATP6AP1	3.16019	0.449316	0.0357909	GPM6B	1.6183	2.59334	0.999992	MRPS14	0.618543	0.196333	0.999999	CCDC34
625	EREG	4.6281	0.934123	5.35184e-05	TNFRSF1A	2.81165	0.377022	0.0935225	ADD3	4.68699	0.636537	5.55019e-05	TGFBR2	3.62132	1.24341	0.00294265	TFF3	3.8303	0.549368	0.0016293	NDUFS3	5.523	0.493922	8.89846e-07	SCFD1	3.87756	0.784738	0.00150615	CLUHP3	1.07909	1.56938	0.999977	MED28	3.18934	0.360911	0.0353821	NKIRAS2	3.15629	0.819486	0.036232	TNFRSF1A	1.61008	0.415992	0.999992	LINC00116	0.616763	0.212218	0.999999	DENND3
626	MRPL16	4.59729	0.288585	6.1671e-05	TIMP2	2.80966	0.447749	0.0940108	DDX5	4.68373	0.172349	5.63361e-05	SELL	3.62027	0.215597	0.0029532	GPAA1	3.81971	0.680875	0.0016965	GPN3	5.52052	0.672284	9.00584e-07	UFD1L	3.87082	0.405845	0.00154615	DYNLT3	1.07658	0.677843	0.999977	CSRP2	3.18487	2.85525	0.0358894	PRPF40A	3.15334	0.471142	0.0365591	FAM162A	1.60974	0.259796	0.999992	EIF4A1P10	0.616654	0.806565	0.999999	2019-03-01
627	UQCRC2	4.5698	0.216997	6.98884e-05	DDB1	2.80713	0.489259	0.0946637	PSMA4	4.67999	0.192517	5.72614e-05	CD59	3.61932	0.385355	0.00296247	SMCHD1	3.81493	1.00192	0.00172864	NUF2	5.52042	2.06625	9.00584e-07	TEX30	3.84346	0.486618	0.00172188	ZNF101	1.0735	1.12196	0.999977	CTA-331P3.1	3.17929	0.960162	0.0365373	PNPLA2	3.15141	0.786373	0.0367597	OAT	1.60918	0.441485	0.999992	CDK7	0.616521	0.498314	0.999999	WHSC1
628	C9orf78	4.54864	0.194616	7.71302e-05	MOGS	2.80088	0.86116	0.0962433	DEGS1	4.67361	0.673979	5.90096e-05	COL4A3BP	3.61458	1.50167	0.00301578	LPCAT1	3.81231	1.33248	0.00174503	TIMM13	5.51184	0.300609	9.44353e-07	RSRC1	3.84277	0.956588	0.00172548	RP11-664D1.1	1.07275	3.31521	0.999977	TIMM9	3.17384	0.443882	0.0371433	RBM42	3.14903	0.670443	0.0369776	TRIM28	1.60611	0.384828	0.999992	RP11-588K22.2	0.612003	1.60804	0.999999	AGO4
629	NCBP2	4.54654	0.348003	7.78484e-05	TXLNGY	2.79921	0.544804	0.0966521	FAM120A	4.65705	0.757023	6.37447e-05	TOR1AIP1	3.61049	0.64822	0.00306063	MID1IP1	3.81162	0.551803	0.00174857	METTL5	5.51095	0.457544	9.47892e-07	CBX5	3.83795	0.605296	0.00175474	XAF1	1.07046	0.426035	0.999977	ATP5B	3.17189	0.187967	0.0373009	NAP1L4	3.14902	0.708676	0.0369776	FLNA	1.60562	0.227296	0.999992	UQCRHL	0.611467	0.865124	0.999999	TMEM50B
630	MPST	4.54248	0.387309	7.91942e-05	NUFIP2	2.79141	0.57547	0.0989183	TANK	4.64324	0.65771	6.79827e-05	UBL3	3.60484	1.18544	0.00312171	CD55	3.80863	0.602264	0.00176879	HMMR	5.48957	2.19226	1.06868e-06	DDB1	3.83292	0.742946	0.00178848	COX17	1.06847	0.0980886	0.999977	C19orf70	3.16538	0.267761	0.0380525	C11orf58	3.14787	0.263592	0.037082	CEBPE	1.60438	0.460392	0.999992	MAP3K12	0.611268	0.715928	0.999999	ZBTB8OS
631	CCDC12	4.53964	0.296755	8.00948e-05	PLIN3	2.78778	0.209836	0.0996759	ERP44	4.63157	0.46472	7.18588e-05	MAP3K2	3.60136	1.27142	0.00315908	PTPN12	3.79307	0.981697	0.00187864	SAE1	5.4885	0.958948	1.07374e-06	DDI2	3.82372	1.73694	0.00185265	USMG5	1.06826	0.0320076	0.999977	SAP18	3.16429	0.181946	0.0381489	EIF4A2	3.13943	0.23998	0.0380809	HNRNPUL1	1.60398	0.285883	0.999992	DCAF13	0.611119	0.222026	0.999999	KHSRP
632	OARD1	4.52816	0.438731	8.43924e-05	RPS19	2.78772	0.0955943	0.0996759	SCNM1	4.62932	0.4111	7.24999e-05	SLC12A6	3.59173	1.08245	0.00327653	PPM1M	3.78992	1.9615	0.00190022	VPREB1	5.48376	2.41169	1.10148e-06	GLRX3	3.82137	0.471332	0.00186777	PLEKHA1	1.06736	2.85638	0.999977	LARP7	3.15796	0.225817	0.0389382	CNOT7	3.1383	0.469594	0.0381846	PIGT	1.60336	0.381343	0.999992	DTX3	0.609054	2.6601	0.999999	MOGS
633	ZFAND2B	4.52344	0.5527	8.61742e-05	AFF2	2.78591	1.84364	0.100141	IFI35	4.62065	0.694137	7.55211e-05	CD58	3.59124	0.457281	0.00328105	COX7A2L	3.78947	0.225137	0.00190247	GMNN	5.4819	0.950729	1.11168e-06	NAE1	3.81577	0.559396	0.00190793	RP4-594I10.3	1.06577	2.37773	0.999977	NSA2	3.15382	0.347816	0.0394464	CHD4	3.13727	0.664671	0.0382762	RNF44	1.60326	0.38862	0.999992	MUT	0.606749	0.737224	0.999999	SUGP2
634	ILF3-AS1	4.50746	0.575392	9.26634e-05	ALCAM	2.78506	0.922349	0.10031	ASGR2	4.61868	3.85676	7.6169e-05	SLC9A3R1	3.57925	0.508306	0.00342852	TACC3	3.78328	0.653959	0.00194673	SUMO1	5.48065	0.408898	1.11807e-06	CBX3	3.80946	0.20817	0.00195184	PLEKHF1	1.06368	2.26783	0.999977	PPIH	3.15195	0.457602	0.039603	ALS2	3.12669	1.85443	0.0395924	SND1	1.60311	0.458498	0.999992	HESX1	0.6059	0.988591	0.999999	SREBF2
635	PHB	4.50227	0.248813	9.47537e-05	FTLP3	2.78423	0.478405	0.100472	PSME1	4.61468	0.178209	7.75711e-05	KLF7	3.57869	1.42863	0.003434	FBXW2	3.77924	0.834209	0.0019724	LINC00493	5.47456	0.337693	1.15415e-06	YOD1	3.80911	2.20478	0.00195326	NDUFB6	1.06306	0.0879314	0.999977	CD200	3.15058	1.38639	0.0397408	RPS19	3.12138	0.139698	0.0402675	RP11-620J15.3	1.60118	0.099358	0.999992	ZRSR2	0.604998	0.519805	0.999999	ADIPOR2
636	SUMO2	4.49944	0.0970791	9.58914e-05	NONO	2.77406	0.168561	0.103295	RXRA	4.60621	2.19073	8.07208e-05	KDM7A	3.57598	2.65962	0.0034636	ACAP2	3.77756	0.878997	0.00198327	BEX4	5.46638	0.667161	1.20712e-06	ACAT1	3.8072	0.537509	0.001967	AC013264.2	1.06219	3.75285	0.999977	DDT	3.14201	0.243847	0.0408732	MIR142	3.11778	0.453838	0.0406718	KDM1B	1.59681	0.767785	0.999992	PAK1IP1	0.604609	0.465554	0.999999	ANP32A
637	CDK4	4.49132	0.28661	9.95472e-05	C16orf74	2.77139	0.733281	0.104034	COX7B	4.58668	0.169194	8.85603e-05	PAK2	3.57545	0.665129	0.0034683	ETHE1	3.77631	0.56146	0.00199156	SKA3	5.43205	1.98634	1.46215e-06	RMDN3	3.80594	1.38445	0.00197568	PSMA2	1.05722	0.128538	0.999977	AB019441.29	3.13745	0.668449	0.0414637	ATP5G2	3.11072	0.179708	0.0415638	PRRC2A	1.59526	0.638628	0.999992	OMA1	0.604384	0.510143	0.999999	C6orf62
638	CCDC57	4.47961	0.559888	0.000104728	IRF8	2.76726	0.72179	0.105264	SIRPB1	4.57631	1.99076	9.29725e-05	NAPRT	3.573	0.628243	0.00349924	ARID1A	3.77164	0.579566	0.00202456	CNOT7	5.42992	0.523995	1.47779e-06	NDUFS6	3.80025	0.220062	0.00202013	RALGDS	1.05288	0.827032	0.999977	SSR2	3.13001	0.191705	0.0423744	SSBP3	3.10817	1.10259	0.0418773	TBC1D1	1.59339	0.682581	0.999992	NFATC2	0.599451	1.00774	0.999999	PLK1
639	IL3RA	4.46271	0.977116	0.000113101	XPOT	2.76311	0.756409	0.106514	SIRPA	4.56595	1.28097	9.74907e-05	BLM	3.5635	1.41934	0.00362128	PTBP3	3.77017	0.802568	0.00203525	MINOS1	5.42028	0.363911	1.55763e-06	CRLS1	3.79847	0.932907	0.00203333	IL12RB1	1.05281	1.64083	0.999977	ASRGL1	3.11578	0.778695	0.0444181	ADRM1	3.10512	0.452187	0.0422653	RPL35	1.59316	0.060827	0.999992	EPRS	0.598705	0.304546	0.999999	MED8
640	ZRANB2	4.45822	0.287108	0.000115258	TREM2	2.76091	2.19587	0.107032	GPCPD1	4.55871	0.972419	0.000100815	UPP1	3.56273	1.49332	0.00363001	ARHGAP45	3.76884	0.763884	0.00204485	XRCC5	5.41201	0.360715	1.62924e-06	CHST2	3.78761	3.37775	0.00212124	STX8	1.0508	0.286326	0.999977	C15orf61	3.11393	0.584107	0.0446447	UPF3B	3.10365	0.720309	0.0424287	RP11-92K2.2	1.59069	0.354166	0.999992	BPGM	0.595356	0.434735	0.999999	CDKN3
641	THOC7	4.45557	0.191271	0.000116607	MINOS1	2.75989	0.150773	0.107267	UBE2R2	4.5446	0.657812	0.000107601	TM9SF2	3.55449	0.493184	0.00373835	ALOX5	3.75913	1.00336	0.00212058	AKR1B1	5.40435	0.942476	1.69815e-06	MKI67	3.7834	1.43804	0.00215447	PRKCB	1.04876	0.240739	0.999977	RNASET2	3.10175	0.192991	0.0464666	STARD3NL	3.09494	0.621312	0.0436466	MAPK1	1.58695	0.450802	0.999992	WBP4	0.591484	0.256689	0.999999	TRERF1
642	PDCD5	4.45498	0.167126	0.000116848	PCM1	2.75086	0.541865	0.109939	COMMD8	4.53812	0.482013	0.000110852	CTSH	3.54744	1.14148	0.00383012	ATP23	3.75382	0.972825	0.00216069	CDCA8	5.4037	2.10635	1.70212e-06	CCNH	3.77997	0.602534	0.00218025	CAST	1.04798	0.314301	0.999977	SNRPB2	3.09681	0.181931	0.0471901	CSNK2B	3.0936	0.28982	0.0437955	COMMD8	1.58602	0.27531	0.999992	RP11-366M4.1	0.590835	2.24835	0.999999	SMCHD1
643	THAP9-AS1	4.45386	0.545814	0.000117296	XRCC6	2.75064	0.16579	0.109939	SUPT4H1	4.53427	0.240674	0.000112783	DOPEY2	3.54733	1.44977	0.00383012	AGTPBP1	3.75001	1.18843	0.00218971	GLO1	5.40007	0.597331	1.73467e-06	MPHOSPH6	3.77992	0.553187	0.00218025	SP140	1.04572	2.10459	0.999977	SRSF7	3.08755	0.185961	0.0486277	H3F3A	3.0926	0.726625	0.0438938	STAR	1.58594	1.03912	0.999992	HSD17B14	0.590831	3.47839	0.999999	WDFY1
644	ZC3H15	4.45236	0.253444	0.000118035	LARS	2.73751	0.461631	0.114001	TACC1	4.52951	0.733736	0.000115238	CARS2	3.54561	1.18958	0.00385143	SUZ12	3.74976	0.901966	0.00219055	MRPS14	5.39449	0.560131	1.78708e-06	HN1	3.77495	0.299052	0.00222108	DERL2	1.04274	0.239867	0.999977	CH17-340M24.3	3.08089	1.15241	0.049669	STAT5A	3.09043	1.22051	0.0441667	ASS1	1.58524	3.00737	0.999992	FASTKD2	0.589641	0.461652	0.999999	CEACAM3
645	OAZ2	4.44363	0.346854	0.000122761	TBC1D1	2.73536	0.696775	0.114643	CD1E	4.52354	4.95047	0.000118422	MTF1	3.54316	1.66925	0.00388447	ILK	3.74714	0.49263	0.00221213	RAD21	5.38804	0.649616	1.84759e-06	TIMM17A	3.76861	0.408756	0.00227197	ARHGAP30	1.04135	0.333387	0.999977	HDAC1	3.07637	0.46498	0.0503667	SEC11A	3.06808	0.278781	0.0475555	FRMD3	1.58383	1.78615	0.999992	REC8	0.589368	1.2152	0.999999	CRISP3
646	C17orf89	4.44279	0.269753	0.000123155	CCL23	2.73123	0.5824	0.115927	SOAT1	4.51298	1.38518	0.000124117	ACTN4	3.5431	0.32263	0.00388447	COTL1	3.74486	0.29903	0.002231	CTSW	5.38262	0.442475	1.90167e-06	CLIC2	3.76787	2.2297	0.00227717	CD320	1.04058	0.828638	0.999977	GSDMD	3.07018	0.575829	0.0512999	TCP1	3.06476	0.391769	0.0480343	SEC31A	1.57994	0.527749	0.999992	MAP3K13	0.587789	0.286548	0.999999	ATP11B
647	PFDN4	4.43648	0.228939	0.00012673	PTPN22	2.7248	0.636721	0.117835	HBD	4.51277	0.264813	0.000124117	PAK1	3.54094	0.843582	0.00391436	ZCCHC17	3.72837	0.511965	0.00237624	YEATS4	5.37465	0.994553	1.98514e-06	XIST	3.76352	0.35305	0.00231555	RP11-291B21.2	1.04032	4.85292	0.999977	ETHE1	3.0689	0.566985	0.0514541	ZMIZ1	3.06356	0.999227	0.0481736	PROK2	1.57983	0.951989	0.999992	GPBP1L1	0.586952	0.291034	0.999999	SNRNP200
648	MDH2	4.43442	0.243643	0.000127773	MZT2B	2.72349	0.182149	0.118195	HN1	4.50487	0.318066	0.0001287	RAP1A	3.53822	0.38708	0.00394922	PRRG4	3.72459	1.28574	0.00241064	EIF4A3	5.35114	0.556002	2.25251e-06	ATG4A	3.76123	1.76781	0.00233529	TRIB2	1.03801	2.64051	0.999977	FDFT1	3.06857	0.25744	0.0514541	CNPY2	3.05511	0.356076	0.0494973	CRLS1	1.57948	0.647764	0.999992	FAUP1	0.586825	0.958707	0.999999	HSPA13
649	SMC4	4.433	0.232179	0.000128529	ESYT2	2.71979	0.34775	0.119413	SLC2A3	4.50434	1.02564	0.0001289	HIPK2	3.52491	1.16746	0.00414285	ZSCAN16-AS1	3.72286	0.513657	0.00242575	CYTL1	5.34762	0.483745	2.29381e-06	EPCAM	3.75539	2.02027	0.00238547	TMEM134	1.03404	0.401743	0.999977	TIMM10	3.06787	0.469885	0.0515124	FAM117A	3.05288	1.03935	0.0498124	ST3GAL6	1.57841	0.707428	0.999992	CTB-79E8.3	0.57944	0.870489	0.999999	BRCA1
650	RABAC1	4.39518	0.243263	0.000152343	TMEM30A	2.71133	0.326799	0.122169	ADAM10	4.49917	0.702783	0.000131946	MCL1	3.52358	0.39627	0.00416173	DENND3	3.72174	1.11352	0.00243348	HAT1	5.33929	0.577789	2.39858e-06	PSMC4	3.7494	0.562003	0.00243805	SERPINB9	1.03364	1.71783	0.999977	METTL23	3.06684	0.49368	0.0516281	SF3A2	3.04954	0.939492	0.0503139	SLC35B1	1.57813	0.425407	0.999992	EEF2	0.579051	0.0171963	0.999999	BIRC5
651	LAPTM4B	4.39476	0.886457	0.000152533	HSPA9	2.70414	0.257747	0.124731	DNAJC7	4.47529	0.546302	0.000147381	PPM1B	3.523	0.917698	0.00416875	C10orf54	3.72113	0.374825	0.00243793	SUCLG1	5.33635	0.456899	2.43472e-06	RFC3	3.74812	1.32649	0.00244892	LY9	1.03245	2.25049	0.999977	FBXW7	3.0548	1.58682	0.0536828	DNAJC9	3.03337	0.578692	0.0528579	ITGAE	1.57788	0.175626	0.999992	PABPC1L	0.578385	0.703794	0.999999	ACTR3
652	ANKRD28	4.39454	0.419786	0.000152579	IDH1	2.69652	0.288995	0.127389	DOCK8	4.42245	0.615606	0.000187296	BNIP2	3.52007	0.368743	0.00420811	TEX2	3.70948	1.5684	0.00254664	SKA2	5.32304	0.768248	2.61641e-06	UBE2V2	3.73735	0.238923	0.00255086	TXNDC9	1.03117	0.24966	0.999977	EIF4H	3.05415	0.528705	0.0537353	XPNPEP1	3.02736	0.67101	0.0538612	NCKAP1L	1.5776	0.233963	0.999992	RPS4XP13	0.57714	1.97963	0.999999	MIS18A
653	PKIG	4.38048	0.659461	0.000162431	TTC14	2.69394	0.625515	0.128146	RAB18	4.41022	0.487592	0.00019801	CHP1	3.50992	1.02432	0.00436016	PPP1R18	3.70685	0.36106	0.00257164	RNF181	5.32271	0.276395	2.61782e-06	HJURP	3.73708	1.79917	0.00255148	SCP2	1.03001	0.123796	0.999977	HADHB	3.04886	0.26356	0.0546255	ITPA	3.02449	0.568895	0.0542568	CNOT1	1.57698	0.412582	0.999992	JPX	0.57708	0.269954	0.999999	SNHG25
654	RNASEH2B	4.37761	0.198404	0.000164356	DUSP6	2.69319	0.247593	0.12832	CORO1C	4.40798	0.971067	0.000199875	AZI2	3.499	0.605059	0.00452728	GABARAPL2	3.68441	0.222496	0.00280393	UBE2L3	5.31545	0.460029	2.72087e-06	FXN	3.72877	0.903843	0.0026321	CDKN1B	1.02996	0.38538	0.999977	DANCR	3.04289	0.403919	0.0555894	MYCN	3.02301	1.88799	0.0544633	ZBTB44	1.57582	0.452626	0.999992	BIVM	0.576394	0.695578	0.999999	AGPS
655	ERICH1	4.37595	0.438813	0.0001655	CLTA	2.68001	0.14309	0.13288	CHCHD10	4.4057	0.550715	0.000201597	KIF5B	3.49789	0.454492	0.00454395	MIF4GD	3.66435	0.511841	0.00301103	LSM8	5.30961	0.503064	2.80596e-06	LMNA	3.72722	0.681506	0.00264652	WDR1	1.02931	0.1803	0.999977	SS18L2	3.0418	0.391148	0.0557247	ANXA7	3.02017	0.420554	0.054917	GGA2	1.57446	0.852653	0.999992	RP11-390K5.1	0.574763	2.81964	0.999999	RBL2
656	PMAIP1	4.32128	0.51797	0.000209904	KRT17	2.67886	2.15994	0.133157	PRKAR1A	4.40051	0.447417	0.00020629	ATG16L2	3.49493	0.651078	0.00459008	MYBL2	3.64986	1.6485	0.00317252	DNPH1	5.30884	0.644648	2.81424e-06	PSMA3	3.70864	0.252894	0.00283298	PTGDS	1.02407	0.705413	0.999977	MANF	3.03738	0.393724	0.0564136	NDUFS7	3.01042	0.333872	0.0565884	KIAA2013	1.57412	0.683859	0.999992	DLEU2	0.574433	0.537789	0.999999	PYURF
657	C19orf60	4.31875	0.399452	0.000212181	PDHA1	2.6694	0.224288	0.136785	EIF4EBP2	4.39613	0.594177	0.000210294	APOBR	3.49342	1.46003	0.00461403	AC009506.1	3.64608	1.27853	0.00321367	GTF3A	5.29839	0.279974	2.97255e-06	PLEK2	3.6847	5.42693	0.00310452	TTC38	1.02345	0.88481	0.999977	PSMD8	3.03626	0.232813	0.0565582	DNAJC4	3.00556	0.760626	0.0573507	SCARNA9	1.57067	0.442477	0.999992	EEF1DP1	0.573694	1.12006	0.999999	RACGAP1
658	SUB1	4.31741	0.0416981	0.000213329	ALDH3B1	2.66726	0.54872	0.137534	CYTIP	4.38611	1.25981	0.000219792	ZNF467	3.48532	1.91804	0.00474676	B3GNT5	3.64294	1.54839	0.00324933	RNPS1	5.29646	0.512689	3.00041e-06	SMC2	3.67917	1.30508	0.0031684	RAB8B	1.022	0.459103	0.999977	B3GNTL1	3.03545	0.721462	0.0566421	STOML2	3.00537	0.435908	0.0573507	FNDC3A	1.56878	0.859892	0.999992	MOCS2	0.571709	0.496692	0.999999	SYNGR1
659	C15orf61	4.31725	0.444955	0.000213342	CD81	2.66599	0.61946	0.137931	EMILIN2	4.38344	1.20763	0.000222084	CHMP4B	3.48425	1.17222	0.00476337	CCPG1	3.64068	0.953045	0.0032759	TMEM258	5.28811	0.253164	3.13653e-06	RAP1GAP	3.67654	5.24859	0.00319895	CMTM2	1.02079	0.51116	0.999977	ERAP2	3.0278	0.877189	0.05796	SCCPDH	3.00285	0.375794	0.057764	PLOD3	1.56633	0.953817	0.999992	PCF11	0.57146	0.318605	0.999999	WAC-AS1
660	DRG1	4.28792	0.334273	0.000242566	MIS18BP1	2.66539	0.40736	0.137983	KLF6	4.37828	0.208161	0.000226974	STK10	3.48404	0.954666	0.00476497	MSRB2	3.64016	0.833379	0.00328056	AC007969.5	5.2808	0.319343	3.26015e-06	CLCN3	3.67541	2.34859	0.00321104	RGS1	1.01661	0.918078	0.999977	NCBP2-AS2	3.0217	0.496368	0.0590706	PARVG	3.00116	0.480097	0.0579617	EIF3H	1.56569	0.109567	0.999992	AASDHPPT	0.570077	0.339777	0.999999	MLLT1
661	HSPE1	4.27617	0.0824199	0.000255204	CHD4	2.65583	0.346848	0.141772	RNF13	4.37571	0.85316	0.000229447	SPINT2	3.48288	0.598139	0.00478325	SLC12A2	3.63463	1.72083	0.00334772	SRSF2	5.27374	0.295799	3.38398e-06	SDHB	3.67017	0.364626	0.00327313	SYNE1	1.01538	1.56822	0.999977	ANP32A	3.01121	0.192983	0.0609356	DHRS7	3.00052	0.363902	0.0580202	MYLIP	1.56243	0.783196	0.999992	ANKRD49	0.569529	0.212135	0.999999	NPL
662	PSMD8	4.26134	0.205189	0.000271646	AP2S1	2.65374	0.127638	0.142529	SIGLEC7	4.371	2.67191	0.000234007	TMBIM6	3.48272	0.123485	0.00478376	FANCI	3.61854	1.29894	0.00355004	CENPK	5.27014	1.18012	3.44662e-06	DNAJA1	3.66905	0.204895	0.00328526	TGFBR3	1.00722	4.46488	0.999977	YBX1	3.00944	0.175398	0.0612209	ARHGAP15	2.99763	0.402892	0.0584481	CLU	1.5585	0.39775	0.999992	RPS4XP2	0.569358	2.25889	0.999999	IGLC7
663	NDUFS8	4.24339	0.189057	0.000293344	SFXN4	2.65249	0.505301	0.142929	CACNA2D4	4.3592	1.52505	0.000246524	BMX	3.47201	3.23683	0.00496446	PNPLA2	3.61555	0.637373	0.00358912	ATP6V1G1	5.24837	0.248332	3.87004e-06	HAX1	3.66481	0.402783	0.00333801	UPP1	1.0071	0.827706	0.999977	MZT2B	3.00663	0.291102	0.061716	ZNF521	2.99218	1.99195	0.0594366	MRPS5	1.55843	0.309295	0.999992	WASIR2	0.566413	2.60451	0.999999	INSIG1
664	ZDHHC4	4.23954	0.494093	0.000298219	H1FX	2.6509	0.411586	0.143474	TGFBI	4.35469	4.2605	0.000251409	DUSP6	3.47152	0.419292	0.00496869	PPM1B	3.60948	0.886702	0.00366319	NSMCE1	5.23665	0.530257	4.11862e-06	SVBP	3.66424	0.646222	0.0033431	IRF3	1.00583	0.442688	0.999977	ADPRM	2.99837	0.938508	0.0632659	ZFP36	2.99141	0.452833	0.0595238	PXDN	1.55421	1.60323	0.999992	HBP1	0.56546	0.355977	0.999999	CUL1
665	PDCL3	4.22052	0.393297	0.000323464	UXT	2.64763	0.110563	0.144611	C17orf62	4.34721	0.648841	0.000259653	GNAI3	3.46618	0.502797	0.00506369	XRN1	3.60838	1.36478	0.00367443	PTRHD1	5.23316	0.440638	4.18674e-06	SEC22C	3.66048	1.32075	0.00338798	ZRANB2	1.00159	0.168923	0.999977	SNX2	2.98991	0.369621	0.0648547	AAK1	2.98815	0.513593	0.0600338	AP3D1	1.55233	0.754124	0.999992	WDR5B	0.56477	0.777406	0.999999	FBXO5
666	CAMLG	4.21523	0.42679	0.000330478	RAB1A	2.64451	0.219926	0.14582	ILK	4.33964	0.522221	0.000267994	LNPK	3.46112	1.27246	0.00515487	PAXBP1	3.60395	1.43612	0.00373539	UBE2L6	5.23162	0.410811	4.21648e-06	CACYBP	3.65738	0.255161	0.00342584	MT1F	1.00117	0.627602	0.999977	MRPL15	2.98974	0.400568	0.0648547	USP11	2.98589	0.980763	0.0604147	QKI	1.55099	0.58903	0.999992	TMEM98	0.56351	3.03108	0.999999	CDC20
667	PPP1R15A	4.203	0.409161	0.000347706	ZSCAN16-AS1	2.6358	0.332239	0.149216	SON	4.3367	0.151684	0.00027135	SNX18	3.45839	1.43782	0.00520241	TM6SF1	3.59945	2.0233	0.00379838	MZT2A	5.22722	0.501525	4.31261e-06	ETFB	3.65033	0.284343	0.00351529	METTL18	0.998031	0.587697	0.999977	VPS28	2.9892	0.26087	0.0648947	AKAP13	2.98395	0.937367	0.0607338	KANSL3	1.54977	0.969704	0.999992	ACYP1	0.563421	0.260126	0.999999	ECT2
668	HOXA7	4.19903	0.720781	0.000353398	CLTC	2.63183	0.330062	0.150572	PPP1CA	4.32489	0.210597	0.000285765	ZNF106	3.45735	0.936503	0.00521742	SEC63	3.59268	0.583693	0.00389378	RPL7L1	5.21756	0.514852	4.53774e-06	MFHAS1	3.64867	2.50951	0.00353335	VNN2	0.990681	0.577633	0.999977	HSPA5	2.97639	0.181803	0.0675806	CCNG2	2.98213	1.04186	0.0610321	GNPDA1	1.54189	0.997864	0.999992	TACC3	0.56335	0.289594	0.999999	CD47
669	CNOT7	4.18694	0.279244	0.000371282	NT5C2	2.63037	0.371387	0.1509	GNPTG	4.3227	0.591876	0.000288351	MTMR3	3.44989	1.45032	0.00535613	MIS18BP1	3.58496	0.579073	0.00400132	CNIH1	5.21673	0.454534	4.55253e-06	MPDU1	3.6395	0.691079	0.00364699	KLF12	0.990627	2.40399	0.999977	RBMX	2.97608	0.198955	0.0675806	PGLS	2.98004	0.562302	0.0613846	GANAB	1.54071	0.323241	0.999992	CDC123	0.561447	0.158375	0.999999	TIMM10
670	CEP70	4.17416	1.13942	0.000391969	UQCRFS1	2.63015	0.146085	0.1509	RHOC	4.3216	1.0982	0.00028952	FOXN2	3.44396	1.3222	0.00546456	CNOT1	3.57415	0.585537	0.00416533	KIT	5.21223	1.3103	4.65847e-06	PYCR2	3.63737	0.492641	0.0036747	FRG1CP	0.989832	0.613388	0.999977	PDIA3	2.96913	0.191256	0.069047	EDF1	2.97887	0.203249	0.0615534	INSIG1	1.54069	0.613509	0.999992	MAPRE2	0.559401	0.304889	0.999999	PSRC1
671	NDUFA10	4.17311	0.254116	0.00039352	MAVS	2.61738	0.477552	0.155992	STK17B	4.32074	1.0419	0.000290376	RAB5B	3.42682	0.727336	0.00580763	INPP5D	3.56638	0.54907	0.00428071	ADI1	5.20897	0.477885	4.73533e-06	SLC6A9	3.62488	5.05587	0.00385189	GSKIP	0.989108	0.561343	0.999977	ZG16B	2.96296	1.29503	0.0703654	MYL12B	2.97297	0.174099	0.0626155	LDHA	1.53689	0.112528	0.999992	CYBRD1	0.558975	0.302942	0.999999	HNRNPUL1
672	TCEAL1	4.16683	0.654414	0.000404262	RPL15P3	2.61541	0.175007	0.15662	ALDH2	4.31411	0.968811	0.000298679	RAB7A	3.42532	0.325498	0.00583693	EHD1	3.56401	1.07799	0.00431447	MCTS1	5.19916	0.498821	4.98579e-06	OPA1	3.62082	1.21895	0.00390757	LINC00869	0.987139	0.514903	0.999977	ARPC3	2.95051	0.211086	0.0730963	EPC1	2.97073	0.819743	0.0628881	VPS8	1.53053	0.878613	0.999992	WDR35	0.556419	1.31382	0.999999	ANKRD11
673	MPHOSPH8	4.16463	0.25344	0.000407896	CRNDE	2.60801	0.357233	0.159624	MIEN1	4.31155	0.381438	0.00030187	ZDHHC3	3.40458	0.888937	0.00627495	NUP50	3.56271	0.816419	0.00433322	FEN1	5.19761	0.933048	5.0211e-06	U2SURP	3.61586	0.385163	0.00397526	UBE2F	0.984904	0.311508	0.999977	INTS10	2.94146	0.49571	0.0750936	PAFAH1B3	2.97066	0.800335	0.0628881	PDIA5	1.52166	0.974039	0.999992	PBX3	0.555821	0.385459	0.999999	ELP5
674	DNAJC19	4.16024	0.223217	0.000415007	ORAI2	2.6037	0.461125	0.161222	COPZ1	4.3092	0.356248	0.000304819	STX7	3.39679	0.633334	0.00644407	MAFG	3.55267	0.748469	0.00449678	MRPS36	5.19739	0.479367	5.0211e-06	PAK1IP1	3.60933	1.00521	0.00406862	BOLA3	0.983232	0.281625	0.999977	SNORD3A	2.94021	2.37621	0.0753093	PFKL	2.96883	0.755205	0.0631958	C17orf89	1.52144	0.1924	0.999992	ODF2L	0.555196	0.450749	0.999999	ZNF395
675	CCT8	4.15617	0.163947	0.000421796	MCU	2.5987	0.947256	0.163302	MFSD1	4.30834	0.230641	0.000305716	TRAPPC1	3.39554	0.184517	0.00646733	RRM1	3.5481	0.746496	0.00456737	KNSTRN	5.19	1.88198	5.21805e-06	SGO1	3.60218	1.70324	0.00417388	POLR2J	0.977035	0.157616	0.999977	MRPS14	2.93664	0.380052	0.0760942	CNOT8	2.95876	0.848389	0.0651087	ERLIN2	1.51694	0.652088	0.999992	ATP2B4	0.554073	0.301692	0.999999	DDT
676	EIF3J	4.15516	0.28956	0.000423233	ATG3	2.59213	0.179584	0.16631	SLC24A4	4.28588	2.20809	0.000335505	KLHL2	3.39499	2.14694	0.00647439	FAM129A	3.54783	1.10373	0.00456816	CFL1	5.17899	0.241573	5.52187e-06	ACYP1	3.59268	0.611279	0.00431764	TNRC6A	0.975567	0.368188	0.999977	MRPS18B	2.92859	0.279509	0.0779145	TPSD1	2.95868	4.51363	0.0651087	MCM2	1.51162	0.671314	0.999992	CBWD5	0.553165	0.463022	0.999999	SPG11
677	N4BP2L1	4.15469	0.482402	0.000423828	HYAL3	2.59161	1.03042	0.16633	STAC3	4.27919	0.935894	0.00034543	LIN7A	3.39484	1.61235	0.0064747	CTDSP1	3.54615	0.730735	0.00459062	ENSA	5.17662	0.312754	5.58544e-06	PRELID3B	3.58929	0.659237	0.00436842	ARF6	0.973912	0.404973	0.999977	HDDC2	2.9243	0.495372	0.0787269	WBSCR22	2.95671	0.537418	0.0654582	RBL2	1.51064	0.535038	0.999992	GALNT7	0.551827	0.429391	0.999999	KIF14
678	PPP1CA	4.15229	0.14514	0.000428024	TUG1	2.59149	0.42089	0.16633	ADGRE5	4.27629	0.473992	0.00034963	CRLF3	3.39175	0.909387	0.00653604	TPM3	3.54081	0.195834	0.00467612	RPL13AP25	5.16122	0.356548	6.0519e-06	DCTN3	3.57019	0.399119	0.00469047	IDS	0.973273	0.531867	0.999977	EAF2	2.9243	0.203881	0.0787269	GSE1	2.95362	0.900625	0.0660386	SPRYD4	1.50239	0.907759	0.999992	MAT2B	0.550507	0.174345	0.999999	M6PR
679	BAALC	4.13154	0.744509	0.00046675	TRIP12	2.58349	0.480622	0.169647	LTBR	4.25498	1.16923	0.000383733	PECR	3.38872	3.34345	0.00660235	COX17	3.51637	0.189017	0.00511061	RPS7P1	5.16117	0.464841	6.0519e-06	FKBP3	3.56442	0.263366	0.0047916	ST3GAL5	0.968388	1.35598	0.999977	MAGOH	2.90678	0.275411	0.0830836	RNF167	2.95334	0.446067	0.0660386	YY1	1.49744	0.360818	0.999992	RP11-203F10.6	0.550369	1.41434	0.999999	FOCAD
680	SPSB3	4.12354	0.483369	0.000482627	LRG1	2.58169	0.802963	0.170363	KYNU	4.2549	0.93285	0.000383733	PLEKHO2	3.38614	1.36701	0.00666155	ADAM15	3.51369	1.03245	0.00515653	BUB1B	5.16067	2.09744	6.06033e-06	DNTTIP2	3.56302	0.578295	0.00481416	RASAL3	0.966325	0.610836	0.999977	XRN2	2.89666	0.373451	0.0855182	ICAM2	2.95242	0.576852	0.0661648	SEC63	1.49439	0.38472	0.999992	EPHA1-AS1	0.547335	0.927231	0.999999	BCL11A
681	CMSS1	4.12049	0.418491	0.000488743	TMEM138	2.58144	0.550503	0.170363	GRK2	4.24997	0.351364	0.000391912	UBL5	3.38186	0.0867894	0.00676302	PTGER2	3.50821	0.916619	0.00525766	RPA2	5.15119	0.548834	6.36715e-06	LSM1	3.56069	0.374206	0.0048538	TRG-AS1	0.963373	0.775541	0.999977	PSMG1	2.8958	0.463422	0.0855738	CNOT2	2.94883	0.475672	0.0667992	PIM1	1.49162	0.346886	0.999992	B3GNTL1	0.546989	0.295707	0.999999	NBPF1
682	QPRT	4.11641	1.05646	0.000497162	CEACAM4	2.57891	0.514436	0.171316	LDHA	4.23604	0.183964	0.00041663	ORAI2	3.37757	0.72151	0.00685666	SEC16A	3.50719	1.19259	0.00527481	IFI16	5.14639	0.675207	6.52412e-06	APEH	3.55674	0.625804	0.00492413	MSN	0.963187	0.0899122	0.999977	TRAPPC2L	2.89575	0.33438	0.0855738	HNRNPH3	2.94845	0.31075	0.0668115	ARPC1B	1.49099	0.0990936	0.999992	ROBO3	0.546807	0.861029	0.999999	ZMYM4
683	DENR	4.11153	0.332918	0.000507137	MCM3	2.57597	0.33592	0.172485	NCOA4	4.19916	0.205869	0.00048931	TRIQK	3.37302	1.05642	0.00696441	HMGN1	3.50643	0.139121	0.00528677	NOL7	5.13165	0.436231	7.03906e-06	PSMD9	3.55596	1.16736	0.00493554	DDX24	0.957482	0.2572	0.999977	SLC25A29	2.89432	0.772535	0.0858674	TSPAN7	2.94069	2.11218	0.0682928	MGLL	1.48973	0.450933	0.999992	STXBP3	0.546188	0.364916	0.999999	MANBA
684	RP11-556E13.1	4.09375	1.219	0.00054659	APPL1	2.57501	0.424184	0.172816	SSR1	4.19527	0.288185	0.000497318	NCF1	3.36273	2.13785	0.00721901	PKP4	3.50026	1.3218	0.00540756	LARP7	5.12458	0.318335	7.29956e-06	FANCI	3.55237	1.25645	0.00499688	TSC1	0.952801	0.518532	0.999977	LRPAP1	2.88672	0.236794	0.0878697	SF3B2	2.93125	0.505724	0.0701111	GLS	1.48846	0.623319	0.999992	NFU1	0.544406	0.222939	0.999999	RPN1
685	RPF1	4.07753	0.396893	0.000582386	CTA-331P3.1	2.56648	0.595488	0.17697	GIMAP8	4.19462	3.59737	0.000498291	PLCL2	3.34732	2.31331	0.00758309	MVP	3.4967	1.13467	0.00547713	TPX2	5.11853	1.47334	7.52854e-06	EIF4E	3.54935	0.639828	0.00504462	PDHB	0.951209	0.206514	0.999977	PROM1	2.88618	1.35777	0.0879223	FMNL1	2.92163	0.825134	0.0722049	PGM1	1.488	0.641014	0.999992	MRPS31	0.543991	0.319104	0.999999	GOLGA8B
686	TBCC	4.07488	0.519594	0.000588693	RPS2P5	2.56304	0.607709	0.178424	CLTA	4.17926	0.246163	0.000532197	ETS1	3.34605	1.95935	0.00761434	RAB7A	3.49585	0.283204	0.00548814	MRPL11	5.11756	0.637498	7.55812e-06	TSPAN17	3.5477	2.29293	0.005073	DNAJC15	0.950429	0.172329	0.999977	NDUFA12	2.87674	0.16172	0.0903326	PSME1	2.92116	0.197886	0.0722049	TBC1D5	1.4873	0.716059	0.999992	PEMT	0.541055	0.502479	0.999999	FLVCR1
687	DHRS7	4.07417	0.212864	0.000590119	HSPA1A	2.55985	0.277049	0.179607	DUSP3	4.17731	0.936699	0.0005363	WDR26	3.32675	0.842514	0.00813148	H6PD	3.4906	1.23129	0.00559398	GRHPR	5.11172	0.53054	7.78583e-06	PFDN6	3.54466	0.582776	0.0051252	PIP4K2A	0.949035	0.551175	0.999977	ZNRD1	2.87659	0.470589	0.0903326	CCT6A	2.92113	0.348708	0.0722049	RP3-417G15.1	1.48222	0.548061	0.999992	UBE2E3	0.540687	0.21041	0.999999	RP4-568C11.4
688	MPLKIP	4.07178	0.294227	0.000595831	TCEAL3	2.55812	0.606676	0.180349	ATP6V1E1	4.1719	0.367844	0.000548697	GRB2	3.32467	0.413381	0.00818097	MEGF9	3.48156	1.22286	0.00577333	RP11-425L10.1	5.1094	0.397275	7.87267e-06	MXI1	3.54355	1.31522	0.00514353	LYPLA2	0.949012	0.326956	0.999977	EMC6	2.86933	0.426166	0.092327	GNAQ	2.92057	0.55754	0.0722602	NFAM1	1.47644	0.899403	0.999992	CRBN	0.53757	0.178456	0.999999	IDE
689	LINC01481	4.0654	0.586166	0.000610795	NAA20	2.55455	0.218684	0.182057	GAPT	4.16823	0.474215	0.000556081	ATP6V1E1	3.29769	0.357508	0.0089802	ATAD2	3.47473	1.08593	0.00591481	MRPL16	5.1083	0.489147	7.88982e-06	NFIA	3.54181	3.17394	0.0051674	CDKN2D	0.944683	0.458607	0.999977	RAB7A	2.85974	0.258542	0.0946349	SHKBP1	2.91757	0.719726	0.072882	SPARC	1.47633	0.293588	0.999992	NACA2	0.53677	1.2461	0.999999	EZH2
690	AAMDC	4.0636	0.451667	0.000615153	TMBIM4	2.55211	0.12653	0.183179	MAP2K1	4.15152	1.35573	0.000597213	TNFSF10	3.29444	0.777465	0.00907608	LARP4B	3.47399	1.13265	0.00592785	TM4SF1	5.1006	1.7351	8.20747e-06	EIF5A	3.53312	0.233482	0.00532992	NDUFB4	0.94379	0.0654114	0.999977	MYC	2.84077	0.256466	0.100227	AKR1A1	2.91175	0.403789	0.0741017	GBE1	1.47409	0.613962	0.999992	ZNF271P	0.536725	0.262699	0.999999	SRSF9
691	CREB3L4	4.05587	0.749533	0.00063462	TMEM50B	2.54842	0.396374	0.184971	PLXDC2	4.14163	1.77767	0.000622433	CAPNS1	3.28977	0.360715	0.00921119	TBC1D2B	3.46224	1.42069	0.0061749	ERP29	5.09699	0.272225	8.35527e-06	POLR2H	3.52569	0.514244	0.00547801	GALM	0.943309	1.28666	0.999977	TPRKB	2.84021	0.210556	0.100294	IL5RA	2.91064	2.96317	0.0742881	PNRC1	1.47325	0.257223	0.999992	NDUFV2P1	0.535644	1.37114	0.999999	PML
692	SVOPL	4.05405	1.07273	0.000638792	MCM6	2.54596	0.49333	0.186117	FAM101B	4.1405	0.387912	0.000624933	NPL	3.2888	1.60356	0.00923448	CRTAP	3.45971	0.42929	0.00622596	PHF19	5.08915	1.12496	8.69789e-06	PSMG3	3.52437	0.670636	0.00550198	C1orf56	0.943162	1.13823	0.999977	YWHAQ	2.83797	0.244446	0.100777	MEST	2.91003	0.825536	0.0743566	ADAM17	1.4708	0.583119	0.999992	EXOSC8	0.533451	0.141162	0.999999	LARP1
693	CCS	4.04137	0.40467	0.000672618	RPS27AP16	2.54444	0.22777	0.186773	PSMD4	4.13886	0.274881	0.000628868	ZDHHC17	3.28785	1.34739	0.00926142	SLC15A2	3.45031	1.17874	0.00643219	PMF1	5.08883	0.733993	8.69899e-06	FAM13A	3.52089	2.82609	0.00557094	TNFSF14	0.941763	1.15423	0.999977	NDUFAF2	2.83572	0.632224	0.101376	OS9	2.90804	0.416706	0.0747554	MCTP1	1.46852	1.00829	0.999992	SCOC-AS1	0.53345	0.460168	0.999999	TEX2
694	VDAC3	4.03295	0.14751	0.000694546	STXBP2	2.54073	0.176274	0.188601	SAT2	4.13225	0.636293	0.000646645	MAP3K3	3.2868	1.65213	0.00929014	ANXA4	3.44924	0.504086	0.00645025	AURKAIP1	5.08867	0.412596	8.69899e-06	MED21	3.52037	0.676867	0.00557821	STK10	0.941246	0.416746	0.999977	ENSA	2.82312	0.197079	0.10533	JARID2	2.8977	0.874256	0.0770509	XBP1	1.46851	0.101873	0.999992	UNC50	0.532948	0.307035	0.999999	CITED4
695	MRPL15	4.02949	0.317533	0.000704405	TXNDC12	2.53685	0.253557	0.19006	PTPN18	4.12484	0.866949	0.000666633	GYS1	3.28331	1.59933	0.00939474	OGT	3.44857	0.406753	0.00646259	SYNGR1	5.0797	0.294373	9.10861e-06	MYBL2	3.51918	1.6693	0.00559965	OTUD6B-AS1	0.940858	0.268673	0.999977	RP11-371A22.1	2.82086	0.237207	0.105958	CCT7	2.8976	0.365039	0.0770509	MGAT5	1.45982	1.06907	0.999992	IDNK	0.532735	0.471637	0.999999	UBL3
696	ARGLU1	4.02788	0.242191	0.000707437	MPG	2.53348	0.196405	0.191734	FAM49A	4.12153	2.05781	0.000675667	PFKFB2	3.26675	2.82202	0.00993923	OSCAR	3.44475	1.05218	0.00654696	HPF1	5.07891	0.857366	9.13564e-06	C14orf119	3.51752	0.290228	0.00563118	RDH11	0.938846	0.321146	0.999977	NEDD8	2.80774	0.152993	0.11013	PKIG	2.89546	0.945168	0.0775001	ACAT1	1.45939	0.317629	0.999992	CCNA1	0.531076	0.355481	0.999999	GALNT14
697	RNF24	4.02774	0.245447	0.000707437	NKTR	2.5328	0.359109	0.191943	ORMDL1	4.11543	0.239987	0.000693173	TRIOBP	3.24903	1.06631	0.0105265	KDELR2	3.43295	0.396033	0.00681529	SS18L2	5.07485	0.578573	9.32154e-06	DHRS13	3.49923	2.15999	0.00600879	ABHD17A	0.938516	0.784629	0.999977	LYRM5	2.78899	0.533403	0.116582	RARRES3	2.89286	0.675065	0.0780641	XPO1	1.45864	0.365493	0.999992	CNST	0.529872	0.421847	0.999999	IKZF4
698	VPS72	4.01529	0.449441	0.000744435	PA2G4	2.52406	0.123456	0.196282	LGALS9	4.11506	0.326813	0.000693658	TNNI2	3.24162	2.37564	0.0107846	FAM111A	3.43276	0.848268	0.00681612	PSMB3	5.07262	0.244195	9.42009e-06	KIF9	3.49596	1.12904	0.00607888	KIF2A	0.936779	0.682725	0.999977	NPM3	2.78764	0.38382	0.116941	DCAF7	2.89247	0.505421	0.0780799	MOGS	1.45716	0.764941	0.999992	WDR61	0.527511	0.161667	0.999999	LSM3
699	AAK1	4.0151	0.291941	0.000744594	PHF10	2.52156	0.681735	0.197347	P2RX7	4.11324	2.56346	0.00069789	PSEN1	3.22721	0.596131	0.0113121	DEF6	3.42771	0.739334	0.00692838	NFU1	5.0553	0.649674	1.03045e-05	RIOK3	3.49273	0.893568	0.00614495	SRP19	0.935394	0.235659	0.999977	ITPA	2.78472	0.411969	0.11787	IST1	2.88988	0.614833	0.0786472	RPSAP58	1.4554	0.623051	0.999992	CTC-524C5.2	0.527182	0.591632	0.999999	CD68
700	TMED3	4.00809	0.349035	0.000765602	GNPDA1	2.52063	0.957292	0.197703	CTDSP1	4.09808	0.733281	0.000744546	FCGR1A	3.22574	0.797672	0.0113651	GNAI3	3.42131	0.44435	0.00708561	RUVBL2	5.0464	0.593753	1.07832e-05	ATAD2	3.48867	1.13923	0.00622708	ABT1	0.933061	0.303439	0.999977	GPM6B	2.7831	3.33848	0.11833	HIST1H2BD	2.88207	1.42988	0.0804591	WDR61	1.45453	0.210779	0.999992	AP000936.1	0.526883	1.79582	0.999999	ARF6
701	NUDCD2	3.99382	0.32759	0.000811144	EEF1B2P3	2.51918	0.522035	0.198203	RALB	4.08443	0.5882	0.000788971	PRCP	3.21594	0.703988	0.0117288	SOS2	3.41871	1.33353	0.00714799	NUP37	5.04038	0.897802	1.11146e-05	DCAF11	3.47894	0.989023	0.00644934	PCID2	0.93018	0.320269	0.999977	PMVK	2.78034	0.433114	0.119208	ERGIC3	2.88139	0.315484	0.0805034	FMC1	1.45395	0.314963	0.999992	RP13-585F24.1	0.526154	1.30412	0.999999	CLDN12
702	POLD2	3.99019	0.405163	0.000822129	METTL26	2.51915	0.199357	0.198203	RNF149	4.07069	0.720708	0.00083475	GMIP	3.21146	1.26221	0.0118917	ALDOC	3.41861	2.15775	0.00714799	SLC38A1	5.03878	0.977235	1.11947e-05	MND1	3.47841	1.03429	0.00645812	IGLL5	0.929539	0.713861	0.999977	TMEM11	2.77468	0.391927	0.12117	SNRNP27	2.88125	0.525845	0.0805034	SQLE	1.4513	0.909804	0.999992	RPS2P55	0.524985	1.44355	0.999999	MSL1
703	ERCC1	3.98883	0.397709	0.000825835	GSPT1	2.51684	0.503482	0.19934	TMBIM1	4.07002	0.479181	0.000835926	PREX1	3.20613	1.36556	0.012095	PDZD8	3.41438	1.02627	0.00724774	STRAP	5.02512	0.474455	1.19926e-05	BCL2L12	3.45015	0.861144	0.00713684	SCNM1	0.929042	0.163207	0.999977	MEA1	2.76916	0.266012	0.123109	RALBP1	2.88002	0.759356	0.0807359	LGALS3BP	1.44361	0.493861	0.999992	RPL21P11	0.524767	1.55787	0.999999	HNRNPLL
704	SNHG1	3.96525	0.325913	0.000906254	TRIM14	2.5121	0.930533	0.201866	HSD17B11	4.05823	0.199944	0.000878205	NINJ2	3.20285	0.942515	0.0122199	FCGR1B	3.41249	1.84049	0.0072939	MPHOSPH6	5.01505	0.699893	1.2608e-05	MRPS21	3.44616	0.173884	0.0072384	SELM	0.926732	1.99001	0.999977	EPB41L4A-AS1	2.75673	0.532227	0.127465	NT5C3A	2.87361	0.632408	0.0823108	RASGRP2	1.44353	0.231614	0.999992	RPL12P47	0.521508	1.21256	0.999999	RP11-582E3.6
705	ADRB2	3.96342	0.69994	0.000912655	EIF3D	2.51118	0.14807	0.202224	LAMTOR1	4.05298	0.194673	0.000897373	EGLN1	3.19895	1.3529	0.0123752	NDRG1	3.41153	0.670364	0.00731565	POLR2G	5.00949	0.284918	1.29468e-05	WDR26	3.44222	0.918622	0.00733552	GTF2B	0.926083	0.231331	0.999977	RSL1D1	2.7538	0.165528	0.128474	TBCC	2.86606	0.808235	0.0840439	SPG20	1.44224	0.331937	0.999992	INTS6-AS1	0.521392	1.05314	0.999999	PTPRJ
706	TATDN1	3.96022	0.418364	0.0009244	RP11-864N7.2	2.51039	0.176787	0.202504	MX2	4.02666	1.39928	0.000999502	RIOK3	3.19259	0.80756	0.0126172	MIER1	3.40376	1.04491	0.00751825	KIF2C	4.99925	2.09502	1.36378e-05	CCDC28B	3.43958	0.993371	0.00740252	DPP4	0.924071	4.10714	0.999977	LAMA5	2.74753	2.32004	0.130811	TLE4	2.86395	1.20848	0.0845195	CBWD1	1.44147	0.399703	0.999992	TNNT3	0.520159	1.50303	0.999999	ALPK1
707	RAB4A	3.95863	0.505877	0.000929997	NUDT21	2.50697	0.293429	0.204135	PTEN	4.02142	0.568447	0.00102019	HIPK1	3.18299	0.775083	0.013014	THBS4	3.40318	2.89	0.00752993	C4orf3	4.99566	0.236908	1.38777e-05	FAM83D	3.43721	2.80662	0.00745824	FCRL3	0.923279	3.97392	0.999977	MFSD10	2.73968	0.267869	0.133746	BAG1	2.85722	0.695061	0.0862465	MAPKAPK2	1.44096	0.635889	0.999992	PSMG4	0.518666	0.233022	0.999999	ADPGK
708	QTRT1	3.95778	0.654268	0.000932357	RPLP0P6	2.49327	0.535464	0.210945	CALM3	4.00892	0.23348	0.00107289	IFRD1	3.18173	0.884659	0.0130647	MCTP1	3.39869	1.34016	0.0076399	NME4	4.99026	0.477751	1.42545e-05	SRSF7	3.43652	0.173651	0.00747248	MINOS1	0.914614	0.122301	0.999977	DNAJC9	2.73923	0.442399	0.133746	TUFM	2.84991	0.327648	0.0878988	QARS	1.4409	0.287397	0.999992	AMZ2	0.517771	0.318809	0.999999	ENOSF1
709	LYRM1	3.95745	0.517372	0.000932873	SMCO4	2.49129	0.603876	0.211944	TRMT1	3.99473	0.45645	0.00113723	SPTBN1	3.18155	1.23292	0.0130672	TMEM141	3.38867	0.613497	0.0079087	RNF7	4.98431	0.365804	1.46827e-05	KIF2C	3.43438	1.63074	0.00751974	FAM102A	0.914313	2.06009	0.999977	RP11-1143G9.4	2.73918	0.202046	0.133746	SSBP2	2.8476	0.600951	0.0884509	DGKZ	1.44033	0.538901	0.999992	AC144530.1	0.517146	0.796078	0.999999	IRAK3
710	MRPL22	3.94819	0.221497	0.000967337	NXF3	2.48706	1.29082	0.213964	SNAP23	3.98968	0.404678	0.00116069	ANAPC15	3.16942	0.412234	0.0135764	CTC-510F12.4	3.38108	1.65289	0.00810248	PIN4	4.98292	0.387578	1.47712e-05	SUGT1	3.43423	0.474941	0.00751974	IDI1	0.905917	0.208506	0.999977	EIF6	2.73764	0.216961	0.134116	LSM2	2.83766	0.31562	0.09116	MSRA	1.43875	0.450551	0.999992	CCDC25	0.516837	0.333035	0.999999	NLRC4
711	LTBP1	3.93852	1.04207	0.00100467	ANAPC5	2.4855	0.251533	0.214709	SH3KBP1	3.98888	0.518486	0.00116357	ARHGAP24	3.15464	2.90945	0.014239	MCM6	3.38094	0.734534	0.00810248	EMC4	4.9784	0.364664	1.51022e-05	IMMP1L	3.43135	0.554925	0.00759223	BLOC1S2	0.904922	0.248392	0.999977	SNHG1	2.73756	0.41702	0.134116	PQBP1	2.83487	0.528967	0.0917771	NUFIP2	1.43872	0.525161	0.999992	RICTOR	0.515882	0.475197	0.999999	TCF19
712	CD244	3.93802	0.868952	0.00100616	SEC23B	2.48353	0.43229	0.215599	CATSPER1	3.98801	2.16125	0.00116682	MAP1LC3A	3.14856	1.34275	0.0145002	SAT1	3.38057	0.158647	0.00810909	RP11-761N21.2	4.97548	0.355655	1.53136e-05	PSMG1	3.42857	0.443892	0.00766561	MYO1F	0.904197	0.183256	0.999977	FUNDC2	2.73559	0.414222	0.134742	HAGHL	2.83434	1.08821	0.0918352	G3BP2	1.43562	0.35321	0.999992	GOLGA8A	0.51426	0.469151	0.999999	KBTBD7
713	NSMCE1	3.93391	0.285811	0.00102291	GSDMD	2.48344	0.347414	0.215599	MBNL1	3.98311	0.374162	0.00119012	ZBTB8OS	3.14791	0.412576	0.014526	NFATC2IP	3.3768	0.714093	0.00821631	SMS	4.97396	0.668991	1.54157e-05	SRP19	3.42285	0.428431	0.00779937	PRPF38B	0.903063	0.252376	0.999977	CYCS	2.73438	0.187043	0.134977	AF064858.8	2.83123	1.8476	0.092542	AHCY	1.43557	0.379999	0.999992	ECHDC2	0.513578	0.76724	0.999999	MATN2
714	PMVK	3.92872	0.394389	0.00104274	YY1	2.48297	0.332451	0.215702	UNC119	3.96621	1.41498	0.00127327	KIDINS220	3.14584	0.963069	0.0146222	BCL6	3.37406	1.65611	0.00828475	VRK1	4.97237	0.679549	1.55252e-05	PCBD2	3.41732	1.57678	0.00794956	VPREB3	0.901732	1.58964	0.999977	PTRH2	2.71846	0.517982	0.141344	ZKSCAN1	2.83119	0.588507	0.092542	UGGT1	1.43552	0.825938	0.999992	FRMD4B	0.512658	0.66323	0.999999	VASP
715	SDR39U1	3.92177	0.40889	0.00107254	MRPS34	2.48071	0.21179	0.21672	LAMP1	3.96163	0.429876	0.00129568	ATP11A	3.13972	1.28271	0.0149056	VAMP3	3.37338	0.659977	0.00830056	EDF1	4.97138	0.232701	1.55862e-05	SIAH2	3.41704	1.30703	0.00795269	MBP	0.901354	0.390311	0.999977	SF3B6	2.71609	0.153096	0.142207	WIPF1	2.83094	0.484172	0.092542	MIS18BP1	1.43138	0.383674	0.999992	BZW2	0.512588	0.202551	0.999999	DOCK2
716	FAM92A1	3.9049	1.55449	0.00114603	FKBP4	2.47752	0.409063	0.218482	CHMP3	3.95203	0.439315	0.00134526	MOB3A	3.13848	1.12004	0.0149617	PGP	3.36955	1.08103	0.00841193	TMEM126A	4.9668	0.571674	1.59403e-05	KAT2B	3.39076	2.01871	0.008723	RASA3	0.896326	1.02291	0.999977	ARPC1B	2.71532	0.156241	0.142383	RSRP1	2.82766	0.363788	0.0933084	RP11-478C6.4	1.43108	0.680982	0.999992	AL592183.1	0.512138	0.824971	0.999999	CCDC14
717	WBSCR22	3.90228	0.313393	0.00115709	SF3B5	2.47605	0.109571	0.219205	GTSF1	3.95027	0.370607	0.00135404	BTG2	3.12894	0.66425	0.0154226	C12orf29	3.36922	1.1386	0.00841726	PPIH	4.95803	0.566209	1.6618e-05	MTCO1P12	3.38896	0.243382	0.00877493	LCP2	0.894362	0.22457	0.999977	STXBP2	2.71458	0.271793	0.142396	KIF5B	2.82113	0.494076	0.0950395	TTC17	1.42742	0.372955	0.999992	HTRA3	0.512081	0.966764	0.999999	PHIP
718	JAGN1	3.89789	0.468008	0.00117753	MAPKAPK3	2.47545	0.248041	0.219392	HSBP1	3.94185	0.154418	0.00140072	NUMB	3.12868	0.683303	0.0154295	KANSL3	3.35826	1.25764	0.00873394	MEA1	4.95539	0.442875	1.6826e-05	MRPS10	3.38783	0.573612	0.00880549	SLC2A3	0.893245	0.433221	0.999977	C9orf43	2.71164	1.07793	0.143511	CPNE1	2.82026	0.468348	0.0952045	PRKCSH	1.42706	0.282568	0.999992	WSB1	0.511918	0.132771	0.999999	S1PR4
719	CLDN10	3.89499	1.40434	0.00118883	AB019441.29	2.46994	0.423166	0.222471	KCNE3	3.9414	0.90689	0.00140146	MIIP	3.12854	0.794791	0.0154296	ATP6V0D1	3.35598	0.375827	0.00880143	SRP72	4.95398	0.420455	1.69284e-05	PMPCB	3.3827	0.446303	0.00895485	RP5-1180E21.5	0.893081	1.63382	0.999977	EIF1AY	2.70968	0.332607	0.144205	MFF	2.81763	0.509963	0.0958911	PIGB	1.42161	0.677913	0.999992	NARS2	0.510844	0.558926	0.999999	TM6SF1
720	CTA-293F17.1	3.88904	1.83688	0.00121616	SRSF1	2.46925	0.181135	0.222678	TMEM170B	3.93695	1.3271	0.00142645	YPEL5	3.12172	0.334348	0.0157851	RIOK3	3.35547	0.780418	0.00881284	CYC1	4.9529	0.360446	1.70024e-05	TTC1	3.37678	0.348529	0.00913263	TRAF1	0.891982	2.08251	0.999977	FLNB	2.70732	1.34608	0.14508	ARHGAP4	2.81699	0.79135	0.0959884	RNF10	1.41793	0.401135	0.999992	EAF2	0.510719	0.12542	0.999999	MLKL
721	RASSF1	3.8853	0.452153	0.00123355	URI1	2.46677	0.554765	0.223858	UBE2D3	3.93591	0.177516	0.00143138	GLT1D1	3.11941	3.30271	0.0159022	AGL	3.34997	1.72015	0.00897951	DECR1	4.95265	0.383303	1.70046e-05	MED31	3.37092	0.75515	0.00931772	C12orf65	0.888242	0.33661	0.999977	EBPL	2.70668	0.389833	0.145173	HNRNPR	2.81642	0.366313	0.0960628	ALDH3B1	1.41711	0.475916	0.999992	FTCDNL1	0.509715	0.977472	0.999999	KIF1B
722	CFAP36	3.87299	0.659372	0.00129212	AP5B1	2.46014	1.37603	0.227854	APOBR	3.93549	1.45284	0.00143266	STXBP5	3.11808	1.12894	0.0159602	TUG1	3.34458	0.602501	0.00914608	COPS3	4.94583	0.502873	1.75503e-05	POLR2J	3.36574	0.252431	0.00947682	SARS	0.886986	0.286502	0.999977	MCTS1	2.7037	0.296633	0.146202	SAP18	2.81605	0.198552	0.0960772	ZC3H3	1.41689	1.24796	0.999992	RP5-827C21.4	0.509254	0.844965	0.999999	AC011513.4
723	IMMP1L	3.87102	0.390295	0.00130167	PKP4	2.45826	0.928776	0.228115	UBE2L3	3.91971	0.317885	0.00152586	RAB6A	3.11474	0.834585	0.0161349	ORMDL2	3.33895	0.433886	0.00930729	TAF9	4.94238	0.321862	1.7843e-05	ATP6V1A	3.36375	0.964089	0.00953941	ARHGEF1	0.886545	0.583774	0.999977	CARHSP1	2.69868	0.412239	0.148267	ETV6	2.81453	0.869552	0.0964394	ALDH4A1	1.41634	1.73578	0.999992	RAD51-AS1	0.506879	1.1621	0.999999	RAB11FIP2
724	PWP1	3.8709	0.381431	0.00130167	ARRDC1	2.45812	0.389893	0.228115	STX11	3.91323	1.75815	0.00156466	HBA1	3.11364	0.0188476	0.0161798	CTDSPL	3.33801	2.13634	0.00933374	TM7SF3	4.93846	0.502896	1.81628e-05	FAM133B	3.3568	0.445586	0.0097582	RASA2	0.886244	0.801464	0.999977	LINC00958	2.693	3.158	0.150497	METTL7A	2.81292	0.576116	0.0967534	RBM12	1.41542	0.689469	0.999992	ANKRD12	0.50665	0.225208	0.999999	COMMD1
725	TFPT	3.87055	0.581814	0.00130274	TTC3	2.45704	0.327503	0.228518	2019-09-02	3.91237	0.40833	0.00156896	MIDN	3.11081	0.931012	0.0163223	SLC22A15	3.33772	1.70328	0.00933828	TMEM106C	4.93493	0.803277	1.8474e-05	ARPC1A	3.3512	0.589182	0.0099453	ABLIM1	0.883824	2.07408	0.999977	SEC13	2.68902	0.335491	0.152143	NTPCR	2.81285	0.686246	0.0967534	SNHG16	1.4122	0.433713	0.999992	ZNF277	0.504708	0.53504	0.999999	TBC1D1
726	MRPL21	3.86696	0.213551	0.00131889	PRCP	2.45277	0.427343	0.230683	TRIM22	3.90554	0.635686	0.00161117	KIAA0930	3.09212	0.662474	0.0172877	CTA-331P3.1	3.32768	0.791477	0.0096761	MTCH2	4.92758	0.487012	1.91604e-05	TROAP	3.35044	1.84588	0.00996646	PARP14	0.883816	0.793806	0.999977	C8orf59	2.68801	0.157451	0.152441	JUND	2.81161	0.782548	0.0970297	GRPEL1	1.41066	0.299301	0.999992	ORC5	0.504302	0.641423	0.999999	TBC1D2B
727	ITM2C	3.86648	0.220407	0.00132074	GSN	2.45143	0.194665	0.231356	CD63	3.90182	0.14385	0.00163474	MAP2K1	3.09157	1.20654	0.0173121	HIPK2	3.32694	1.05389	0.00969655	SEPW1	4.92535	0.44188	1.93574e-05	SS18L2	3.35026	0.369555	0.00996678	CXCR1	0.882415	1.1511	0.999977	SFXN4	2.68697	0.657983	0.15259	ADGRE2	2.80949	1.20446	0.0975757	SLC38A10	1.40896	0.600012	0.999992	MRPL45	0.503974	0.330809	0.999999	IGHA2
728	DCAF13	3.86207	0.318911	0.0013432	NUP210	2.45081	0.586623	0.231564	ARPC4	3.88271	0.391812	0.00175819	LRRC25	3.08273	1.54123	0.0178037	PPP1R12A	3.32484	0.425349	0.00975889	TXNDC12	4.92148	0.555322	1.97221e-05	TBC1D7	3.34396	1.02521	0.010171	C1orf21	0.88206	0.692372	0.999977	RPP40	2.67669	0.870315	0.157189	ATP2C1	2.80612	0.834708	0.0984095	MCU	1.40808	0.882019	0.999992	RP11-114H7.1	0.502881	1.35607	0.999999	EFCAB14
729	NOB1	3.86025	0.517948	0.0013516	C17orf89	2.44564	0.187798	0.233978	HTATIP2	3.86251	0.809943	0.00190531	KIAA1033	3.07963	0.834279	0.017967	VPS26B	3.32371	1.01477	0.00979319	PHF5A	4.91762	0.672706	2.00914e-05	STAU1	3.34267	0.968564	0.0102056	ALAS2	0.880235	0.2665	0.999977	PARP4	2.67565	0.265979	0.157511	NOL7	2.80211	0.383878	0.0994456	ESYT2	1.40789	0.303079	0.999992	FBXO22	0.50242	0.309981	0.999999	GALNS
730	MMP2	3.84713	1.85121	0.00142437	TCEAL4	2.44511	0.21956	0.234118	TXNDC12	3.85497	0.408389	0.00196332	MYO5A	3.07535	1.67822	0.018211	LIN7A	3.32352	1.5859	0.00979452	VPS29	4.916	0.246775	2.02353e-05	TCEAL9	3.34146	0.829211	0.0102378	CCR5	0.880008	1.91025	0.999977	GLA	2.66977	0.425422	0.159786	BRD3	2.79973	1.06499	0.100084	CAV1	1.40598	0.897991	0.999992	MFAP4	0.5007	0.804192	0.999999	BEX3
731	NMRAL1	3.83557	0.475358	0.00148953	TMEM14C	2.44286	0.17457	0.235202	ATP1B3	3.8546	0.335901	0.00196465	STK17A	3.07336	1.07961	0.0183248	CPNE1	3.32129	0.362434	0.00986216	SPCS1	4.91218	0.230231	2.06103e-05	GSPT1	3.33707	0.742758	0.0103944	PSMC4	0.879729	0.239739	0.999977	TMEM14B	2.66929	0.218291	0.15985	TRAPPC6A	2.79264	0.43346	0.102189	RPL12P4	1.40571	0.41382	0.999992	H2AFY	0.500547	0.0368088	0.999999	DNAJC3
732	TSPAN32	3.83382	0.398923	0.0014987	HIPK1	2.44097	0.529216	0.236052	CBR1	3.85337	0.692562	0.00197286	IPCEF1	3.06959	2.71277	0.0185415	NUP214	3.30584	0.450719	0.0103883	TTK	4.90606	1.97065	2.12391e-05	FAM65C	3.33577	4.19723	0.0104369	TAP2	0.873611	0.827976	0.999977	PSMA5	2.66886	0.260634	0.159888	CHD6	2.79137	1.07394	0.102406	DDB1	1.40182	0.447785	0.999992	DLGAP1-AS1	0.499085	0.922018	0.999999	PTPN1
733	MRPL43	3.83376	0.311632	0.0014987	JAG1	2.4396	1.61113	0.236763	C4orf48	3.84606	0.361689	0.00203092	ARHGAP45	3.06491	0.670301	0.0188099	EGR1	3.30385	0.692611	0.0104507	TSTD1	4.90337	0.422951	2.15077e-05	MRPL21	3.3234	0.254489	0.0108707	HSPB11	0.873187	0.12024	0.999977	PGLS	2.65744	0.371555	0.16523	DBN1	2.79031	2.08	0.102584	LIPE-AS1	1.40105	0.821797	0.999992	RPL34P27	0.497327	1.51016	0.999999	CLEC4D
734	MAGED2	3.82612	0.451386	0.0015424	CD68	2.43881	0.586595	0.236898	FKBP15	3.84441	1.657	0.00204287	MCU	3.06415	1.19571	0.0188495	ARHGAP30	3.30121	0.612827	0.0105439	ACTL6A	4.89433	0.775541	2.24944e-05	FAM114A2	3.32193	1.37206	0.0109202	SNX20	0.872123	0.408852	0.999977	SNRPD3	2.65468	0.166556	0.166239	TBC1D10C	2.78997	0.863833	0.102584	CPNE2	1.39966	0.753874	0.999992	TMEM220	0.497222	0.438586	0.999999	VAMP1
735	OLA1	3.82611	0.307762	0.0015424	KHDRBS1	2.43087	0.236935	0.24184	SH3BP2	3.8343	1.15025	0.0021198	EIF4G3	3.0638	0.740325	0.0188632	SLC1A4	3.2923	1.29054	0.0108655	MTIF3	4.89332	0.378125	2.25839e-05	CTD-3154N5.2	3.31742	4.69871	0.0110725	C6orf1	0.869302	0.409909	0.999977	PTTG1IP	2.65354	0.299928	0.166631	DEPTOR	2.78986	1.37707	0.102584	RPL13AP25	1.39728	0.169401	0.999992	LINC01475	0.496347	2.16364	0.999999	VPS8
736	TOX	3.82535	1.16534	0.00154625	PPP1R14B	2.43076	0.553433	0.24184	CD55	3.83155	0.588085	0.00214181	PCED1B-AS1	3.05266	0.682028	0.0195273	KIAA1109	3.28162	1.49956	0.0112672	SERPINB6	4.8928	0.625353	2.26183e-05	FOXO3	3.31674	1.41284	0.0110925	SMAGP	0.868463	1.3209	0.999977	EEF1E1	2.65304	0.261136	0.166701	PTGES3	2.78847	0.213063	0.102926	MIR1244-2	1.39533	0.280143	0.999992	RFTN1	0.494772	0.715917	0.999999	BUB1B
737	MPP1	3.80369	0.261912	0.001684	LMNB1	2.4244	0.408689	0.24592	ATP1A1	3.83098	0.543372	0.00214497	PIAS1	3.04717	0.548899	0.0198703	HIPK3	3.28118	0.918469	0.0112786	RRM1	4.8845	0.959079	2.35387e-05	TM9SF3	3.31264	0.571538	0.0112495	SUN2	0.866763	0.234646	0.999977	ATRAID	2.64934	0.200096	0.16801	POLR2E	2.76462	0.398682	0.110332	FAM208B	1.39473	1.20886	0.999992	ARHGAP15	0.493934	0.151971	0.999999	PDCD6IP
738	BCAP31	3.79972	0.175722	0.00170918	PTPN7	2.41913	0.222936	0.249308	DPEP2	3.82719	0.990331	0.00217648	GPAT3	3.04323	2.81022	0.0201156	NCKAP1L	3.27758	0.32463	0.0114109	RAP1B	4.88247	0.355728	2.37547e-05	ERFE	3.30287	4.83118	0.0116418	ZFAND2A	0.866291	0.501436	0.999977	SH3D21	2.63901	1.58189	0.172859	EIF2AK4	2.76192	0.750255	0.111141	HSD17B12	1.3932	0.386563	0.999992	PTMS	0.492059	0.562569	0.999999	DEPDC1B
739	RNF130	3.79092	0.191973	0.00176779	DAZAP2	2.41781	0.0985719	0.250017	SERPINB6	3.82283	0.433831	0.00221057	WDFY3	3.03934	2.51305	0.0203597	UBE2W	3.27649	0.810477	0.011449	MTF2	4.87383	0.558851	2.47898e-05	ABCC4	3.30081	1.99206	0.0117063	CRIP1	0.865365	1.6543	0.999977	PET100	2.62765	0.159996	0.178368	ECHS1	2.7613	0.360835	0.111243	SPIDR	1.39305	0.754989	0.999992	SUPV3L1	0.491427	0.764637	0.999999	COPB2
740	TAF9	3.78399	0.168306	0.00181671	CLPTM1L	2.41506	0.533079	0.251666	CTNNA1	3.81192	0.821696	0.00230773	SNRK	3.02665	1.05226	0.0211795	MAP2K1	3.2752	1.22703	0.0114949	FRG1	4.86376	0.416956	2.60572e-05	SNRPGP10	3.294	1.09228	0.011979	FXYD5	0.861537	0.0444024	0.999977	DNAJB6	2.6237	0.300972	0.180261	SF1	2.75524	0.446531	0.113215	ZC3HAV1	1.39021	0.519993	0.999992	P4HA1	0.49105	0.486701	0.999999	TOPBP1
741	YTHDF2	3.78096	0.279261	0.00183675	UNG	2.41483	0.483621	0.251666	RILPL2	3.80976	0.291855	0.00232597	ZDHHC18	3.02512	2.25738	0.0212688	EIF4G3	3.27458	0.753967	0.0115141	PCNP	4.86258	0.395062	2.61826e-05	CAPRIN2	3.2932	2.29383	0.0120059	CTC-523E23.11	0.856588	2.17909	0.999977	BOLA3	2.62275	0.469097	0.18058	ARFGAP2	2.75443	0.76903	0.113279	PRKAR2A	1.39018	0.591968	0.999992	FOPNL	0.490847	0.216386	0.999999	GSE1
742	NUBP2	3.77276	0.483207	0.00189373	SYNCRIP	2.40537	0.230856	0.257865	SGK1	3.8055	2.29946	0.00236317	WNK1	3.02405	0.802991	0.0213258	ARSD	3.26125	0.790494	0.0120364	GINS2	4.85398	0.814249	2.72833e-05	NFIX	3.29085	1.84875	0.012092	CRYZL1	0.855831	0.277345	0.999977	CD302	2.61758	0.326443	0.182835	BRD2	2.75291	0.591191	0.113697	ASPH	1.38856	0.714023	0.999992	RPS15AP11	0.490632	1.00583	0.999999	TAF10
743	ZFAND1	3.77199	0.386731	0.00189742	POLR2A	2.40398	0.417325	0.258433	OSBPL8	3.79325	0.768087	0.00247797	PHACTR2	3.01936	1.48367	0.0216215	SLC35A1	3.2593	0.561849	0.0121064	MPG	4.84764	0.451203	2.81375e-05	RHNO1	3.28814	0.955566	0.0121942	COL1A1	0.853736	2.28351	0.999977	LSM4	2.61746	0.220997	0.182835	ZCRB1	2.7449	0.281838	0.116191	TAOK3	1.3859	0.253644	0.999992	NBN	0.489594	0.308543	0.999999	POLE3
744	EIF2AK4	3.76809	0.466235	0.00192618	PPP1CC	2.40031	0.2249	0.260836	CLTC	3.78783	0.461587	0.0025306	CCNG2	3.01832	0.787034	0.0216842	ZFAND5	3.25687	0.395142	0.012202	COA6	4.84161	0.498053	2.89612e-05	ASPM	3.28769	1.95382	0.0122063	SAMSN1	0.85367	0.237701	0.999977	HN1	2.61603	0.225237	0.183412	RPL27	2.74485	0.163316	0.116191	PLTP	1.38497	0.553229	0.999992	ADH5	0.487734	0.21098	0.999999	KDM1B
745	SQSTM1	3.76716	0.260607	0.00193218	HNRNPH3	2.39824	0.136123	0.262104	ANAPC16	3.78543	0.166657	0.002553	GNAS	3.00637	0.16182	0.0224708	CXCR2	3.25665	1.4064	0.012202	MRPL22	4.84147	0.387607	2.89612e-05	KIF20B	3.2867	1.3201	0.0122418	TMC6	0.853618	0.488288	0.999977	RAB7B	2.61399	1.04005	0.18432	PAPSS1	2.74105	0.753959	0.117431	TRIQK	1.38247	0.678564	0.999992	CAPN12	0.487676	1.87088	0.999999	GLG1
746	ZNF146	3.75025	0.422396	0.00205889	CTDNEP1	2.39567	0.409121	0.263527	SRA1	3.78289	0.585542	0.00257702	ZNF281	2.99561	0.853838	0.0232399	LAMTOR4	3.25511	0.183293	0.0122597	CD9	4.83817	0.602747	2.94127e-05	MRPS17	3.28273	1.30004	0.0124009	EMC2	0.850832	0.426229	0.999977	PSMB8-AS1	2.60592	0.535436	0.188525	TCEA1	2.73891	0.522688	0.118086	ZNF518A	1.38218	0.929561	0.999992	KDM5B	0.486194	0.326828	0.999999	SCARNA9
747	UBE2I	3.74763	0.151578	0.00207926	ST13	2.39403	0.11696	0.264504	NECAP2	3.77112	0.638228	0.00269947	CCNDBP1	2.99508	0.282468	0.0232705	WIPI1	3.24873	1.49249	0.0125042	ATPIF1	4.83702	0.221405	2.95502e-05	SLC7A5	3.27754	2.1179	0.0125928	KIR2DL1	0.849313	5.51621	0.999977	HSPB11	2.60552	0.182987	0.188549	TSPAN13	2.73064	1.08267	0.120972	ERP44	1.37908	0.235879	0.999992	ABCB1	0.485783	1.33669	0.999999	SIRPA
748	EPX	3.74647	1.01121	0.00208647	RP3-417G15.1	2.39348	0.486227	0.264686	SHFM1	3.76025	0.140013	0.00280789	JDP2	2.99397	1.70192	0.0233451	CITED4	3.24846	1.57766	0.0125097	FDFT1	4.83626	0.38273	2.96296e-05	EIF3I	3.27457	0.21186	0.0127183	IFI27	0.846596	0.606811	0.999977	NDUFB10	2.60192	0.170307	0.1902	CD55	2.72845	0.688789	0.121546	PLD1	1.37813	0.777706	0.999992	PARP16	0.484957	0.800406	0.999999	ASPM
749	HOXA10	3.73947	0.538113	0.0021429	CPD	2.39039	0.524735	0.266465	ZBTB8OS	3.75893	0.398834	0.00282041	TSPAN14	2.992	0.99965	0.0234765	DDT	3.24426	0.212794	0.0126749	CCDC34	4.83361	1.01476	2.99943e-05	MRPL1	3.27266	0.384689	0.0127969	ENO2	0.845704	1.73479	0.999977	NDUFA1	2.60183	0.164987	0.1902	PAPOLA	2.72403	0.331763	0.123011	DRAM1	1.37576	0.670511	0.999992	ABRACL	0.484887	0.0507918	0.999999	LINC00342
750	HPCAL1	3.73711	0.47052	0.00216186	CTB-63M22.1	2.38392	0.214029	0.270803	LILRA6	3.75814	2.59184	0.00282695	KIF1B	2.98601	2.20039	0.0239008	SLC38A10	3.23674	0.845249	0.0129969	MPLKIP	4.8089	0.50754	3.39123e-05	PRPS1	3.27241	0.671756	0.0128007	HBE1	0.844616	2.15644	0.999977	LAPTM4A	2.57714	0.158671	0.203095	UBA7	2.72387	0.850956	0.123011	AVL9	1.37423	1.06137	0.999992	C2orf88	0.484608	1.20297	0.999999	SEC23A
751	NGDN	3.72736	0.361753	0.00224204	ZNRD1	2.38089	0.250053	0.272733	RP11-84C10.2	3.7551	0.168976	0.00285918	CCDC88C	2.97444	1.2987	0.0247372	WAS	3.23583	0.4099	0.0130273	CMSS1	4.79856	0.682259	3.56313e-05	SSBP3	3.27059	0.839649	0.0128756	NCR1	0.84328	3.6955	0.999977	RP11-778D9.4	2.55964	0.849677	0.213172	TMEM59	2.72227	0.182812	0.123489	ARF6	1.37295	0.522007	0.999992	INTS8	0.483386	0.377567	0.999999	TLN1
752	EPC1	3.7257	0.474231	0.00225554	ZNF438	2.38073	1.16692	0.272733	MBD2	3.75087	1.08683	0.00290538	ADAM15	2.96774	0.941273	0.0252616	UBL5	3.23321	0.128095	0.01314	TMEM256	4.79657	0.413763	3.59459e-05	ESCO2	3.26537	2.47983	0.0131073	TP53TG1	0.842569	0.310325	0.999977	IFI16	2.55671	0.397851	0.214324	NUDC	2.71986	0.338435	0.124276	BCLAF1	1.37117	0.424469	0.999992	FASTKD3	0.483098	0.575774	0.999999	COL9A3
753	GAMT	3.72538	0.485352	0.00225711	GYG1	2.37777	0.200654	0.274716	NFKB1	3.74145	0.881555	0.00301151	LAMTOR1	2.96713	0.176897	0.025301	PTPRJ	3.23156	1.76261	0.0132091	PSMD4	4.79218	0.327115	3.67e-05	NUDT21	3.26335	0.45276	0.0131853	TNFRSF1B	0.842438	0.560082	0.999977	CAMK2G	2.54804	0.754802	0.219066	DENND1B	2.71744	1.44045	0.125067	BDH1	1.37051	0.666809	0.999992	RP11-598F7.3	0.482801	2.07457	0.999999	ANO10
754	HLA-DPA1	3.72176	0.0997443	0.00228575	HUWE1	2.37508	0.625729	0.276336	PSTPIP1	3.72537	1.11592	0.00320227	MOSPD2	2.96335	1.29521	0.0255714	CDKN2C	3.22749	0.616804	0.0133845	PHPT1	4.79027	0.401428	3.701e-05	BCAS2	3.26098	0.471861	0.0132802	TMEM140	0.840952	1.0853	0.999977	EMC4	2.54803	0.214929	0.219066	IDS	2.71581	1.13407	0.125449	CAMKK2	1.36985	0.589792	0.999992	GCC2	0.482245	0.469337	0.999999	KDM6A
755	TMEM59	3.71942	0.0641206	0.00230566	TOMM7	2.37418	0.100712	0.276573	VMA21	3.71966	0.450892	0.00327287	GAS7	2.9604	1.17578	0.0257843	SNRNP200	3.21403	0.565302	0.0139755	BZW2	4.7898	0.579506	3.70569e-05	CCNE2	3.24688	1.33337	0.0139311	SMIM4	0.840252	0.268917	0.999977	PINLYP	2.54536	1.65718	0.220526	HIST1H2BG	2.70741	1.45299	0.128546	SRRM2	1.36968	0.235929	0.999992	ZNF321P	0.482105	1.03663	0.999999	TRIM38
756	TIA1	3.7183	0.281134	0.00231455	PCNX1	2.37412	0.718921	0.276573	M6PR	3.71447	0.385127	0.00333799	VEGFA	2.95879	1.96414	0.0258873	AFF1	3.21082	0.992993	0.0141096	NDUFA13	4.78812	0.313518	3.73261e-05	UBE2F	3.24176	0.54618	0.0141581	GVINP1	0.838794	1.73505	0.999977	FAM212A	2.54449	0.448266	0.220853	PRELID1	2.70543	0.382621	0.129189	KCMF1	1.36613	0.71629	0.999992	RP11-407P2.1	0.479323	1.72743	0.999999	URI1
757	BAG1	3.70784	0.389146	0.00240953	SYPL1	2.37159	0.173419	0.278034	RNASE1	3.70315	2.78075	0.0034764	HIST1H2AC	2.95037	0.469316	0.0265481	SLCO4C1	3.20323	1.99285	0.0144793	C1orf186	4.78465	0.328697	3.79348e-05	EBNA1BP2	3.23916	0.398172	0.0142711	FAM105A	0.83788	0.362523	0.999977	MRPS23	2.53628	0.35879	0.225868	AEBP1	2.69717	1.95287	0.131938	LINC00926	1.36562	0.647025	0.999992	PIGL	0.479307	0.65947	0.999999	ZDHHC24
758	CPXM1	3.70279	0.808535	0.00245378	APP	2.37071	0.396106	0.278275	RAB29	3.70243	1.18143	0.00348336	IGF2R	2.9499	2.30214	0.0265768	NBEAL2	3.19774	1.87361	0.0147422	H2AFX	4.78252	1.42538	3.82976e-05	CKAP5	3.23872	1.17754	0.0142844	PCSK5	0.836489	4.11599	0.999977	SON	2.53036	0.154559	0.229255	CORO1A	2.69421	0.301438	0.132867	BNIP2	1.36307	0.180035	0.999992	HNRNPH2	0.478459	0.237845	0.999999	TRAPPC11
759	NTPCR	3.70218	0.391848	0.00245826	ARID1A	2.37069	0.327248	0.278275	ATP6V1A	3.69489	0.947872	0.00358254	RAB3D	2.94423	1.22928	0.0270347	TM9SF2	3.19453	0.423153	0.0148989	FKBP2	4.76629	0.288484	4.14681e-05	TGM2	3.23202	4.03769	0.0146152	TSR2	0.835219	0.421826	0.999977	CENPU	2.52807	0.540713	0.230523	PLTP	2.68823	0.983331	0.135142	RUNX1	1.36247	0.316889	0.999992	HOXB-AS3	0.477505	0.208767	0.999999	DHCR7
760	SLC25A29	3.69465	0.525573	0.00252645	ACIN1	2.36993	0.470614	0.278414	HMGN2	3.6777	0.235589	0.00382044	DAPK2	2.94193	2.9513	0.0272135	DOCK2	3.19003	0.57814	0.0151088	THYN1	4.76193	0.369656	4.23258e-05	PDHA1	3.22465	0.289678	0.0149789	PPWD1	0.834713	0.449666	0.999977	SHC1	2.51997	1.1245	0.23566	TRAPPC3	2.6864	0.434773	0.135692	LOXL1	1.36172	3.64471	0.999992	LDLRAD2	0.477441	1.33372	0.999999	SNX18
761	ACP1	3.68475	0.17492	0.00262514	ARF6	2.36847	0.501488	0.279295	HOOK3	3.67317	1.07526	0.00388241	WIPF2	2.93857	0.845723	0.0274237	RASSF2	3.18792	0.709895	0.0152113	ETFA	4.75863	0.403636	4.29772e-05	GAB1	3.21902	2.05352	0.0152577	PITPNC1	0.832539	1.40706	0.999977	RPL23AP2	2.5175	0.663173	0.237	SLC16A3	2.68625	0.759712	0.135692	CLINT1	1.36103	0.359371	0.999992	DNMT3B	0.47684	0.964088	0.999999	DEGS1
762	ESF1	3.67743	0.340521	0.00269547	LARP4B	2.36615	0.770657	0.280834	CDC42SE1	3.66475	0.749161	0.00399948	RTFDC1	2.93852	0.317155	0.0274237	PADI2	3.18405	2.04724	0.0153837	RPS23P8	4.75323	0.424843	4.40922e-05	PPIG	3.19825	0.305342	0.0163621	CDC42EP3	0.828153	0.3981	0.999977	PLIN2	2.51579	0.382469	0.237523	MDH2	2.68048	0.352823	0.137923	PIGS	1.36065	0.584404	0.999992	RPL34P34	0.476814	1.27797	0.999999	RRM1
763	RCN1	3.6762	0.684901	0.00270695	SDF4	2.36541	0.44348	0.281172	MTMR11	3.6636	3.18651	0.00401419	AKTIP	2.92931	2.27731	0.0281907	ARF6	3.17891	0.726269	0.0156263	PRSS21	4.74982	0.570998	4.47946e-05	BUB3	3.19774	0.272943	0.0163811	ITM2B	0.826801	0.0426424	0.999977	PTMAP5	2.51579	0.691368	0.237523	PPM1K	2.67489	1.01177	0.139749	RP11-295G20.2	1.36044	0.880189	0.999992	CFAP36	0.476361	0.337086	0.999999	BUB1
764	CD164	3.67142	0.123207	0.00275653	TK1	2.36509	0.263927	0.281195	AKAP13	3.66285	0.757925	0.00402276	SYK	2.92528	0.433179	0.0285345	RNF10	3.17323	0.549667	0.0158931	EIF4H	4.74536	0.699315	4.57413e-05	SNHG10	3.19704	0.882575	0.0164111	NECAP2	0.826784	0.293789	0.999977	AURKAIP1	2.51084	0.215789	0.240397	UBE2B	2.67482	0.451879	0.139749	SLC22A15	1.35978	1.25015	0.999992	RRN3	0.476175	0.519968	0.999999	ABHD2
765	GRSF1	3.66514	0.3794	0.00282347	BCL2L13	2.35732	0.578694	0.286706	NDUFB5	3.66054	0.248187	0.00405599	NBEAL2	2.92255	1.81217	0.0287623	RAB6A	3.16243	0.794143	0.0164426	TBCB	4.7413	0.275553	4.66171e-05	PPP2R1B	3.19422	1.69209	0.0165627	OAS2	0.825421	0.816438	0.999977	TMEM219	2.50859	0.157866	0.241693	CCT4	2.67	0.282305	0.141374	TCERG1	1.35969	0.643237	0.999992	F11R	0.475364	0.256923	0.999999	PTGR1
766	ARL2	3.66301	0.235366	0.0028438	CHCHD2	2.35264	0.10613	0.290112	RAB2A	3.65806	0.332824	0.00408885	ADIPOR1	2.91728	0.492765	0.0292048	SPG21	3.16024	0.357748	0.0165381	MRPS35	4.73144	0.674669	4.88852e-05	ORMDL2	3.18097	0.406427	0.017298	CPNE3	0.823148	0.227951	0.999977	TTC9C	2.49456	0.68395	0.251208	SNHG15	2.66799	0.609049	0.142091	ZG16B	1.35754	0.791055	0.999992	MTERF3	0.47442	0.426491	0.999999	NEU3
767	CCDC53	3.66277	0.269472	0.00284478	SEC24D	2.34743	1.04887	0.29397	PEPD	3.64525	0.876381	0.00429422	IFIT3	2.9153	1.40648	0.0293663	TAZ	3.16013	0.910151	0.0165381	COX5B	4.73121	0.220161	4.8888e-05	C21orf58	3.17766	1.24996	0.0174763	CCDC88C	0.822007	0.668447	0.999977	CHID1	2.49376	0.395942	0.251525	DDIT3	2.66256	0.902654	0.144024	SF3B1	1.35681	0.168723	0.999992	FAM127A	0.474405	0.541818	0.999999	PXN
768	ATXN10	3.65814	0.355068	0.00289171	ARSD	2.34242	0.556235	0.297486	RP11-295G20.2	3.6446	1.28983	0.00429849	SLC6A6	2.91033	1.55395	0.0298129	CLINT1	3.1547	0.488017	0.0168226	RBBP4	4.72545	0.580275	5.02389e-05	CA3	3.16676	4.51199	0.0181019	ATR	0.816259	0.825909	0.999977	ZNHIT3	2.49156	0.425031	0.252834	THOC2	2.66188	0.615012	0.144158	IFT52	1.35372	0.59615	0.999992	LPIN1	0.47267	0.364279	0.999999	TTC39C
769	TMEM179B	3.65738	0.241136	0.00289868	ANKRD28	2.33945	0.345842	0.299397	LSM6	3.64107	0.341124	0.00435436	IRS2	2.90878	0.675246	0.0299484	RASGRP2	3.153	0.295451	0.0169118	VKORC1	4.71874	0.468493	5.18693e-05	TMEM126A	3.16252	0.370193	0.0183568	RWDD1	0.814459	0.14113	0.999977	STAG3L2	2.49064	0.528597	0.253242	GLO1	2.66026	0.475596	0.14472	IPO5	1.35366	0.517235	0.999992	C12orf66	0.470536	1.02769	0.999999	LY75
770	MRPL33	3.64516	0.0863191	0.00302964	PRDX6	2.33897	0.112752	0.299551	VAMP3	3.63822	0.662638	0.00439919	GIMAP4	2.89803	0.946867	0.0308162	GALNT3	3.15205	1.79296	0.0169492	LUC7L3	4.71832	0.249128	5.19179e-05	SNRPA1	3.15712	0.33112	0.0186785	RPL18AP3	0.813935	0.0669346	0.999977	NEGR1	2.48921	0.625691	0.254012	RALB	2.65858	0.627939	0.145308	CCDC14	1.34943	0.575156	0.999992	RP11-556E13.1	0.469585	0.500288	0.999999	PSAT1
771	UPF3B	3.63798	0.380585	0.0031118	OAZ1	2.33448	0.132397	0.302933	LCP2	3.63612	0.466275	0.00442822	SLC36A4	2.89518	0.924963	0.0310593	GFOD1	3.14728	1.84087	0.0172013	SCHIP1	4.7175	1.08065	5.20712e-05	CMSS1	3.15438	0.481942	0.0188216	GNGT2	0.812396	2.17583	0.999977	TNFRSF1A	2.48468	0.454698	0.256757	AUP1	2.65111	0.379481	0.148275	HP	1.3491	0.245238	0.999992	RP11-352M15.2	0.469547	0.262611	0.999999	PABPC4
772	NDUFS2	3.63778	0.254652	0.0031125	SC22CB-1E7.1	2.33219	0.470705	0.304073	COX17	3.62325	0.173025	0.00464706	IFI35	2.89174	0.534596	0.0313373	TOPBP1	3.14568	1.00226	0.0172864	NOP16	4.71594	0.69337	5.24157e-05	RER1	3.14965	0.317653	0.0190757	RP4-742C19.12	0.811566	3.5751	0.999977	SYPL1	2.48011	0.232397	0.259447	ANGPT2	2.65083	3.43527	0.148275	AC093323.3	1.34655	1.41652	0.999992	TIMM9	0.468348	0.187881	0.999999	PJA2
773	POLR3GL	3.63557	0.313534	0.00313565	SLC22A16	2.33192	0.594689	0.304073	FGD2	3.61657	3.01187	0.00476097	TMC8	2.88932	0.727935	0.0315403	DHCR7	3.14215	1.90936	0.0174781	WDR34	4.71263	1.21104	5.31569e-05	TSPAN5	3.14961	3.19793	0.0190757	PBXIP1	0.811266	0.362729	0.999977	SERPINF1	2.47991	1.72788	0.259447	TSPAN4	2.64955	1.01374	0.148701	DDX42	1.34557	0.571791	0.999992	HSD17B12	0.468067	0.236604	0.999999	FCGR1A
774	SMIM19	3.635	0.315331	0.00313906	TARBP1	2.32797	0.577805	0.307055	TUBA1A	3.61166	0.221542	0.00484441	PHF20L1	2.88915	0.700427	0.0315447	HNRNPF	3.13901	0.193529	0.0176391	C21orf58	4.70718	1.60604	5.45396e-05	UCHL5	3.14838	0.626107	0.019145	RPL21P75	0.810519	0.546344	0.999977	MPV17	2.47745	0.399236	0.26098	UBL7	2.64532	0.68317	0.150156	SYVN1	1.34347	0.67693	0.999992	DNTTIP2	0.467732	0.237992	0.999999	CDK13
775	MRPS30	3.62982	0.462765	0.00319911	SMCHD1	2.3176	0.601157	0.314439	NLRP1	3.60245	2.48197	0.0050153	CAMK2G	2.88192	0.783627	0.032225	CD300LF	3.1378	0.887316	0.0176939	PYURF	4.7062	0.286827	5.47428e-05	DUT	3.14431	0.156478	0.0194023	CCDC65	0.809674	3.8996	0.999977	RPS19BP1	2.47597	0.294819	0.261652	PRRC2C	2.63926	0.700763	0.152714	CLK2	1.34262	0.625504	0.999992	COX15	0.467419	0.567235	0.999999	SVIL
776	TEX30	3.62475	0.320847	0.00325712	CPSF3	2.31473	0.35847	0.3166	TWF2	3.60068	0.490918	0.00504568	MPPE1	2.86723	0.834354	0.0337041	MOB1A	3.12761	0.286105	0.0182804	MRPL17	4.68642	0.781995	6.02411e-05	NSMCE2	3.14137	0.788509	0.019578	MAGEH1	0.808118	0.671508	0.999977	CDC37	2.47513	0.21571	0.261652	CCT3	2.63898	0.322727	0.152714	ATL3	1.34149	0.632964	0.999992	HTR1F	0.467312	1.72521	0.999999	STAU2
777	SRSF2	3.62098	0.128876	0.00329743	RPS7P1	2.31376	0.17461	0.317176	MTMR14	3.6001	0.679139	0.00505279	BAZ2B	2.8622	0.906812	0.0342169	PRKAR2A	3.12683	0.825254	0.0183197	MRPL15	4.67959	0.527256	6.22144e-05	TERF2IP	3.14133	0.477557	0.019578	STK17B	0.807878	0.402043	0.999977	DOK3	2.46863	0.693742	0.265409	BEX3	2.63561	0.336846	0.153956	TSLP	1.33731	1.66132	0.999992	RP11-452N17.1	0.46612	1.34665	0.999999	ABR
778	ARID5A	3.60618	0.682236	0.00347754	PDCD4	2.31178	0.208241	0.318357	HAVCR2	3.59573	1.62134	0.0051304	MBD6	2.86136	0.926175	0.034265	PCYOX1	3.12633	1.47249	0.0183413	POLD2	4.67688	0.654358	6.29736e-05	TRMT10C	3.13842	0.565436	0.0197618	IGF2R	0.806957	1.17058	0.999977	MPG	2.46709	0.244587	0.266296	ARID1B	2.63314	0.734085	0.154938	DSTYK	1.33397	0.770941	0.999992	C8orf44	0.465557	0.571774	0.999999	IMPA2
779	MTF2	3.59466	0.286457	0.00362493	TAF10	2.30583	0.441004	0.322127	UQCR10	3.59128	0.129208	0.00521056	CD200R1	2.85311	3.48949	0.0350826	PIK3CB	3.12405	0.993588	0.0184552	CNPY2	4.67305	0.344082	6.40918e-05	CCS	3.13571	0.505732	0.0199336	NCK1	0.806901	0.408914	0.999977	DEFA4	2.46548	-0.118219	0.267234	TSPAN32	2.63202	0.634196	0.155306	PINLYP	1.33343	1.12077	0.999992	SUMO1	0.464658	0.117549	0.999999	XX-CR54.1
780	CTSC	3.57865	0.122894	0.00383727	ZKSCAN1	2.30468	0.290839	0.322184	MTATP6P1	3.5721	0.122471	0.00560304	PPP3CA	2.84255	0.807898	0.0361773	SLK	3.12053	1.17523	0.0186486	PSMG4	4.67277	0.671623	6.41112e-05	UCHL3	3.11749	0.350703	0.0211219	ZRSR2	0.806591	0.512124	0.999977	PIH1D1	2.46333	0.380334	0.26858	FERMT3	2.631	0.478312	0.155526	SNRK	1.33159	0.749742	0.999992	CCDC162P	0.463648	2.25011	0.999999	SEC61A1
781	PAFAH1B3	3.57768	0.464069	0.00384934	NOP56	2.30277	0.177963	0.323324	LRRK2	3.56724	2.1259	0.0057034	XRN1	2.84012	1.18535	0.0364251	PDXDC1	3.11954	0.685009	0.0186919	TMBIM4	4.67219	0.283391	6.42215e-05	WDR34	3.11429	0.893007	0.021328	JAML	0.805913	0.382336	0.999977	CRBN	2.45883	0.292827	0.271441	EWSR1	2.63092	0.365681	0.155526	SLC1A3	1.3312	1.57047	0.999992	ZNF429	0.462193	0.685662	0.999999	SLC36A1
782	DNAJC12	3.57438	1.02685	0.00389187	EIF4G3	2.30171	0.50153	0.323735	TSC22D3	3.56288	0.18654	0.00579449	ANTXR2	2.83733	0.761028	0.0367153	TLN1	3.11699	0.413126	0.018825	POLR3K	4.66884	0.583088	6.52066e-05	ZNF451	3.10506	1.19032	0.0219543	ASNSD1	0.804278	0.424389	0.999977	SUCLG1	2.45803	0.221557	0.271776	ISG15	2.62773	0.402167	0.156706	ARID1A	1.33097	0.360428	0.999992	WASH6P	0.461464	0.39212	0.999999	C4orf46
783	NONO	3.56644	0.165941	0.00400043	TRAM1	2.30081	0.18082	0.324266	FAM198B	3.56022	2.67513	0.00584882	UBE2B	2.83556	0.367353	0.0368898	SLC25A37	3.11617	0.315879	0.0188677	TOMM22	4.66397	0.435541	6.6698e-05	DCAF12	3.10306	0.887379	0.0220903	DYNLT1	0.804045	0.134959	0.999977	PXK	2.45393	0.444255	0.274627	MAT2A	2.62645	0.455222	0.15715	FXR1	1.32859	0.324399	0.999992	ATP5LP2	0.461431	1.46933	0.999999	NUDT4
784	PSMG4	3.56423	0.352668	0.00402706	NOLC1	2.29695	0.460216	0.327332	BNIP3L	3.55556	0.336016	0.00594423	KLF6	2.83398	0.172482	0.0370426	CCDC88B	3.11205	1.45429	0.0191237	RP11-371A22.1	4.6608	0.322995	6.76619e-05	RPIA	3.09137	0.514152	0.0229387	GPRIN3	0.80249	3.11399	0.999977	MRPS16	2.4528	0.317832	0.275227	G6PD	2.62219	0.579597	0.158842	IARS2	1.32415	0.553093	0.999992	RP11-120B7.1	0.461401	0.789199	0.999999	AQR
785	IDH3B	3.56413	0.345844	0.00402706	COLGALT1	2.29588	0.585795	0.328015	SUMO3	3.55239	0.23971	0.00600977	DPYD	2.83049	1.15479	0.0374038	H1F0	3.10429	0.638676	0.019612	COX7C	4.65581	0.235733	6.92478e-05	SOX6	3.08356	4.83832	0.0234818	RRN3P1	0.802377	0.620301	0.999977	RPL41P5	2.44735	1.11583	0.278882	LAMTOR2	2.62183	0.233666	0.158866	PCYOX1	1.32268	1.0263	0.999992	AC092933.3	0.461397	1.14135	0.999999	FOXM1
786	RPL32P3	3.55024	0.543819	0.0042222	PAICS	2.29183	0.216991	0.331028	LAMP2	3.55226	0.206884	0.00600977	ANO10	2.82346	1.52696	0.0381877	AGO4	3.10279	1.12379	0.0197014	OST4	4.65239	0.226394	7.03314e-05	KIF23	3.07159	1.46331	0.0243887	RBX1	0.802168	0.0357568	0.999977	RP11-641D5.1	2.44289	0.768474	0.281806	TWF2	2.62114	0.59663	0.159041	FASN	1.31766	1.07293	0.999992	PROSC	0.460724	0.203189	0.999999	TMEM254
787	PGLS	3.53127	0.302289	0.0045196	IPO7	2.28991	0.400993	0.332455	LMO2	3.54823	0.345726	0.00609761	VPS54	2.82115	1.49043	0.0384488	ARHGAP24	3.10191	2.78367	0.0197502	EEF1B2P6	4.65146	0.908189	7.05729e-05	MTHFD1	3.06687	0.670283	0.0247483	MAP4K1	0.799575	0.780961	0.999977	MRPL47	2.43917	0.345906	0.284448	RSRC2	2.62062	0.504915	0.159139	MZT2A	1.31252	0.213453	0.999992	KIZ	0.459773	0.602973	0.999999	CIDEB
788	FAM136A	3.52744	0.308631	0.00458064	FAM120A	2.28383	0.390141	0.337052	NMI	3.54738	0.221331	0.00611248	GPCPD1	2.81111	0.750784	0.0396059	UBASH3B	3.09569	1.22235	0.020148	ECI2	4.64378	0.743349	7.30286e-05	SDPR	3.05667	1.8803	0.0255477	PIM1	0.798157	0.263456	0.999977	PTDSS1	2.42987	0.244059	0.291013	MRPL28	2.61897	0.576382	0.159766	LINC01268	1.31027	0.714664	0.999992	MRPS9	0.459063	0.278965	0.999999	ZC3HAV1
789	UPF3A	3.52669	0.37892	0.00459101	BZW2	2.27919	0.25165	0.340412	TCIRG1	3.54224	1.16039	0.00622307	UBN1	2.80892	1.39864	0.0398443	RILPL2	3.09476	0.264293	0.020201	SYNCRIP	4.64374	0.492301	7.30286e-05	GART	3.04806	0.605673	0.0262162	EHD1	0.797031	0.455799	0.999977	CASP6	2.42654	0.403971	0.293413	CCDC85B	2.61845	0.673534	0.159863	HOMER3	1.30754	0.449342	0.999992	EEF1A1P5	0.458081	0.92171	0.999999	SUN2
790	GAPT	3.52548	0.287094	0.00460959	CPSF6	2.27417	0.365713	0.344405	ARHGAP27	3.52214	1.44593	0.00669884	BTNL8	2.80124	4.42088	0.040707	COL9A3	3.09332	1.99384	0.0202791	ATP1B3	4.63665	0.424176	7.54961e-05	ATP5S	3.04353	0.554337	0.0265995	FAM134B	0.796997	1.7352	0.999977	CLNS1A	2.42213	0.213942	0.296714	FES	2.61754	0.485449	0.16015	PDS5A	1.30541	0.510684	0.999992	RP11-229M1.2	0.457863	2.06408	0.999999	CENPF
791	RPF2	3.52488	0.318551	0.00461505	RFX8	2.26771	0.991775	0.350006	AKNA	3.52156	0.813905	0.00670823	TESC	2.79987	0.578045	0.0408472	TMC6	3.08713	0.914671	0.020675	NDUFA6	4.62584	0.280367	7.94604e-05	CCT3	3.02945	0.209465	0.0278078	MYBL1	0.795124	3.70762	0.999977	CTD-3035D6.1	2.41767	0.694349	0.299507	TNRC6A	2.61468	0.836794	0.161348	NUP62	1.30437	0.369248	0.999992	PRDM16	0.457598	2.50283	0.999999	LAMP2
792	C12orf75	3.52356	0.576509	0.00463545	SLC38A10	2.26309	0.550601	0.353196	C1QA	3.51816	4.11745	0.00678414	SLK	2.7985	1.16159	0.0409881	SIRPB1	3.08712	1.58515	0.020675	MRPL14	4.62356	0.511265	8.02536e-05	PSMB2	3.02746	0.188091	0.0279762	KIR2DS4	0.793378	4.86808	0.999977	RPS3AP47	2.41544	0.419278	0.301061	RHOBTB3	2.61349	1.55314	0.161601	NAALADL1	1.30203	0.988636	0.999992	C21orf91	0.457048	0.444844	0.999999	TRAF3
793	ZNHIT1	3.52338	0.196609	0.00463619	NASP	2.25763	0.167426	0.357272	LAPTM4A	3.50232	0.20153	0.00717833	TMEM92	2.79778	3.13169	0.0410641	CBL	3.08607	1.08925	0.020737	DYNC1I2	4.61599	0.366719	8.31478e-05	LMO2	3.02726	0.305809	0.0279788	PIK3R5	0.791672	1.10561	0.999977	CDK2AP2	2.40735	0.234066	0.307226	JUN	2.61322	0.885475	0.161601	MRPL23	1.29959	0.414936	0.999992	AIMP1	0.456996	0.145359	0.999999	CDK1
794	MBOAT7	3.5188	0.317983	0.0047041	RUNX1	2.25754	0.250731	0.357272	SERPINF1	3.50051	1.84931	0.00722162	PICALM	2.79491	0.562153	0.0413643	FAM120A	3.07761	0.588462	0.0213242	CASP4	4.61303	0.385073	8.42526e-05	MRPL39	3.02513	0.952055	0.0281602	RNF4	0.791391	0.378251	0.999977	HNRNPA1P48	2.40656	0.472014	0.307594	PTP4A1	2.61159	0.664094	0.16223	ZNF207	1.29956	0.166026	0.999992	RPS24P8	0.456493	1.22882	0.999999	EIF4E3
795	APOBEC3C	3.51716	0.214983	0.00472804	THEMIS2	2.25695	0.31873	0.35756	MRPL34	3.49739	0.347999	0.00729521	PSMB8-AS1	2.77785	0.543511	0.0434605	NDUFA1	3.06963	0.13199	0.0218134	NUDT21	4.6119	0.600899	8.46222e-05	LAMTOR5	3.02069	0.150583	0.0285438	PCNX2	0.790904	1.26142	0.999977	RPL37P2	2.3898	0.552787	0.321076	KIFAP3	2.60991	1.34201	0.162879	PSMB4	1.29907	0.167463	0.999992	ADGRG6	0.4558	1.3417	0.999999	UGT3A2
796	HOMER3	3.51251	0.510316	0.00480642	TARDBP	2.253	0.332945	0.360984	VPS35	3.49716	0.291941	0.00729521	PGM1	2.77283	0.820354	0.0441014	FAM177A1	3.06662	0.588569	0.0220226	ACAT2	4.60163	0.661822	8.88076e-05	SPC25	3.01654	1.19078	0.0288725	ZNF600	0.788478	0.855592	0.999977	DNAJC15	2.38929	0.271346	0.321222	CD151	2.60899	0.638195	0.163172	C14orf1	1.29749	0.310087	0.999992	AC092155.1	0.455637	1.66438	0.999999	PCED1B-AS1
797	ISYNA1	3.51093	0.773371	0.00483254	COQ8A	2.25138	0.527839	0.36223	PRKACA	3.49388	1.55309	0.00736888	DCP2	2.76493	0.791779	0.0450228	GCLM	3.06244	1.08007	0.0223097	PRIM1	4.59643	1.4317	9.09551e-05	PARPBP	3.01157	1.32949	0.0292964	SNX6	0.786148	0.286985	0.999977	CHMP2A	2.38459	0.152213	0.325041	SYF2	2.60797	0.299633	0.163512	FEM1B	1.29544	0.706512	0.999992	B4GALT6	0.454286	0.731324	0.999999	PRSS21
798	EIF1B	3.50737	0.170078	0.00489495	CTBP1	2.24776	0.615707	0.365385	SLC25A5	3.49043	0.140477	0.00745891	AKNA	2.75718	0.765376	0.0460497	WHSC1	3.06047	1.05921	0.022434	ERGIC3	4.5954	0.30225	9.13094e-05	YWHAE	3.01073	0.179123	0.0293481	LPIN2	0.786068	0.822201	0.999977	NTPCR	2.38393	0.434627	0.325321	CSK	2.60425	0.818424	0.165149	AC013461.1	1.29437	0.607311	0.999992	DCUN1D4	0.453903	0.628703	0.999999	GPD2
799	GTF2A2	3.50328	0.126317	0.0049547	NUP62	2.24571	0.371663	0.366782	SMIM7	3.48938	0.341312	0.0074825	MBD2	2.75389	0.932992	0.0464609	CCDC85B	3.05412	0.54157	0.0228681	ZC3H15	4.57876	0.369478	9.86747e-05	DGUOK-AS1	2.99851	2.92267	0.0304649	PTGDR	0.781843	4.3623	0.999977	PPA2	2.38343	0.280205	0.32545	RHBDD2	2.603	1.21307	0.165455	CAPRIN1	1.29218	0.276432	0.999992	FBXO3	0.453228	0.541595	0.999999	ARHGAP19
800	FAIM	3.50267	0.847818	0.00496332	PROK2	2.24369	0.792391	0.368165	NXF1	3.48629	0.551434	0.00756363	R3HDM4	2.75028	0.702785	0.0469017	CDK1	3.0508	0.581998	0.023088	TROAP	4.55516	2.22658	0.000110199	KLHL7	2.97482	1.50329	0.0328274	RP11-284N8.3	0.781764	2.3586	0.999977	HNRNPA3	2.37846	0.179827	0.328937	UBE2Q2P1	2.59917	1.97479	0.167016	YIF1B	1.29169	0.307116	0.999992	NFIX	0.452899	0.647156	0.999999	MED23
801	STMN3	3.49811	0.860198	0.0050462	EIF2S2	2.23812	0.0951688	0.371862	CIB1	3.48603	0.238863	0.00756502	LINC00694	2.74712	2.06179	0.0473004	UPP1	3.04541	1.26187	0.0234583	TXN2	4.55387	0.359486	0.000110757	SLBP	2.96155	0.356944	0.0341413	TIMD4	0.777376	3.77058	0.999977	YDJC	2.3764	0.543579	0.330464	XRN2	2.59699	0.435491	0.167928	TFF3	1.29099	0.208641	0.999992	NME2P1	0.452392	1.87588	0.999999	PIK3CD
802	TCEAL9	3.49412	0.568775	0.00511392	MPV17	2.23099	0.28262	0.377962	CSK	3.48556	0.698606	0.00757247	ETHE1	2.74013	0.466492	0.0481667	TMEM154	3.04182	1.32826	0.0237277	RP11-92K2.2	4.5528	0.630473	0.000111207	MRPL32	2.95815	0.310183	0.0344821	SERINC1	0.774891	0.197935	0.999977	SLC39A4	2.37479	0.560474	0.331452	ARID4B	2.59048	1.03202	0.170643	HSPA9	1.28959	0.23754	0.999992	SMARCE1	0.451789	0.21706	0.999999	TMEM170B
803	MYCN	3.48755	1.33427	0.00523285	SLC25A28	2.23031	1.06241	0.378318	NPLOC4	3.46291	1.12306	0.00821438	CEACAM21	2.73978	2.82572	0.0481981	RACGAP1	3.03744	1.05304	0.0240509	HPGDS	4.55016	0.479345	0.000112489	PTRH2	2.94995	0.483	0.0353907	LINC01420	0.774524	0.126875	0.999977	RP11-446N19.1	2.37102	1.37991	0.333352	SERP1	2.59025	0.205152	0.170643	IPO7	1.28942	0.45681	0.999992	PRPSAP2	0.450475	0.32487	0.999999	CBX4
804	SNX17	3.48587	0.294969	0.00526298	IKBIP	2.22313	0.409176	0.384525	SPCS1	3.45577	0.147166	0.00840907	SPSB2	2.73717	1.44254	0.0485256	NUDT4	3.02492	0.780983	0.0250059	SMARCB1	4.54818	0.689342	0.000113434	HSPD1	2.94789	0.169106	0.0356076	TMC8	0.772267	0.299579	0.999977	TIMMDC1	2.37075	0.311845	0.333352	PSMA1	2.5878	0.205033	0.171708	TLR2	1.28893	0.713189	0.999992	CTD-2555A7.2	0.450404	1.58927	0.999999	SMG1
805	ATP6AP1	3.48198	0.23138	0.00533443	FUBP1	2.21874	0.3156	0.388322	IRAK3	3.45242	0.533377	0.00849894	FCGR3A	2.73414	0.99248	0.048917	DCP2	3.01814	0.822868	0.0255471	ACAA2	4.54689	0.619548	0.000114014	FTH1P10	2.94746	1.93184	0.035637	GPR18	0.77187	2.15818	0.999977	EPCAM	2.37018	1.77619	0.333558	ACTR1A	2.58522	0.704676	0.172845	DCTN4	1.28607	0.694964	0.999992	EPM2AIP1	0.450175	0.364078	0.999999	KLF5
806	ENSA	3.47588	0.146878	0.00544263	TESMIN	2.21784	0.711584	0.388733	LFNG	3.44196	2.04382	0.0087965	ULK1	2.73396	1.40623	0.0489246	MGEA5	3.01774	0.581792	0.0255679	PIGP	4.54055	0.634939	0.000117375	RP11-423H2.1	2.93823	1.03928	0.0366543	AKAP9	0.771452	0.232772	0.999977	SLC39A3	2.36785	0.264982	0.335034	ATP6V0A2	2.58166	1.29055	0.174464	SLC22A16	1.28443	0.558287	0.999992	SNAPC1	0.447376	0.551945	0.999999	METTL22
807	SLC50A1	3.47234	0.49685	0.00550305	WAC	2.21646	0.259866	0.38931	RBPJ	3.42538	0.321832	0.00933688	SAMD9L	2.72976	1.40904	0.0495133	CD58	3.01399	0.330472	0.0258596	TMX1	4.51516	0.510179	0.000132217	DEPDC1B	2.92779	1.5985	0.0378239	COL1A2	0.771302	2.43743	0.999977	RUVBL2	2.36686	0.351533	0.335621	LYPLA1	2.57684	0.41748	0.176468	ZEB2	1.28375	0.2874	0.999992	ORC4	0.445773	0.274291	0.999999	TCEAL3
808	PDIA3	3.46905	0.15718	0.005568	DNAJC5	2.21294	0.709947	0.392417	CXorf21	3.42086	0.90244	0.00947904	CXCL1	2.72765	3.72654	0.0497919	CD68	3.01164	0.748789	0.0260219	CETN3	4.51231	0.699017	0.000133864	CENPE	2.92436	2.38028	0.0382121	PPP2R2B	0.769075	3.95337	0.999977	DPM3	2.3642	0.307762	0.337409	SRSF3	2.57632	0.177602	0.176576	LARS	1.28255	0.347431	0.999992	SPAG16	0.444972	0.863503	0.999999	IRF2BP2
809	COPE	3.4684	0.114127	0.00557851	IPO8	2.21207	0.871614	0.393014	RBX1	3.41573	0.131411	0.00965209	FLII	2.72681	0.451368	0.0498994	STAG2	3.01085	0.527689	0.0260637	FAM212A	4.5118	0.697693	0.000134051	MED8	2.92427	0.615905	0.0382121	MED31	0.769074	0.33938	0.999977	KDELR2	2.36023	0.306057	0.340405	EMID1	2.57025	1.8471	0.179542	ANKRD50	1.28217	1.53622	0.999992	PRKCQ	0.443304	0.823186	0.999999	PHC3
810	CHD6	3.46506	0.61791	0.00563314	PGAM1	2.21134	0.564825	0.393457	SAMSN1	3.41308	0.461037	0.00973934	ME2	2.71915	0.760778	0.0509516	RAB21	3.00077	1.05213	0.0268476	CMC1	4.49532	0.492982	0.00014441	DEFA3	2.91882	-0.0566917	0.0387794	PACS1	0.768912	0.612648	0.999977	UFC1	2.35461	0.129389	0.344956	WBP2	2.56951	0.661319	0.179765	ACLY	1.28198	0.564942	0.999992	TMBIM4	0.442847	0.091077	0.999999	ZNF518A
811	WDR18	3.46223	0.582891	0.00568988	MAFG	2.2077	0.391465	0.39656	UPP1	3.41206	1.31996	0.00976836	KIF21B	2.71794	1.98527	0.0511172	NLRC5	3.00005	1.20044	0.0268982	PLIN3	4.49249	0.39417	0.000146189	SNX3	2.91736	0.145378	0.03894	FMNL1	0.768699	0.278849	0.999977	MAPKAPK3	2.34983	0.308986	0.349091	ADI1	2.56789	0.386918	0.180449	RAB31	1.28185	0.188639	0.999992	RPL35P1	0.442543	1.1275	0.999999	RP11-723O4.9
812	EPDR1	3.44391	0.694775	0.00607025	INPP5D	2.20382	0.32596	0.399934	UBAC2	3.40938	0.58825	0.0098498	LYPLA1	2.716	0.323714	0.0513586	HGSNAT	2.99847	0.858022	0.0270241	THOC7	4.48941	0.284967	0.000148169	NPRL3	2.90783	1.29229	0.0400799	C14orf2	0.767014	0.00338605	0.999977	DAP	2.34646	0.610243	0.351939	RPS17	2.56743	0.175358	0.180449	RHOG	1.28167	0.162872	0.999992	RP11-554J4.1	0.442366	0.633339	0.999999	SRSF1
813	LEPROTL1	3.44136	0.224076	0.00612448	CD151	2.20098	0.313665	0.402266	FAR1	3.4079	0.718882	0.00988833	TBC1D10C	2.71216	0.653986	0.0518565	LARP1	2.98468	0.440039	0.0281605	POLR2E	4.48868	0.386153	0.000148523	MCM2	2.90633	0.803343	0.0402511	CISH	0.764242	0.593981	0.999977	PPP1R18	2.33829	0.241697	0.358723	UBE2F	2.56728	0.702584	0.180449	TTC14	1.28076	0.546249	0.999992	EPS8L2	0.441448	0.943038	0.999999	SORT1
814	AIMP1	3.43503	0.230816	0.00626267	C6orf62	2.19796	0.30007	0.404497	ITGB7	3.40026	1.52456	0.0101538	LY75	2.7031	0.848127	0.0531885	PML	2.98007	0.871466	0.028546	DNAJC15	4.48223	0.399961	0.000152926	TTK	2.90377	1.35675	0.0405363	FLII	0.764131	0.224984	0.999977	PIGBOS1	2.3375	0.467452	0.359152	FRY	2.56489	1.57646	0.181379	STIM1	1.27986	0.706212	0.999992	RIOK2	0.438318	0.437631	0.999999	SRPRA
815	GABPB1	3.43436	0.458647	0.006275	ADI1	2.19231	0.173176	0.410005	CACNA2D3	3.39944	2.41912	0.0101763	FKBP15	2.69978	1.43549	0.053675	PMM1	2.97482	1.5292	0.0289952	MCM4	4.48105	0.734104	0.000153615	PRKDC	2.89799	0.584348	0.0412084	PDLIM2	0.763973	0.553027	0.999977	ZNF593	2.33689	0.492012	0.359406	2019-03-05	2.56098	0.93695	0.183272	MATN2	1.27878	2.65244	0.999992	RPS3AP25	0.437989	1.66439	0.999999	SFPQ
816	EWSR1	3.43301	0.208371	0.00629623	SLC22A15	2.19191	1.20337	0.410005	PPP1CC	3.3966	0.343656	0.0102517	HSPA6	2.6985	3.06999	0.0538455	RP11-483F11.7	2.97231	2.70012	0.0292192	AIMP2	4.47701	0.6527	0.000156389	CCDC58	2.89558	0.81254	0.0414959	MAPRE2	0.763079	0.29673	0.999977	RP5-827C21.1	2.336	1.13483	0.359927	NDUFB7	2.5589	0.256653	0.184102	RPL7AP6	1.27824	0.720015	0.999992	RPF1	0.436886	0.190202	0.999999	IGF1R
817	PRDX1	3.43034	0.0939551	0.00635532	PEBP1	2.19147	0.0865981	0.410005	PLEK	3.39548	0.170072	0.0102861	SERINC1	2.69322	0.447494	0.0546208	PLIN3	2.96636	0.248373	0.0297757	UBE2D2	4.47373	0.304679	0.000158647	TROVE2	2.89097	0.66867	0.0420146	KMT2A	0.762206	0.371303	0.999977	FMC1	2.33477	0.372046	0.360781	CTD-2287O16.1	2.5588	0.305481	0.184102	GALNT14	1.27805	1.21007	0.999992	MED7	0.434238	0.244126	0.999999	C4orf32
818	EGFL7	3.42818	0.322643	0.00640103	MATR3	2.19129	0.1579	0.410005	CISD3	3.39405	0.751192	0.0103323	SIPA1	2.69272	0.963344	0.054683	RP2	2.96011	0.936726	0.0303356	NDUFB10	4.47291	0.261974	0.000159026	ART4	2.88894	5.31532	0.0422423	AKTIP	0.757549	1.13943	0.999977	NDUFB2	2.33027	0.145043	0.364469	PPP2CA	2.55773	0.412826	0.184503	AAK1	1.27601	0.247859	0.999992	ZNF827	0.433673	1.05707	0.999999	ARG1
819	NXT1	3.42811	0.431557	0.00640103	AP4B1	2.19111	0.679787	0.410005	IL16	3.39362	0.552645	0.0103405	CYTH1	2.69134	0.857592	0.0548871	PTDSS1	2.95961	0.271282	0.0303614	MED4	4.47278	0.404658	0.000159026	MIR144	2.88644	5.0045	0.0425337	PRKACB	0.7565	0.192987	0.999977	CNIH1	2.32799	0.225192	0.366019	FHL3	2.55374	1.13372	0.186146	GM2A	1.27523	0.682338	0.999992	ATAD1	0.433115	0.333173	0.999999	RP11-661A12.5
820	ICAM2	3.4161	0.301732	0.00667583	ILF3	2.19092	0.282024	0.410005	MOB3A	3.38517	1.04142	0.0106404	PPM1M	2.69066	1.60667	0.0549785	RAP1A	2.95399	0.282832	0.0308742	RPL6P27	4.46877	0.319198	0.000161869	NDUFAF4	2.88596	0.413505	0.0425747	POU2F2	0.756481	0.351259	0.999977	RFXANK	2.32742	0.374457	0.366246	SLC25A29	2.54708	0.828994	0.18957	C16orf74	1.27254	0.588038	0.999992	ANKRD36	0.432689	1.58872	0.999999	FGR
821	FOPNL	3.41218	0.330348	0.0067655	PGP	2.18735	0.715156	0.413169	LILRA1	3.38224	2.64197	0.0107466	MID1IP1	2.6899	0.418324	0.0550825	STK10	2.95047	0.754311	0.0311969	EIF3H	4.46572	0.211256	0.00016402	PFDN1	2.87752	0.327722	0.0436355	RP5-1056L3.3	0.755836	0.352221	0.999977	PAFAH1B3	2.32649	0.543044	0.366816	GRSF1	2.54524	0.585973	0.190297	NOV	1.27083	2.15319	0.999992	RP3-340B19.2	0.432516	0.520176	0.999999	CNTRL
822	TRAPPC3	3.40901	0.247314	0.00684106	BCAP31	2.18595	0.117564	0.414044	TNNT1	3.37896	3.22515	0.0108592	GLCCI1	2.68858	1.54122	0.0552371	MAP1LC3A	2.94636	1.2453	0.0315837	MCM3	4.45538	0.634077	0.000171779	NT5C3A	2.87358	0.442888	0.044136	TGFBR2	0.755106	0.478811	0.999977	MRPL32	2.32495	0.281509	0.367989	PPIA	2.5451	0.16772	0.190297	RPS3AP47	1.26822	0.275377	0.999992	TVP23B	0.432372	0.747434	0.999999	DCP2
823	SOD1	3.4014	0.0817115	0.00702352	IMMT	2.18321	0.270327	0.416636	CMTM3	3.37217	0.351516	0.011114	PPP1R3B	2.68607	2.20372	0.0555894	ZSWIM8	2.94581	1.38447	0.031624	PPP1CA	4.45506	0.243994	0.000171857	CETN2	2.87259	0.509573	0.0442506	SP110	0.752861	0.451233	0.999977	CDIP1	2.31864	0.812388	0.373532	POLR3GL	2.54483	0.498309	0.190297	PTGR1	1.26539	1.20196	0.999992	CTD-2095E4.5	0.431475	0.865561	0.999999	FUCA2
824	FAM32A	3.39876	0.178178	0.00708045	GPX4	2.18269	0.0881125	0.416886	GNB1	3.35689	0.353065	0.0117205	UBE2D1	2.6852	0.800872	0.0556732	PIKFYVE	2.94077	0.904842	0.0321117	MATR3	4.45012	0.364321	0.000175675	SCOC	2.86604	0.461994	0.0451027	ZNF683	0.751712	3.23721	0.999977	ERG	2.31815	0.797763	0.373679	SIGLEC10	2.53913	2.20533	0.193259	IARS	1.26389	0.535041	0.999992	ZNF185	0.431363	0.424408	0.999999	ABCD3
825	MED4	3.39793	0.225482	0.00709834	WDR61	2.17701	0.169971	0.421115	GNG2	3.35618	0.749667	0.0117353	PRKACA	2.68407	1.40486	0.0558162	SNX14	2.93546	0.703781	0.0326343	PDIA3	4.44854	0.258153	0.000176792	ARMC1	2.85358	0.510291	0.046833	RPS15AP1	0.751555	0.21083	0.999977	FIS1	2.31571	0.215723	0.375759	RIN3	2.53372	0.970168	0.196096	ZMYM4	1.26311	0.970817	0.999992	MLH3	0.430672	0.924538	0.999999	PRRC1
826	PRIMPOL	3.39641	0.673942	0.00713408	RAC2	2.17589	0.0869925	0.421709	GLB1	3.35613	0.516148	0.0117353	ISG20	2.67945	0.574788	0.0564834	NIN	2.93385	0.701057	0.0327723	UFC1	4.43471	0.254557	0.000187952	LAMTOR3	2.84978	0.450868	0.0473706	RCAN3	0.748938	1.1027	0.999977	NDUFS3	2.3136	0.234084	0.377534	HS6ST1	2.53017	1.80204	0.197917	MARVELD1	1.26303	1.02421	0.999992	SCFD1	0.430445	0.267429	0.999999	CTB-61M7.2
827	PDCD2	3.39087	0.324479	0.00727597	ALKBH7	2.17294	0.207381	0.424497	CEBPG	3.34964	0.589177	0.011996	TLR1	2.67679	2.05964	0.056847	PDXK	2.92199	1.22086	0.033947	FAM96B	4.41912	0.29823	0.000201629	PPT2	2.84446	1.4768	0.0480913	PDZD11	0.747274	0.457811	0.999977	SNRPGP10	2.31051	0.908843	0.379943	RP11-425L10.1	2.52884	0.324413	0.198501	SF3B3	1.26047	0.469396	0.999992	UQCC1	0.429796	0.415243	0.999999	HSPA4L
828	PRMT5	3.39046	0.499152	0.00728307	TLE4	2.17272	0.626694	0.424497	MCMBP	3.34274	0.946087	0.01228	ZBTB7B	2.67494	1.80823	0.0571392	STK17A	2.92169	0.953828	0.0339622	FLT3	4.40568	0.427466	0.000214323	NDUFS8	2.84292	0.167907	0.0482982	LINC00649	0.747061	0.943138	0.999977	GNPTG	2.30944	0.383599	0.380675	MEAF6	2.52741	0.439405	0.199138	GANC	1.25751	0.944582	0.999992	NFE2L3	0.429097	1.45496	0.999999	SF3B1
829	DENND6B	3.38555	0.807826	0.0073991	RNF115	2.17015	0.443497	0.42696	HK1	3.33948	0.942499	0.0124156	SH3BP5	2.67328	2.1305	0.0574008	GGA1	2.92155	0.67571	0.0339622	TIMMDC1	4.40264	0.503535	0.000217131	CENPH	2.84132	0.830151	0.0485145	RAB18	0.746574	0.178372	0.999977	CWC15	2.30735	0.160817	0.38216	RP11-495P10.6	2.52205	3.2792	0.202023	PRRG4	1.25648	0.79616	0.999992	PPIL4	0.429036	0.315926	0.999999	HJURP
830	KMT2E	3.3816	0.341246	0.00749857	TMEM147	2.16541	0.13769	0.431487	SNRPG	3.31262	0.122174	0.0136213	STK17B	2.6694	0.778357	0.0579584	LAMP1	2.91731	0.336081	0.0344104	CCDC167	4.39622	0.670445	0.000223424	SARS	2.83419	0.432814	0.0495103	CALHM2	0.745448	1.05133	0.999977	TMEM14C	2.30728	0.204542	0.38216	PDCD6	2.52028	0.274994	0.202867	STK17A	1.25153	0.657124	0.999992	RPL9P7	0.429027	0.75099	0.999999	MCTP1
831	ANXA2R	3.37347	0.528779	0.00771151	TUBA4A	2.15013	0.261201	0.447103	SPPL2A	3.31193	0.906648	0.0136349	NADK	2.66745	1.61456	0.0582731	SPG20	2.91711	0.40059	0.0344155	PDCD6	4.39215	0.293661	0.000227418	CCDC25	2.8333	0.64227	0.0496147	TOB1	0.745423	0.766513	0.999977	ERGIC1	2.30548	0.603978	0.383643	BRD9	2.51689	1.09149	0.204651	TFDP1	1.25137	0.319449	0.999992	UBXN4	0.428863	0.17726	0.999999	ZDHHC19
832	C9orf43	3.37325	0.8017	0.00771367	RANBP2	2.14916	0.555991	0.447872	SNX6	3.30189	0.555565	0.014112	RPS6KA1	2.662	0.566134	0.0591579	WAC-AS1	2.91345	1.05847	0.03477	DDT	4.39189	0.291092	0.000227457	DEPDC1	2.82905	2.20233	0.0502253	SFI1	0.745304	0.850547	0.999977	C19orf53	2.30444	0.133753	0.384066	RRAGA	2.51583	0.716389	0.205088	MACF1	1.25116	0.434216	0.999992	RPA2	0.428732	0.160594	0.999999	WAPL
833	RP11-864N7.2	3.36767	0.177269	0.00786323	PABPN1	2.14169	0.420275	0.454724	FERMT3	3.29519	0.375816	0.0144418	ZFYVE16	2.6529	1.4852	0.0605462	ANO10	2.90693	1.4715	0.0354687	TACC3	4.38731	0.747272	0.000231833	RMDN1	2.82489	0.634803	0.0507991	PRR5L	0.744984	0.729232	0.999977	EIF3G	2.30438	0.178312	0.384066	SRI	2.51473	0.261679	0.205346	RASGRP3	1.24749	0.638111	0.999992	SUPT3H	0.428534	0.633097	0.999999	NUP62
834	CDC123	3.3633	0.186521	0.00797659	OS9	2.14075	0.170396	0.45528	SMIM4	3.2933	0.481703	0.0145286	PRPSAP1	2.6507	0.732809	0.0608963	SYTL1	2.89602	0.510714	0.036601	SNRPA	4.38566	0.598519	0.000233355	TRIM58	2.82439	2.47384	0.0508518	LSM1	0.744009	0.160741	0.999977	CMSS1	2.30145	0.409278	0.386701	ZNF22	2.51448	0.367539	0.205346	DERL1	1.2413	0.325004	0.999992	PDCD10	0.427993	0.166519	0.999999	SIMC1
835	CWC15	3.36298	0.160762	0.00798173	SNRPG	2.14063	0.0904026	0.45528	SH3GLB1	3.29065	0.406945	0.0146555	ATP6V1C1	2.64824	0.7239	0.0612935	PIAS1	2.8821	0.479307	0.038129	AIMP1	4.38426	0.388986	0.000234626	NDUFA3	2.81921	0.143537	0.0515416	APOBEC3H	0.74332	1.70243	0.999977	MIF4GD	2.29743	0.356651	0.390472	CHD9	2.50652	0.632682	0.209662	MAN2B2	1.24038	0.682172	0.999992	IGSF10	0.427933	0.688543	0.999999	TMEM45A
836	FAM96B	3.36034	0.166024	0.0080541	HYOU1	2.13947	0.972137	0.455296	AIM1	3.2843	1.0334	0.0149791	ABHD2	2.64565	0.63455	0.0617193	DOC2B	2.88134	3.0752	0.0381845	CENPF	4.37594	1.82072	0.000243516	ARMC8	2.81449	0.543277	0.052249	CRYZ	0.741488	0.621106	0.999977	TECR	2.29307	0.455192	0.394627	HIST2H2BE	2.5044	0.840882	0.210743	GSPT1	1.24014	0.443433	0.999992	RP11-212P7.1	0.42546	1.17309	0.999999	PRKD3
837	COA3	3.35522	0.195127	0.00818778	RPL35	2.13827	0.127011	0.455617	RNF166	3.27793	0.609963	0.0152985	LILRA5	2.64514	2.90618	0.061788	OS9	2.87841	0.261409	0.038503	DCAF13	4.37445	0.518855	0.000244938	BABAM1	2.8138	0.309966	0.0523329	TRADD	0.741244	0.513218	0.999977	WRB	2.29132	0.596009	0.395808	CXCL8	2.50276	0.980581	0.211543	PDHA1	1.23837	0.202162	0.999992	RPS4XP7	0.425018	2.7857	0.999999	RASA1
838	ARL16	3.35445	0.415741	0.00820636	MYCBP2	2.13808	0.418596	0.455617	APBB1IP	3.27288	0.534082	0.0155516	CORO1C	2.64446	0.766799	0.0618661	MCM2	2.87253	0.786312	0.0391894	COX6B1	4.37333	0.224629	0.000245948	LINC01272	2.80718	0.699308	0.0533349	ING3	0.73948	0.493902	0.999977	PSMG2	2.29126	0.210182	0.395808	TES	2.50156	0.837573	0.211893	ZCCHC17	1.23467	0.269479	0.999992	WDR11	0.424263	0.421164	0.999999	CEP78
839	TMEM9	3.35333	0.49243	0.00823532	EIF4G1	2.13692	0.527578	0.456627	GDI2	3.26656	0.175048	0.0158684	ITGAX	2.64151	1.14455	0.0623843	CEACAM3	2.87082	1.97701	0.0393831	GLRX3	4.36832	0.562582	0.00025141	CCRL2	2.8043	1.9063	0.0537848	SNRNP27	0.738779	0.181439	0.999977	DOK1	2.28948	0.58442	0.397303	TMED9	2.49777	0.225391	0.213832	SLC22A4	1.23216	1.46957	0.999992	ASNSD1	0.424231	0.342038	0.999999	SCYL2
840	KARS	3.34462	0.210687	0.00847954	CLCN7	2.13509	0.706747	0.458169	RAB27A	3.26275	0.190482	0.0160679	NXPE3	2.63912	0.952225	0.062707	BTG2	2.86958	0.606645	0.0394997	CHCHD3	4.36678	0.839291	0.000252925	FAM46C	2.80013	1.61263	0.0543696	SLAMF1	0.737977	2.44454	0.999977	TOMM20	2.28639	0.260256	0.400127	ASMTL	2.49773	1.31919	0.213832	CREB3L2	1.23155	0.639493	0.999992	TMEM43	0.424025	0.329234	0.999999	STAT1
841	NDUFV1	3.34452	0.310979	0.00847954	WDR26	2.135	0.49779	0.458169	BUD31	3.25924	0.256663	0.0162481	H6PD	2.63726	1.04244	0.0630281	MARK3	2.8687	0.683225	0.039591	MRPS7	4.3656	0.442115	0.00025404	EZH2	2.7905	0.910341	0.0558041	CCDC69	0.736877	0.432588	0.999977	COPZ1	2.2861	0.214248	0.400127	PRKRA	2.49462	0.575201	0.215533	POLR2A	1.23137	0.370839	0.999992	RP11-262H14.4	0.423593	1.00085	0.999999	LPGAT1
842	ARID1B	3.3374	0.411159	0.00868202	LPL	2.13386	2.33783	0.45883	CLECL1	3.24842	0.72922	0.0168424	DR1	2.63683	0.583136	0.0630842	PLD1	2.86749	0.952699	0.0397006	SSRP1	4.35795	0.738944	0.000262563	PLK1	2.78891	1.39637	0.055991	C21orf91	0.732915	0.517784	0.999977	UTP11	2.28302	0.335243	0.402658	VCP	2.49421	0.452314	0.215598	SLC39A11	1.23073	0.832316	0.999992	CASP8	0.423371	0.316904	0.999999	STK17A
843	LINC00998	3.32977	0.252121	0.00890216	KHSRP	2.13161	0.485626	0.460767	GIMAP6	3.24548	1.41207	0.0169922	MS4A4A	2.61872	0.808275	0.066123	ANKRD11	2.86341	0.926332	0.0401429	STOML2	4.35645	0.366338	0.000264106	ZMAT2	2.78619	0.341487	0.0564327	PWP1	0.731135	0.211218	0.999977	COA1	2.26565	0.466108	0.41989	YWHAE	2.49325	0.257178	0.215993	DOPEY2	1.22931	0.834752	0.999992	DNAJC3-AS1	0.422938	0.835137	0.999999	IPO5
844	LAGE3	3.32972	0.247347	0.00890216	GSTO1	2.12785	0.0882331	0.464137	TLR4	3.24411	1.70501	0.0170618	TMOD3	2.61865	0.775976	0.066123	HNRNPUL1	2.85878	0.300788	0.0406158	DHFR	4.3548	0.891459	0.000265828	RAD1	2.78501	0.793573	0.056558	SYTL3	0.729858	2.00317	0.999977	CHCHD7	2.26324	0.186162	0.421778	TGIF1	2.49266	1.0108	0.216168	MLLT1	1.22762	0.900358	0.999992	FUNDC1	0.421704	0.281504	0.999999	NFKB1
[truncated: 19,154 more rows]
[truncated: 31 more columns]

## Sheet: Supplementary Table 6
Supplementary Table 6: Common and unique genes in HSPCs and AML progenitor cells vs. myeloid cells
[truncated: 8,421 more rows]
