# Supplementary material for: A single-cell survey of cellular hierarchy in acute myeloid leukemia
Source: J Hematol Oncol. 2020 Sep 25;13:128. doi: 10.1186/s13045-020-00941-y (PMC7517826; doi:10.1186/s13045-020-00941-y)
Supplement: Supplementary file 17 — Additional file 17: Table S7. Marker genes in subdivision t-SNE map of AML progenitor cell cluster. Table S8 DEGs in RP gene high clusters. Table S10. The up and downregulated genes in P20-Post in comparison to P20-Pre. Table S11. Marker genes of refractory and non-refractory cells. Table S14. Highly expressed genes in AML in comparison to HCL. [file 13045_2020_941_MOESM17_ESM.xlsx]

## Sheet: Supplementary Table 7
Supplementary Table 7: Marker genes in subdivision tsne map of AML progenitor cell cluster
l：avg_logFC
n：gene name
p：p value
s：score
	C1_n	C1_s	C1_l	C1_p	C2_n	C2_s	C2_l	C2_p	C3_n	C3_s	C3_l	C3_p	C4_n	C4_s	C4_l	C4_p	C5_n	C5_s	C5_l	C5_p	C6_n	C6_s	C6_l	C6_p	C7_n	C7_s	C7_l	C7_p	C8_n	C8_s	C8_l	C8_p	C9_n	C9_s	C9_l	C9_p	C10_n	C10_s	C10_l	C10_p	C11_n	C11_s	C11_l	C11_p	C12_n	C12_s	C12_l	C12_p	C13_n
0	CD74	110.012	2.9141	0	CD74	55.4531	1.76468	0	RPL37A	107.066	1.82496	0	EEF1A1	59.4691	1.18959	0	S100A9	135.477	6.03228	0	AGR2	117.487	8.55597	0	RNASE2	104.731	4.01151	0	RNASE2	55.5974	2.40181	0	SNHG5	61.6955	2.43196	0	MPO	92.1942	3.95174	0	CD99	68.8723	2.66667	0	LYZ	80.4459	4.25597	0	VIM
1	RPS14	103.062	0.887394	0	RPS14	55.041	0.567309	0	CD99	101.189	3.18047	0	RPL13A	49.2613	0.88129	0	S100A8	133.952	5.8202	0	AIF1	97.7307	2.79662	0	SRGN	88.223	3.0184	0	HBB	55.2885	2.27243	0	S100A4	59.5917	2.36989	0	FTL	90.3344	1.50764	0	SOX4	61.5019	2.52829	0	SRGN	65.9908	2.83824	0	LYZ
2	RPS19	102.366	0.950075	0	PTMA	48.9218	0.752367	0	RPS24	99.2504	1.62341	0	RPLP1	48.5659	0.567095	0	LYZ	126.296	5.24027	0	SNHG6	97.418	3.06068	0	RNASE3	83.5884	3.96206	0	RPS2	51.7829	1.34467	0	S100A8	58.7655	2.71195	0	B2M	75.9095	1.35387	0	RPL3	59.1124	1.1488	0	S100A9	64.3254	3.44696	0	S100A10
3	B2M	99.1848	1.18234	0	FTH1	46.9015	1.14411	0	RPL10A	91.2296	2.13911	0	RPL3	43.7542	0.773022	0	SRGN	111.573	3.64116	0	HLA-DRA	96.7822	3.41514	0	CTSG	79.784	3.49783	0	HBA2	42.2509	1.74817	0	TMSB4X	58.5958	0.969018	0	ITM2A	69.993	3.69986	0	RPL13	56.8917	0.983563	0	S100A8	63.387	3.35369	0	SRGN
4	RPL7	80.3287	0.829021	0	ITM2A	46.8531	1.98132	0	RPS12	90.1613	1.38767	0	RPS2	43.1828	1.07432	0	ELANE	90.2276	3.68177	0	DEFA3	88.0042	3.57945	0	CAT	79.6416	3.24695	0	RPS6	41.6615	0.524505	0	S100A9	56.2574	2.58812	0	NUCB2	69.2468	2.81311	0	RPL10	52.5438	0.945563	0	AZU1	52.0198	2.50167	0	LGALS1
5	RPL18A	72.3973	1.32447	0	TMSB10	45.6185	0.610375	0	RPL37	89.5718	1.65064	0	RPS12	40.7033	0.723014	0	PRTN3	85.0756	4.33613	0	HLA-DPB1	85.7795	3.68841	0	CLC	72.7968	4.10925	0	RPS3A	41.2785	0.624814	0	CD52	54.1399	2.76372	0	ELANE	66.8882	3.11028	0	RPS4X	50.649	1.11254	0	LGALS1	49.0662	2.41937	0	S100A4
6	RPS18	72.1002	0.878559	0	IGFBP7	44.0781	2.28583	0	SEPP1	89.4702	4.03723	0	RPS3	39.0645	0.564267	0	DEFA3	85.0404	3.99367	0	COMMD6	84.238	2.43379	0	HBB	65.2295	2.53626	0	SRGN	41.1147	1.65141	0	HLA-DRA	48.2301	2.0684	0	PDIA6	59.7083	3.34979	0	H3F3B	49.7784	1.5438	0	CST3	47.8629	2.51774	0	MS4A6A
7	RPL36	56.6552	0.749391	0	TMSB4X	43.04	0.584423	0	RPL13A	83.9464	1.37743	0	RPLP0	38.1262	0.799915	0	HBB	82.5763	3.03753	0	ZFAS1	81.0931	2.46475	0	AZU1	64.83	2.51143	0	HBA1	40.9599	1.72489	0	CD74	45.9046	2.01581	0	CLEC11A	55.6092	3.08256	0	RPL5	45.6948	1.00929	0	S100A6	41.6784	1.92569	0	ANXA2
8	TXN	55.3429	1.35224	0	RPS19	41.033	0.443202	0	RPS15A	83.7875	1.4768	0	RPL27A	37.2966	0.575169	2.06797e-301	S100A12	76.6948	3.82702	0	HLA-DPA1	80.7553	3.53641	0	DEFB1	61.8839	4.20807	0	CLC	37.7772	2.46596	0	LGALS1	43.1996	1.89321	0	S100A11	52.5196	2.58212	0	CFD	45.6454	2.09685	0	S100A4	41.6399	1.89102	0	TSC22D3
9	HLA-DRA	53.3388	1.67353	0	RPL34	40.2184	0.418695	0	RPLP2	83.6587	1.36694	0	RPL13	36.9374	0.605808	1.21932e-295	MPO	75.9439	2.76836	0	CD74	80.7114	2.83701	0	IGKC	58.6473	2.33834	0	RPL13	37.0124	0.603007	9.05167e-297	FCER1G	41.6575	2.26117	0	HSPA5	50.2376	3.11253	0	PTMA	44.6944	1.00944	0	ELANE	40.8459	2.14554	0	SAMHD1
10	TMSB4X	52.3931	0.664661	0	HPGDS	39.116	2.94631	0	RPL26	83.439	1.50776	0	TPT1	35.063	0.794804	2.2484e-266	CAMP	74.1248	4.19092	0	RPL31	77.4413	0.891841	0	MPO	58.6066	2.3825	0	CSTA	36.3712	1.73356	1.42742e-286	LST1	40.1907	1.95479	0	CFD	48.1304	2.18345	0	KLF6	44.6062	2.73159	0	ACTB	39.3056	1.37412	0	S100A6
11	RPL21	48.1602	0.516102	0	CD82	38.7565	1.96755	0	RPL10	82.4552	1.21919	0	RPS8	34.9075	0.712468	4.97263e-264	RETN	73.5625	4.99898	0	RPL39	74.9241	1.51395	0	CSTA	54.9965	2.33456	0	CAT	35.783	1.69762	2.25354e-277	LYZ	39.708	1.80225	0	CALM1	47.572	2.22012	0	RACK1	44.3135	1.11933	0	PRTN3	38.9126	2.41167	0	ACTB
12	DBI	45.9556	1.30882	0	RPS27	38.1734	0.345227	0	TPT1	81.7909	1.68352	0	RACK1	34.8513	0.818249	3.39537e-263	HBA1	70.0287	2.60649	0	UQCRB	74.4601	2.50266	0	TPT1	53.3386	1.24954	0	RP11-84C10.2	33.4736	2.38149	1.16889e-242	TYROBP	39.4957	1.69716	0	SERF2	45.9501	1.19372	0	PRSS57	44.1245	1.85488	0	HLA-B	38.2441	1.77721	0	TMSB4X
13	RPS3	44.3902	0.495725	0	SOX4	32.7806	1.03426	6.1872e-233	RPL7A	81.5858	1.85848	0	RPS18	34.1896	0.557625	2.65869e-253	HBA2	65.2135	2.39181	0	HLA-DRB1	74.0755	3.09655	0	RP11-84C10.2	51.9522	3.14969	0	EEF1A1	33.1333	0.790589	8.95062e-238	HLA-DRB1	36.472	1.81636	4.11671e-288	TMSB10	44.6021	0.838788	0	FOS	42.728	1.8311	0	FCER1G	37.4684	2.34181	3.0105e-304	S100A11
14	SH3BGRL3	43.5747	0.922601	0	MALAT1	30.7747	0.941156	3.08996e-205	RPS16	81.5059	1.68155	0	RPL7A	34.1867	0.918881	2.82171e-253	MYL6	63.7249	1.4352	0	GAS5	72.0672	1.93589	0	RPS24	43.91	0.890266	0	RPL35A	33.0555	0.621078	1.12951e-236	GMFG	34.8772	1.29045	2.05738e-263	AZU1	44.15	1.97224	0	RPS15	42.402	0.79409	0	TYROBP	37.1793	1.789	1.40302e-299	ACTG1
15	RPS6	43.0086	0.400548	0	B2M	29.7955	0.398154	2.12613e-192	RPL28	81.2415	1.58586	0	RPS3A	34.0938	0.489403	6.50152e-252	AZU1	63.3067	2.43395	0	CD52	70.7403	3.20969	0	PABPC1	41.7162	1.15858	0	MPO	33.0076	1.50275	5.25711e-236	RPL41	34.363	1.16628	1.05902e-255	NDUFB2	43.1328	1.92971	0	CPA3	42.1731	2.6758	0	RNASE2	35.7435	1.83591	7.2625e-277	TAGLN2
16	ITM2A	40.9975	1.5485	0	ARPC2	29.6184	0.794985	3.93395e-190	RPL39	80.6081	1.53076	0	TPSAB1	32.6503	4.49353	5.46758e-231	CST7	62.4232	3.06987	0	RPL36A	70.7092	1.60703	0	SPINK2	41.3373	2.32171	0	RPL31	31.6465	0.464074	6.77803e-217	HCST	34.241	1.49206	6.607e-254	PFN1	43.1126	1.43229	0	RPS6	39.9457	0.533127	0	CTSG	35.1465	2.12139	1.0937e-267	PSMA7
17	IFITM3	40.3657	1.73778	0	H3F3B	28.8334	0.612347	3.41152e-180	EEF1A1	80.5531	1.51283	0	RPL37A	32.3271	0.698978	1.94038e-226	PGLYRP1	62.346	4.94635	0	PFDN5	70.2131	1.93459	0	EEF2	39.9888	1.51811	0	RPS24	31.4797	0.696126	1.26742e-214	RPL39	34.0982	0.981143	8.26235e-252	CST3	43.0628	2.08006	0	RPL18	39.8276	1.00653	0	S100A11	33.4324	1.85193	2.90071e-242	CXCR4
18	RPL27A	39.876	0.510781	0	RPL27A	27.9171	0.372424	6.61264e-169	EEF1B2	80.267	2.05142	0	EEF2	30.5811	1.17247	1.32392e-202	NKG7	59.1135	3.22272	0	RPS25	69.4193	1.54813	0	ZFP36L2	39.4183	1.66728	0	RPS12	31.3129	0.637796	2.30633e-212	TMSB10	33.9964	0.719973	2.52172e-250	AC004791.2	42.9592	3.23195	0	RPL13A	38.8347	0.827293	0	FTL	31.6838	0.547491	1.48318e-217	EMP3
19	RPL23A	36.512	0.796535	4.4725e-289	ACTB	27.5401	0.584184	2.23546e-164	HNRNPA1	79.8531	2.41156	0	RPS29	30.3927	0.527737	4.03862e-200	FCER1G	57.6173	2.79114	0	RPL41	66.9031	1.74034	0	RPS26	38.3709	1.06768	0	CFD	30.2761	1.33645	1.69186e-198	MYL12A	33.2205	1.41114	5.19442e-239	CTSG	42.6393	2.25008	0	RPL35A	38.6262	0.773365	0	CSTA	30.8792	1.68735	1.19595e-206	AHNAK
20	RPL34	35.5762	0.346013	1.92059e-274	SH3BGRL3	25.6601	0.497757	1.143e-142	RPL30	79.6637	1.20695	0	PABPC1	30.1742	0.834642	2.95153e-197	TYROBP	57.3583	2.12094	0	DBI	63.4972	2.15856	0	RPS12	38.1138	0.779614	0	IGKC	29.7662	1.30234	7.37659e-192	S100A6	32.8106	1.41107	3.77964e-233	UQCR10	41.956	1.73833	0	DUSP1	36.8604	2.5009	1.17082e-294	GRN	30.2415	2.32906	3.46528e-198	CTSB
21	RPL3	35.5663	0.526903	2.65444e-274	PFN1	25.3007	0.584236	1.0297e-138	RPS13	79.0942	1.44153	0	RPL10A	30.0208	0.865871	2.91546e-195	RNASE2	56.9674	2.20623	0	S100A4	61.2393	2.2593	0	RPS4X	37.3486	0.823796	1.4044e-302	RPL3	29.4083	0.595525	2.86936e-187	AIF1	32.3446	1.25605	1.43661e-226	HBA2	40.9474	1.82564	0	RPS24	36.0854	0.792507	2.19259e-282	MS4A6A	29.9875	2.66631	6.97036e-195	GSTP1
22	HLA-DPB1	35.123	1.41904	1.62403e-267	CD34	23.9662	1.83268	1.89644e-124	CD24	78.9013	4.55889	0	RPL9	28.9964	0.638228	3.94439e-182	S100P	56.7246	4.83919	0	MGST1	57.2027	2.06776	0	HBA1	37.3333	1.49395	2.43059e-302	RPL9	29.3928	0.673277	4.37768e-187	PLAC8	32.0299	1.5704	3.48573e-222	H3F3B	40.857	1.25381	0	RPL6	35.9342	1.09688	4.97056e-280	GAPDH	29.6432	0.731756	1.92763e-190	MTATP6P1
23	RPL8	34.8457	0.598872	2.46954e-263	RPL10	22.9788	0.247747	2.20392e-114	RPL5	78.5017	1.42027	0	HNRNPA1	28.9411	1.01026	1.9116e-181	HLA-B	56.3141	1.99601	0	TXN	56.9387	1.78459	0	RPS17	37.2808	0.758871	1.67819e-301	RPS4X	29.2683	0.661743	1.64023e-185	CST3	31.4706	1.49802	1.75521e-214	CST7	40.8393	2.49561	0	RPL11	35.89	0.674226	2.36817e-279	ANXA2	28.9666	2.30403	7.69799e-182	LCP1
24	ARPC2	34.1213	0.964528	1.69697e-252	CD63	22.2293	0.673869	4.7118e-107	RPL11	77.3988	1.15362	0	RPS11	28.7837	0.527891	1.75868e-179	HBG2	53.2246	3.93331	0	S100A8	56.5999	2.40775	0	HBA2	36.2814	1.44473	1.55376e-285	GAS5	28.9885	0.832898	5.24995e-182	B2M	31.0393	0.655775	1.2229e-208	CALR	40.4042	2.08138	0	RPS15A	35.475	0.808545	5.97569e-273	VIM	28.6052	1.40615	2.51933e-177	RP11-1143G9.4
25	COX6C	34.0592	0.967513	1.37746e-251	RPS29	22.1152	0.370235	5.63761e-106	RPS3A	76.6343	0.953607	0	IGLL1	28.5832	1.78888	5.42601e-177	FTL	53.0279	0.604583	0	SNHG8	55.9759	2.10033	0	NAP1L1	36.2321	1.50119	9.04708e-285	RPL12	27.3214	0.655227	1.24487e-161	RPS25	30.6688	0.947679	1.10014e-203	HSP90B1	40.2893	2.50576	0	RPS11	34.9996	0.738432	1.11134e-265	HLA-DRA	27.8674	1.39162	2.76154e-168	TSPO
26	SERF2	33.4578	0.690647	8.82039e-243	HMGB1	21.9841	0.689429	1.00904e-104	RPS8	75.9489	1.41729	0	EEF1B2	28.0006	0.872431	7.78928e-170	LCN2	52.8437	4.45141	0	HCST	55.1566	2.05999	0	DEFA3	35.4464	1.58606	1.49535e-272	RNASE3	26.4859	1.54341	7.03877e-152	MRPL33	30.5433	1.56935	4.95741e-202	FTH1	39.4208	1.35363	0	RPS3A	34.7459	0.564052	7.61732e-262	TSPO	27.4102	1.60289	7.96662e-163	HSPA8
27	RPL18AP3	33.0558	1.36128	5.57265e-237	LAT2	21.8652	1.55451	1.36012e-103	RPL23	74.6227	1.78783	0	CD82	26.9543	1.52138	2.41785e-157	RNASE3	51.9208	2.56829	0	GMFG	54.4177	1.67855	0	RPL9	35.0322	0.83334	3.16622e-266	RPL11	26.2666	0.524699	2.25187e-149	CSTA	29.9017	1.4524	1.24615e-193	TMEM258	39.243	1.60961	0	RPS17	34.6972	0.719673	4.03843e-261	DEFA3	25.3705	1.69811	1.84208e-139	PLD3
28	RP11-234A1.1	32.6625	1.26726	2.26396e-231	CTSW	21.863	1.51085	1.40905e-103	RPLP1	73.5011	0.822918	0	CEBPA	26.9019	2.63747	9.69392e-157	ACTB	50.9809	1.31464	0	IFITM3	53.0344	2.56247	0	RNASEH2C	34.8133	2.00747	6.51286e-263	RPL37	26.1525	0.638502	4.39679e-148	IFITM3	29.3702	1.65208	8.5227e-187	RPS14	38.8521	0.504541	0	RPL28	33.9496	0.837095	5.61706e-250	B2M	24.8237	0.573486	1.65666e-133	CAPG
29	CD99	32.3806	0.968994	2.10103e-227	TALDO1	21.5501	0.743382	1.24276e-100	CPA3	72.9456	3.47896	0	RPLP2	26.536	0.487436	1.69389e-152	IGKC	50.4281	2.03868	0	RPL27A	52.8711	0.829962	0	RPL23	34.5125	0.954422	2.08231e-258	RPS5	25.6124	0.643795	5.16775e-142	NDUFB1	29.3364	1.39178	2.22577e-186	UBB	38.2565	0.941195	0	RPL15	31.2891	0.532326	2.6808e-212	CD74	24.7631	1.25265	7.21861e-133	MRPL33
30	RPS27	31.4414	0.280152	2.15668e-214	IL2RG	21.4157	1.30062	2.21754e-99	RPLP0	72.4595	1.3572	0	SLC25A6	26.4521	1.02224	1.53275e-151	DEFA4	49.1999	2.86261	0	SEPP1	52.4966	2.62598	0	RPL35A	34.0431	0.687796	1.97638e-251	CTSG	25.4647	1.31723	2.20471e-140	ATP5E	29.2156	0.994423	7.45065e-185	IGKC	37.8701	1.73716	0	RPL8	30.541	0.723255	2.75633e-202	TMSB4X	24.668	0.51508	7.48209e-132	TXN
31	HMGN3	31.307	1.13188	1.44285e-212	S100A4	20.8763	0.695557	1.95338e-94	RPS17	71.5777	1.22116	0	RPL23A	26.2239	0.834102	6.033e-149	TMSB4X	45.4051	0.62429	0	RPL24	52.4156	1.48276	0	RPL37	33.885	0.827318	4.17448e-249	TPT1	25.0122	0.627011	1.9992e-135	COX6C	28.8776	1.19469	1.34419e-180	H2AFZ	36.9635	1.3886	1.05325e-296	ACTG1	30.511	0.987751	6.76256e-202	FCN1	23.7402	2.61055	4.20748e-122	ZFR
32	PFN1	31.1721	0.804965	9.59573e-211	H2AFY	20.7218	0.865181	4.84259e-93	RPL32	69.7146	0.904398	0	RPSA	25.7131	0.918639	3.27431e-143	IGHG4	44.0555	3.28497	0	RPL27	52.309	1.35885	0	SELL	33.8417	1.80707	1.78235e-248	RACK1	24.9959	0.624628	2.94568e-135	DBI	28.6996	1.16884	2.20776e-178	SSR4	36.4583	1.76875	1.19534e-288	UBB	30.2438	0.738888	2.24571e-198	GSTP1	23.3477	0.95291	4.27565e-118	YWHAZ
33	RPS26	30.9894	0.60455	2.7198e-208	FAM30A	20.6096	1.67966	4.89201e-92	RPL12	69.612	1.44333	0	RPL37	25.6952	0.666515	5.08141e-143	TSPO	40.328	1.83739	0	COX7C	51.1113	1.51896	0	RPL12	33.8011	0.855046	6.90389e-248	LRRC75A-AS1	24.0073	0.744025	8.64759e-125	HMGB2	28.4448	1.68804	3.05366e-175	PSMA7	35.7415	1.42298	2.03576e-277	BTF3	29.8352	0.793796	4.79085e-193	PSAP	23.2774	1.56113	2.14399e-117	PABPC1
34	HLA-DRB1	30.9474	1.19824	9.81972e-208	RPL15	20.4536	0.26077	1.17475e-90	RPSA	69.2107	2.14252	0	RPL39	25.6603	0.689072	1.22517e-142	BPI	40.1715	3.93552	0	RPL38	50.6206	1.49469	0	BEX1	33.0999	3.39638	1.04489e-237	IGLC2	23.8833	1.55249	1.65946e-123	RPL23A	28.3617	1.02437	3.16109e-174	RPL36AL	34.6429	1.12477	1.24303e-260	RPS16	29.5985	0.75896	5.39186e-190	SERF2	22.6699	0.688572	2.46847e-111	ANXA1
35	HLA-DPA1	30.896	1.2829	4.74739e-207	FTL	19.8957	0.24144	9.04815e-86	RPL35A	69.1816	1.10314	0	RPL10	25.0577	0.368989	5.2333e-136	S100A11	38.3511	1.66849	0	RPS29	50.2529	0.803169	0	RPS2	32.1163	0.900667	8.84739e-224	EEF1B2	23.1901	0.675031	1.94066e-116	TMSB4XP4	28.3145	2.10609	1.174e-173	HBM	34.6373	3.90532	1.4929e-260	RPLP0	29.2199	0.667056	3.67323e-185	ALOX5AP	22.4207	1.83012	6.77952e-109	CCL5
36	RPL15	30.8579	0.387544	1.51352e-206	IGLL1	19.7703	1.27666	1.06311e-84	RPS7	68.7815	1.83728	0	ACTG1	24.8563	0.692423	7.89211e-134	GAPDH	38.2863	0.700231	0	CD9	47.4857	3.82356	0	ACTG1	31.1605	0.974482	1.21761e-210	PABPC1	22.7755	0.657628	2.63019e-112	HLA-DPA1	28.2102	1.53399	2.19166e-172	EMP3	34.4469	2.05754	1.05649e-257	RPL26	29.0033	0.693715	1.99019e-182	PFN1	21.9579	0.858932	1.88913e-104	CST3
37	CD34	30.8502	1.99308	1.88563e-206	SON	19.6782	0.631767	6.49591e-84	RPS18	68.6886	0.966504	0	PTMA	24.7564	0.542357	9.28927e-133	ALOX5AP	37.4636	2.36036	6.73809e-305	ARPC3	46.9634	1.56795	0	LRRC75A-AS1	30.2633	0.948003	1.14335e-198	RPS17	22.4702	0.452878	2.57933e-109	S100A10	28.1729	1.46816	6.13267e-172	RPL7	33.9802	0.524083	9.01242e-251	RPL34	28.975	0.407299	4.45809e-182	HLA-A	20.263	1.21806	6.82466e-89	CALM1
38	HLA-DRB5	30.3767	3.26589	3.59545e-200	GLUL	19.352	1.07709	3.73466e-81	RPL19	67.8048	1.08989	0	RPS24	24.0648	0.579816	1.94579e-125	SLPI	37.2777	4.3643	6.97909e-302	RPL35A	46.621	0.905738	0	CLEC11A	29.3138	1.61087	2.12754e-186	SNHG6	22.4148	0.819386	8.81266e-109	SHFM1	28.1463	1.30201	1.26536e-171	ANXA2	33.2067	2.45544	1.75606e-239	DDX5	28.7319	1.31158	4.91742e-179	MNDA	19.8229	1.61621	4.55309e-85	LMNA
39	LY6E	28.1852	1.76538	2.608e-172	AC002454.1	19.1282	1.75146	2.77295e-79	RPL24	66.886	1.66958	0	SOX4	23.4343	0.879826	6.17186e-119	LTF	36.7131	3.27249	8.21729e-293	RPL34	44.0643	0.529976	0	IRF2BP2	29.2329	1.70856	2.24708e-185	RPL30	22.0976	0.471751	1.02532e-105	HBB	28.0201	1.21271	4.30481e-170	AE000661.37	32.5115	2.44074	1.47997e-229	RPS5	27.6722	0.761098	4.79441e-166	PKM	19.4831	1.40658	3.59387e-82	TPPP3
40	RPS20	27.545	0.407915	1.45314e-164	HMGN1	19.0942	0.624024	5.26845e-79	RPL6	66.8457	1.72757	0	RPL27	23.4235	0.676046	7.7038e-119	S100A6	34.7768	1.26148	9.48894e-263	FAU	44.0558	1.18306	0	RPS8	29.1385	0.692448	3.48908e-184	EEF2	21.4212	0.885195	2.42221e-99	S100A11	27.9528	1.38369	2.77007e-169	PRSS57	32.3225	1.36517	6.7672e-227	RPS27A	27.6204	0.468357	1.98043e-165	ARPC1B	19.0345	1.11947	1.98566e-78	FOS
41	S100A4	26.7073	0.888391	1.06048e-154	CALM2	18.8532	0.39195	4.94194e-77	PRSS57	66.5511	2.33578	0	RPL10P9	23.3946	2.8118	1.49128e-118	SERPINB1	34.5508	1.33163	2.39306e-259	COX6C	43.6385	1.53041	0	FOS	28.4955	1.16168	3.75593e-176	ZFP36L2	21.0126	0.994337	1.39825e-95	TMA7	27.6954	1.12838	3.52803e-166	PDIA3	32.2211	2.27391	1.76836e-225	RPL32	27.4427	0.462132	2.61433e-163	RNASE3	18.7661	1.25662	3.18027e-76	LGALS3
42	RPLP0	26.5929	0.458786	2.21448e-153	CD7	18.7756	3.29826	2.09866e-76	RPS23	65.7041	0.895495	0	RPS4X	23.1807	0.536437	2.12594e-116	HLA-A	34.4868	1.57239	2.16298e-258	RPL36AL	43.4456	1.3741	0	RPL5	28.1725	0.671541	3.43524e-172	RPL39	20.4685	0.552676	1.12561e-90	HSPB1	27.5613	1.71112	1.40769e-164	TIMP1	31.8626	1.91892	1.72513e-220	RPLP2	26.9502	0.578887	1.69215e-157	CFD	18.6556	1.00188	2.44605e-75	ZFP36L2
43	RPS15	26.4683	0.333819	5.91312e-152	CFL1	18.6385	0.338826	2.72372e-75	RPL38	64.6064	1.65176	0	RPS28	22.6977	0.617689	1.38953e-111	MNDA	34.3447	2.17578	2.86335e-256	RPS4X	43.0745	1.01903	0	EEF1B2	28.1629	0.848348	4.38084e-172	RPL5	20.3642	0.45239	9.27439e-90	MS4A6A	27.2969	2.14086	1.96339e-161	TCEB2	31.2305	1.4023	7.90404e-212	EEF1A1	26.9417	0.673051	2.10014e-157	HLA-C	18.4038	1.21957	2.60544e-73	CYBA
44	PTMA	26.0643	0.442279	2.37523e-147	CD99	18.4039	0.551773	2.10703e-73	RPS11	63.7906	1.15817	0	TAGLN2	22.6481	0.892406	4.15906e-111	GCA	33.8316	2.53045	1.12872e-248	SAT1	42.7123	2.2614	0	RPL39	27.6902	0.733768	2.34728e-166	DEFB1	20.0498	1.83765	5.32894e-87	UQCRB	27.2605	1.15514	5.2041e-161	ATP5J	31.1107	1.18566	3.29031e-210	RPL30	26.5199	0.533248	1.61007e-152	LST1	18.3004	1.11566	1.71227e-72	RPLP1
45	MYL12A	26.0499	0.828855	3.41491e-147	HMGN3	18.3394	0.735172	6.80317e-73	RPS2	62.7212	1.55032	0	HSP90AB1	22.3709	0.908708	2.10211e-108	CD24	33.7966	2.45764	3.659e-248	RPL26	41.0099	1.00737	0	CFD	27.6164	1.16213	1.79106e-165	RPS3	19.8992	0.336565	1.0748e-85	ARPC3	26.5079	1.07144	3.21114e-152	XBP1	30.93	1.94602	8.73584e-208	RPS8	26.1827	0.615239	1.12929e-148	ITGB2	18.038	1.6744	2.02039e-70	HSPB1
46	RPL13	25.7645	0.370362	5.47394e-144	TAGLN2	18.2531	0.590709	3.28387e-72	RPL3	62.1654	1.06169	0	CD74	21.9792	0.919483	1.24876e-104	FCN1	32.9639	2.9067	4.35535e-236	RPL30	40.9759	0.811394	0	RPL36A	26.5161	0.727775	1.52477e-152	RPS8	18.9615	0.434986	8.97795e-78	HBA2	26.4226	1.13558	3.01753e-151	CD3D	30.6165	3.95857	1.34294e-203	RPS9	26.1008	0.699026	9.51877e-148	DEFB1	17.9468	1.9598	1.01712e-69	CSTA
47	CFL1	25.4265	0.591789	3.09287e-140	RPL13	17.3739	0.192461	2.07979e-65	RPL27	61.6951	1.43073	0	CCNI	21.9078	1.18301	5.84185e-104	HCST	32.7817	1.21122	1.7315e-233	CHCHD7	40.9245	2.94318	0	RPL28	25.8863	0.672778	2.26148e-145	RPS15	18.7516	0.301547	4.69972e-76	HBA1	26.0806	1.13514	2.37357e-147	HINT1	30.3377	0.814334	6.57014e-200	SEPP1	25.4114	1.68484	4.97134e-140	PLAC8	17.532	1.04913	1.53942e-66	FKBP5
48	LGALS1	24.7876	0.849861	2.83665e-133	NAA38	16.8977	0.656841	7.19961e-62	RPL13	60.6755	0.906821	0	RPL12	21.5303	0.578733	2.07497e-100	OAZ1	31.02	0.881959	4.52225e-209	RP11-354E11.2	40.5728	2.86617	0	GAS5	25.6679	0.791966	6.27507e-143	NAP1L1	18.4747	0.851327	8.15461e-74	PFDN5	25.5543	0.971217	1.8549e-141	CD63	30.3342	1.23962	7.24301e-200	FOSB	25.4038	2.49439	5.93945e-140	LAPTM5	17.4503	0.952866	6.34243e-66	CLIC1
49	SLC25A6	24.5965	0.78926	3.16295e-131	RPS4Y1	16.3855	0.841229	3.59573e-58	RPS29	60.55	0.876998	0	RPL15	21.386	0.336909	4.5633e-99	TFF3	30.8117	5.52218	2.80684e-206	NDUFA4	40.2677	1.39909	0	HBD	25.5315	1.30668	2.0491e-141	RPLP0	18.351	0.438778	7.9088e-73	NDUFA1	25.1694	1.16085	3.15102e-137	MIF	30.2162	1.85351	2.57113e-198	RPS3	25.2707	0.422941	1.71825e-138	CYBA	17.232	0.97754	2.7515e-64	ENO1
50	EGFL7	24.2293	2.25646	2.43069e-127	RPS15	16.0917	0.18946	4.25981e-56	RPS6	60.5376	0.652546	0	RPS27	21.2781	0.246241	4.47649e-98	CTSG	30.3146	1.40039	1.11443e-199	RPL11	40.1225	0.777102	0	IGLC2	25.3667	1.54647	1.35205e-139	RPS27A	18.2774	0.300855	3.01866e-72	USMG5	25.0304	1.0955	1.01902e-135	P4HB	30.0507	1.99174	3.7494e-196	RPL12	25.0612	0.654412	3.33756e-136	PSMA7	17.0321	0.772567	8.39729e-63	MS4A7
51	MALAT1	24.0391	0.699695	2.38727e-125	RPL8	15.8109	0.199252	3.79065e-54	LRRC75A-AS1	60.2561	1.7404	0	RPL30	20.9262	0.466059	7.26696e-95	HBD	29.0566	1.48097	1.83945e-183	S100A12	40.0812	2.00889	0	RPL26	23.7973	0.591468	7.83307e-123	RPL32	17.9737	0.325738	7.45185e-70	TXN	24.8813	0.99664	4.1582e-134	HBB	29.9827	1.38997	2.87221e-195	AC004791.2	24.961	2.01249	4.05181e-135	TPT1	16.9589	0.526564	2.90387e-62	PRDX3
52	RPS25	23.8836	0.49055	9.76137e-124	IDH2	15.661	1.18407	3.99423e-53	RPS21	59.4927	1.32371	0	ZFAS1	20.8445	0.750463	3.97768e-94	CD63	25.566	0.870919	4.64363e-142	AKR1C3	39.8212	2.97427	0	DEFA4	23.664	1.53519	1.84231e-121	SPINK2	17.6964	1.22018	1.05236e-67	C14orf2	24.8087	1.06863	2.48728e-133	PPIB	29.5877	1.89722	3.67501e-190	RPS27	24.9202	0.320551	1.10892e-134	CTSD	16.8591	1.64229	1.56369e-61	ADGRE5
53	FTL	23.8033	0.293517	6.56719e-123	PCBP1	15.634	0.715951	6.05831e-53	SOX4	57.9856	2.08097	0	RPL6	20.8331	0.640845	4.98275e-94	PSAP	25.2999	1.37946	4.00327e-139	ATP5J	39.7486	1.40353	0	NUCB2	23.2282	0.891288	4.92567e-117	RPS29	17.0665	0.364533	5.85106e-63	RPL36A	24.4277	0.863488	2.9477e-129	HBA1	29.3954	1.341	1.06423e-187	BTG1	24.0235	1.61296	3.75757e-125	LCP1	16.3295	1.12759	1.01542e-57	FLT3
54	HSPB1	23.7886	1.20863	9.22467e-123	GSTP1	15.5355	0.301009	2.78821e-52	CD69	57.1435	3.98344	0	RPL9P9	20.6705	0.82599	1.4341e-92	ANXA3	25.2129	4.06606	3.59649e-138	VAMP8	39.6267	1.3318	0	IGHG1	22.6369	1.81899	3.79137e-111	RPL7	16.9184	0.288391	7.23573e-62	OST4	24.3352	1.05633	2.76997e-128	ATP5I	28.8876	1.20248	2.87428e-181	RPS13	23.8515	0.547558	2.24341e-123	CST7	15.9976	1.09647	2.16093e-55	BRE
55	EIF4EBP1	23.7149	1.3106	5.22195e-122	RP11-354E11.2	15.4895	1.30767	5.63194e-52	RPS9	56.9149	1.34907	0	LRRC75A-AS1	20.4323	0.659832	1.91687e-90	IGLC2	25.1613	1.57884	1.31278e-137	C1orf186	38.7019	2.14694	0	RPL11	21.8494	0.494102	1.56104e-103	AZU1	16.6726	0.764091	4.41306e-60	HLA-DPB1	24.0073	1.31195	7.64432e-125	PTGDS	28.5715	5.53078	2.5114e-177	RPL19	23.335	0.446202	4.39967e-118	HLA-DRB1	15.9349	0.987243	5.84887e-55	MIF
56	HPGDS	22.8415	1.67361	3.58566e-113	RPL21	15.1038	0.0929708	2.02565e-49	RPS4X	55.7687	1.13241	0	RPL19	20.4138	0.378327	2.76838e-90	GRN	25.011	1.70326	5.68991e-136	MRPL33	38.3299	1.78075	0	VIM	21.4134	0.842771	1.96427e-99	RP11-620J15.3	16.6694	0.809392	4.60475e-60	RPL38	23.9352	0.926671	4.24973e-124	TMA7	27.8008	1.05051	6.90334e-168	RPSA	22.8576	0.850214	2.64053e-113	MYL6	15.6159	0.519711	8.93793e-53	FLNA
57	HLA-DMA	22.4689	1.48031	1.64124e-109	PPDPF	14.8951	1.05284	4.60774e-48	RACK1	54.1494	1.26772	0	RPL26	20.0694	0.525342	2.9058e-87	ARHGDIB	24.9305	0.556236	4.23471e-135	RPL32	38.0333	0.622169	0	BTG1	21.3925	1.29222	3.04544e-99	MGST1	16.3643	0.677452	7.02252e-58	MYL6	23.5321	0.862955	6.07347e-120	ANXA1	27.791	0.977488	8.99577e-168	HNRNPA1	22.643	0.857925	3.44521e-111	S100A10	15.1959	0.969712	5.79252e-50	YBX1
58	TMSB10	22.2448	0.364382	2.43763e-107	STMN1	14.7381	0.322913	4.70758e-47	RPS27A	54.0661	0.749292	0	RPS6	20.0133	0.273078	8.87952e-87	CEACAM6	24.8759	4.61495	1.6433e-134	CALM2	37.7648	1.24416	0	RPL30	21.2593	0.500791	5.20097e-98	ACTG1	16.0154	0.490959	1.95625e-55	RPL27	23.51	0.840426	1.00746e-119	TPM4	27.5974	2.35776	1.89565e-165	ADA	22.5282	1.71942	4.57932e-110	SCPEP1	14.885	2.48106	6.25302e-48	NDUFB9
59	NPM1	21.9832	0.611945	7.86862e-105	OCIAD2	14.6253	1.24071	2.45175e-46	FTH1	53.9246	1.63897	0	RPS25	19.3861	0.535437	2.08327e-81	CTSD	24.7142	1.91676	8.95666e-133	C8orf59	37.7062	1.85963	0	GNAS	20.8629	1.21923	2.21532e-94	RPS15A	15.938	0.380443	6.70035e-55	S100A12	23.4671	1.36024	2.72234e-119	SKP1	26.7271	1.09599	3.45595e-155	TAGLN2	22.342	0.988267	2.98001e-108	AGTRAP	14.8547	2.28364	9.68524e-48	RNH1
60	PABPC1	21.2878	0.446359	2.75352e-98	UBB	14.4446	0.160274	3.32715e-45	RPL9	52.5553	1.11762	0	PRSS57	19.3576	0.791677	3.58631e-81	CEACAM8	24.707	3.75587	1.06447e-132	RP11-543P15.1	37.0857	1.58874	1.16692e-298	RPS23	20.7511	0.413123	2.26256e-93	HBD	15.9208	0.9725	8.65142e-55	RPS29	23.2434	0.534278	5.03037e-117	PSMB6	26.6473	1.64099	2.88974e-154	RPL10A	22.3103	0.676153	5.98876e-108	YWHAB	14.2564	0.753734	5.80402e-44	DBI
61	GYPC	21.1434	1.23479	5.88293e-97	ARHGDIB	14.3023	0.184781	2.56446e-44	RPL15	52.4962	0.769652	0	PDLIM1	19.067	1.70968	9.40313e-79	CSTA	24.7006	1.08862	1.24052e-132	RPL23	37.0395	1.1504	6.37523e-298	NACA	20.4971	0.544167	4.22862e-91	IRF2BP2	15.3093	1.06695	1.18339e-50	CTSS	23.1558	1.72372	3.79567e-116	CTSW	26.5905	2.13698	1.30572e-153	FTH1	21.9455	0.818057	1.8919e-104	TNFSF13B	14.1987	1.22879	1.31464e-43	RHOA
62	SNHG8	20.6704	0.696067	1.13315e-92	TPM4	14.2191	1.16436	8.40487e-44	RPL31	50.6066	0.619028	0	RPL5	18.8378	0.435044	7.18041e-77	HLA-C	23.9597	1.25437	8.36897e-125	MRPS18C	36.8147	1.96416	2.56077e-294	NEAT1	20.2345	1.23804	8.76065e-89	RPSA	15.302	0.535365	1.31273e-50	RP11-543P15.1	23.1056	1.12847	1.1955e-115	SDF2L1	25.833	2.95235	5.5604e-145	IGLL1	21.7591	1.64165	1.10019e-102	CTSS	14.0853	1.34413	6.49713e-43	CD44
63	RPL31	20.6509	0.280141	1.67965e-92	LDHB	14.0773	0.271385	6.26948e-43	RPL18	49.9876	1.16416	0	RPL38	18.5757	0.591291	9.72306e-75	PRDX5	23.2441	1.15639	1.8344e-117	RPS20	36.1209	0.820621	2.50616e-283	SERPINB1	20.2299	0.853527	9.54448e-89	RNASEH2C	15.2789	1.07694	1.83959e-50	KIAA0101	22.9851	1.73367	1.90623e-114	MYL6	25.7915	0.68065	1.61111e-144	TSC22D3	21.608	1.56042	2.90696e-101	COTL1	13.8661	1.70684	1.37415e-41	CAP1
64	GSTP1	20.4586	0.600653	8.76631e-91	CNRIP1	14.0011	3.11123	1.81503e-42	RPL14	48.7008	1.36721	0	CD44	18.5569	1.02351	1.36682e-74	SERF2	23.0986	0.451604	5.31683e-116	SH3BGRL3	35.9953	1.12962	2.30707e-281	APLP2	20.0546	1.53256	3.25654e-87	RPL28	14.8363	0.355923	1.39908e-47	SUB1	22.7449	1.00409	4.60794e-112	TMED9	25.7074	1.70073	1.39843e-143	LRRC75A-AS1	21.2599	0.70784	5.04224e-98	SERPINB1	13.5272	0.730402	1.45122e-39	GPX4
65	CLIC1	20.4121	0.739505	2.24962e-90	TSC22D1	13.8962	1.37072	7.85384e-42	RPS20	48.5863	0.892696	0	RPS23	18.3014	0.340666	1.52284e-72	S100A4	22.5155	0.838367	3.1143e-110	GNG11	35.9214	5.6444	3.24889e-280	RACK1	19.8734	0.566445	1.2021e-85	SELL	14.7034	0.95311	9.88556e-47	NDUFA4	22.7175	0.954595	8.47076e-112	UQCRQ	25.3486	1.05638	1.34048e-139	RPL4	20.1772	0.660785	2.82544e-88	TPP1	13.1972	1.28088	1.20661e-37	DEFB1
66	PSME2	20.3919	0.880264	3.34256e-90	SRSF5	13.571	0.513461	6.83736e-40	NFKBIA	48.2803	2.98255	0	NPM1	18.2057	0.634437	8.68876e-72	CYSTM1	21.5721	3.1696	3.36602e-101	RPS27A	35.6794	0.615573	1.8725e-276	EEF1A1	19.7042	0.570541	3.39394e-84	RPL27	14.4976	0.407832	1.97468e-45	SLIRP	22.6705	1.09094	2.43148e-111	HSPA8	25.077	1.39953	1.25775e-136	RPL22	19.8308	0.747861	2.85959e-85	NDUFB9	13.1342	0.741771	2.7395e-37	PLA2G16
67	ARPC1B	20.3	0.796009	2.1613e-89	LUC7L3	13.5626	0.717922	7.62403e-40	RPS27	47.343	0.475696	0	RPS13	18.0647	0.441873	1.10949e-70	TPP1	21.5378	1.6316	7.03494e-101	RPS15A	35.5988	0.914958	3.28114e-275	RAB27A	19.5979	1.81867	2.73177e-83	FOS	14.1357	0.613042	3.49579e-43	RNASE6	22.5922	2.58482	1.41619e-110	MS4A3	24.7982	1.93804	1.30988e-133	RPL29	19.769	0.583025	9.65568e-85	CAPG	13.0882	1.10622	4.99247e-37	HOXB7
68	BST2	19.7819	1.27923	6.93502e-85	2019-09-06	13.2799	0.872513	3.40409e-38	RPS25	47.0607	1.10628	0	RPS27A	17.8984	0.314009	2.20777e-69	IGHA1	20.8331	1.60766	2.15682e-94	ATP5G2	35.1471	1.27239	2.85904e-268	RPS20	19.5784	0.46696	3.96982e-83	RPS23	14.1149	0.287217	4.65763e-43	PRTN3	22.4342	1.18554	4.87137e-109	RPL18A	24.1784	0.655784	5.17365e-127	S100A10	19.6475	1.16405	1.05701e-83	CFP	12.9903	2.05903	1.79234e-36	GAMT
69	CALM2	19.6497	0.542483	9.37344e-84	MDK	13.1857	1.62573	1.18458e-37	TSC22D3	45.6478	2.35256	0	HSH2D	17.6725	1.40707	1.20911e-67	ITGB2	20.3306	1.59807	6.722e-90	LSM3	34.9785	1.58606	1.03972e-265	CALR	19.5164	0.961759	1.32687e-82	IGHG1	13.9638	1.32299	3.87072e-42	RPS28	22.3294	0.804106	5.04271e-108	CAPG	23.5247	1.7158	3.12295e-120	IRF2BP2	19.5512	1.39167	6.95074e-83	GNAI2	12.8646	1.44566	9.13449e-36	RPL18A
70	H3F3B	19.5169	0.517738	1.25168e-82	ARL6IP5	12.9464	0.666803	2.70703e-36	KLF6	45.4911	2.27617	0	RPL31	17.545	0.293452	1.13949e-66	LAPTM5	20.2446	0.842419	3.84915e-89	NAA38	34.606	1.47238	4.37161e-260	RPL38	19.5058	0.599835	1.62098e-82	RPL22	13.8727	0.461891	1.37439e-41	COX7B	22.0817	1.06505	1.23201e-105	BSG	23.5164	1.60591	3.77164e-120	HSP90AA1	19.4842	0.941048	2.55778e-82	TKT	12.792	1.13027	2.29987e-35	TXNIP
71	ANXA1	19.2717	0.521657	1.46194e-80	SLC39A3	12.904	1.24079	4.64306e-36	RPS3	45.2955	0.659613	0	RPS2P46	17.2524	1.05291	1.84985e-64	IFITM2	20.0313	0.704505	2.82829e-87	ATP5O	34.5329	1.32404	5.42631e-259	SNHG25	19.3877	1.52323	1.595e-81	RPL7A	13.8513	0.374167	1.83834e-41	ATP5J2	22.0628	0.948333	1.84678e-105	RPN2	23.3778	1.80828	9.71729e-119	GMDS	19.0823	2.45079	6.00752e-79	VCAN	12.7579	3.76814	3.54274e-35	DDX5
72	GMFG	19.1316	0.549829	2.13805e-79	LIMD2	12.7282	0.853717	4.40906e-35	AC004791.2	44.4687	2.55709	0	RPL28	17.2101	0.42761	3.81318e-64	IGHG1	19.9964	1.69203	5.66032e-87	PKIB	34.5222	5.50699	7.75949e-259	MGST1	19.3326	0.765241	4.57028e-81	CPA3	13.7062	0.997638	1.34994e-40	PRDX1	22.052	1.23214	2.3118e-105	ITM2C	23.0327	2.10551	2.90375e-115	RPS12	18.4027	0.413713	2.03025e-73	EMB	12.6391	1.43547	1.59575e-34	LAPTM5
73	RPS29	19.0638	0.352443	7.75705e-79	PEBP1	12.6758	0.545187	8.52136e-35	RPL29	43.7208	1.24703	0	RPL3P4	16.8254	0.830589	2.67094e-61	ATP5E	19.4898	0.384969	1.24621e-82	XIST	34.3531	2.64822	2.58446e-256	MYB	19.2294	1.89963	3.33439e-80	NACA	13.6628	0.291646	2.40164e-40	CALM2	21.9786	0.892787	1.15401e-104	ATP6V0E1	22.8833	1.11691	8.97501e-114	SMC4	18.3314	1.71203	7.49553e-73	ATP5E	12.5587	0.422682	4.39429e-34	OAZ1
74	VDAC3	18.3705	0.941213	3.40369e-73	DRAP1	12.2977	0.871361	9.55838e-33	RPS10	42.2906	1.31846	0	RPL11	16.3201	0.35326	1.1273e-57	AHSP	18.9302	1.54123	5.77037e-78	COX7A2	34.2786	1.1967	3.30239e-255	HOXA9	19.2242	2.13154	3.65714e-80	RPS26	13.4694	0.335289	3.28815e-39	PPIA	21.7232	0.859132	3.05833e-102	CPA3	22.5223	1.58923	3.24147e-110	MALAT1	18.0888	0.745228	6.20238e-71	HCST	12.4678	0.656182	1.37249e-33	HSP90AA1
75	HLA-DRB6	17.9428	1.66019	8.0357e-70	HLA-DRA	12.2554	0.461911	1.59507e-32	HOPX	42.276	2.7454	0	RPS21	16.2667	0.455579	2.67922e-57	RGL4	18.6753	2.91124	6.9018e-76	UBL5	33.7471	1.24226	2.33294e-247	RPS10	19.0068	0.592395	2.3259e-78	C1orf228	13.2881	0.994002	3.69197e-38	RPS21	21.5075	0.721422	3.23054e-100	HGF	22.3794	4.05097	7.95705e-109	RPS26	18.0533	0.531481	1.17048e-70	LY86	12.3892	2.13021	3.62296e-33	HLA-C
76	RPS28	17.8963	0.404959	1.83861e-69	HNRNPK	12.1014	0.421964	1.03879e-31	SOCS2	41.1601	4.82305	0	RPL18	15.9659	0.410909	3.42337e-55	PLAC8	18.1809	0.854027	6.24838e-72	RPL7P9	32.8046	1.64242	9.64577e-234	CST7	19.0067	1.06631	2.3259e-78	RPL26	12.709	0.307984	6.75295e-35	SNRPG	21.3727	1.06789	5.7831e-99	PTMA	22.2982	0.495698	4.83509e-108	HNRNPA0	17.9721	1.37386	5.03254e-70	SAMHD1	12.2935	2.12806	1.17565e-32	SLC25A5
77	FAM30A	17.7096	1.29584	5.12838e-68	NFE2	12.0662	0.682574	1.58496e-31	RPS5	40.5087	1.10585	0	RP11-620J15.3	15.7894	0.718573	5.66493e-54	STXBP2	18.1765	1.96915	6.7481e-72	COX6B1	32.718	1.18019	1.63526e-232	RPL22	18.6637	0.638796	1.46942e-75	RPL23A	12.5055	0.397136	8.82245e-34	UBL5	21.2083	0.924321	1.90731e-97	S100A10	22.2256	1.29528	2.42762e-107	PEBP1	17.8005	1.0072	1.07695e-68	BLVRB	12.0529	1.28961	2.19032e-31	PFN1
78	RPL7P9	17.5441	0.773589	9.49006e-67	LAMTOR1	12.0638	0.669832	1.62499e-31	NPM1	39.235	1.31837	0	RPS7	15.7281	0.532272	1.4821e-53	CALM1	17.644	0.755859	9.50592e-68	ATP5J2	32.64	1.21903	2.07667e-231	CPA3	18.5518	1.18725	1.17684e-74	RPL10A	12.4083	0.345149	2.94507e-33	COX6B1	21.0373	0.903871	6.95509e-96	HSPB1	21.9342	1.57781	1.52257e-104	HSP90AB1	17.6221	0.816553	2.52378e-67	C1orf162	12.0151	1.02803	3.44387e-31	CCL23
79	SPARC	17.2959	1.86809	7.16787e-65	ITM2B	12.0001	0.481315	3.46365e-31	TAGLN2	39.0111	1.48744	0	RPL35A	15.5806	0.356701	1.49442e-52	LGALS1	17.4918	0.704804	1.38525e-66	ARHGDIB	32.2584	1.0157	4.96533e-226	RPS11	18.4611	0.475135	6.20465e-74	BTF3	12.3937	0.270989	3.50967e-33	MNDA	20.9321	1.50063	6.27651e-95	CLU	21.9162	3.17391	2.24614e-104	PRSS21	17.5964	2.28112	3.91884e-67	NDUFB1	11.9973	0.703204	4.24186e-31	RPS26
80	NAA38	17.1814	0.644144	5.1507e-64	GYPC	11.9652	0.868261	5.19857e-31	RPS28	38.7113	1.05954	0	RPL41	15.2679	0.52908	1.86796e-50	SERPINA1	17.4028	2.79592	6.5172e-66	SHFM1	32.1796	1.34726	6.247e-225	RPS15A	18.2592	0.53185	2.53302e-72	RPS9	12.3591	0.285026	5.36775e-33	H2AFZ	20.8703	0.858262	2.26607e-94	TBCB	21.7185	1.54364	1.68368e-102	NACA	17.5389	0.419626	1.07067e-66	RP11-1143G9.4	11.931	1.9142	9.32875e-31	FGL2
81	SHFM1	17.1692	0.626492	6.31321e-64	HBG2	11.9082	1.04351	1.01675e-30	RPL4	38.6979	1.25341	0	CD84	15.2119	1.8308	4.37046e-50	RAB27A	17.1271	1.61807	7.6342e-64	RPS24	32.1418	0.821051	2.08743e-224	SNHG6	18.2224	0.658538	4.93558e-72	RPL36A	12.0578	0.320827	2.07435e-31	HLA-B	20.421	0.934893	2.44304e-90	NDUFC2	21.4347	1.24285	7.73707e-100	RPL24	17.5342	0.515714	1.15524e-66	H2AFZ	11.8338	0.514782	2.93391e-30	ANXA5
82	ZNF706	17.1379	0.886338	1.07408e-63	CD3D	11.8646	1.74189	1.70583e-30	RP11-632C17__A.1	38.6044	3.47483	0	RPS15A	14.9095	0.383541	4.2039e-48	MS4A3	17.0735	1.27393	1.90722e-63	UQCRH	31.9245	1.18319	2.15718e-221	MS4A3	17.7086	1.31354	5.1058e-68	NUCB2	11.9322	0.482416	9.29988e-31	SNRPE	20.2905	0.926987	3.46996e-89	STAB1	21.3669	4.35527	3.29348e-99	XBP1	17.0607	1.19315	4.22063e-63	GNG5	11.7572	0.614537	7.24662e-30	EVI2B
83	MYC	17.1201	1.04805	1.45056e-63	AP001171.1	11.5804	1.81342	4.82023e-29	RPL41	38.046	1.12743	0	RPL4	14.712	0.507316	7.87718e-47	CDA	17.0012	3.01195	6.49071e-63	RPL23A	31.7368	1.11225	8.39394e-219	PLEK	17.4191	1.09928	8.33033e-66	RPLP1	11.7995	0.192696	4.48666e-30	COMMD6	20.2234	0.869401	1.33819e-88	SYNGR1	21.3184	1.54837	9.23325e-99	MARCKSL1	17.0102	1.86835	9.92565e-63	CTSB	11.6429	1.19765	2.76984e-29	FABP5
84	PSMB9	16.7035	1.08378	1.69201e-60	ADRM1	11.5798	1.14088	4.83193e-29	RPS4Y1	36.1384	1.75064	1.02895e-283	HSPA8	14.6207	0.732668	2.98374e-46	P4HB	16.5914	1.05946	6.33215e-60	S100A6	31.6483	1.25889	1.37893e-217	RPSA	17.2708	0.615448	1.0773e-64	HOXA9	11.6174	1.59664	3.75857e-29	ALOX5AP	19.9476	1.43858	3.41726e-86	FKBP2	21.1638	1.67471	2.46731e-97	RPL31	16.6916	0.292838	2.0954e-60	P4HB	11.6354	0.925358	3.00785e-29	TNFSF13B
85	HLA-C	16.6345	0.739548	5.33725e-60	TESC	11.5126	2.29437	1.04517e-28	UGP2	36.0249	2.10424	6.13954e-282	FOS	14.5571	0.628706	7.4634e-46	EMB	16.4708	1.54475	4.66274e-59	NDUFA1	31.642	1.3018	1.67181e-217	CITED2	16.843	1.21925	1.60721e-61	RPL23	11.5036	0.30686	1.39818e-28	HSPE1	19.9262	1.01734	5.19082e-86	SEC61B	21.1339	1.18471	4.6191e-97	EIF1	16.681	0.442141	2.48477e-60	PYCARD	11.4558	0.878788	2.40376e-28	MFSD1
86	POLR2L	16.3802	0.593037	3.55541e-58	CARD19	11.369	1.02045	5.42526e-28	PTMA	35.4675	0.826959	2.78535e-273	DBI	14.492	0.542035	1.90239e-45	PKM	16.3589	0.997324	2.92271e-58	RPS23	31.3431	0.594171	2.03214e-213	RP11-620J15.3	16.647	0.762988	4.21508e-60	RPS18	11.4755	0.251647	1.90453e-28	CFL1	19.7665	0.767884	1.23047e-84	MGST1	20.5107	0.891274	2.02108e-91	FAU	16.3863	0.418772	3.26207e-58	OAZ1	11.3163	0.46464	1.18437e-27	GLIPR1
87	TMA7	16.0427	0.494927	8.52007e-56	SNRPN	11.2752	1.44417	1.57438e-27	COX7C	35.3179	1.11327	5.53044e-271	RPS5	14.3037	0.425171	2.84157e-44	LST1	15.8088	0.776802	2.02594e-54	SLIRP	31.2648	1.3389	2.3392e-212	DDX17	16.4499	1.39795	1.09019e-58	LDHB	11.4102	0.313715	3.99679e-28	NOP10	19.378	1.03106	2.46467e-81	NDUFA12	20.3153	1.19299	1.09496e-89	STMN1	16.2201	0.617597	4.87723e-57	LGALS3	11.0767	2.16308	1.74079e-26	PPP1R27
88	CLEC11A	15.2518	0.711129	2.10642e-50	HBD	11.2469	0.622198	2.16172e-27	TUBA1A	35.1473	2.09301	2.2255e-268	RPL34	13.84	0.22816	1.88695e-41	CYBB	15.3187	3.19935	4.12743e-51	HLA-DMA	30.6429	2.23447	5.3842e-204	IGHA1	16.1397	1.26515	1.71035e-56	IGHA1	11.3931	1.00764	4.83908e-28	RPL23	19.3672	0.772275	3.00846e-81	TPSB2	20.3046	3.137	1.35435e-89	HOXB-AS3	15.8272	2.23628	2.67492e-54	ENO1	11.0229	0.491382	3.13673e-26	FCER1G
89	MORF4L1	15.0542	0.642206	4.18047e-49	HINT1	11.2367	0.100829	2.41532e-27	ATP5G2	34.9598	1.30645	1.58311e-265	RPL8	13.7185	0.360273	1.00248e-40	HP	15.1835	3.94591	3.26072e-50	RPS27L	30.6402	1.15405	5.79899e-204	SMC4	15.8331	1.35775	2.31366e-54	ADA	11.1089	0.916456	1.1586e-26	MYL12B	19.1972	0.879105	7.81174e-80	DAD1	20.2052	0.997132	1.0078e-88	JUN	15.5135	2.81424	3.62782e-52	ARHGDIB	10.926	0.372871	9.113e-26	PCBP1
90	RPS21	14.969	0.354585	1.50104e-48	FAM26F	11.2023	1.53901	3.53094e-27	MTATP6P1	34.727	1.46964	5.26331e-262	RBM3	13.6917	0.845012	1.44008e-40	GLRX	15.1204	1.19698	8.49213e-50	S100A9	30.0939	1.27442	9.25491e-197	OIP5-AS1	15.7078	1.39159	1.66187e-53	RPL24	11.1018	0.299083	1.24211e-26	C8orf59	19.0881	1.09265	6.27317e-79	MYDGF	19.9036	1.58334	4.22898e-86	UBA52	15.4589	0.390176	8.42847e-52	AP1S2	10.8585	1.43437	1.88236e-25	DDIT4
91	PSMB8	14.9344	0.949038	2.50889e-48	RPL3	11.1797	0.161229	4.51483e-27	ZFAS1	34.3961	1.25065	4.8828e-257	GAS5	13.6252	0.480763	3.56517e-40	GPI	15.0431	1.55878	2.70672e-49	HLA-DRB6	30.0149	2.7909	9.86907e-196	FTO	15.6734	2.20768	2.84047e-53	RPL38	10.9928	0.312101	4.13865e-26	GPX1	18.9238	0.875285	1.42494e-77	HERPUD1	19.8406	2.79026	1.47522e-85	EEF2	15.4391	0.696161	1.13811e-51	CALM1	10.8362	0.630365	2.38953e-25	CSTB
92	RPL3P4	14.6704	0.607629	1.24737e-46	MGLL	11.0469	1.89947	1.94711e-26	GAS5	33.771	1.08155	8.61509e-248	RPS14	13.5726	0.188195	7.23674e-40	CSF3R	14.8899	0.999923	2.67215e-48	HOPX	29.9697	2.20106	3.80839e-195	ZFAS1	15.3013	0.536853	9.14305e-51	HNRNPA1	10.7952	0.366853	3.53908e-25	ANXA2	18.7495	1.35366	3.75803e-76	MANF	19.2128	2.43614	3.14261e-80	EEF1B2	15.3784	0.459869	2.8942e-51	TPI1	10.7779	0.588401	4.49129e-25	ARPC2
93	SRP14	14.5971	0.419631	3.61775e-46	MARCKSL1	11.0002	1.10024	3.25863e-26	HNRNPDL	33.0238	1.58647	5.96059e-237	ATP5B	13.5137	0.678185	1.60192e-39	RAB31	14.6195	2.99565	1.43579e-46	RPS10	29.8749	1.0242	6.46904e-194	ATP8B4	15.2294	1.72691	2.71676e-50	C6orf48	10.7381	0.63895	6.54448e-25	RPL27A	18.685	0.475235	1.2501e-75	BEX3	19.1068	1.71595	2.38528e-79	HNRNPDL	15.0689	0.984436	3.24212e-49	GPX1	10.6206	0.549664	2.42696e-24	RPS16
94	GPX1	14.3636	0.500535	1.06731e-44	ARPC1B	10.8955	0.466537	1.01808e-25	TRGC2	32.8605	2.84323	1.2816e-234	CYBA	13.5041	0.624412	1.81458e-39	AGTRAP	14.5843	2.03222	2.39725e-46	ARL6IP5	29.6996	1.52354	1.18466e-191	GLTSCR2	15.1219	1.13489	1.37479e-49	RPL34	10.6703	0.202308	1.3536e-24	CKLF	18.6316	1.18969	3.32974e-75	CDK2AP2	19.099	2.18306	2.75427e-79	RPS23	14.9869	0.292424	1.09666e-48	HNRNPD	10.4532	0.866904	1.43142e-23	CD53
95	RNASET2	14.0388	0.693282	1.08066e-42	CHST12	10.8645	1.50497	1.4178e-25	C1orf186	32.3304	1.73397	4.05656e-227	TPM4	13.4118	1.08779	6.29194e-39	MSRB1	14.5523	2.01203	3.81486e-46	NDUFB4	29.6264	1.4184	1.03507e-190	CANX	14.9906	1.13899	9.9475e-49	RPS4Y1	10.6121	0.707866	2.50448e-24	RBX1	18.5774	0.923681	9.06076e-75	POMP	19.017	1.04072	1.30589e-78	TWISTNB	14.6646	1.43526	1.3097e-46	BLOC1S1	10.4077	0.935078	2.28633e-23	C1orf162
96	HLA-E	13.9813	0.724803	2.38582e-42	UCP2	10.8612	0.894423	1.46427e-25	RPS15	32.1663	0.611764	8.03381e-225	RPS9	13.2072	0.386001	9.54879e-38	RP11-84C10.2	14.459	1.11279	1.48196e-45	GPX1	29.5557	1.17371	8.33544e-190	RPL37A	14.905	0.419484	3.57512e-48	RPS21	10.4882	0.257022	9.27424e-24	ATP5J	18.5658	0.815646	1.11418e-74	CSF3R	18.8611	1.40181	2.50918e-77	RPL7A	13.8007	0.350714	2.96824e-41	C10orf54	10.3983	1.49543	2.51002e-23	MCL1
97	TMED9	13.9054	0.698491	6.83241e-42	EIF1AY	10.701	1.18334	8.29025e-25	NAP1L1	32.1553	1.34353	1.13626e-224	NFE2	13.1837	0.762969	1.29727e-37	VSTM1	14.4474	2.89481	1.7412e-45	SF3B6	29.3594	1.29888	2.68348e-187	HOXB3	14.8464	2.60674	8.48633e-48	TUBA1B	10.434	0.342	1.62766e-23	NUDT5	18.4891	1.47212	4.55111e-74	H2AFY	18.4339	1.0022	7.16131e-74	RPS20	13.7184	0.28701	9.16524e-41	ZYX	10.3554	1.19847	3.91645e-23	HNRNPA2B1
98	ACTB	13.7893	0.430025	3.41563e-41	CIRBP	10.6291	0.630312	1.78137e-24	CXCR4	31.5732	2.0294	1.30499e-216	RPS16	13.1826	0.370876	1.30789e-37	ACTG1	14.3719	0.379675	5.17646e-45	MIR223	28.9402	1.78981	5.48988e-182	C1orf228	14.8344	0.99764	1.00847e-47	RPLP2	10.3816	0.234813	2.79733e-23	LSM3	18.4009	0.962145	2.30878e-73	AHSP	18.3029	1.67437	7.96788e-73	RPS28	13.6223	0.365651	3.37091e-40	CTSA	10.2562	0.88215	1.09333e-22	RAC1
99	SLC25A5	13.7703	0.573223	4.39802e-41	KTN1	10.5473	0.757994	4.25076e-24	RPL34	30.8215	0.408971	2.00249e-206	IGFBP7	13.0152	0.754968	1.18036e-36	NPC2	14.1939	0.732713	6.55352e-44	C14orf2	28.7319	1.09966	2.22647e-179	HNRNPH1	14.5061	1.22893	1.25271e-45	NPM1	10.2498	0.319209	1.08328e-22	UQCRH	18.3762	0.81302	3.60781e-73	UBE2V2	18.2694	1.44678	1.46444e-72	TUBA1A	13.5416	1.21631	1.00919e-39	APLP2	10.2061	0.996142	1.81722e-22	ATP5G3
100	OST4	13.7338	0.461701	7.24162e-41	FBXO7	10.4176	1.35621	1.64894e-23	NACA	30.6242	0.835476	8.50768e-204	MARCKSL1	12.7924	1.22603	2.10273e-35	MMP8	14.1707	3.32608	9.05703e-44	RPL37	28.3357	0.865623	1.80567e-174	LMO2	14.2798	1.72022	3.2306e-44	ZFAS1	10.1143	0.325489	4.31905e-22	SNRPD2	18.3311	0.808616	8.19367e-73	COX7A2	18.2657	0.658511	1.5611e-72	CCL1	13.4756	3.78459	2.46139e-39	RNASE6	10.1446	1.64164	3.38396e-22	CALCOCO2
101	RPL10	13.6683	0.204759	1.76474e-40	UBE2L6	10.3917	0.890431	2.15608e-23	EIF1B	30.2795	1.92738	3.0936e-199	ACTB	12.7745	0.451394	2.63025e-35	CTSS	14.1482	1.12982	1.24324e-43	RBX1	28.3247	1.24739	2.44889e-174	SF3B1	14.227	1.2013	6.84596e-44	RPL13A	10.111	0.245739	4.42622e-22	GLIPR1	18.2844	1.51978	1.91415e-72	SEC62	18.0217	1.00885	1.30336e-70	HOXA9	13.455	1.83345	3.23411e-39	GLIPR1	9.78202	1.09511	1.26878e-20	EIF3E
102	MIF	13.5841	0.651041	5.55964e-40	PYURF	10.3834	0.702808	2.34284e-23	MARCKSL1	29.9371	2.26477	9.31263e-195	RPL32	12.7239	0.226191	5.00704e-35	TMEM176B	14.018	3.0031	7.72775e-43	FXYD5	28.2263	1.2008	3.91248e-173	RPS21	14.0788	0.425422	5.51418e-43	HNRNPA2B1	10.1045	0.452391	4.68778e-22	HMGN3	18.1587	0.905414	1.85811e-71	LMAN2	17.999	1.68336	1.95337e-70	RPL21	13.4256	0.201578	4.78458e-39	RAC1	9.66421	0.894876	4.01793e-20	LY86
103	CKLF	13.4237	0.699261	4.82949e-39	PSMA7	10.3098	0.270409	5.00783e-23	EIF1	29.7678	0.900796	1.44903e-192	RPL36A	12.6356	0.405845	1.52698e-34	PGD	13.9944	1.30899	1.07433e-42	SON	28.1885	1.10748	1.13035e-172	SFPQ	13.6689	1.36497	1.60604e-40	GLTSCR2	9.86685	0.871286	5.06122e-21	VAMP8	18.1059	0.771771	4.81336e-71	PHPT1	17.9745	1.8281	3.0272e-70	AE000661.37	13.2995	1.2067	2.55941e-38	NDUFB2	9.35901	0.51391	7.45206e-19	SARAF
104	EIF3E	13.4138	0.552222	5.48612e-39	FXYD5	10.1939	0.372947	1.64264e-22	RPL22	29.5465	1.108	1.02506e-189	GATA2	12.5953	1.90584	2.53167e-34	GRK2	13.5038	1.69612	9.25868e-40	MEST	28.1873	3.31647	1.16261e-172	SRSF6	13.1742	1.46518	1.21733e-37	RPS11	9.62424	0.195909	5.33066e-20	PSME2	17.8436	1.00178	5.40523e-69	EIF5	17.9236	1.50017	7.53098e-70	HINT1	13.2737	0.347814	3.59498e-38	ACTG1	9.31531	0.388282	1.11555e-18	HSD17B4
105	ARHGDIB	13.2645	0.348389	4.0434e-38	SMIM24	10.1574	0.555002	2.3814e-22	SLC25A5	29.3222	1.34551	7.44789e-187	HLA-DRA	12.2015	0.540416	3.3331e-32	IGHG3	13.436	1.69154	2.30917e-39	SNRPB2	28.1795	1.37521	1.44034e-172	LTBP1	13.1186	3.17013	2.51367e-37	HSP90AB1	9.44912	0.401423	2.84725e-19	NDUFA12	17.8405	0.971361	5.66297e-69	SPCS2	17.8655	1.74751	2.11406e-69	VIM	13.26	0.608222	4.29159e-38	CLC	9.24198	0.87464	2.1997e-18	BST2
106	LSM7	13.2241	0.586189	6.8847e-38	SLC25A6	10.0531	0.29713	6.81834e-22	CXCL8	29.2303	3.99015	1.09496e-185	PTPN7	12.162	1.22471	5.32832e-32	CFD	13.0292	0.53422	5.04273e-37	LST1	28.0205	1.32574	1.25106e-170	XIST	13.0653	1.36405	5.04789e-37	CALR	9.37763	0.522948	5.55307e-19	POMP	17.8231	0.918911	7.66424e-69	PRDX2	17.7145	1.55654	3.0996e-68	LDHB	13.1896	0.428088	1.08353e-37	EMP3	9.23959	0.686122	2.23929e-18	P4HB
107	UBE2V2	13.2204	0.757957	7.19681e-38	SPINK2	10.0429	0.644045	7.50875e-22	RPL10AP6	28.3719	1.82898	6.11389e-175	CTSA	11.9262	0.782571	9.09418e-31	SH3BGRL3	13.027	0.264895	5.16165e-37	HSD17B11	27.9029	1.58221	3.34753e-169	RPS3A	12.8937	0.290207	4.71679e-36	BTG1	9.29664	0.684475	1.18806e-18	ATP5G3	17.7531	0.854401	2.64973e-68	SYNGR2	17.6386	1.76685	1.17909e-67	NFE2	13.08	0.938636	4.5113e-37	HMGB2	9.18267	0.730777	3.78821e-18	RPSA
108	PRSS57	13.1402	0.459223	2.071e-37	RNF145	9.96456	1.40375	1.63787e-21	RPL36A	28.2526	0.81526	1.78521e-173	HLA-DRB1	11.9122	0.604005	1.0645e-30	TRH	12.9081	2.59722	2.40433e-36	MYL12B	27.6304	1.09641	6.49145e-166	RPS29	12.6716	0.331337	7.93552e-35	C1orf186	8.9789	0.696226	2.19661e-17	ATP5O	17.7263	0.815168	4.23531e-68	GTF2A2	17.5995	1.26221	2.3431e-67	NAP1L1	12.8299	0.646067	1.1619e-35	SH3BGRL3	9.17425	0.281085	4.07823e-18	PTAFR
109	COX4I1	13.1048	0.410857	3.28609e-37	ANP32B	9.77532	0.605106	1.05276e-20	UBB	28.1411	0.769961	4.13562e-172	NAP1L1	11.794	0.534353	4.30069e-30	FAM107B	12.8564	2.11442	4.68409e-36	NPM1	27.5041	0.971476	2.10353e-164	EIF3H	12.5798	0.660349	2.50226e-34	RPS20	8.89776	0.183027	4.54062e-17	RPL37	17.5281	0.67726	1.39837e-66	BCAP31	17.5644	1.46448	4.31619e-67	GTF3A	12.813	0.863183	1.42924e-35	CDA	9.0591	2.14522	1.15885e-17	GRN
110	APRT	12.9776	0.554988	1.73385e-36	FADS2	9.7259	1.6902	1.70053e-20	PPIA	27.8674	1.03796	8.83437e-169	LGALS9	11.758	0.988539	6.52342e-30	HLA-DRA	12.6968	0.524874	3.58324e-35	RPL35	27.4472	0.792989	9.94832e-164	EREG	12.5491	2.81634	3.65512e-34	RPL21	8.87271	0.148382	5.6207e-17	LSM5	17.4516	0.987341	5.31418e-66	EIF2S2	17.2604	1.19763	8.65357e-65	UBC	12.6271	0.639528	1.51952e-34	STXBP2	8.90701	1.29092	4.57869e-17	LILRB4
111	RPLP1	12.845	0.13973	9.65731e-36	SPP1	9.72193	3.65402	1.76177e-20	IGLL1	27.7584	1.57825	1.82797e-167	MALAT1	11.5822	0.466294	5.12287e-29	CTSA	12.3647	0.87019	2.28482e-33	ATP5L	27.2944	0.896075	6.51075e-162	IGHG4	12.5459	1.1209	3.78817e-34	RPS27	8.78613	0.136125	1.19527e-16	PSMA2	17.4189	1.26552	9.33451e-66	ATP5J2	17.2588	0.704067	8.85784e-65	DNAJC1	12.4119	1.8702	2.20901e-33	BRI3	8.88256	1.85902	5.68159e-17	CEBPB
112	UBB	12.8101	0.281069	1.50676e-35	RTF1	9.70579	0.815832	2.05664e-20	STMN1	27.3372	1.03657	1.98916e-162	TUBB	11.3351	0.541059	8.70641e-28	AC004791.2	12.2218	1.02876	1.32892e-32	LDHB	27.2707	0.951323	1.23365e-161	RPS27A	12.5362	0.303808	4.26278e-34	RPS13	8.64119	0.200066	4.18254e-16	RPS27L	17.4019	0.7859	1.2382e-65	FAM45A	17.1822	1.97658	3.27913e-64	C1orf186	12.1945	0.963989	3.19883e-32	CAP1	8.81574	0.727034	1.02494e-16	LRRFIP1
113	IGFBP7	12.8097	0.630623	1.50676e-35	TRBC2	9.69005	1.39871	2.39101e-20	DDX5	26.886	1.12011	4.13453e-157	C1orf228	11.2799	0.727308	1.62412e-27	CST3	12.2054	0.583892	1.62104e-32	PFDN4	27.0878	1.99568	1.75925e-159	RPLP2	12.478	0.352041	8.79003e-34	RPL27A	8.63463	0.209738	4.41314e-16	CLEC2B	17.0757	1.3797	3.46099e-63	H2AFV	17.1655	1.10956	4.3583e-64	TUBA1B	12.1628	0.439718	4.66888e-32	NPC2	8.81103	0.591971	1.06436e-16	AHR
114	FOS	12.6525	0.387845	1.10606e-34	SRP14	9.6418	0.141078	3.8166e-20	RP11-420K14.2	26.5214	4.29609	6.99572e-153	FAM30A	11.2793	0.96588	1.62765e-27	CLEC12A	12.011	1.22029	1.70504e-31	PPBP	27.0574	4.46084	3.97755e-159	FAM46A	12.242	1.31762	1.61122e-32	MYC	8.38472	0.782218	3.67103e-15	RPL14	16.9479	0.697312	3.0453e-62	TPI1	16.7233	0.78863	7.87545e-61	ENO1	11.994	0.441263	3.57167e-31	ERP29	8.78233	0.719345	1.36853e-16	LAMP5
115	COX6A1	12.5981	0.579802	2.19333e-34	PPP1CA	9.55363	0.581025	8.88094e-20	SNHG3	26.2496	1.4163	9.07906e-150	RPS3AP26	11.2687	0.71081	1.8273e-27	GMFG	11.8727	0.281952	8.8971e-31	CYBA	26.7907	1.17705	5.25095e-156	BAHCC1	12.1043	2.26018	8.52622e-32	YBX1	8.34862	0.498911	4.96863e-15	SEC61G	16.8777	1.02926	9.95515e-62	S100B	16.5871	3.24663	7.65041e-60	RPL37	11.9147	0.300769	9.14536e-31	SERPINA1	8.77233	1.90233	1.48936e-16	UBC
116	CALCOCO2	12.5978	0.896758	2.19333e-34	NDUFA4	9.54772	0.201732	9.36968e-20	BTF3	25.8875	0.788432	1.14299e-145	RPL13P12	11.2312	0.69838	2.76898e-27	TKT	11.6884	0.906916	7.74717e-30	BTF3	26.616	0.84466	5.57237e-154	UBA52	11.9222	0.33338	7.5902e-31	GMDS	8.02974	1.29423	6.66741e-14	RPL24	16.8366	0.714681	1.98008e-61	EIF4EBP1	16.4114	1.35657	1.37832e-58	PRDX2	11.7357	1.10098	7.53612e-30	FGR	8.76498	2.30153	1.58305e-16	ATP5H
117	HSPE1	12.516	0.502974	6.13743e-34	DDX5	9.52034	0.31224	1.21557e-19	RHOH	25.7679	3.01847	2.49036e-144	RPL10AP6	11.1764	0.8994	5.09263e-27	HBG1	11.5058	4.73378	6.44232e-29	USMG5	26.4689	1.03693	2.74598e-152	HNRNPU	11.808	0.925512	2.9441e-30	IGLC3	7.89107	1.4035	2.00397e-13	LY86	16.7777	2.3357	5.29897e-61	COA3	16.2912	1.60244	9.77539e-58	SRSF5	11.3547	0.596262	6.08286e-28	MRPL33	8.74435	0.584296	1.88488e-16	HNRNPU
118	ATP5G2	12.5067	0.405484	6.86237e-34	HCST	9.49598	0.30659	1.53084e-19	FAU	25.1591	0.763888	1.34513e-137	ALDOA	11.1597	0.517592	6.08548e-27	RP11-1143G9.4	11.4953	1.65525	7.23638e-29	PSMA2	26.3384	1.715	8.61059e-151	C6orf48	11.6954	0.634909	1.08959e-29	CITED2	7.8526	0.703117	2.71662e-13	UQCR10	16.7421	0.763103	9.58041e-61	PAIP2	16.1475	1.23735	1.00666e-56	NUCB2	11.3309	0.497748	7.91472e-28	C14orf2	8.68954	0.437558	3.0452e-16	CDC42
119	HMGB1	12.4834	0.421871	9.14794e-34	CASP6	9.46643	1.25642	2.02479e-19	DECR1	25.117	1.76819	3.86208e-137	RPL14	11.0721	0.394649	1.61716e-26	HLA-E	11.3374	0.756465	4.3578e-28	ATP6V0E1	26.3262	1.12275	1.18029e-150	RASGRP3	11.6853	2.39608	1.22141e-29	SRSF6	7.67725	1.04989	1.04187e-12	SNRPD1	16.7195	0.823458	1.39074e-60	SOX4	16.1414	0.714521	1.10673e-56	CALR	11.067	0.657646	1.53109e-26	AK2	8.66326	0.742853	3.80432e-16	CMTM3
120	GTF2A2	12.4442	0.639853	1.48123e-33	CYBA	9.42069	0.377242	3.11182e-19	LAPTM4B	25.0189	3.94582	4.50279e-136	SNHG6	10.9624	0.460538	5.41231e-26	C20orf27	11.2526	1.33225	1.14156e-27	SNRPD2	26.2758	0.973793	4.42373e-150	RPL31	11.5636	0.266816	5.04067e-29	MYB	7.24942	0.964074	2.55215e-11	HLA-DMA	16.7188	1.40228	1.39598e-60	LSM7	16.0887	1.00977	2.58428e-56	NCL	10.9928	0.852015	3.43359e-26	GRK2	8.65935	1.36652	3.91114e-16	MS4A4A
121	MPO	12.4225	0.43313	1.92416e-33	DUT	9.41932	0.523458	3.14182e-19	HINT1	25.0099	0.823233	5.60939e-136	PTDSS1	10.8585	1.08907	1.67416e-25	CA1	11.2121	1.49	1.79088e-27	COX7B	25.9163	1.11989	5.25084e-146	MTCO1P12	11.4935	1.14253	1.13265e-28	GNAS	7.01749	0.509228	1.33653e-10	SNHG8	16.7131	0.786382	1.52513e-60	DERL2	16.0647	2.11081	3.78896e-56	RPL3P4	10.7753	0.659624	3.69019e-25	TMBIM6	8.63007	0.519675	5.02569e-16	IQGAP1
122	CYTL1	12.1823	0.924363	3.75189e-32	RPS3	9.41222	0.090273	3.35e-19	BTG1	24.4488	1.30316	6.02852e-130	RPL13AP25	10.8552	0.812599	1.7278e-25	NDUFB9	11.1679	0.474876	2.9266e-27	ENY2	25.8288	1.44346	5.04452e-145	AC016735.1	11.453	4.04494	1.79656e-28	BEX1	6.9992	1.17473	1.51863e-10	ATP5H	16.5564	1.16106	2.05572e-59	C4orf48	15.9201	1.74955	3.8131e-55	RPS18	10.6704	0.260024	1.13398e-24	IGHG4	8.62941	0.983115	5.03388e-16	AP1S2
123	SLIRP	12.0992	0.468589	1.02476e-31	P2RX5	9.30139	2.84265	9.52653e-19	DDIT4	24.4273	3.10841	1.01363e-129	RPL23	10.693	0.411784	9.98219e-25	TUBA4A	11.079	2.45131	7.77556e-27	NOP10	25.4709	1.2282	4.93355e-141	MSI2	11.3279	1.55286	7.37301e-28	ADRB2	6.97507	1.8196	1.78773e-10	RP11-234A1.1	16.3856	0.874216	3.43562e-58	LRPAP1	15.6131	1.58961	4.88124e-53	UGP2	10.6461	0.983434	1.4668e-24	FLNA	8.62843	1.193	5.05671e-16	ZFP36
124	PDLIM1	12.083	1.02184	1.23741e-31	GATA1	9.20909	3.47826	2.23728e-18	HOXB-AS3	24.1857	2.43205	3.6201e-127	SLC25A5	10.6718	0.546772	1.24792e-24	CD52	11.0419	0.637207	1.17244e-26	SEC62	25.428	1.20227	1.46305e-140	NCOA4	11.3075	0.800148	9.20069e-28	CREG1	6.86369	0.843788	3.82332e-10	ATP5L	16.3518	0.681378	5.94958e-58	NDUFB9	15.5987	0.785157	6.09012e-53	GLTSCR2	10.6218	0.967963	1.89561e-24	TUBA1B	8.61662	0.355046	5.5835e-16	MTDH
125	RPL27	11.9221	0.297293	8.56544e-31	RPS27L	9.18346	0.238722	2.82046e-18	RP11-354E11.2	23.8008	1.73751	3.72076e-123	CDK6	10.6353	1.07971	1.83863e-24	CFL1	11.0163	0.177133	1.55492e-26	C6orf48	25.4274	1.25233	1.4779e-140	MFSD1	11.1617	0.811031	4.75577e-27	HOMER3	6.79613	1.57068	6.03711e-10	ABRACL	16.3328	0.895416	8.07203e-58	MRPL41	15.4402	1.93753	7.1699e-52	EEF1D	10.3415	0.477706	3.63111e-23	ATG3	8.60989	1.06189	5.89733e-16	BUB3
126	PRSS21	11.7949	1.21937	3.8552e-30	CLIC1	9.07553	0.33825	7.59222e-18	AE000661.37	23.6433	1.48926	1.56266e-121	LMO4	10.4742	1.64609	1.00917e-23	FYB	10.8858	1.205	6.42866e-26	SSBP1	25.096	1.21011	6.42505e-137	OGT	10.8491	1.51266	1.45894e-25	RPS2P46	6.6252	0.535449	1.87946e-09	MT2A	16.2908	1.39948	1.59206e-57	C14orf2	15.4355	0.65234	7.67414e-52	CIRBP	10.2732	0.783612	7.3536e-23	METTL9	8.58692	1.19111	7.17517e-16	ARPC5
127	ATP5A1	11.7944	0.466775	3.8616e-30	RAMP1	9.0194	1.98847	1.26497e-17	SNHG5	23.6053	0.98885	3.82421e-121	YBX1	10.462	0.546643	1.14289e-23	FUT4	10.6879	2.12811	5.41991e-25	IFITM2	25.0874	0.990827	7.94504e-137	HOXA10	10.7761	2.08392	3.17832e-25	TTC27	6.56343	1.62188	2.80434e-09	NDUFB4	15.9454	0.869659	4.22756e-55	SPCS1	15.3601	0.931312	2.45485e-51	RPL13P12	10.2683	0.804293	7.70923e-23	CD63	8.56255	0.417624	8.83104e-16	HOXB9
128	UBE2L6	11.791	0.817512	4.00322e-30	UPF2	8.94454	0.718248	2.46532e-17	RPL9P9	23.5638	0.971796	1.00752e-120	NACA	10.4176	0.27577	1.81596e-23	CD177	10.5803	4.73118	1.67612e-24	RP11-620J15.3	25.0219	1.09724	4.07831e-136	SNHG5	10.6811	0.419337	8.78621e-25	DUT	6.50693	0.442672	4.03682e-09	GSTP1	15.8704	0.71247	1.39102e-54	DHRS7	15.2067	1.49153	2.57546e-50	HNRNPC	10.1424	0.545089	2.77574e-22	LGALS2	8.50599	2.49991	1.42894e-15	CADM1
129	TAGLN2	11.7115	0.411349	1.01164e-29	RAC2	8.80055	0.518854	8.81146e-17	RPL22L1	23.4249	1.42558	2.63501e-119	HSP90AA1	10.3981	0.47998	2.2185e-23	GPR160	10.3709	3.43934	1.49495e-23	TMSB10	24.9983	0.598969	7.33567e-136	TOP2B	10.6226	1.46462	1.63511e-24	EIF4A2	6.3788	0.411306	9.17586e-09	PSME1	15.6121	0.785109	8.19041e-53	MORF4L1	15.1634	0.922968	4.95967e-50	PABPC1	10.0537	0.299698	6.75651e-22	MT2A	8.42406	0.963754	2.87457e-15	CD36
130	ENY2	11.5833	0.576019	4.53344e-29	NDUFC2	8.78779	0.414421	9.84031e-17	CHCHD2	22.686	0.953621	6.66555e-112	EIF3F	10.1504	0.882695	2.85719e-22	MCEMP1	10.3108	2.94556	2.78112e-23	B2M	24.9295	0.548834	4.07093e-135	VAT1	10.519	1.46164	4.88776e-24	IMPDH2	6.36768	0.626136	9.81562e-09	CARD16	15.3818	1.33936	2.9315e-51	TMSB4XP4	15.0989	1.45861	1.31705e-49	TRA2B	10.0523	0.927632	6.8261e-22	MSRB1	8.28511	1.49332	9.18276e-15	YWHAB
131	ATP5C1	11.561	0.547026	5.8488e-29	FAU	8.76721	0.0482245	1.17778e-16	CASP3	22.6106	2.00197	3.66538e-111	SMIM24	10.0287	0.576716	9.8315e-22	STOM	10.1334	1.63888	1.69717e-22	RPS21	24.9114	0.830948	6.3636e-135	AK2	10.4982	0.746733	6.03169e-24	RPS10	6.30577	0.140773	1.45928e-08	VPS29	15.2023	0.919747	4.57981e-50	C12orf75	14.9372	2.86125	1.49132e-48	RPL35	9.9645	0.166139	1.64493e-21	MPEG1	8.18006	2.90481	2.16552e-14	HSP90AB1
132	IER2	11.5305	0.798381	8.30918e-29	ATP5A1	8.7667	0.349451	1.1793e-16	CTSC	22.2822	1.23147	5.88708e-108	RPL29	10.0114	0.361969	1.16542e-21	SORL1	10.0817	1.21982	2.84587e-22	SNRPD1	24.635	1.07886	6.02745e-132	EIF3E	10.4768	0.537783	7.53738e-24	PCBP1	6.29739	0.371726	1.53262e-08	COX7A2	15.1488	0.686166	1.02931e-49	SERPING1	14.7767	2.65307	1.63102e-47	TRGC2	9.57663	1.45276	7.34475e-20	CD68	8.17331	2.71325	2.27302e-14	RPS18
133	RAN	11.4987	0.417736	1.19603e-28	GPX1	8.73612	0.277622	1.53654e-16	RPL23A	21.5633	0.842648	4.2065e-101	RPS20	9.95013	0.265078	2.15239e-21	LTA4H	9.98068	1.35603	7.83036e-22	SUPT4H1	24.5972	1.45997	1.51927e-131	LYZ	10.3865	0.455209	1.9303e-23	RAN	6.26378	0.261624	1.89289e-08	MINOS1	15.1179	1.21378	1.63568e-49	GSTP1	14.6502	0.504926	1.04509e-46	RPL37A	9.36539	0.189588	5.43147e-19	CD36	8.0943	1.9699	4.34651e-14	PKM
134	LIMD2	11.4904	0.669965	1.31057e-28	LARP7	8.71293	0.606187	1.88003e-16	GMDS	21.5334	2.16029	7.97198e-101	LRRFIP1	9.91867	0.746241	2.92647e-21	BST1	9.85583	2.35018	2.70603e-21	SNRPE	24.377	0.985572	3.27983e-129	XBP1	10.3795	0.667277	2.07068e-23	IGHG3	6.19031	0.978461	2.9872e-08	NPC2	15.1101	0.835429	1.82812e-49	RPL7P9	14.3152	0.979187	1.35759e-44	FUS	9.30695	0.861236	9.32964e-19	HLA-DRB5	8.06778	1.5489	5.30257e-14	COX6C
135	C11orf58	11.4876	0.556897	1.34752e-28	MORF4L1	8.59556	0.41466	5.19461e-16	SNRPE	21.4408	0.911361	5.82196e-100	LSP1	9.89047	0.87816	3.86364e-21	C1orf162	9.80569	0.71506	4.42479e-21	RPS12	24.3346	0.65668	9.17154e-129	FAM101B	10.3529	1.50407	2.72601e-23	RPL29	6.18276	0.144049	3.12597e-08	RP11-466H18.1	15.0933	0.864213	2.33684e-49	PDIA4	13.9886	2.37914	1.39655e-42	CCNI	9.1844	0.663047	2.86357e-18	RNH1	8.01481	0.908603	8.08095e-14	GNAI2
136	PPIB	11.439	0.56446	2.35219e-28	DYNC1I2	8.56057	0.771836	7.01923e-16	LAPTM4A	21.3416	1.20185	4.86076e-99	RP11-371A22.1	9.88422	0.775267	4.09513e-21	GYG1	9.7169	1.54653	1.05548e-20	SRP14	24.2846	0.854933	3.07965e-128	SPN	10.341	0.957103	3.07615e-23	SMC4	6.16578	0.690725	3.47194e-08	SPARC	15.0747	1.89734	3.06658e-49	MEG3	13.9217	9.44625	3.55576e-42	CAT	9.15677	0.519775	3.66249e-18	BST1	8.00363	2.18845	8.81752e-14	RNASE6
137	ITM2C	11.4263	0.838087	2.70974e-28	APOBEC3C	8.50181	0.821947	1.16292e-15	APEX1	21.3031	1.04157	1.09541e-98	SRSF5	9.81169	0.464531	8.3906e-21	B2M	9.47578	0.146753	1.04649e-19	NDUFA13	24.2338	1.59504	1.04683e-127	RPLP0	10.2871	0.366943	5.33343e-23	AK2	6.06777	0.506663	6.29568e-08	NDUFB3	14.9565	1.17734	1.81193e-48	ARL6IP1	13.9086	1.28406	4.25668e-42	TPT1	9.0976	0.23587	6.26083e-18	PPT1	8.00311	0.901022	8.82233e-14	NDUFS7
138	RSL1D1	11.4042	0.554022	3.48059e-28	ARPC5	8.39859	0.481059	2.78909e-15	TMSB10	21.2907	0.422645	1.41991e-98	ITM2A	9.79394	0.466304	9.92008e-21	SSR4	9.33712	0.403252	3.85157e-19	UQCR10	24.1138	0.953177	1.90399e-126	COX7C	10.2481	0.318833	7.9164e-23	SFPQ	6.03712	0.775862	7.54237e-08	C1orf162	14.9336	1.04921	2.53748e-48	COPE	13.8397	0.981065	1.10434e-41	SON	8.92902	0.401536	2.88443e-17	GMFG	7.99702	0.324629	9.20264e-14	ESYT2
139	SF3B6	11.278	0.450135	1.46557e-27	SSBP2	8.38969	1.05586	2.99945e-15	CIRBP	20.5288	1.1174	1.20368e-91	C1orf186	9.79233	0.630503	1.00375e-20	YWHAH	9.32422	1.406	4.32465e-19	CTD-2287O16.1	24.0131	1.86275	2.14839e-125	TPP1	10.1559	0.899951	2.01862e-22	DEFA4	6.03326	0.467923	7.70636e-08	RPL26	14.8786	0.606148	5.74125e-48	CAMTA1	13.7971	1.24165	1.9786e-41	COX7C	8.91203	0.241229	3.35134e-17	RAB27A	7.99309	1.00173	9.46729e-14	MSN
140	PDCD5	11.2499	0.629511	2.00766e-27	ATP5L	8.31064	0.0711925	5.80396e-15	RPL27A	20.496	0.443786	2.35104e-91	2019-09-06	9.74398	0.67153	1.60424e-20	ACTN1	9.16403	1.32688	1.90451e-18	SH3BGRL	23.8708	1.17568	6.44231e-124	RPS13	10.1453	0.318294	2.23599e-22	HNRNPAB	6.02412	0.90938	8.11552e-08	RPL37A	14.7685	0.565555	2.92172e-47	AC002454.1	13.7947	1.64835	2.03801e-41	SNHG3	8.88123	0.710228	4.3936e-17	COX4I1	7.97314	0.343041	1.10487e-13	EIF5A
141	BEX3	11.1924	0.760749	3.83076e-27	LSP1	8.25087	0.783641	9.47239e-15	EBPL	20.4779	1.85915	3.38715e-91	SLC25A3	9.70677	0.543766	2.30298e-20	FGR	9.1236	2.2079	2.75763e-18	IL2RG	23.6976	1.50721	3.95629e-122	RBM26	10.0381	1.74887	6.60351e-22	SEPP1	5.97487	0.431958	1.08871e-07	SNRPF	14.766	0.87169	3.01502e-47	IGLC2	13.7296	1.00842	5.00352e-41	NPDC1	8.86411	2.75214	5.10687e-17	POLE4	7.96787	1.1696	1.14893e-13	ACTR2
142	SRP9	11.1625	0.635123	5.29696e-27	TM7SF3	8.234	0.930164	1.08742e-14	SLC25A3	20.399	1.03246	1.69738e-90	HLA-A	9.70392	0.500568	2.35857e-20	FKBP1A	9.0701	0.533053	4.46171e-18	RPL14	23.6746	0.835242	6.79529e-122	EIF4A2	9.84279	0.566487	4.60207e-21	HOXB-AS3	5.86803	1.07324	2.04627e-07	GNG5	14.7494	0.70171	3.83008e-47	VIMP	13.7058	1.96052	6.91622e-41	DYNLL1	8.78646	0.428594	1.01871e-16	MSN	7.79316	0.694536	4.63475e-13	RTN4
143	CDC123	11.1102	0.778156	9.44545e-27	EIF5B	8.20316	0.573494	1.40197e-14	RPL8	20.2616	0.622929	2.77941e-89	DPEP3	9.65357	5.01417	3.8437e-20	APMAP	9.02677	0.926126	6.59746e-18	NDUFA12	23.3171	1.16336	3.04786e-118	SRSF2	9.8179	0.672347	5.87462e-21	H2AFV	5.69628	0.38258	5.5156e-07	RPL21	14.6905	0.336483	9.03977e-47	MRPL57	13.6992	0.879591	7.54255e-41	RPL14	8.6953	0.221112	2.24606e-16	CNIH4	7.78819	1.11789	4.80367e-13	TPM3
144	IFITM1	11.0803	1.79904	1.30879e-26	HNRNPA0	8.18482	0.563172	1.61837e-14	POLR1D	20.1368	1.21953	3.42975e-88	SET	9.52368	0.765533	1.32652e-19	ARG1	8.97532	3.79969	1.0464e-17	IFI6	23.2511	2.23319	1.40848e-117	NREP	9.79491	0.833466	7.33102e-21	RSL1D1	5.66393	0.416859	6.61926e-07	RPA3	14.6166	1.31396	2.66673e-46	ATP6V0B	13.6231	0.944635	2.13027e-40	BEX3	8.52891	0.871498	9.43936e-16	EVI2B	7.75397	0.896252	6.27181e-13	ACTR3
145	SRI	11.0675	0.679143	1.50314e-26	RHOA	8.15113	0.255893	2.12076e-14	DAD1	20.0162	0.897451	3.86593e-87	IDH2	9.44739	0.753433	2.73507e-19	NCF2	8.95727	2.41007	1.22801e-17	TMEM156	23.1954	2.97009	5.09119e-117	SERBP1	9.7628	0.767016	1.00062e-20	TUBB	5.66044	0.292604	6.74024e-07	CTD-2287O16.1	14.5243	1.28201	1.02388e-45	NDUFA5	13.4254	1.40849	3.09887e-39	RPL7	8.51013	0.161853	1.10653e-15	DEFA4	7.70025	0.706482	9.52958e-13	PPA1
146	NDUFB8	11.0497	0.518123	1.82562e-26	LXN	8.12201	1.32055	2.68126e-14	SMC4	19.9537	1.41031	1.34597e-86	HNRNPA0	9.43549	0.630696	3.052e-19	AP2S1	8.86964	0.665749	2.6782e-17	RP11-574K11.24	22.8834	2.70656	6.7617e-114	PNISR	9.678	0.720341	2.27314e-20	HNRNPU	5.658	0.544716	6.82153e-07	ATP5I	14.5086	0.667918	1.27935e-45	VIM	13.3278	0.59226	1.13915e-38	HIST2H2BE	8.50692	1.90425	1.13404e-15	TUBA4A	7.66145	2.08847	1.27663e-12	DUSP1
147	PPP1CA	11.0448	0.573481	1.9195e-26	THYN1	8.11281	0.736918	2.88387e-14	RPL35	19.832	0.56587	1.51519e-85	SPN	9.41287	0.788095	3.77133e-19	C10orf54	8.86679	1.19013	2.74245e-17	UPF2	22.8673	1.64607	9.73983e-114	TM7SF3	9.62999	1.16396	3.58763e-20	MSI2	5.64917	1.00293	7.13327e-07	SAT1	14.4817	0.934352	1.88191e-45	COX4I1	13.2966	0.445478	1.72373e-38	EDF1	8.44373	0.47982	1.92704e-15	MPO	7.6079	0.354703	1.92784e-12	PLP2
148	RPS7	11.0426	0.334476	1.95829e-26	TSTD1	8.07848	0.847028	3.8125e-14	UBA52	19.4438	0.66245	3.14922e-82	GLTSCR2	9.31749	0.676338	9.12804e-19	ATP8B4	8.6767	1.10297	1.4473e-16	IL18	22.8409	3.28839	1.77463e-113	CDK6	9.52271	1.11762	9.98294e-20	FAM46A	5.61391	0.772535	8.71329e-07	STMN1	14.4715	0.63184	2.17181e-45	PRDX1	13.2323	0.864726	4.02054e-38	HNRNPK	8.38179	0.411017	3.22768e-15	CD302	7.60376	1.33788	1.98367e-12	GDI2
149	COPE	10.9847	0.546406	3.70886e-26	PDLIM1	8.03793	0.929122	5.28137e-14	CD164	19.3617	1.06304	1.53898e-81	PM20D2	9.21381	1.42182	2.39351e-18	FAM45A	8.64429	1.0124	1.91298e-16	ATP5C1	22.7035	1.23225	4.05476e-112	ADRB2	9.49908	2.07286	1.24927e-19	VAT1	5.61096	0.984712	8.84378e-07	UQCR11	14.3956	0.6618	6.48982e-45	OSTC	13.2052	1.07122	5.7249e-38	APEX1	8.35182	0.55035	4.11111e-15	ZFP36	7.57446	1.14889	2.47848e-12	TMBIM6
150	ATP5F1	10.9485	0.48845	5.51709e-26	ATP6V1G1	7.98122	0.33131	8.32663e-14	HNRNPC	19.1215	0.867418	1.57706e-79	CHST12	9.09713	1.24269	6.92155e-18	LGALS3	8.6349	1.62225	2.06959e-16	MYL12A	22.5932	0.909955	4.90818e-111	PBX3	9.43824	2.28904	2.21684e-19	EBPL	5.48046	0.864265	1.8128e-06	GLRX	14.1263	1.10837	3.05779e-43	LSM3	12.899	0.748678	3.16715e-36	RPS7	8.33342	0.221751	4.789e-15	CEBPD	7.52557	1.82271	3.5952e-12	SLC44A1
151	MRPL57	10.9395	0.499792	6.06458e-26	UBE2D3	7.92155	0.426239	1.34418e-13	SRSF5	18.9555	0.856993	3.71706e-78	CELF2	8.98642	0.88039	1.89895e-17	BASP1	8.62214	2.52679	2.30966e-16	COX5B	22.5911	0.93441	5.12072e-111	HNRNPA1	9.39328	0.354166	3.38132e-19	SLC40A1	5.47558	0.992384	1.85948e-06	ANXA5	14.0797	2.57941	5.88637e-43	WDR83OS	12.8966	0.655992	3.25689e-36	HMGN1	8.30997	0.371374	5.81902e-15	NKG7	7.51441	0.657745	3.9022e-12	ATP5D
152	CYC1	10.8795	0.72249	1.16907e-25	ATP5D	7.89024	0.612982	1.71359e-13	COMMD3	18.8464	1.18105	2.92811e-77	ATP5G2	8.85314	0.385344	6.3028e-17	APLP2	8.59881	0.755648	2.81139e-16	ESD	22.3387	1.34138	1.48181e-108	ELANE	9.38934	0.398419	3.47987e-19	HNRNPH1	5.46813	0.60338	1.93531e-06	SNHG6	14.0381	0.670264	1.0539e-42	NHP2	12.8801	0.872615	4.01595e-36	RP11-676J15.1	8.21768	2.70175	1.24233e-14	CD14	7.47509	3.04531	5.24825e-12	HNRNPD
153	MT2A	10.8141	0.803297	2.38084e-25	FUS	7.87876	0.59123	1.87326e-13	RP11-676J15.1	18.7995	3.93779	7.05197e-77	PGK1	8.83356	0.420984	7.4825e-17	MS4A6A	8.58594	0.813616	3.13055e-16	SNHG5	22.1794	0.902787	5.12266e-107	PCBP2	9.35595	0.644171	4.74785e-19	HNRNPH3	5.36755	0.549236	3.3323e-06	SNRPD3	13.9712	0.920748	2.68623e-42	ATRAID	12.8412	1.22916	6.59758e-36	CNBP	8.16894	0.492651	1.84632e-14	FCGRT	7.47252	1.52673	5.33369e-12	H2AFY
154	ARL6IP5	10.7981	0.504585	2.8215e-25	GPX4	7.86756	0.387023	2.04296e-13	ADA	18.2845	1.10469	1.01277e-72	EIF3D	8.81959	0.685595	8.44691e-17	RNASEH2C	8.57143	0.587574	3.54258e-16	CLEC2B	22.059	1.65032	7.35836e-106	RUNX1	9.31864	1.26119	6.7143e-19	SERP1	5.3569	0.397515	3.52006e-06	SH3BGRL3	13.9033	0.587374	6.90831e-42	EIF1	12.7838	0.304945	1.37862e-35	MLLT11	8.11573	1.59571	2.832e-14	RHOA	7.38408	0.40574	1.03716e-11	AK2
155	PSME1	10.7329	0.425596	5.70404e-25	AE000661.37	7.81693	0.655241	3.02375e-13	MIF	18.1333	0.947048	1.58165e-71	CXXC5	8.81902	1.53874	8.45828e-17	OLFM4	8.51617	4.02514	5.63816e-16	UBA52	22.0586	0.711725	7.37857e-106	RPL7A	9.29405	0.301188	8.43866e-19	MCM7	5.281	0.691203	5.27608e-06	UQCRQ	13.8934	0.643	7.8933e-42	C9orf78	12.7764	1.12791	1.5101e-35	NFKBIA	7.93484	0.893445	1.20778e-13	CFL1	7.32013	0.255376	1.6626e-11	MGST2
156	LSM1	10.7128	1.04326	7.06572e-25	GNA15	7.783	1.00862	3.92369e-13	SEC61G	17.8663	0.950977	1.9453e-69	CALR	8.75948	0.445592	1.42654e-16	CLEC5A	8.44853	2.86098	1.00503e-15	RPL28	21.7941	0.7431	2.44183e-103	EMB	9.14719	0.983534	3.27353e-18	HSPD1	5.2684	0.417607	5.62815e-06	RPL36	13.8649	0.455324	1.16786e-41	NDUFA6	12.7562	1.15301	1.95059e-35	NDUFS8	7.86942	0.754267	2.03009e-13	FGL2	7.30009	2.0422	1.91712e-11	CYC1
157	CHCHD2	10.6921	0.37924	8.79371e-25	SOD2	7.65393	1.05184	1.06511e-12	H3F3B	17.7369	0.665507	1.92631e-68	RP11-475C16.1	8.73226	0.871127	1.80876e-16	BLVRB	8.4381	0.831528	1.09518e-15	UQCR11	21.7881	0.859277	2.77102e-103	RPL41	9.14233	0.309036	3.41443e-18	SNX3	5.19226	0.350559	8.30981e-06	POLR2L	13.8452	0.682753	1.52781e-41	COPS6	12.7494	1.55113	2.1225e-35	PPP1R15A	7.86021	1.38575	2.17874e-13	MCEMP1	7.23838	2.46682	3.00704e-11	DAZAP1
158	PSMB6	10.6698	0.51017	1.10946e-24	CAPZB	7.65282	0.508282	1.0714e-12	HN1	17.5665	1.33386	3.91761e-67	RPL22	8.67776	0.358894	2.9142e-16	PYGL	8.43314	1.20107	1.14067e-15	TMA7	21.5056	0.798392	1.26032e-100	SERP1	9.05668	0.587417	7.47064e-18	ACSM3	5.1199	1.21348	1.21304e-05	CD53	13.8431	0.909264	1.56455e-41	CD99	12.6641	0.541296	6.27755e-35	PNISR	7.8539	0.706309	2.2849e-13	GUSB	7.21215	0.888142	3.62324e-11	SMAP2
159	ARPC5	10.6605	0.523832	1.22197e-24	CMTM6	7.60545	0.638292	1.53456e-12	NDUFB4	17.5272	0.858748	7.79865e-67	CNN2	8.67371	0.893917	3.00899e-16	BLOC1S1	8.39822	0.655238	1.52362e-15	COX17	21.3083	1.29077	8.61289e-99	RPL9P9	9.02288	0.355445	1.0122e-17	YBX3	5.11905	0.914796	1.21612e-05	RPS13	13.8415	0.536267	1.58999e-41	RABAC1	12.5872	1.36294	1.6548e-34	GAPDH	7.78445	0.157673	3.91144e-13	AP2S1	7.19381	0.650052	4.11799e-11	SCPEP1
160	TRAPPC1	10.6306	0.509241	1.67022e-24	ENSA	7.59146	0.536096	1.7051e-12	OCIAD2	17.5015	1.32229	1.21905e-66	RPS10	8.64021	0.347567	4.02192e-16	PFN1	8.39288	0.199274	1.58642e-15	AP001171.1	21.3017	2.85369	9.86391e-99	BTF3	8.97593	0.255381	1.54374e-17	RPL4	5.09096	0.0862805	1.40526e-05	COX4I1	13.8373	0.625185	1.6771e-41	FCER1G	12.5239	0.85943	3.64579e-34	SRSF3	7.71497	0.44735	6.64837e-13	CSTB	7.11611	0.986869	7.20835e-11	PTPN6
161	LAMTOR1	10.6285	0.521166	1.69498e-24	RPL18A	7.58192	0.0338193	1.83044e-12	SRP14	17.4135	0.734985	5.66399e-66	APEX1	8.60814	0.464718	5.3037e-16	FLOT1	8.28909	1.80375	3.74756e-15	ANGPT1	21.2711	2.82976	1.8851e-98	DMXL2	8.95491	2.2228	1.85795e-17	SRSF7	5.07502	0.331617	1.52235e-05	SPINK2	13.7752	0.895129	3.9487e-41	PPP1CA	12.4931	0.942772	5.32297e-34	RP11-51J9.5	7.68686	1.53077	8.26236e-13	TIMP1	7.10362	0.535361	7.84038e-11	MYL12A
162	TCEB1	10.6063	0.582681	2.14374e-24	SKP1	7.56673	0.183615	2.05214e-12	BEX3	17.2859	1.17682	5.17586e-65	EIF4G2	8.592	0.576561	6.08309e-16	NCF4	8.21898	0.83524	6.67401e-15	RPL7	21.2202	0.411245	5.53031e-98	IGHG3	8.87485	1.20146	3.79526e-17	CEBPA	5.04091	0.834846	1.80975e-05	TMEM258	13.4738	0.634341	2.41102e-39	TMED10	12.4437	1.34493	9.86139e-34	ANXA1	7.6642	0.261346	9.83255e-13	NCF2	7.09531	2.2208	8.28949e-11	SUB1
163	TIMM13	10.5512	0.515113	3.84321e-24	CASP3	7.47232	0.907964	4.17983e-12	SNRPB	17.265	0.93119	7.40181e-65	SRSF11	8.5915	0.589861	6.08784e-16	RGCC	8.2168	1.84072	6.78565e-15	PIN4	21.128	1.66005	3.89449e-97	FOSB	8.79604	0.980039	7.64004e-17	APEX1	5.03737	0.317675	1.83638e-05	ATP5G2	13.45	0.632078	3.30979e-39	MRPL51	12.3602	0.79041	2.7864e-33	RPS2	7.63971	0.262162	1.17998e-12	HLA-E	7.06601	0.58243	1.01235e-10	PDE7A
164	SRSF5	10.4903	0.407172	7.31025e-24	CD96	7.37547	1.33309	8.55141e-12	C14orf166	17.243	0.943624	1.08039e-64	IQGAP2	8.56185	1.43852	7.82157e-16	GPX1	8.08379	0.28671	1.99618e-14	POMP	21.0406	0.999626	2.4577e-96	PCBP1	8.7256	0.476602	1.41206e-16	FAM101B	5.00217	0.948254	2.19291e-05	ARHGDIB	13.4377	0.591635	3.88633e-39	DDOST	12.3511	1.53688	3.11139e-33	CUTA	7.57541	0.572203	1.92458e-12	PGD	7.03585	0.845919	1.25343e-10	AZU1
165	MDH1	10.4593	0.718938	1.00216e-23	BAX	7.31865	0.555358	1.29435e-11	GTF3A	17.1832	0.886803	3.01737e-64	ZYX	8.55823	0.793303	8.04226e-16	MYH9	8.07455	1.08634	2.14653e-14	RP11-466H18.1	21.0205	1.10759	3.7377e-96	PYGL	8.52513	1.20864	7.84739e-16	RAB32	4.88539	0.625172	3.91731e-05	COX7C	13.3858	0.634566	7.78663e-39	MYL12A	12.2676	0.52494	8.71929e-33	TSC22D1	7.55786	1.00725	2.19703e-12	COX8A	6.98952	0.466168	1.73472e-10	TBCB
166	RPL35	10.4435	0.228919	1.17965e-23	UBXN4	7.28584	0.861779	1.64777e-11	TWISTNB	17.0259	1.22284	4.45252e-63	COMT	8.51869	0.81832	1.12843e-15	FCGRT	8.06817	1.46464	2.25811e-14	CWC15	20.9412	1.4635	1.97278e-95	LAIR1	8.52058	0.801711	8.14111e-16	EIF3E	4.82107	0.26663	5.28838e-05	TUBA1B	13.2405	0.545837	5.41492e-38	HRH2	12.2163	2.31274	1.63566e-32	C1orf228	7.36838	0.624387	9.04207e-12	SNRPG	6.95739	0.423458	2.17322e-10	ATP5B
167	PFDN5	10.3953	0.293624	1.95084e-23	ITM2C	7.27782	0.682168	1.74415e-11	XBP1	16.7989	0.904082	2.08108e-61	PPIA	8.40249	0.350463	3.02482e-15	GNAI2	8.05191	0.862999	2.57113e-14	POLR2G	20.9214	1.2404	2.97199e-95	TTC27	8.48967	1.76807	1.05724e-15	SNHG7	4.78779	0.878864	6.22217e-05	SLC25A5	13.2367	0.722348	5.6727e-38	TMED2	12.1886	1.59453	2.28477e-32	RPL36	7.33866	0.128225	1.12358e-11	KIF22	6.94732	1.19828	2.3194e-10	METTL7A
168	NHP2	10.3814	0.491261	2.24974e-23	DDAH2	7.25029	0.88789	2.12711e-11	PAIP2	16.7478	0.973685	4.89495e-61	TMEM173	8.39752	0.634492	3.14477e-15	SCPEP1	8.01002	1.46851	3.60075e-14	RNF181	20.8191	1.18478	2.51843e-94	SLC38A2	8.42403	0.885877	1.83243e-15	OIP5-AS1	4.76824	0.581032	6.832e-05	UBA52	13.1624	0.571178	1.49716e-37	ROMO1	12.1517	0.629605	3.57983e-32	RNASET2	7.22854	0.570053	2.49721e-11	CAPNS1	6.93632	1.07913	2.49947e-10	MPEG1
169	GTSF1	10.3455	1.11726	3.2473e-23	CD38	7.1797	1.24181	3.55523e-11	CHMP1B	16.6949	1.62838	1.18379e-60	C6orf48	8.33245	0.450305	5.4233e-15	GYPC	7.83168	0.64969	1.46985e-13	ABRACL	20.8187	1.04833	2.52414e-94	2019-09-06	8.41533	0.656981	1.96873e-15	KIAA0101	4.7185	0.514924	8.64263e-05	RPL18AP3	13.1457	0.753639	1.85675e-37	ATP6V1G1	12.1486	0.675742	3.70722e-32	PPDPF	7.22175	0.703528	2.61842e-11	RETN	6.89299	0.796303	3.37222e-10	ST3GAL3
170	C19orf70	10.2833	0.669362	6.16019e-23	GFI1B	7.02815	1.81374	1.03863e-10	FTO	16.6161	1.98804	4.40241e-60	CORO1A	8.31441	0.79309	6.27273e-15	CNN2	7.81742	0.936291	1.6362e-13	HSPB11	20.5214	1.45007	1.19039e-91	NORAD	8.39214	1.2494	2.39266e-15	CRNDE	4.71788	0.872711	8.64965e-05	ITGB2	13.1247	1.06731	2.43872e-37	CRNDE	12.1086	1.82664	6.01847e-32	KTN1	7.21111	0.701081	2.8242e-11	TRAPPC1	6.7337	0.501341	1.00236e-09	PPIA
171	UQCR11	10.2053	0.353667	1.37561e-22	UBE2F	6.88446	1.26246	2.85734e-10	TRGC1	16.613	1.96718	4.62022e-60	LIMD2	8.26618	0.575789	9.31367e-15	LY86	7.75234	1.38844	2.70487e-13	MRPS36	20.5178	1.88075	1.27728e-91	YBX3	8.34092	1.23171	3.64892e-15	RPL6	4.66904	0.0982149	0.000108266	SUMO2	13.1083	0.710157	3.01048e-37	PSAP	11.8439	0.8234	1.44688e-30	RPS21	7.19109	0.15021	3.26247e-11	HEXB	6.71802	1.61279	1.11298e-09	CNIH4
172	LGALS9	10.1639	0.755129	2.09064e-22	TRH	6.88319	1.54661	2.87581e-10	GLTSCR2	16.4544	1.03833	6.31702e-59	RPL7	8.11014	0.171006	3.34819e-14	ITGAM	7.64286	2.56212	6.30376e-13	UXT	20.3291	1.01669	6.04545e-90	TMEM123	8.30536	0.692167	4.89005e-15	ARGLU1	4.66419	0.625682	0.000110652	RPS7	12.9075	0.559076	4.12381e-36	COX7A2L	11.7218	0.958994	6.13983e-30	TUFM	7.15408	0.762537	4.26481e-11	CLEC11A	6.6754	0.496269	1.48406e-09	RAB27B
173	HLA-A	10.1342	0.431652	2.82317e-22	COX5A	6.85958	0.249596	3.38539e-10	PIM1	16.3671	2.05166	2.64856e-58	BCKDHB	8.10834	2.27027	3.38701e-14	MIR223	7.48938	0.575228	1.99408e-12	DEFA4	20.2118	1.24297	6.50415e-89	EIF4G2	8.28446	0.609225	5.78736e-15	HNRNPA0	4.65422	0.415104	0.000115726	BST2	12.8758	1.0657	6.19354e-36	CTSB	11.6982	1.18606	8.08595e-30	ZFP36L2	7.0143	0.380769	1.16417e-10	CD52	6.67507	0.468142	1.48406e-09	RGS2
174	PYURF	9.93102	0.574009	2.18706e-21	MPC2	6.85436	0.548205	3.5026e-10	ZNF428	16.2144	1.49284	3.19067e-57	PEBP1	8.08839	0.413294	3.97747e-14	BRI3	7.4358	1.4576	2.96526e-12	C1orf162	20.1538	1.31335	2.08539e-88	LARP1	8.22668	1.40134	9.34331e-15	CENPV	4.63044	2.4601	0.00012893	NPM1	12.8692	0.576132	6.71307e-36	UGP2	11.5407	1.05031	5.01328e-29	TSPAN3	7.01196	0.921482	1.18086e-10	BPI	6.63082	1.14421	1.98692e-09	HMGA1
175	FAM26F	9.87926	1.18586	3.65759e-21	CYTL1	6.7751	0.679154	6.01988e-10	RNF130	16.128	1.15347	1.27728e-56	LDHB	8.08318	0.333695	4.13755e-14	CLC	7.31073	0.585051	7.4944e-12	ATP5G3	19.9808	0.850282	6.69293e-87	SRRM2	8.14456	1.08301	1.81688e-14	CCL23	4.60945	1.31797	0.000142156	NDUFA3	12.7947	0.685747	1.73949e-35	CANX	11.5387	1.04044	5.11772e-29	TIMM13	7.00424	0.521872	1.24159e-10	CALM3	6.61058	0.664163	2.2651e-09	TKT
176	ATRAID	9.81946	0.659964	6.58397e-21	SRI	6.62785	0.520323	1.60278e-09	CPVL	15.8901	1.99779	5.81938e-55	RPS3AP6	8.07812	0.75508	4.28478e-14	PADI4	7.29401	1.37263	8.46241e-12	DDX18	19.8338	1.37071	1.23662e-85	HNRNPAB	8.12701	1.04876	2.09023e-14	H1FX	4.60571	1.08596	0.000144479	LGALS2	12.7946	3.00498	1.73949e-35	KRT18	11.4987	2.0422	8.09311e-29	AMD1	6.92652	1.0134	2.12983e-10	AHNAK	6.60686	1.06024	2.31582e-09	CD9
177	UBE2I	9.81114	0.567841	7.12517e-21	TMEM160	6.5937	0.743474	1.9952e-09	RAN	15.8144	0.707672	1.92628e-54	TESPA1	8.05669	1.61	5.08995e-14	IGHG2	7.29284	1.49545	8.52459e-12	GNG5	19.6115	0.813724	9.98359e-84	PPA1	7.95361	0.786833	8.42503e-14	FTO	4.56114	0.979304	0.00017543	PPIB	12.6661	0.78967	8.97787e-35	CNPY3	11.462	1.1188	1.23348e-28	MSI2	6.91097	1.20448	2.37106e-10	MCL1	6.57194	1.01301	2.91265e-09	CAST
178	SNX2	9.80908	0.848231	7.24656e-21	DNTT	6.57417	2.17337	2.26495e-09	NME1	15.7567	0.873894	4.7919e-54	RAB37	7.99209	0.985018	8.58674e-14	NEAT1	7.2154	0.483342	1.49578e-11	TMBIM4	19.593	1.36965	1.4302e-83	FUT4	7.86823	1.75062	1.65955e-13	RPS7	4.55212	0.0880163	0.00018249	SSBP1	12.6638	0.693484	9.16191e-35	CRELD2	11.426	3.28536	1.86241e-28	PCBP1	6.86121	0.440854	3.3551e-10	CHCHD10	6.49218	1.27626	4.9328e-09	EMB
179	CA2	9.78074	1.75166	9.55834e-21	NCOR1	6.49762	0.809767	3.75152e-09	JTB	15.7277	0.956385	7.51435e-54	RPL13AP5	7.82488	0.820028	3.23636e-13	CPNE3	7.21437	1.89385	1.50505e-11	HMGB2	19.5823	1.16123	1.75903e-83	SUCNR1	7.84649	1.95645	1.96249e-13	STMN1	4.54346	0.116267	0.000189501	PSMB9	12.6637	1.04176	9.16191e-35	TMEM230	11.3821	0.96078	3.06578e-28	IER2	6.83648	0.712797	3.95889e-10	RNASEH2C	6.48292	0.547839	5.23021e-09	HLA-B
180	RP11-497G19.2	9.77776	1.903	9.78771e-21	OAZ2	6.47058	0.88872	4.47824e-09	C9orf16	15.3356	1.12366	3.35114e-51	H2AFY	7.80887	0.395655	3.66354e-13	MAPK14	7.16696	1.6037	2.11238e-11	RSL24D1	19.4872	1.17296	1.12726e-82	HOMER3	7.696	1.58095	6.30949e-13	RAB27A	4.52993	0.622513	0.000201025	TPRKB	12.6574	1.02275	9.87973e-35	APRT	11.3576	0.688493	4.04776e-28	RP11-425L10.1	6.82613	0.850256	4.24496e-10	GNAS	6.46298	0.502338	5.95093e-09	IRF2BP2
181	ATP5G1	9.73319	0.455744	1.51151e-20	CEBPG	6.34935	1.26874	9.80552e-09	VIM	15.2128	0.610244	2.18544e-50	NONO	7.75393	0.599028	5.62052e-13	FAM105A	7.11164	2.50255	3.13299e-11	SKP1	19.3387	0.762738	2.0223e-81	CEBPA	7.54222	1.02398	2.04884e-12	MARCKSL1	4.51039	0.634637	0.000220083	HSBP1	12.6441	0.6359	1.16507e-34	NDUFA3	11.3088	0.653157	7.04718e-28	C4orf48	6.7958	0.903625	5.22854e-10	LYST	6.45807	1.29666	6.1296e-09	ZNF706
182	UCP2	9.69424	0.676991	2.20743e-20	RP4-765C7.2	6.33608	1.35461	1.06637e-08	EDF1	15.195	0.724075	2.85971e-50	HLA-DPB1	7.72129	0.418175	7.19677e-13	ANKRD22	7.01271	3.33808	6.31732e-11	SMIM24	19.3232	1.07374	2.72055e-81	GMDS	7.51691	1.10374	2.48156e-12	F13A1	4.46475	0.963125	0.000270808	TIMP1	12.5818	0.7679	2.55647e-34	MALAT1	11.2727	0.44768	1.05903e-27	RPL23	6.79117	0.166368	5.38621e-10	FKBP1A	6.43504	0.475257	7.11443e-09	EAF2
183	RPL13A	9.68082	0.20633	2.50878e-20	MAF1	6.31524	0.835013	1.215e-08	GSTO1	15.0336	0.786636	3.30303e-49	LYSMD2	7.69784	1.08271	8.6219e-13	RTN3	6.99856	0.670175	6.96088e-11	LINC00152	19.0369	2.07703	6.61842e-79	HOXB-AS3	7.50182	1.15264	2.7725e-12	PPA1	4.43744	0.542759	0.000302928	RAN	12.5668	0.617386	3.0751e-34	C19orf53	11.2712	0.979965	1.07472e-27	ATP5B	6.77647	0.428539	5.94891e-10	CD33	6.30312	1.00666	1.67163e-08	RP11-357H14.17
184	SMIM24	9.66103	0.466716	3.02309e-20	RBM25	6.3148	0.708292	1.21569e-08	C19orf43	15.0171	1.19505	4.2187e-49	IMPDH2	7.69209	0.598015	8.99029e-13	COTL1	6.9523	0.86907	9.62169e-11	SEC61G	18.8074	1.07446	5.10964e-77	RPL4	7.48654	0.246559	3.09442e-12	KRT10	4.42303	0.654762	0.000322788	HMGB1	12.4214	0.582073	1.90397e-33	RBX1	11.1843	0.597378	2.85582e-27	METTL26	6.73067	0.854411	8.09933e-10	ANXA5	6.26329	1.63907	2.15384e-08	SH3KBP1
185	NMI	9.6113	0.643956	4.8731e-20	PSME1	6.28115	0.236281	1.50365e-08	PTGES3	14.9082	0.76732	2.15002e-48	SLC39A3	7.67539	0.767381	1.00744e-12	P2RY13	6.83763	2.84806	2.11584e-10	PSME1	18.8022	0.857069	5.61871e-77	ACSM3	7.46576	1.47265	3.60854e-12	HNRNPD	4.31787	0.380369	0.000510634	C4orf3	12.3847	0.706333	2.99708e-33	LMO4	11.1804	2.09056	2.97272e-27	RPL9	6.60973	0.137029	1.82463e-09	CCL5	6.26105	1.00104	2.17876e-08	CAPN2
186	DRAP1	9.58226	0.585851	6.41492e-20	ECH1	6.27238	0.514533	1.58379e-08	SLC25A6	14.8409	0.675141	5.85722e-48	SLC40A1	7.67515	1.06691	1.00744e-12	KIF22	6.82647	1.05591	2.27961e-10	RPL9	18.6636	0.6828	7.52763e-76	CCNA1	7.44318	1.98848	4.25474e-12	TOP2B	4.29792	0.780302	0.000557926	RP11-761N21.2	12.3584	1.02964	4.13985e-33	COPS9	11.1464	0.85371	4.34534e-27	FTO	6.5165	1.31513	3.37848e-09	ARPC5	6.24361	0.482978	2.4294e-08	PTPRC
187	HNRNPC	9.58109	0.380203	6.46617e-20	HMG20B	6.27172	0.969876	1.58692e-08	HNRNPA0	14.8033	0.878967	1.02241e-47	ZBTB16	7.65007	1.75104	1.22103e-12	SUN2	6.76542	1.34022	3.45693e-10	TOMM7	18.6259	0.842393	1.51846e-75	RPS4Y1	7.39229	0.4696	6.22063e-12	RPS16	4.08494	0.0639048	0.00136914	RPLP1	12.3101	0.254966	7.50581e-33	GYPC	11.1105	1.03356	6.48056e-27	TTC27	6.50321	1.63738	3.68239e-09	LAIR1	6.24197	0.68868	2.44808e-08	AC016739.2
188	IL2RG	9.48329	0.535495	1.648e-19	MYL12A	6.24048	0.165407	1.93439e-08	EIF4A2	14.5211	0.738101	6.47557e-46	MZB1	7.64862	1.16594	1.23109e-12	PLBD1	6.71874	2.41646	4.73004e-10	COX8A	18.6022	0.931599	2.3539e-75	FNDC3B	7.36666	1.46043	7.52463e-12	HOXA10	4.01137	1.11306	0.00184598	MRPL51	12.2896	0.704492	9.53664e-33	PDCL3	11.0773	1.72343	9.37045e-27	SELL	6.49356	0.486733	3.91715e-09	DAZAP2	6.22006	0.430867	2.80764e-08	OPN3
189	RPS23	9.47645	0.186204	1.7538e-19	RPL36	6.20374	-0.0151947	2.4342e-08	CLIC1	14.4992	0.674608	8.881e-46	GNA15	7.62019	0.945249	1.53047e-12	OLR1	6.70158	4.10096	5.31344e-10	RP11-234A1.1	18.5886	0.918267	3.0219e-75	GOLGA8B	7.32342	2.1231	1.03081e-11	SNHG1	4.00562	0.719741	0.00188575	RPL22	12.1794	0.552379	3.68669e-32	ECH1	11.0268	1.04286	1.64053e-26	RSL1D1	6.47367	0.497724	4.4486e-09	PLD3	6.12653	1.2129	5.04563e-08	CYCS
190	PLAC8	9.43045	0.396865	2.69523e-19	STRAP	6.16029	0.67842	3.18447e-08	PRDX2	14.3916	0.948869	4.18864e-45	RHOA	7.56424	0.347808	2.33602e-12	FLNA	6.59922	0.840493	1.04104e-09	CKLF	18.5301	1.14255	8.94133e-75	SORL1	7.29765	0.965946	1.24336e-11	PROK2	3.95719	1.75912	0.00227728	SOD1	12.09	0.684964	1.08899e-31	STMN1	11.0006	0.387596	2.18252e-26	GNA15	6.3986	1.06952	7.25919e-09	UQCR11	6.10589	0.300469	5.72676e-08	EVI2A
191	AC002454.1	9.41209	0.808131	3.18924e-19	KLF1	6.15415	2.91242	3.29602e-08	S100A10	14.3409	0.658656	8.6799e-45	EBPL	7.50069	0.893753	3.74515e-12	TMEM258	6.56519	0.20501	1.29748e-09	GSTK1	18.4177	1.06551	7.14957e-74	RAB32	7.28883	0.776837	1.32481e-11	NENF	3.87377	1.03348	0.00315638	TBCA	12.0326	0.797888	2.17803e-31	APMAP	10.974	1.25327	2.92114e-26	SCAND1	6.38995	0.694451	7.66421e-09	GLRX	6.07158	0.625185	7.05575e-08	XIST
192	CAP1	9.35362	0.502762	5.51756e-19	RAB11B	6.15161	0.824819	3.34186e-08	LINC01420	14.2638	0.991185	2.59823e-44	RPS4Y1	7.49313	0.43438	3.95568e-12	FAM101B	6.47386	1.05691	2.35864e-09	C4orf3	18.2392	0.9578	1.88774e-72	CRNDE	7.21249	1.09718	2.31306e-11	CA1	3.85902	0.647864	0.00334328	PET100	12.0277	0.829545	2.29969e-31	PRDX5	10.9479	0.688056	3.87627e-26	LUC7L3	6.35516	0.473295	9.55071e-09	HLA-DQB1	6.00172	1.32667	1.08159e-07	MBNL1
193	ECH1	9.34288	0.606894	6.08734e-19	SLC44A1	6.14976	1.25762	3.36653e-08	SOD1	14.2248	0.716795	4.52777e-44	RPS17	7.49202	0.210483	3.97762e-12	HCK	6.47342	1.28219	2.36256e-09	IL1B	18.1137	2.30922	1.85262e-71	FBXL17	7.18809	2.34172	2.76043e-11	SKAP2	3.8544	0.629628	0.00340193	TNFSF13B	11.8407	0.882128	2.15708e-30	AURKAIP1	10.8515	1.2347	1.11519e-25	C14orf166	6.34935	0.506988	9.88899e-09	BST2	5.9751	0.650997	1.26686e-07	ATP5C1
194	CD82	9.3223	0.483701	7.34463e-19	POLR2E	6.14904	0.65523	3.37446e-08	YWHAE	14.1976	0.878331	6.65063e-44	FBL	7.4181	0.523774	6.94766e-12	MMP9	6.44051	3.15456	2.91471e-09	NACA	17.9484	0.633746	3.65797e-70	RPS2P46	7.16924	0.516217	3.15532e-11	LTBP1	3.84652	1.49974	0.00350816	TCEB2	11.8249	0.572341	2.59268e-30	CALM3	10.843	1.03189	1.22035e-25	RBM25	6.3491	0.890083	9.88899e-09	ACTR2	5.96947	0.570683	1.30776e-07	FAM49B
195	PRDX4	9.31015	1.1325	8.20842e-19	CTNNBL1	6.12678	1.08421	3.85681e-08	CD37	14.1611	0.904928	1.11471e-43	ANP32B	7.38739	0.470701	8.73096e-12	CNIH4	6.41824	0.818342	3.35822e-09	SNRPC	17.9132	0.986164	6.86454e-70	ARGLU1	7.15202	0.806872	3.5554e-11	NCL	3.83497	0.317109	0.00366632	COX5B	11.7968	0.577489	3.602e-30	ITGB1BP1	10.8281	1.47978	1.42693e-25	CRNDE	6.25306	1.11245	1.81294e-08	TYMS	5.93216	0.789296	1.63366e-07	HOXB3
196	TCEB2	9.25906	0.350544	1.32204e-18	CDCA7	6.11557	1.31486	4.12906e-08	HSP90AB1	14.16	0.645132	1.12911e-43	CSDE1	7.31538	0.493012	1.4749e-11	ORM1	6.4149	4.16989	3.42847e-09	SELL	17.6525	0.998722	7.10167e-68	ARID1B	7.09901	1.41368	5.18125e-11	RPL41	3.7895	0.0798035	0.00436248	ATP5G1	11.7785	0.692083	4.46004e-30	C11orf58	10.7417	0.769497	3.63372e-25	EID1	6.24703	0.60263	1.87584e-08	FAM107B	5.93044	1.34423	1.64636e-07	MRPL18
197	SDHC	9.25325	0.773361	1.39144e-18	POLR2L	6.1148	0.207465	4.14008e-08	ENO1	14.1542	0.629556	1.22252e-43	RNASET2	7.29969	0.448812	1.65279e-11	DYSF	6.41427	2.9529	3.43838e-09	LSM5	17.6491	0.942072	7.52189e-68	KHDRBS1	7.09601	0.983362	5.28428e-11	EIF3H	3.66051	0.219108	0.00704066	COX17	11.733	0.769882	7.60633e-30	GUK1	10.733	1.1268	3.9821e-25	ZNF428	6.20993	0.954197	2.36634e-08	S100A12	5.91508	0.409151	1.80269e-07	CORO1A
198	MPG	9.22933	0.758818	1.7345e-18	SLC40A1	6.10115	0.979021	4.5002e-08	HACD1	14.1113	1.48351	2.22369e-43	ATP5A1	7.24703	0.363531	2.42722e-11	TMEM123	6.3097	0.545242	6.69623e-09	VPS29	17.6165	1.00937	1.33333e-67	HNRNPD	7.08294	0.523618	5.78371e-11	PDCD2	3.6374	0.751654	0.00763916	IGKC	11.7073	0.583745	1.02599e-29	C12orf57	10.6874	1.18049	6.47759e-25	ATP6V0B	6.17288	0.468556	2.96692e-08	HSP90B1	5.89598	0.480114	2.01865e-07	PYCARD
199	MYDGF	9.20039	0.550336	2.2644e-18	NUCB2	6.04636	0.144909	6.27737e-08	SSR2	14.0538	0.775818	5.00348e-43	FAM46A	7.2109	0.754213	3.14023e-11	CEBPE	6.29758	1.85989	7.21513e-09	LGALS1	17.4839	0.795036	1.36284e-66	RP11-386I14.4	7.076	0.906829	6.06832e-11	TARBP1	3.60967	1.21394	0.00837636	MGST3	11.6511	0.923737	1.97738e-29	PRMT1	10.6193	1.04916	1.34214e-24	MRFAP1	6.09991	0.892887	4.67512e-08	TMEM205	5.86173	0.803279	2.46919e-07	TPI1
200	C19orf48	9.10978	0.786785	5.20809e-18	ZNF428	6.02204	0.749115	7.28229e-08	ANKRD28	14.041	1.67327	5.9718e-43	SORL1	7.19593	0.812253	3.4851e-11	APP	6.29454	1.83678	7.34893e-09	RPL12	17.402	0.681732	5.69422e-66	CREG1	7.06971	0.778757	6.33678e-11	NREP	3.60538	0.398498	0.00850435	UXT	11.6395	0.641278	2.25786e-29	RPL35	10.5936	0.131971	1.76209e-24	TFDP2	6.06968	1.04583	5.63347e-08	PCNA	5.85691	0.61866	2.53521e-07	MGST3
201	SAP18	9.10449	0.383549	5.45102e-18	CTSA	6.00096	0.426735	8.24127e-08	DNAJC1	14.0213	1.57268	7.85573e-43	GNAI2	7.17671	0.690905	4.00035e-11	EIF1	6.29	0.0506658	7.54026e-09	TMEM59	17.3068	0.802149	2.97604e-65	DPP7	7.05556	0.919533	6.9879e-11	KHDRBS1	3.55481	0.636532	0.0101405	COX8A	11.6288	0.643639	2.52884e-29	USMG5	10.5112	0.451581	4.21259e-24	NASP	6.04737	0.816245	6.45703e-08	C20orf27	5.85304	0.910176	2.58095e-07	BAX
202	HMGA1	9.10028	0.589201	5.64841e-18	HNRNPM	5.95517	0.58937	1.08926e-07	PEBP1	13.9546	0.673613	1.99149e-42	RP11-354E11.2	7.16244	0.657745	4.40287e-11	CHI3L1	6.19472	2.8073	1.35943e-08	EEF1B2	17.2252	0.702953	1.21814e-64	EIF2S3	7.03977	1.07869	7.79518e-11	DMXL2	3.53099	1.26094	0.0109812	NDUFA2	11.6287	0.776895	2.52884e-29	RNH1	10.4657	1.14182	6.76681e-24	CHCHD2	5.8797	0.248188	1.76016e-07	RAB31	5.81507	1.71993	3.22364e-07	MRPL41
203	PKM	9.09007	0.473367	6.1663e-18	PSMB1	5.95361	0.236309	1.0972e-07	DANCR	13.9355	1.26248	2.58859e-42	GFI1B	7.14675	1.72415	4.88215e-11	S100B	6.14278	1.5613	1.87916e-08	SVOPL	17.117	3.7162	7.83835e-64	F13A1	7.01127	1.21866	9.48383e-11	SPN	3.48352	0.425279	0.0129202	MGST1	11.5586	0.55931	5.70843e-29	TMBIM6	10.4294	0.550278	9.88858e-24	RP11-420K14.2	5.86469	1.87674	1.91874e-07	PCMT1	5.80489	0.681728	3.40765e-07	CLEC11A
204	FAM212A	9.07871	1.07927	6.82363e-18	RPS25	5.9533	0.104416	1.0972e-07	COX8A	13.9343	0.686376	2.62343e-42	HMGN1	7.13871	0.325557	5.134e-11	TMEM176A	6.126	3.10855	2.07385e-08	OST4	16.9448	0.685377	1.4812e-62	PIGT	7.00036	1.1939	1.02116e-10	LMO2	3.4588	0.621965	0.0140562	GSTO1	11.5074	0.687474	1.02994e-28	MRPL24	10.3641	1.17227	1.9569e-23	RALY	5.85768	0.673063	1.99726e-07	C20orf24	5.77662	1.09358	4.0006e-07	CACNA2D4
205	PSMA7	9.06935	0.327421	7.41348e-18	ATP5I	5.93947	0.141409	1.19137e-07	DYNLL1	13.7734	0.637084	2.43105e-41	SNRPB	7.13185	0.432936	5.38178e-11	GSN	6.06021	0.955632	3.07551e-08	PSMB1	16.8497	0.79163	7.37778e-62	NUDT3	6.96639	1.14007	1.28525e-10	RUNX1	3.44735	0.637221	0.0146274	MDH1	11.4961	0.94912	1.16954e-28	LAMTOR5	10.351	0.576838	2.2392e-23	EPC1	5.82727	1.3711	2.38216e-07	CYBB	5.75801	1.79425	4.45596e-07	TYMP
206	CAPZB	9.05338	0.5074	8.55564e-18	BEX4	5.93808	0.768845	1.199e-07	C1orf228	13.7159	0.79247	5.3649e-41	RTN4	7.1305	0.523982	5.42007e-11	RHOG	6.05053	0.711735	3.26242e-08	TWISTNB	16.8191	1.34991	1.23146e-61	HNRNPH3	6.82035	0.606274	3.53374e-10	ANKRD10	3.43926	0.605814	0.0150326	ZFAS1	11.4787	0.568522	1.42427e-28	SSBP2	10.31	1.52545	3.41275e-23	ST13	5.71501	0.497902	4.58009e-07	ALDOA	5.71	0.332903	5.86859e-07	ARL4A
207	NUTF2	9.03993	0.639126	9.64685e-18	GADD45GIP1	5.93166	0.483213	1.24427e-07	CLTA	13.7063	0.8685	6.10582e-41	LITAF	7.06054	0.577798	8.91659e-11	B4GALT5	6.04303	1.85844	3.41406e-08	SUB1	16.7535	0.688564	3.69438e-61	RP11-466H18.1	6.79372	0.413995	4.23529e-10	DPP7	3.42147	0.572175	0.0159489	PRDX3	11.4522	0.724664	1.91796e-28	PSME2	10.2912	0.674996	4.13798e-23	XIST	5.69765	0.744538	5.03999e-07	FAM101B	5.70676	1.05455	5.96602e-07	CAPNS1
208	TMEM59	8.91413	0.364964	2.99778e-17	PPP4C	5.9101	0.810592	1.41569e-07	MGST2	13.7046	1.00402	6.22945e-41	EIF3E	7.05873	0.366852	9.00899e-11	TCN1	6.04112	2.525	3.45066e-08	PRKACB	16.7491	1.95686	3.96698e-61	RPL22L1	6.73795	0.563106	6.20186e-10	SET	3.38498	0.40605	0.0180202	GPR183	11.4011	2.13232	3.43966e-28	GNLY	10.2899	2.10502	4.18366e-23	HIST1H2BN	5.62757	2.67895	7.48988e-07	HMGN2	5.69836	0.768863	6.25112e-07	RPL4
209	MRPL16	8.84985	0.76978	5.29511e-17	H2AFZ	5.83615	0.0796288	2.19381e-07	SKP1	13.6474	0.629659	1.35838e-40	EIF3H	7.05698	0.376202	9.09921e-11	AIG1	6.00787	1.69977	4.2144e-08	ATOX1	16.7379	1.12106	4.77256e-61	GOLGA8A	6.65024	2.12533	1.11678e-09	CST3	3.37339	0.165918	0.0187723	FXYD5	11.3885	0.575786	3.95806e-28	TAF9	10.2872	0.933481	4.2913e-23	FOXC1	5.60825	1.75066	8.34151e-07	CAT	5.69651	0.350039	6.30301e-07	GNAS
210	GTF3C6	8.8416	0.462526	5.68375e-17	SRSF11	5.83005	0.419787	2.27084e-07	SVIP	13.5646	1.0518	4.18731e-40	ATP2A3	7.02593	1.35539	1.13404e-10	HDGF	5.99075	0.973351	4.67797e-08	LINC00493	16.6416	1.10558	2.36952e-60	MBNL1	6.61723	1.00184	1.39149e-09	CCNL1	3.34004	0.603711	0.0210725	HSPB11	11.2934	0.888341	1.16857e-27	NEDD8	10.2496	0.595789	6.32389e-23	ANXA2R	5.60139	1.51137	8.64346e-07	HNRNPH1	5.68692	0.641641	6.65019e-07	MRPS12
211	ERICH1	8.82955	1.1318	6.30745e-17	SRRM1	5.81486	0.887367	2.47676e-07	SUMO2	13.5507	0.663314	5.04756e-40	CHD4	7.02502	1.04614	1.13847e-10	MYO1F	5.97562	0.938447	5.12192e-08	MRPS21	16.6071	0.855634	4.19419e-60	IMPDH2	6.57365	0.576337	1.85255e-09	RPS25	3.31192	0.117543	0.0230765	MRPS21	11.2562	0.626886	1.77756e-27	LGALS1	10.1424	0.505825	1.89935e-22	LINC00936	5.58296	1.69085	9.57305e-07	MRPL41	5.67652	0.890205	7.04905e-07	SNRPG
212	CD52	8.82929	0.494854	6.30745e-17	2019-09-07	5.77901	0.451246	3.04817e-07	PPDPF	13.4763	0.861576	1.37832e-39	HNRNPK	7.02371	0.3323	1.14608e-10	GLIPR2	5.97206	1.16893	5.22903e-08	LINC00998	16.5787	1.70439	6.70915e-60	PNRC1	6.55253	0.911285	2.12265e-09	HMGN1	3.30707	0.111315	0.0234507	SRP9	11.2496	0.783517	1.90751e-27	IL2RG	10.0757	0.85587	3.74392e-22	ALDOA	5.57282	0.284787	1.0106e-06	ANAPC11	5.60721	0.420104	1.04631e-06	DIAPH1
213	COX5B	8.80096	0.339499	8.09817e-17	RAB37	5.74993	0.818866	3.59252e-07	CCNI	13.4273	0.709313	2.66518e-39	UBE2E1	7.0164	0.563824	1.20446e-10	GNS	5.9664	1.69862	5.40167e-08	MRPL22	16.5339	1.38112	1.40961e-59	TOMM7	6.52255	0.304325	2.57902e-09	LITAF	3.27002	0.386012	0.0264542	FAM96A	11.2354	0.806563	2.23002e-27	EPX	10.0195	2.83633	6.58494e-22	SCHIP1	5.55482	1.46355	1.11601e-06	ANXA6	5.58676	1.34904	1.17131e-06	C1QBP
214	EIF2S2	8.7998	0.447122	8.15788e-17	HNRNPC	5.733	0.20795	3.94667e-07	CLNS1A	13.3416	1.01301	8.38812e-39	HSPD1	6.96276	0.442646	1.74688e-10	CMTM2	5.94132	2.58753	6.28278e-08	TRAC	16.4603	2.55163	4.74583e-59	ANXA2R	6.48926	1.52888	3.18866e-09	IER2	3.26776	0.36371	0.0266001	RPL7P9	11.1757	0.656522	4.36025e-27	SEC11C	9.89213	1.77883	2.34543e-21	RP11-386I14.4	5.53652	0.831678	1.23409e-06	NCF1C	5.58421	2.46997	1.18559e-06	CD180
215	LST1	8.76036	0.375529	1.15499e-16	IL1B	5.73082	0.943946	3.98977e-07	EIF3M	13.3354	0.694743	9.06372e-39	RP11-466H18.1	6.95851	0.397773	1.79104e-10	CEBPD	5.8871	1.3852	8.6188e-08	CASP4	16.3457	1.3605	3.1e-58	CSDE1	6.43372	0.49163	4.56081e-09	SRSF2	3.24765	0.27944	0.0283797	SEC61B	11.1737	0.614661	4.43848e-27	LDHA	9.8861	0.698188	2.48453e-21	SLC25A6	5.50921	0.231908	1.4388e-06	NDUFA6	5.55823	0.563414	1.37288e-06	TYROBP
216	NDUFAB1	8.64977	0.468618	3.04427e-16	TIMM13	5.69532	0.333579	4.88617e-07	C6orf48	13.2824	0.663127	1.83134e-38	IRF1	6.90729	1.21946	2.55285e-10	QSOX1	5.71876	1.34974	2.31001e-07	CD34	16.3226	1.39205	4.51112e-58	TNFSF13B	6.35619	0.534226	7.45239e-09	SNRNP70	3.24168	0.964701	0.0289454	SRP14	11.1642	0.536035	4.92174e-27	COMMD6	9.88314	0.284536	2.55237e-21	FBL	5.49729	0.527078	1.53644e-06	RAB32	5.51109	0.699215	1.78297e-06	SERBP1
217	JUNB	8.62481	0.790986	3.76518e-16	EID1	5.68919	0.435576	5.045e-07	CCT2	13.251	0.809217	2.77278e-38	OAZ2	6.88378	0.862231	3.0043e-10	CTSH	5.69129	2.54897	2.70264e-07	ROMO1	16.298	0.738254	6.72628e-58	SLC25A36	6.27848	1.28102	1.22535e-08	SRM	3.23694	0.941318	0.0293238	DYNLL1	11.1411	0.55806	6.35798e-27	COX20	9.83575	0.954426	4.08136e-21	RNF24	5.48549	0.768253	1.63609e-06	CRTAP	5.45589	1.01318	2.41822e-06	CELF2
218	PRMT1	8.57882	0.576887	5.58859e-16	MPG	5.6696	0.609527	5.62363e-07	SNHG6	13.2403	0.646857	3.18771e-38	RP11-234A1.1	6.87056	0.365651	3.28783e-10	COL17A1	5.67784	4.27053	2.92072e-07	SAP18	16.272	0.799368	1.02615e-57	MYC	6.27322	0.545263	1.26296e-08	MAT2A	3.21456	0.627316	0.031632	ATP5C1	11.0451	0.667232	1.85183e-26	TCEB1	9.81545	0.814971	4.97931e-21	RHOH	5.45382	1.28065	1.94459e-06	HMGA1	5.44993	0.544718	2.49441e-06	COX5A
219	ITM2B	8.5271	0.350789	8.72446e-16	RAB8A	5.66863	0.809703	5.64449e-07	SRSF3	13.2352	0.636213	3.40208e-38	ID2	6.86597	1.18086	3.38662e-10	HRH2	5.63348	1.20575	3.75352e-07	NDUFB6	16.1729	0.889858	5.13262e-57	ACTN1	6.27112	1.01666	1.27784e-08	XBP1	3.16621	0.255686	0.0369018	NDUFB2	10.9916	0.54905	3.34055e-26	ATP5L	9.68568	0.247148	1.7652e-20	EIF4EBP1	5.434	0.534164	2.16088e-06	PSME2	5.40582	0.394676	3.15449e-06	ACTN4
220	NDUFC2	8.52241	0.379483	9.0582e-16	LSM4	5.66077	0.57124	5.89785e-07	SRSF2	13.2207	0.747876	4.11448e-38	RPS15	6.86474	0.182654	3.40702e-10	CAPNS1	5.58089	0.804939	5.05329e-07	MRPL51	16.1273	0.859097	1.07283e-56	RP11-864N7.2	6.25844	0.635487	1.3813e-08	SF3B1	3.15324	0.380311	0.0383065	SELL	10.9426	0.671853	5.72495e-26	THYN1	9.56323	1.05874	5.73506e-20	HOXA7	5.42364	1.57936	2.28103e-06	CLEC12A	5.39665	0.722741	3.31179e-06	CAPRIN1
221	EIF3M	8.5032	0.404314	1.06297e-15	PNN	5.6146	0.58686	7.65071e-07	EIF3K	13.072	0.62837	2.91966e-37	IER2	6.85407	0.53696	3.66208e-10	LTB	5.51094	1.53138	7.48219e-07	C7orf73	16.0934	1.1	1.84924e-56	CCL23	6.2492	1.48821	1.46291e-08	RCN2	3.14157	0.661424	0.0397552	ZFP36	10.9092	1.26781	8.23699e-26	NUDC	9.45883	0.971042	1.56085e-19	MCL1	5.36793	0.863006	3.06306e-06	IRF8	5.39572	2.12347	3.32101e-06	TPP1
222	PPIA	8.31078	0.277643	5.41692e-15	SMARCB1	5.6025	0.917598	8.17317e-07	SNRPD2	13.0571	0.615891	3.53033e-37	RP11-864N7.2	6.84163	0.595344	3.9844e-10	PSTPIP1	5.43583	2.55458	1.12918e-06	NDUFA3	16.0647	0.788429	2.92686e-56	RPS5	6.245	0.166435	1.49743e-08	HOXA7	3.11843	1.03825	0.0424357	RPS3AP26	10.8023	0.707923	2.64239e-25	PPIE	9.45327	1.46239	1.64199e-19	SNRPB	5.35569	0.430225	3.2717e-06	RHOG	5.38135	0.72652	3.58865e-06	RPS6KA3
223	NDUFB4	8.28877	0.367599	6.50083e-15	C11orf58	5.5828	0.33089	9.1026e-07	RP11-25K19.1	12.8979	1.77751	2.79467e-36	MSN	6.82149	0.467671	4.5617e-10	LAIR1	5.43348	0.54538	1.14295e-06	MPC2	16.0138	1.20901	6.62859e-56	XPO1	6.21882	1.19708	1.76061e-08	SLC45A3	3.10491	1.22784	0.0441601	RPS10	10.7748	0.526491	3.55265e-25	FKBP1A	9.38207	0.647078	3.2103e-19	HNRNPM	5.35259	0.688571	3.32188e-06	IFI27L2	5.36524	0.807172	3.90514e-06	SELPLG
224	ISCU	8.2846	0.76687	6.69522e-15	RPAIN	5.54709	0.507003	1.1086e-06	CDC42	12.8563	0.762351	4.77384e-36	TTC3	6.66922	0.992466	1.289e-09	ATP6V0D1	5.42197	0.896865	1.21657e-06	NPC2	16.0119	0.828087	6.80527e-56	IGLC3	6.20179	1.07414	1.94845e-08	RNASET2	3.10238	0.254287	0.0444356	LY6E	10.7665	0.92919	3.87201e-25	GTF3C6	9.36362	0.723568	3.81411e-19	NDUFS5	5.31018	0.260636	4.14828e-06	VAMP8	5.35705	0.234349	4.07641e-06	ARL8B
225	PSMB1	8.23136	0.340878	1.03982e-14	SERF2	5.53612	-0.00787732	1.178e-06	MLLT11	12.855	1.70024	4.84301e-36	RNF44	6.6135	0.996962	1.87193e-09	BCL2A1	5.4047	1.67141	1.33571e-06	ZCRB1	16.0068	1.11417	7.36415e-56	ZFAND5	6.1902	0.959515	2.08997e-08	TRGC2	3.09442	0.586876	0.0455933	UBC	10.6983	0.54419	8.06676e-25	CACYBP	9.36282	0.929172	3.83382e-19	SYTL1	5.26996	1.21323	5.13918e-06	TMEM167A	5.32439	0.782985	4.85794e-06	FLNB
226	ALDOA	8.19559	0.320613	1.39305e-14	FAM212A	5.52459	0.871986	1.25327e-06	ATF7IP2	12.8528	2.31515	4.96666e-36	CITED2	6.60639	0.478929	1.95919e-09	GPSM3	5.39417	0.741198	1.41353e-06	MDK	16.0025	1.88538	7.86503e-56	DARS	6.14327	0.476414	2.80194e-08	HOXB3	3.09055	0.927404	0.0460842	RPL35	10.6273	0.48279	1.72453e-24	ARF4	9.30956	1.09998	6.32291e-19	HIST1H1C	5.26476	1.80714	5.27686e-06	CECR1	5.303	2.62749	5.42434e-06	LAT2
227	ATP5H	8.15101	0.481686	2.01051e-14	MRPS6	5.51219	0.677439	1.34234e-06	BEX4	12.8386	1.28444	5.95016e-36	GAPDH	6.60593	0.153729	1.9604e-09	FPR1	5.36777	2.28329	1.63014e-06	NDUFC1	15.957	1.06171	1.62715e-55	FOXC1	6.13454	1.6814	2.94993e-08	SERBP1	3.0827	0.320033	0.0472079	BLOC1S1	10.5839	0.782364	2.73244e-24	TMX4	9.30723	1.96339	6.44718e-19	PGK1	5.26174	0.267842	5.35419e-06	PLP2	5.30138	0.681835	5.45956e-06	SHFM1
228	FAM96A	8.1425	0.483096	2.15098e-14	HSH2D	5.49176	0.553115	1.49875e-06	FOXC1	12.7974	2.45267	1.00846e-35	RP11-495P10.7	6.5933	4.98656	2.12938e-09	PRKAA1	5.35709	1.87052	1.72062e-06	LSP1	15.807	1.38851	1.76312e-54	LDHB	6.11829	0.188051	3.23348e-08	PNN	3.08219	0.432717	0.0472359	PSMA4	10.5427	0.571722	4.22461e-24	ARL2	9.18961	1.09251	1.91839e-18	C9orf16	5.25272	0.626525	5.58133e-06	GPSM3	5.29953	0.807675	5.50214e-06	ADAM17
229	RPS27A	8.06397	0.174554	4.06901e-14	TUBB	5.47682	0.218476	1.6248e-06	HNRNPA2B1	12.7804	0.598312	1.2524e-35	FAM110A	6.59088	2.16925	2.15906e-09	CEACAM1	5.35665	4.05059	1.72309e-06	PSMA1	15.6963	0.859234	1.00807e-53	SET	6.11293	0.589125	3.33836e-08	NFE2	3.051	0.239337	0.0519512	RP11-386I14.4	10.5273	1.27941	4.9545e-24	SSR1	9.13297	1.06856	3.21943e-18	NPM1	5.22682	0.143818	6.37508e-06	KIAA0930	5.2741	1.5336	6.2927e-06	PCBD1
230	AC007969.5	7.98887	0.453768	7.46166e-14	YBX1	5.46392	0.264856	1.74419e-06	HNRNPK	12.7164	0.600972	2.83766e-35	DUSP1	6.58936	0.44764	2.17584e-09	NCF1C	5.35611	2.29955	1.72647e-06	NDUFS5	15.6901	0.675876	1.10811e-53	NUMA1	6.10715	1.22562	3.45554e-08	HHEX	3.03484	0.443577	0.0545075	RNF181	10.5096	0.663571	5.9571e-24	OST4	9.12917	0.368579	3.32659e-18	GADD45GIP1	5.22339	0.5574	6.4823e-06	THEMIS2	5.26034	1.4234	6.75041e-06	CD4
231	PSMA4	7.97999	0.342473	7.97504e-14	LAGE3	5.45888	0.651287	1.79114e-06	ACTG1	12.661	0.593972	5.73848e-35	MPP1	6.56825	0.684078	2.50156e-09	FCGR3B	5.33348	2.51162	1.94638e-06	TRAPPC1	15.6733	0.894315	1.43823e-53	EGR1	6.08937	1.32989	3.84236e-08	TRIM28	3.00008	0.724226	0.0602451	PFDN4	10.3505	0.934764	3.16537e-23	HSBP1	9.12411	0.480905	3.47701e-18	MAF1	5.14208	0.890819	9.91628e-06	CORO1A	5.20695	0.712009	8.92857e-06	PRKCB
232	POLR2E	7.97683	0.662226	8.15917e-14	MTF2	5.45722	0.723039	1.80454e-06	UBE2I	12.6448	0.769933	7.03012e-35	EGFL7	6.56375	0.872553	2.57202e-09	LYST	5.32608	0.95799	2.02319e-06	NDUFB1	15.5049	0.718994	1.97718e-52	FLT3	6.06526	0.663786	4.45041e-08	HMGB2	2.99673	0.258037	0.0607738	NDUFB9	10.318	0.53234	4.42546e-23	COMMD1	9.12051	1.41076	3.58604e-18	MCM7	5.11895	0.702094	1.11919e-05	TXNDC17	5.19941	0.497438	9.23393e-06	TACC1
233	HLA-DQA1	7.97369	1.56309	8.34688e-14	HOPX	5.42885	0.58442	2.10052e-06	CCL1	12.6095	3.17686	1.09813e-34	JUP	6.5593	1.96218	2.6435e-09	ARPC4	5.32213	0.810878	2.06554e-06	COMMD3	15.4961	1.11285	2.2615e-52	SSR1	6.05494	0.660269	4.73739e-08	PLEK	2.96841	0.248558	0.0659227	HLA-DMB	10.297	1.83117	5.48726e-23	UQCR11	9.10533	0.369492	4.11491e-18	ALKBH7	5.09678	0.795129	1.25621e-05	RAC2	5.1962	0.424526	9.3732e-06	HSPE1
234	PROSC	7.96897	1.00876	8.64832e-14	SCCPDH	5.37285	0.50127	2.83872e-06	SNRPF	12.5258	0.666688	3.15297e-34	FXYD5	6.47219	0.316767	4.68858e-09	CEACAM4	5.29646	1.50869	2.36602e-06	SNHG3	15.3137	0.953528	3.76446e-51	LAMP2	6.04764	0.54124	4.94874e-08	TYMS	2.96811	0.445297	0.0659227	REEP5	10.2665	1.41538	7.49882e-23	PIN1	9.03744	1.3115	7.58288e-18	PTTG1IP	5.09547	0.707071	1.26267e-05	HNRNPU	5.19208	0.517885	9.56064e-06	NDUFA6
235	COMT	7.95642	0.662748	9.54582e-14	UBC	5.33633	0.186137	3.44246e-06	TUBB	12.5009	0.593746	4.3029e-34	RSL1D1	6.46746	0.3873	4.82595e-09	HLA-DRB1	5.24521	0.268625	3.10942e-06	DYNLRB1	15.2456	0.99411	1.06663e-50	ADA	6.03897	0.494516	5.21335e-08	HSH2D	2.95437	0.395117	0.068781	PCNA	10.2569	0.806227	8.25579e-23	POLR2J	9.00531	1.03016	1.01438e-17	CD37	5.09276	0.514913	1.27853e-05	CNPY3	5.17842	0.565604	1.02646e-05	HEXB
236	ARL2	7.95604	0.634393	9.54966e-14	RASSF1	5.30368	0.986143	4.10443e-06	HSP90AA1	12.4734	0.583509	6.065e-34	HNRNPA2B1	6.44897	0.306626	5.43979e-09	SLC2A3	5.20348	2.11134	3.88825e-06	PSMB3	15.2422	0.819658	1.12152e-50	SMARCA2	6.0243	1.21029	5.68973e-08	RPL37A	2.95333	0.078524	0.068936	RPL36AL	10.2501	0.498028	8.8252e-23	PRR13	8.95447	0.520595	1.60641e-17	MAP3K13	4.96544	1.16597	2.42628e-05	TYMP	5.17243	1.55368	1.05746e-05	ATP6V0B
237	NOP16	7.89773	1.05321	1.51475e-13	KYNU	5.30289	1.25357	4.11474e-06	SERP1	12.4114	0.672164	1.31407e-33	CD96	6.39645	1.11134	7.62716e-09	CORO1A	5.19801	0.61118	3.98492e-06	WDR83OS	15.183	0.68973	2.75353e-50	CD33	6.02365	0.873926	5.70307e-08	POLR1D	2.95138	0.304683	0.0692977	CKS1B	10.2302	1.14968	1.07958e-22	CTD-2240J17.1	8.89405	2.54805	2.75956e-17	NME1	4.93025	0.415265	2.89162e-05	TCEB2	5.13584	0.280351	1.28252e-05	PRDX1
238	SMIM19	7.88887	0.880778	1.62193e-13	RALBP1	5.29537	1.03568	4.28006e-06	EPB41L4A-AS1	12.2936	1.39744	5.65341e-33	MYC	6.39166	0.522767	7.85118e-09	ATP6V0B	5.17852	0.331526	4.40673e-06	TOPORS-AS1	15.0346	1.51708	2.59424e-49	ARID1A	6.02282	1.20144	5.72272e-08	SLC38A2	2.92431	0.401084	0.0752892	NDUFC1	10.2045	0.721984	1.40193e-22	SAP18	8.88578	0.515438	2.96599e-17	SLC39A3	4.8975	0.706063	3.39364e-05	PCBP1	5.11746	0.347535	1.41076e-05	ARPC1B
239	BAALC	7.83706	1.52798	2.43384e-13	WSB1	5.28626	0.565356	4.49046e-06	YBX1	12.2873	0.611125	6.09183e-33	PCAT18	6.38938	1.31637	7.94984e-09	ERP29	5.16165	0.36994	4.81349e-06	RP11-946L16.2	15.0201	6.39408	3.21012e-49	CD24	5.98352	0.545295	7.27849e-08	AHSA2	2.91625	0.971871	0.0769258	PARK7	10.188	0.576515	1.65527e-22	TPM3	8.87377	0.749505	3.29627e-17	SRSF2	4.8663	0.418269	3.95472e-05	PRDX5	5.03894	0.350651	2.11811e-05	DOK2
240	NIPSNAP3A	7.83203	0.75276	2.52648e-13	SMYD3	5.27831	0.73855	4.68123e-06	SNHG7	12.2429	1.40166	1.05032e-32	NCL	6.36979	0.406617	9.01325e-09	SERPINB10	5.11377	2.37104	6.16754e-06	THUMPD3-AS1	15.0139	1.70014	3.51345e-49	CPT1A	5.95861	1.4425	8.43721e-08	PARP8	2.87128	0.825684	0.0873487	HIGD2A	10.1378	0.651704	2.76065e-22	POLR2I	8.87118	0.970455	3.36619e-17	PDAP1	4.8512	0.939484	4.25336e-05	ARPC2	5.00323	0.223973	2.53374e-05	GNB2
241	DNPH1	7.80002	0.870013	3.23206e-13	RAC1	5.23747	0.417347	5.8137e-06	C8orf59	12.2378	0.634124	1.1157e-32	SPNS3	6.35294	1.46648	1.00349e-08	HSPA1A	5.0794	1.19913	7.33748e-06	DPY30	14.8528	1.17517	3.91543e-48	UHRF2	5.9357	1.08303	9.67231e-08	CDK6	2.82269	0.466929	0.100043	HSD17B11	10.102	0.654687	3.965e-22	TMSB4X	8.84838	0.0197631	4.11081e-17	DARS	4.84288	0.444359	4.41252e-05	CD93	4.96393	2.78251	3.09067e-05	TMEM167A
242	MRPL15	7.78529	0.785984	3.6224e-13	LITAF	5.2149	0.466847	6.5564e-06	PFDN2	12.2336	0.80829	1.17217e-32	HMGB1	6.33169	0.2919	1.14376e-08	SERPINB8	5.07494	1.77629	7.48987e-06	FAM30A	14.8199	1.3081	6.36924e-48	PABPC4	5.93058	0.920062	9.96197e-08	DNAJC1	2.82107	0.602795	0.100444	RPL9P9	10.0989	0.497643	4.07592e-22	PSMC5	8.81438	0.985475	5.5588e-17	CHMP1B	4.83209	0.839954	4.6506e-05	MS4A3	4.94503	0.49315	3.39095e-05	CCNI
243	RPL29	7.77764	0.221155	3.83818e-13	SERPINB6	5.2111	0.832916	6.68011e-06	FABP5	12.2276	1.17767	1.25707e-32	EVL	6.29709	1.18215	1.42382e-08	FOLR3	5.06985	3.63189	7.68438e-06	ARPC2	14.7743	0.574128	1.25038e-47	TARBP1	5.90889	1.59121	1.13293e-07	RBM26	2.79589	0.726527	0.107262	ISG15	10.093	1.21597	4.31399e-22	STX8	8.81187	1.59611	5.67127e-17	SPAG6	4.79576	3.1116	5.53067e-05	NRGN	4.94259	3.15265	3.42612e-05	FAM107B
244	NDUFC1	7.76683	0.448378	4.15865e-13	PDCD4	5.20918	0.696171	6.72571e-06	ETS2	12.2164	1.83109	1.43925e-32	RALY	6.29622	0.526836	1.42844e-08	RAC2	5.06346	0.343043	7.93261e-06	CAMTA1	14.6945	1.11354	4.06585e-47	SNX3	5.90753	0.359914	1.1404e-07	GLRX5	2.76812	0.883101	0.115649	NDUFB6	10.0368	0.588888	7.61005e-22	CRBN	8.78217	1.20616	7.32193e-17	JTB	4.79529	0.463124	5.53435e-05	COX6A1	4.90838	0.362916	4.05429e-05	NDUFA12
245	NDUFB11	7.7546	0.353531	4.56781e-13	CENPU	5.20187	1.08848	6.97114e-06	SNHG1	12.1961	1.28869	1.84119e-32	TPM3	6.22218	0.414949	2.2856e-08	VAT1	5.03683	0.819683	9.05783e-06	IFI27L2	14.6132	1.5711	1.33799e-46	PLAC8	5.89677	0.301108	1.21134e-07	CCDC14	2.76149	1.03562	0.11754	EVI2B	10.0097	0.938988	9.90803e-22	TMEM219	8.76056	0.808513	8.85099e-17	VAMP2	4.79305	0.645716	5.58702e-05	POLR2L	4.89832	0.275089	4.24858e-05	EIF1AX
246	DNTT	7.74796	2.1827	4.80097e-13	AF064858.8	5.17481	2.07509	8.03295e-06	ATP5G3	12.1262	0.575385	4.32504e-32	MAPKAPK3	6.21815	0.783536	2.33971e-08	LRG1	5.03318	2.57458	9.21484e-06	CRYGD	14.566	3.23302	2.65581e-46	NDRG1	5.84951	1.43469	1.6085e-07	GOLGA8A	2.74911	1.24565	0.121699	CKS2	9.99781	0.765676	1.11285e-21	AK6	8.70222	1.0252	1.47597e-16	RANBP1	4.78392	0.486079	5.81728e-05	LDHA	4.88855	0.379028	4.44543e-05	ZEB2
247	MRPL13	7.74268	0.559356	4.9915e-13	LRRFIP1	5.14078	0.447308	9.54918e-06	DDAH2	12.1135	1.18913	5.03057e-32	PLIN3	6.16155	0.609972	3.33475e-08	ENTPD1	5.02994	2.88268	9.35374e-06	ATP6V1F	14.5585	0.879362	2.95659e-46	ACTR2	5.83413	0.492274	1.7612e-07	MSRB3	2.70559	0.743913	0.137182	MGST2	9.98681	0.865138	1.23908e-21	AKR1A1	8.59767	1.02875	3.67268e-16	SLC3A2	4.77166	1.0669	6.14123e-05	CCND3	4.8616	0.857361	5.08454e-05	CD81
248	SPAG7	7.71725	0.684911	6.07975e-13	ARPC3	5.12425	0.0540532	1.03541e-05	TMEM256	12.0932	0.987236	6.427e-32	RCSD1	6.13954	0.758681	3.8226e-08	SLC25A37	5.02055	0.975519	9.80448e-06	RBM3	14.4534	0.924997	1.35884e-45	TAF1D	5.82977	0.532127	1.8049e-07	RPL10P9	2.63538	0.691704	0.16527	ESD	9.92245	0.660136	2.35796e-21	MRPL22	8.51543	0.961758	7.42606e-16	NHP2	4.75498	0.359595	6.63725e-05	ROGDI	4.84712	1.85074	5.44606e-05	LRRC58
249	MRPL18	7.63803	0.563332	1.12244e-12	NMI	5.11871	0.455525	1.06258e-05	H2AFV	12.0752	0.621711	7.97662e-32	RNF145	6.09818	0.903555	4.9438e-08	ADGRG3	4.98812	2.81868	1.15247e-05	MIR4435-2HG	14.4422	2.49146	1.59058e-45	NSA2	5.81472	0.708665	1.96865e-07	SLBP	2.62871	0.510226	0.168215	PDCD5	9.87712	0.687459	3.69692e-21	TIMM13	8.47134	0.618434	1.08049e-15	EIF5	4.75133	0.494813	6.73569e-05	ATP6V0D1	4.84378	0.914991	5.52654e-05	DECR1
250	FDFT1	7.63397	0.600423	1.15542e-12	FRG1	5.1127	0.55965	1.09317e-05	RP11-386I14.4	12.054	1.14215	1.02925e-31	LYL1	6.09055	1.23306	5.16135e-08	LAMTOR4	4.98775	0.377943	1.15364e-05	IFI44L	14.4405	3.65859	1.62546e-45	TRIM28	5.80768	1.09035	2.04653e-07	HOXA5	2.6104	1.67157	0.176279	VAMP5	9.79805	1.9404	8.08231e-21	ANAPC11	8.46599	0.596804	1.12874e-15	NPW	4.74566	1.49991	6.91561e-05	RPLP1	4.83882	0.0853	5.65405e-05	ARL6IP5
251	TALDO1	7.59815	0.28746	1.52087e-12	HACD1	5.11162	0.763142	1.09755e-05	SUB1	12.0483	0.567874	1.09999e-31	SF1	6.07552	0.708054	5.65568e-08	LBR	4.94074	0.695692	1.4601e-05	EIF3H	14.4105	0.734772	2.50568e-45	ZBTB44	5.80561	1.19847	2.06867e-07	PNRC1	2.58682	0.486717	0.186631	TOMM7	9.76512	0.502241	1.10743e-20	POLD2	8.42786	1.45802	1.55763e-15	MPST	4.6753	0.852282	9.63918e-05	IQGAP1	4.82039	0.971361	6.18867e-05	COX8A
252	TMEM14C	7.58425	0.706769	1.68892e-12	ECHS1	5.10676	0.499683	1.12422e-05	ATP5D	11.9715	0.777909	2.77584e-31	QARS	6.05002	0.770516	6.61291e-08	FLOT2	4.91648	1.09388	1.65154e-05	HSBP1	14.2872	0.661333	1.4737e-44	P4HB	5.79914	0.423637	2.14668e-07	PTPN7	2.58391	0.440799	0.18731	HNRNPD	9.75165	0.665726	1.26029e-20	IFITM1	8.34996	1.98141	2.98822e-15	PA2G4	4.65758	0.452184	0.000104894	FUT4	4.81485	1.31701	6.34911e-05	HNRNPH1
253	NUDT5	7.57103	0.547838	1.86526e-12	ZBTB16	5.08603	1.39	1.25214e-05	ILF2	11.895	0.712047	6.90538e-31	ETV6	6.04039	1.21953	7.00367e-08	GRINA	4.91028	0.871153	1.69985e-05	SOD1	14.273	0.758408	1.80017e-44	EVI2B	5.78852	0.608641	2.26851e-07	NOP56	2.54944	0.400985	0.205388	DYNLT1	9.74624	0.984181	1.32467e-20	TOR1A	8.21214	1.54936	9.38524e-15	C12orf57	4.62668	0.607695	0.000121226	HLA-DMB	4.81236	1.21841	6.41508e-05	CCND3
254	MYL12B	7.56896	0.28806	1.89047e-12	RPL13A	5.07554	0.0189521	1.32092e-05	CNBP	11.8403	0.583092	1.32421e-30	C11orf21	6.02559	0.955497	7.64098e-08	ROGDI	4.87545	1.68784	2.0196e-05	METTL5	14.1667	1.26262	8.18448e-44	H1FX	5.77878	1.17141	2.39621e-07	APLP2	2.54732	0.304027	0.206369	TXNDC17	9.72424	0.706912	1.63342e-20	CNIH4	8.157	1.16581	1.47402e-14	ZC3H15	4.61265	0.613088	0.000128865	CARD16	4.79387	0.557417	6.9761e-05	ATP5F1
255	TPM3	7.553	0.422673	2.13199e-12	SLC9A3R1	5.07341	0.784304	1.33355e-05	TRA2B	11.7463	0.766073	4.01165e-30	ATF4	5.9895	0.539733	9.50245e-08	BAZ1A	4.86084	0.888387	2.1665e-05	PSMA4	14.0794	0.704009	2.80696e-43	CCDC14	5.71868	1.61186	3.37578e-07	OGT	2.53955	0.544242	0.210011	SNRPB2	9.68712	0.547988	2.34251e-20	AP2S1	8.15409	0.732679	1.5067e-14	MRPS26	4.60581	0.828206	0.000132747	IL17RA	4.73964	1.5599	9.03333e-05	CACYBP
256	SNRPC	7.52307	0.362592	2.67509e-12	GTF2A2	5.05521	0.329884	1.46225e-05	LINC00152	11.7338	1.24031	4.62461e-30	JCHAIN	5.98491	1.13393	9.75219e-08	THEMIS2	4.83117	1.1878	2.49498e-05	SLC38A1	14.0458	2.37837	4.49233e-43	HDGF	5.68961	0.98251	3.98506e-07	GSE1	2.51328	0.840932	0.223774	RP4-765C7.2	9.67411	1.78192	2.6515e-20	SNRPD1	8.13899	0.421076	1.69968e-14	LAPTM4B	4.5986	1.55789	0.000136976	SERPINB8	4.72979	1.86292	9.44274e-05	NUTF2
257	LGALS3BP	7.50616	1.4697	3.03668e-12	MPHOSPH8	5.00721	0.561799	1.86562e-05	TSC22D1	11.7022	1.03246	6.69775e-30	C19orf43	5.96019	0.570042	1.13227e-07	ANXA6	4.80894	1.08978	2.77375e-05	MRPL1	13.9752	1.52951	1.21065e-42	CCNI	5.68652	0.364145	4.0516e-07	PTOV1	2.50998	0.849759	0.224968	COX14	9.66562	0.717003	2.87103e-20	CALU	8.0956	1.86026	2.41958e-14	RPL27	4.56232	0.0726907	0.000161887	MINOS1	4.72485	0.51784	9.65515e-05	LAMTOR2
258	NDUFA13	7.43245	0.455015	5.25107e-12	STAG3L2	4.99088	0.964964	2.02024e-05	MSI2	11.6683	1.33134	9.95382e-30	HPCAL1	5.93255	1.096	1.33443e-07	CD93	4.80522	2.59234	2.82328e-05	NMI	13.8939	1.09769	3.74059e-42	ANKRD10	5.67312	0.808871	4.36796e-07	EIF2S3	2.49965	0.536723	0.231273	COX6A1	9.60606	0.568009	5.10998e-20	CAPZB	8.00263	0.687069	5.11675e-14	TMEM147	4.55843	0.554505	0.000164647	CD37	4.69313	0.456647	0.00011257	NCOA4
259	HIST1H2AC	7.42632	0.882544	5.48681e-12	CTSC	4.98505	0.338994	2.07861e-05	ERGIC3	11.5883	0.776954	2.52703e-29	RPL6P27	5.91107	0.531987	1.5173e-07	LCP1	4.79179	0.300357	3.00533e-05	POU4F1	13.8681	4.16509	5.34347e-42	TMED10	5.65199	0.627575	4.91757e-07	NASP	2.49254	0.398423	0.234928	NEDD8	9.4838	0.510813	1.65105e-19	PLIN2	7.99781	1.29008	5.31e-14	RTF1	4.52019	0.549613	0.000196134	MFSD10	4.69125	0.667573	0.000113375	CLECL1
260	NDUFA8	7.32392	0.616289	1.16617e-11	CBX3	4.92505	0.307515	2.81579e-05	KRT18	11.5416	1.56866	4.33086e-29	PABPC4	5.88835	0.769308	1.73209e-07	VMA21	4.75185	0.873728	3.63823e-05	CTD-2240J17.1	13.8657	3.06594	5.51114e-42	KCNAB2	5.58828	0.889555	6.99123e-07	ST3GAL4	2.49244	0.747679	0.234928	HNRNPA2B1	9.46935	0.479222	1.88975e-19	PCMT1	7.99362	0.894167	5.48221e-14	IMP3	4.51964	0.669531	0.000196332	CLTA	4.67622	0.459761	0.000121243	SLC25A3
261	RPL41	7.30763	0.227658	1.31346e-11	COX6C	4.91306	0.0651591	2.98369e-05	EIF5A	11.5322	0.783512	4.8186e-29	MFNG	5.88812	0.840622	1.73209e-07	ASAP1	4.71927	1.97862	4.23403e-05	GTF2H5	13.7706	1.28805	2.04929e-41	LITAF	5.57574	0.537816	7.49148e-07	CD59	2.48393	0.413552	0.239953	LAMTOR5	9.43985	0.496395	2.49698e-19	EIF5A	7.99312	0.81101	5.49319e-14	HMG20B	4.51849	0.931706	0.000197085	SPI1	4.67272	0.736905	0.00012307	TRAM1
262	PRDX1	7.29532	0.349396	1.43234e-11	NRBP1	4.87718	0.903651	3.56317e-05	TOMM7	11.5311	0.560442	4.86772e-29	ARHGEF6	5.885	1.00765	1.76126e-07	LILRA2	4.71771	1.57542	4.26287e-05	TPRKB	13.6564	1.06886	9.83607e-41	DDX3X	5.57315	0.905528	7.59214e-07	RSRP1	2.48326	0.368989	0.240184	PSMA3	9.43495	0.772722	2.60771e-19	NDFIP2	7.98701	4.38669	5.76021e-14	ATP5D	4.48583	0.483992	0.000228785	TUBB	4.66111	0.283288	0.000129688	DNAJA1
263	MEF2C	7.28762	1.39619	1.51299e-11	YWHAQ	4.8735	0.478143	3.62431e-05	SRP9	11.4385	0.690454	1.41244e-28	RBM25	5.86749	0.616898	1.94897e-07	LPCAT2	4.6329	1.08783	6.27049e-05	NDUFB8	13.6325	0.774803	1.35337e-40	CRTAP	5.56705	0.940423	7.83909e-07	CANX	2.47218	0.272797	0.247075	PLP2	9.4278	0.88397	2.78239e-19	CMTM7	7.97735	1.25744	6.20352e-14	APRT	4.48579	0.293917	0.000228785	PTAFR	4.65928	1.63181	0.000130576	TCEB1
264	PSMD4	7.2751	0.495055	1.65623e-11	VAPA	4.87112	0.446143	3.6621e-05	VDAC2	11.4173	0.738181	1.79966e-28	FERMT3	5.86681	0.869447	1.95267e-07	RNH1	4.61896	0.495037	6.66166e-05	CIR1	13.6007	1.31954	2.08852e-40	AHSA2	5.52329	1.43293	1.0006e-06	MFSD1	2.46575	0.246507	0.251093	NMI	9.40799	0.75997	3.34879e-19	UQCRFS1	7.97614	0.788915	6.25124e-14	SKP1	4.44475	0.159733	0.000275402	ATP8B4	4.65773	0.737055	0.000131295	RHOB
265	TRAPPC6A	7.24201	0.628327	2.11008e-11	SLBP	4.86777	0.687149	3.71255e-05	AK2	11.4046	0.670177	2.0704e-28	ITM2B	5.85359	0.296609	2.10992e-07	BEX1	4.60481	0.773664	7.09305e-05	LAPTM4A	13.5449	0.882178	4.45554e-40	2019-03-06	5.50912	1.11957	1.07808e-06	TFDP1	2.45444	0.786111	0.257477	IFI6	9.29515	1.19501	9.70267e-19	IER2	7.97228	0.81574	6.43662e-14	PCDH9	4.4067	3.69422	0.000327462	GSN	4.6557	0.8402	0.000132321	RPL23A
266	ETFB	7.23353	0.558	2.24081e-11	CYC1	4.8481	0.439545	4.08657e-05	COX5A	11.4031	0.546558	2.10042e-28	ST13	5.84488	0.388953	2.21836e-07	PSTPIP2	4.57767	1.41135	8.00277e-05	PSMA3	13.5001	1.0609	8.17078e-40	RBMX	5.50094	0.399283	1.12594e-06	GOLGA8B	2.44828	1.05183	0.261686	TRMT112	9.28476	0.51362	1.0662e-18	PRDX3	7.93769	0.633037	8.45872e-14	EIF3I	4.38424	0.459076	0.000361447	TMA7	4.62546	0.207113	0.00015162	BRI3BP
267	RSL24D1	7.22555	0.38502	2.37073e-11	CHCHD2	4.82061	0.111196	4.6768e-05	CYCS	11.3018	0.731352	6.63003e-28	AE000661.37	5.82406	0.452113	2.50251e-07	ACTR2	4.56237	0.390714	8.58688e-05	ANAPC16	13.4707	0.738742	1.21558e-39	GPI	5.47523	0.706849	1.2965e-06	BMI1	2.4477	0.824075	0.261865	SRSF7	9.27896	0.531046	1.12217e-18	LY6E	7.87067	0.876923	1.43673e-13	FARSA	4.38275	0.718132	0.000363369	SSR1	4.62125	0.579851	0.000154419	JUNB
268	GADD45GIP1	7.21449	0.466643	2.55958e-11	ETFB	4.77482	0.491938	5.8395e-05	SCAND1	11.289	0.788996	7.6433e-28	MTDH	5.79931	0.434296	2.88873e-07	FCGR1A	4.53964	1.63193	9.51006e-05	NEDD8	13.4422	0.665686	1.77824e-39	APEX1	5.45996	0.315713	1.41101e-06	SRSF9	2.43439	0.523529	0.270296	OSTC	9.23697	0.640995	1.65733e-18	TCEAL4	7.85703	1.0458	1.59567e-13	SSB	4.34018	0.441214	0.000440056	LINC01272	4.62055	2.04619	0.000154631	LYN
269	MSLN	7.20863	2.89723	2.66583e-11	PECAM1	4.76993	0.948321	5.96385e-05	ITGAE	11.2848	0.832773	7.99804e-28	NPR3	5.79161	1.75168	3.01776e-07	SLA	4.53861	1.18955	9.5488e-05	PSMG2	13.4232	1.31367	2.29036e-39	FXR1	5.44713	0.97985	1.51439e-06	SPI1	2.43193	0.446723	0.271324	SNRPC	9.19738	0.550905	2.38168e-18	GTF3A	7.83458	0.553106	1.90055e-13	KRT10	4.33212	0.67506	0.000455078	TBCB	4.59999	0.396012	0.00016967	LRRC8C
270	NDUFA4	7.17712	0.259184	3.34233e-11	SHD	4.73445	3.04108	7.00607e-05	ATF4	11.2101	0.85929	1.85626e-27	LY6E	5.77508	0.498711	3.32241e-07	ATPIF1	4.49451	0.202918	0.000116795	HSPE1	13.3591	0.653043	5.41377e-39	SNHG1	5.4249	0.815823	1.71297e-06	CDT1	2.4255	1.31584	0.275932	RPL18A	9.19641	0.370121	2.39547e-18	VPS29	7.83045	0.579568	1.96004e-13	GATA2	4.29388	1.07394	0.000539382	DUSP6	4.58413	0.893724	0.000182345	MTHFD2
271	ENSA	7.10528	0.426525	5.59076e-11	ZFP36L1	4.73068	1.72557	7.1262e-05	EIF3F	11.1976	0.855376	2.13149e-27	RPL24	5.72771	0.277102	4.38742e-07	CCL5	4.48784	0.643951	0.00012031	MRPL57	13.3465	0.739772	6.40022e-39	TFDP1	5.41357	1.30062	1.81703e-06	PCNA	2.41332	0.280236	0.283999	RP11-475C16.1	9.1748	0.938116	2.9186e-18	TCN1	7.82706	3.23948	2.00563e-13	STOML2	4.28751	0.589695	0.000553454	SYK	4.5615	1.04252	0.000202427	CXorf21
272	NDUFA1	7.10513	0.274236	5.59076e-11	TPI1	4.72707	0.141703	7.24219e-05	TIMM13	11.1945	0.60165	2.20301e-27	ZMIZ1	5.7262	1.32469	4.41268e-07	UGCG	4.45854	2.84815	0.00013707	ATPIF1	13.2271	0.633718	3.12296e-38	LUC7L3	5.36381	0.343959	2.38243e-06	TRIM44	2.40495	0.643524	0.289336	NME1	9.14742	0.5993	3.74979e-18	BIK	7.794	2.02356	2.59674e-13	SRRM1	4.28748	0.85438	0.000553454	PRDX1	4.56141	0.333823	0.000202427	SEPW1
273	SNHG5	7.10457	0.249158	5.6007e-11	ASF1A	4.72563	0.809499	7.28219e-05	RPS2P46	11.1711	0.63225	2.85792e-27	UBA7	5.72601	1.24291	4.41268e-07	RAB32	4.45447	0.492483	0.000139234	FAM96A	13.19	0.937324	5.08477e-38	SNHG9	5.36238	0.69519	2.39789e-06	TIAL1	2.40166	0.519305	0.291427	SNHG25	9.14472	0.804611	3.83202e-18	NDUFS5	7.74516	0.372861	3.79557e-13	SYNGR2	4.27747	0.566722	0.000576289	HSPA1A	4.51239	1.23731	0.000251862	PHPT1
274	ADRM1	7.07585	0.620969	6.84466e-11	CNN2	4.72154	0.580558	7.41837e-05	LYRM1	11.1446	1.68837	3.84341e-27	ZFP36L2	5.70425	0.287663	4.99371e-07	TMEM55A	4.4524	1.4588	0.000140467	DNAJC19	13.122	1.13296	1.24487e-37	NFATC2IP	5.34972	1.4189	2.55323e-06	SNHG25	2.38081	0.296571	0.305729	TMEM14C	9.1049	0.967668	5.51724e-18	FTLP3	7.70706	2.04598	5.08864e-13	NEGR1	4.27437	1.00197	0.000583468	HDGF	4.49428	0.880777	0.000273731	ATP5E
275	HNRNPK	7.06469	0.27779	7.40073e-11	CCT2	4.71533	0.364664	7.61206e-05	SCGB3A1	11.1442	3.446	3.84892e-27	HNRNPAB	5.69042	0.664612	5.4038e-07	PLSCR1	4.44847	0.826063	0.000142945	COX4I1	13.0946	0.509138	1.78084e-37	SLC2A5	5.29429	1.64143	3.43318e-06	ATP8B4	2.37221	0.441123	0.312515	FOS	9.09313	0.492242	6.12876e-18	CDKN1C	7.66101	2.75177	7.23372e-13	MRPL54	4.27225	0.74901	0.000588154	MFSD1	4.48237	0.417639	0.000287365	MYADM
276	ADA	7.05572	0.432447	7.87593e-11	SCARNA9	4.7091	0.862149	7.82377e-05	RBM25	11.069	0.998924	8.8947e-27	JUNB	5.68734	0.600221	5.49067e-07	CYP4F3	4.44329	3.23699	0.000145943	ATP5I	12.9827	0.537056	7.71027e-37	MSRB3	5.28714	1.11075	3.56499e-06	LYL1	2.35262	0.766246	0.32646	GTF2A2	9.08384	0.592808	6.65447e-18	PRELID1	7.6406	0.963718	8.4622e-13	QPRT	4.24393	1.64027	0.000664525	PPA1	4.48226	0.544178	0.000287365	VDAC1
277	BCAP31	7.04607	0.446376	8.42259e-11	GTF3C6	4.67639	0.30017	9.05055e-05	TSPAN3	10.9436	0.935293	3.54752e-26	PNPLA2	5.68265	1.07429	5.63117e-07	CALM3	4.40251	0.404732	0.000174978	MRPL52	12.969	0.927543	9.16635e-37	ZKSCAN1	5.27668	0.947983	3.76354e-06	MLC1	2.3453	0.615872	0.331774	GTSF1	9.06712	1.15364	7.73405e-18	SCCPDH	7.63706	0.856969	8.68087e-13	RTN4	4.21096	0.436762	0.00076473	ANP32E	4.459	0.990119	0.000319765	RPS2
278	LMAN2	7.04239	0.502535	8.62806e-11	NARF	4.6293	0.788426	0.000112028	DNAJA1	10.9205	0.637475	4.56721e-26	ICAM3	5.66769	0.848728	6.11949e-07	MAN1A1	4.39483	1.35732	0.000180838	RSL1D1	12.8913	0.772123	2.51197e-36	YY1	5.26682	1.02868	3.94874e-06	KAT2A	2.34324	1.16579	0.33303	RPL32	9.05835	0.307498	8.35569e-18	NANS	7.6287	1.40923	9.24424e-13	AP2M1	4.20336	0.453153	0.000787349	FOSL2	4.45317	1.65034	0.000327941	RAB27A
279	SYNGR1	7.03006	0.40235	9.40484e-11	WBSCR22	4.62867	0.620663	0.000112195	TUBA1C	10.9153	0.955135	4.82146e-26	VDAC2	5.66546	0.428648	6.17376e-07	CSTB	4.38418	0.562579	0.000189605	PTRHD1	12.8889	1.19261	2.5871e-36	PUM2	5.26284	1.27569	4.02067e-06	PBX3	2.3369	0.923472	0.336971	MRPS18C	9.02196	0.578222	1.15825e-17	NDUFB8	7.62323	0.54731	9.62594e-13	PTGES3	4.19469	0.311127	0.000815619	RTN4	4.42787	0.446204	0.000367426	TUBA1C
280	EEF1D	7.0093	0.269315	1.08617e-10	FADS1	4.62094	1.15945	0.00011593	CUTA	10.8492	0.589113	9.91274e-26	CIRBP	5.64333	0.35644	6.99298e-07	CD302	4.38187	0.776453	0.00019147	DAD1	12.8849	0.589358	2.71629e-36	DOCK8	5.23345	1.0997	4.69311e-06	NUMA1	2.33267	0.634943	0.340035	BRK1	8.95689	0.576627	2.08061e-17	RAB8A	7.5547	1.25679	1.61467e-12	NUDC	4.18887	0.499015	0.000833981	RGCC	4.42618	1.38281	0.000369603	ATP5A1
281	FAM49B	6.99396	0.731746	1.20911e-10	LGALS3BP	4.6201	1.16983	0.000116047	RPL7	10.7661	0.28543	2.43321e-25	MYCN	5.6136	2.05758	8.29102e-07	METTL9	4.37913	0.612697	0.000193736	LSM8	12.8734	1.36873	3.14536e-36	PTBP1	5.23034	0.738207	4.75923e-06	SRSF1	2.32756	0.382754	0.343402	HNRNPC	8.93404	0.471306	2.55107e-17	MESDC2	7.50001	1.31774	2.43543e-12	YBX1	4.17654	0.285718	0.000873077	GNB1	4.41104	0.847116	0.000394892	FAM120A
282	UROD	6.978	0.525355	1.34862e-10	PPIG	4.61832	0.571923	0.000116868	CEP70	10.7534	2.53076	2.78461e-25	AC016739.2	5.60454	0.701402	8.71796e-07	ALDH2	4.36761	1.55608	0.000203576	GSTP1	12.8507	0.558595	4.20872e-36	SRSF11	5.22127	0.422408	4.97727e-06	C19orf48	2.32317	0.391686	0.346847	ATP6V0E1	8.89454	0.456518	3.63209e-17	ISCU	7.491	1.0545	2.6038e-12	HHEX	4.16064	0.592524	0.000930606	H2AFV	4.36082	0.323517	0.000494542	LAMP2
283	HSBP1	6.97479	0.29229	1.37669e-10	RP11-620J15.3	4.60564	0.172559	0.000124038	FAM92A1	10.7473	3.02565	2.96218e-25	EIF1AY	5.59464	0.631103	9.21137e-07	ICAM3	4.36476	0.823839	0.000206081	CLK1	12.8204	0.993259	6.21126e-36	SPG20	5.2171	0.899807	5.08362e-06	ADAMTS1	2.31301	1.90194	0.354816	VMP1	8.88135	0.987452	4.07735e-17	NDUFB10	7.47394	0.658974	2.9534e-12	JUND	4.1367	1.07383	0.00102715	SPG21	4.35637	0.801081	0.000502777	TUBA1B
284	GOLGA7	6.96608	0.796162	1.46135e-10	RALY	4.60254	0.430595	0.000125709	FBL	10.7393	0.665449	3.22144e-25	FUS	5.56158	0.41499	1.10926e-06	HMGB2	4.36022	0.306974	0.000210235	EIF1	12.7987	0.509587	8.1892e-36	CPD	5.21033	1.48582	5.258e-06	BAHCC1	2.26538	0.725666	0.393782	SDHD	8.81937	1.02403	7.06126e-17	LAGE3	7.45827	1.04305	3.31415e-12	HOXA10	4.11708	1.17636	0.00111535	PET100	4.34461	0.39829	0.000527481	EIF3H
285	EWSR1	6.94683	0.559682	1.67148e-10	TEX30	4.59787	0.682759	0.000128365	MGST1	10.733	0.530865	3.44012e-25	RPL10P6	5.52495	1.78142	1.3618e-06	TIMP2	4.30069	1.09316	0.000271326	RPL9P9	12.602	0.534086	1.00967e-34	PROK2	5.20882	1.96734	5.29346e-06	CAPRIN1	2.26441	0.514717	0.393782	RP11-864N7.2	8.76752	0.814429	1.11363e-16	AP3S1	7.44478	1.16679	3.66415e-12	SMARCA4	4.08803	1.06072	0.00125187	MYB	4.3398	0.630351	0.000538134	PTGES3
286	SERPINB6	6.925	0.86445	1.94194e-10	MPP1	4.59714	0.564882	0.00012862	PRDX6	10.7249	0.622983	3.74916e-25	CD164	5.46758	0.352104	1.86968e-06	QPCT	4.28933	2.60567	0.000284452	UBE2L6	12.5565	1.06355	1.79001e-34	PDCD2	5.20249	0.879156	5.46942e-06	PSIP1	2.25045	0.680976	0.404894	ATPIF1	8.75823	0.46422	1.20565e-16	CHID1	7.43491	1.34231	3.94096e-12	IDH2	4.08744	0.48927	0.00125328	TGOLN2	4.31062	0.690188	0.000610838	C10orf54
287	ACAT1	6.91865	1.01643	2.02195e-10	CXXC5	4.58391	0.978375	0.000136833	CAMLG	10.7097	1.37839	4.40613e-25	ARID1B	5.44631	1.00417	2.10324e-06	CKAP4	4.26628	2.72206	0.000313731	PSMB8	12.5544	1.00919	1.83461e-34	AHSP	5.19672	0.462354	5.63391e-06	TMCO3	2.24959	0.959988	0.405191	LINC00998	8.7398	1.00417	1.41527e-16	PPT1	7.31809	0.866673	9.36698e-12	LGALS9	4.08597	0.543037	0.00125944	ATP5J2	4.30714	0.210622	0.000619367	ZYX
288	NOL7	6.90827	0.571319	2.16588e-10	PRKCQ-AS1	4.57232	1.22088	0.00014398	C12orf57	10.6985	0.836973	4.96014e-25	ARPC1B	5.42802	0.289021	2.31153e-06	C5AR1	4.24877	2.93781	0.000337948	ISG15	12.5465	1.34852	2.02111e-34	MEIS1	5.19433	1.90186	5.69906e-06	NONO	2.24829	0.276848	0.406223	ERH	8.70266	0.576789	1.9529e-16	YWHAB	7.28792	0.342917	1.16921e-11	OS9	4.08059	0.623983	0.00128707	RRM2	4.29896	1.18089	0.000641463	PTK2B
289	GUK1	6.90056	0.509376	2.28173e-10	PRMT1	4.57111	0.409374	0.000144597	NHP2	10.6892	0.570985	5.46452e-25	EIF4A2	5.42315	0.30825	2.36587e-06	ANKRD13D	4.22947	1.01799	0.000366275	ASAH1	12.5413	0.886085	2.15302e-34	SSBP3	5.14936	1.45318	7.16049e-06	RPS3AP6	2.2409	0.334143	0.41238	SEC62	8.69902	0.480281	2.0105e-16	DNAJA1	7.26486	0.616123	1.37537e-11	ILF3-AS1	4.01401	1.05125	0.00168389	FAM45A	4.29597	0.648311	0.000648969	C1orf43
290	SNRPD2	6.87201	0.246955	2.78246e-10	FAM133B	4.56884	0.731451	0.000145954	RSL24D1	10.6891	0.598637	5.46452e-25	ARF1	5.39924	0.415739	2.69846e-06	EFHD2	4.22891	1.53584	0.000366894	HIGD2A	12.489	0.783883	4.14981e-34	IGF2BP2	5.14656	1.29364	7.25839e-06	SMARCA2	2.22096	0.6166	0.431028	NDUFA6	8.69671	0.684998	2.04573e-16	FAM96B	7.22682	0.734561	1.81771e-11	HNRNPUL1	4.00251	0.695106	0.00175798	TMBIM4	4.28839	0.431704	0.000669012	TGOLN2
291	NOP10	6.83573	0.305442	3.57056e-10	UBE2E1	4.51706	0.407679	0.00018441	NOP58	10.6546	0.780246	7.90031e-25	GCSAML	5.39599	1.95216	2.74213e-06	CD37	4.22696	0.364145	0.000369518	ATP6V1G1	12.4491	0.61448	6.83338e-34	IKZF1	5.14514	1.06668	7.3035e-06	SRSF3	2.22089	0.113948	0.431028	RP11-572P18.1	8.67499	1.05458	2.46905e-16	SPCS3	7.21879	1.23202	1.92472e-11	AK2	3.99749	0.371795	0.00179061	MGST3	4.27026	0.452567	0.000723083	CFP
292	EBNA1BP2	6.82268	0.795722	3.90186e-10	AURKAIP1	4.51249	0.479173	0.000187611	APRT	10.6491	0.531718	8.35973e-25	MPG	5.39546	0.558518	2.74478e-06	JAML	4.21244	2.06075	0.000393175	COA6	12.4427	1.36619	7.38064e-34	FNBP1	5.09351	1.07794	9.57725e-06	HERC2P2	2.21936	1.12292	0.431946	CSTB	8.66563	0.99123	2.67268e-16	PLAUR	7.17272	2.18099	2.68311e-11	PSMA1	3.99469	0.29274	0.00180684	MS4A4A	4.26925	2.13482	0.000725037	ATP1B3
293	CAV1	6.81952	2.54953	3.98002e-10	BIN2	4.48797	0.439553	0.000209627	CALM2	10.5534	0.527011	2.31612e-24	RPL23AP42	5.38677	0.645944	2.86926e-06	VNN2	4.21196	2.51297	0.000393403	ARHGAP15	12.3835	1.17984	1.54361e-33	TAF10	5.08013	1.36163	1.02489e-05	TFRC	2.21567	0.689816	0.435419	SON	8.62183	0.428333	3.91037e-16	RPS19	7.16712	0.118944	2.79008e-11	CDCA7L	3.97588	0.813964	0.00194769	PGK1	4.24843	0.24961	0.000789951	TUBB6
294	LAMTOR2	6.81434	0.373301	4.11713e-10	SARAF	4.48156	0.286344	0.00021539	CSNK2B	10.5455	0.613798	2.51257e-24	ADGRE2	5.37954	1.494	2.98091e-06	ATP6AP2	4.2089	0.42882	0.000398454	COX14	12.3659	0.894215	1.91739e-33	SNHG7	5.06882	0.815969	1.08472e-05	IPO5	2.21059	0.825129	0.440401	ATP5F1	8.60912	0.490659	4.35614e-16	EMC4	7.1654	0.76525	2.82017e-11	LUM	3.96672	2.93263	0.0020212	LMO2	4.23982	0.73453	0.000817122	GID8
295	MTND1P23	6.81077	2.10723	4.21136e-10	DDX18	4.47908	0.36016	0.000217599	COMMD7	10.4844	0.897106	4.78462e-24	LAMP1	5.36271	0.736692	3.266e-06	RGS10	4.20682	1.11013	0.000401828	PAIP2	12.3263	0.825712	3.12023e-33	TGOLN2	5.05467	0.716984	1.16363e-05	CDCA7L	2.20363	0.509194	0.445593	TIMM8B	8.55387	0.53965	7.0219e-16	MAX	7.14586	1.13972	3.24607e-11	TRGC1	3.9409	0.887456	0.00224231	PECAM1	4.23719	1.04227	0.00082448	IRF8
296	PFDN2	6.79686	0.44294	4.62853e-10	MED4	4.44822	0.507867	0.000249506	FUS	10.4179	0.667148	9.57243e-24	RASGRP2	5.36194	0.590728	3.27348e-06	EVI2B	4.15491	0.460396	0.000498705	CARD16	12.3021	1.06223	4.20275e-33	TAOK3	5.04295	0.748866	1.23553e-05	C1orf21	2.20275	1.15153	0.446058	DUSP6	8.52322	1.17021	9.12753e-16	PNKD	7.0971	0.848684	4.59911e-11	TBXAS1	3.91028	0.754166	0.00251872	MYO1F	4.232	0.808942	0.000840675	ARF1
297	PLP2	6.7849	0.555248	5.01761e-10	PSMA4	4.42729	0.196651	0.000273408	NASP	10.3828	0.873103	1.37806e-23	ZBTB20	5.33201	1.92051	3.83891e-06	GGA1	4.14786	1.20199	0.000512336	AIMP1	12.2693	1.20151	6.28712e-33	PM20D2	5.03721	1.00456	1.26972e-05	NCOA4	2.19643	0.20625	0.451484	HLA-A	8.50321	0.463804	1.07841e-15	PRSS21	7.07998	1.19624	5.1951e-11	BIK	3.88834	1.24567	0.00274635	LAMTOR4	4.22845	0.380352	0.00085252	UQCRFS1
298	IFI16	6.77551	0.832517	5.34334e-10	DYNLRB1	4.41925	0.312042	0.000283368	ATP5B	10.3666	0.518356	1.62797e-23	PTTG1IP	5.32986	0.530361	3.87701e-06	FERMT3	4.12208	0.757261	0.000569292	LARP7	12.2315	0.863056	9.99515e-33	PPP1CC	5.03523	0.765847	1.28119e-05	NORAD	2.18921	0.475215	0.45801	FAM30A	8.49628	0.875742	1.14143e-15	DERL3	7.03435	2.39111	7.14912e-11	HIST1H4C	3.87833	1.20846	0.00284632	PLBD1	4.22386	1.93807	0.000868511	EIF4B
299	RPL13P12	6.76209	0.362005	5.84974e-10	RARRES3	4.41379	0.825267	0.000290205	UBXN1	10.3391	0.895279	2.16052e-23	RPL15P3	5.32396	0.524658	3.99717e-06	ALOX5	4.09759	2.17474	0.00062821	TMEM126A	12.2247	1.51567	1.08209e-32	NONO	5.03056	0.462294	1.31107e-05	PM20D2	2.17516	0.56968	0.471178	ROMO1	8.45938	0.438044	1.55818e-15	TAX1BP1	7.02614	0.989811	7.56939e-11	DDX24	3.87313	0.8343	0.00290376	HLA-DPA1	4.21792	0.29316	0.0008885	DCXR
300	CNPY2	6.73287	0.466412	7.0932e-10	CD44	4.39626	0.317503	0.000312859	FADS2	10.3204	1.57275	2.61933e-23	TAF1D	5.29329	0.423798	4.70161e-06	NUP214	4.08896	0.873411	0.000650702	NDUFA2	11.9905	0.795732	1.86208e-31	GDI2	5.02695	0.409178	1.33418e-05	XPO1	2.17064	0.601527	0.475124	LCP1	8.42168	0.505055	2.14503e-15	KLF6	7.01996	0.555395	7.88337e-11	OCIAD2	3.85962	0.514495	0.00305654	VPS29	4.18801	0.332413	0.00100839	KLF10
301	SMYD3	6.7019	0.758715	8.71704e-10	UTS2	4.38425	1.95221	0.000330154	EIF3E	10.3198	0.508541	2.62937e-23	MBOAT7	5.28014	0.72259	5.02244e-06	CD14	4.08892	1.93329	0.000650702	NEGR1	11.9627	1.85424	2.59803e-31	SF1	5.02298	0.711052	1.36024e-05	GPR27	2.15518	1.47277	0.491262	IRF8	8.36932	2.5264	3.33997e-15	LDLRAD4	6.97072	2.54647	1.11814e-10	TMEM160	3.85931	0.604446	0.00305654	MYH9	4.18307	0.710267	0.00102708	LYPLA1
302	ROMO1	6.69599	0.273395	9.0574e-10	RBM42	4.37598	0.716422	0.000341482	PPA1	10.2993	0.770146	3.24906e-23	MLXIP	5.26419	1.11811	5.4681e-06	H1F0	4.06252	1.11209	0.000725074	SMIM8	11.9491	2.40828	3.05405e-31	SKAP2	5.01817	0.706238	1.39285e-05	DEK	2.14385	0.344689	0.503427	PTTG1	8.33689	1.11551	4.38295e-15	SRI	6.9667	0.689618	1.14848e-10	HSD17B10	3.85128	0.68632	0.00315425	TK1	4.16434	0.920613	0.00111117	HNRNPC
303	EIF3D	6.68213	0.44881	9.91528e-10	HNRNPR	4.37087	0.458462	0.000349068	MRFAP1	10.2834	0.952299	3.82331e-23	CTSC	5.25137	0.343941	5.85142e-06	SQRDL	4.04955	0.995105	0.000765303	SRSF5	11.9384	0.554951	3.46387e-31	RFX8	5.01239	2.13758	1.43157e-05	MLEC	2.13464	0.538621	0.513128	PSMA1	8.33054	0.490132	4.61166e-15	VSTM1	6.96227	1.94835	1.18306e-10	MCRIP1	3.83303	0.812279	0.00337966	GTSF1	4.14443	0.70883	0.00120794	LYST
304	KRT18	6.66347	1.02046	1.12362e-09	BAALC	4.36644	1.10658	0.000355716	FAIM	10.1897	2.33863	1.00011e-22	PCBP1	5.23316	0.284215	6.43366e-06	TFRC	4.0434	0.958919	0.000783915	TCEB1	11.9145	0.807389	4.60513e-31	GSE1	4.9913	1.29552	1.59287e-05	URI1	2.1176	0.805332	0.533244	HLA-DQA1	8.3248	1.79933	4.82648e-15	SELK	6.93793	0.929432	1.40093e-10	BSG	3.82559	0.337252	0.00347404	FLOT1	4.13395	1.20419	0.00125992	CBR1
305	MINOS1	6.63129	0.463327	1.39513e-09	RP11-497G19.2	4.35218	1.15373	0.00037701	NPDC1	10.1715	2.4619	1.20273e-22	CARD19	5.23003	0.473487	6.53074e-06	MGAT4A	4.03564	1.52959	0.000807882	CLEC12A	11.8531	1.16937	9.52869e-31	C6orf62	4.98288	0.974636	1.66158e-05	SATB1	2.11253	0.453453	0.537453	CDC123	8.31695	0.720634	5.14244e-15	PRKRA	6.91747	1.28694	1.61444e-10	YTHDF2	3.8238	0.64929	0.00349014	ZFAND5	4.1241	0.766065	0.00131276	ORMDL1
306	LAT2	6.58836	0.456168	1.85676e-09	C9orf78	4.34683	0.355724	0.000385256	ATP5C1	10.1425	0.533744	1.61527e-22	STAT3	5.2268	0.771962	6.63317e-06	MARCKS	4.00484	1.87091	0.000914609	RP11-864N7.2	11.8409	1.02896	1.10063e-30	SATB1	4.97491	0.789569	1.7268e-05	C10orf11	2.10517	0.709476	0.544993	HLA-DRB6	8.2988	1.00621	5.95797e-15	FNDC3B	6.91736	1.55026	1.61444e-10	LAPTM4A	3.80539	0.351318	0.00375534	DDX17	4.12029	0.477499	0.00133232	SLC25A6
307	LINC01420	6.54863	0.450773	2.41941e-09	LRRC28	4.30457	1.39381	0.000463444	AMD1	10.1003	0.969092	2.4813e-22	CFL1	5.21704	0.223095	6.97863e-06	POLE4	3.99661	0.581631	0.000944898	RP11-572P18.1	11.735	1.33217	3.84841e-30	TNKS	4.96544	2.79847	1.81087e-05	C16orf74	2.1047	0.926457	0.544993	GTF2H5	8.2842	0.831585	6.7175e-15	REEP5	6.91072	1.24451	1.6889e-10	SNRPB2	3.78223	0.251723	0.0041009	TNFSF10	4.11656	1.52076	0.00135169	YWHAE
308	GLUL	6.52648	0.338145	2.79373e-09	PA2G4	4.25699	0.327548	0.000564549	RPS3AP26	10.0637	0.562178	3.59152e-22	ADGRE5	5.21116	0.719168	7.18985e-06	IGLC3	3.98792	0.767448	0.000978006	LACE1	11.7245	4.43762	4.34815e-30	CCNL1	4.94771	0.740813	1.97338e-05	MCM5	2.10018	0.641452	0.550674	TMEM14B	8.25014	0.811619	8.91279e-15	TRAM1	6.89462	0.956045	1.8817e-10	BORCS7	3.77288	0.741145	0.00425199	YWHAH	4.11145	0.85527	0.00137707	MT2A
309	NME1	6.51944	0.345828	2.92194e-09	GUK1	4.25606	0.418655	0.000566116	RXFP1	10.0462	4.31166	4.27978e-22	CCS	5.20897	0.775888	7.2474e-06	MFSD10	3.98734	0.523497	0.000978984	MRPS33	11.7049	1.18064	5.4554e-30	PNN	4.93853	0.550302	2.06311e-05	MCM4	2.09562	0.638628	0.555181	EEF1B2	8.21788	0.477278	1.16359e-14	ZNF706	6.88935	0.5894	1.9494e-10	RPS19	3.76394	0.0621324	0.00439545	RGS19	4.10714	0.700982	0.00139814	UBE2L3
310	PRTN3	6.50853	0.25148	3.13575e-09	CITED2	4.25397	0.373926	0.000570652	CALR	10.0062	0.492487	6.3909e-22	ANKRD10	5.18907	0.63045	8.02033e-06	SSR1	3.98616	0.457171	0.000982406	DRAP1	11.6937	0.875461	6.20824e-30	STX16	4.92953	1.01879	2.15487e-05	SPG20	2.09192	0.500929	0.55981	RPL19	8.20283	0.354455	1.31535e-14	HNRNPK	6.8392	0.323107	2.74127e-10	SRP14	3.76307	0.0902606	0.00439928	SUCLG1	4.09563	0.550188	0.00146436	CD63
311	NDUFA9	6.49437	0.703314	3.4383e-09	ASNA1	4.22663	0.663275	0.000641962	TTC27	9.9451	1.69981	1.1773e-21	PHB2	5.1732	0.514918	8.66699e-06	SORT1	3.95278	3.13445	0.00112193	MYL6	11.5603	0.51997	2.93081e-29	TYMS	4.92574	0.593011	2.19418e-05	SNRNP200	2.08657	0.659895	0.565355	HINT1	8.18547	0.451831	1.51526e-14	MAGED2	6.83619	1.43999	2.79467e-10	NOP56	3.76262	0.553329	0.00440136	RASSF4	4.09207	2.30435	0.00148187	ATP6V0E1
312	MDH2	6.48143	0.486428	3.73891e-09	MRPL16	4.21028	0.501056	0.000685584	PGD	9.92609	0.79607	1.42161e-21	SNHG7	5.16706	0.725934	8.92264e-06	VCAN	3.94259	1.70688	0.00116645	NDUFS4	11.4643	0.92679	8.87948e-29	ESYT2	4.92099	0.9419	2.23934e-05	UNG	2.08466	0.700987	0.566824	GSTK1	8.18407	0.508551	1.52869e-14	EMC3	6.74311	0.986466	5.25518e-10	DUT	3.75463	0.289923	0.00452641	ARRB2	4.0789	0.588219	0.00156293	RAB2A
313	LAMTOR5	6.47583	0.2823	3.87207e-09	SRSF8	4.20751	0.958349	0.000693124	YWHAQ	9.90534	0.744833	1.74604e-21	HCLS1	5.16044	0.422794	9.19262e-06	CECR1	3.9328	2.01651	0.00121239	LINC01481	11.4433	2.05805	1.12339e-28	TUG1	4.91527	1.15471	2.30272e-05	LBR	2.08392	0.400878	0.567411	UQCC2	8.17149	0.990265	1.6921e-14	TTC1	6.73727	1.00178	5.46132e-10	NDUFA11	3.754	0.277578	0.00453194	LRPAP1	4.04441	0.512638	0.00179942	RAN
314	SDHD	6.47455	0.659682	3.89706e-09	DNAJC9	4.19831	0.684204	0.000720904	YPEL5	9.88797	0.845041	2.07244e-21	TUFM	5.15286	0.428933	9.55431e-06	IGHM	3.92942	1.09468	0.00122691	SPARC	11.3755	1.54904	2.44e-28	CXCR4	4.91341	0.474317	2.32166e-05	2019-09-06	2.07364	0.219101	0.579634	IFI16	8.06364	1.19244	4.10257e-14	ATP5G1	6.72881	0.476393	5.77867e-10	RP11-352M15.2	3.73317	1.03934	0.00489832	C4orf48	4.04365	0.576632	0.00180214	LGALS2
315	NDUFS2	6.47242	0.593588	3.9445e-09	HIGD1A	4.19344	0.724991	0.000735356	MIR155HG	9.85257	2.00166	2.93019e-21	RP11-704M14.1	5.15029	3.2262	9.66824e-06	ANP32E	3.92525	0.788466	0.00124747	LINC01420	11.3302	0.932569	4.07695e-28	PNP	4.90704	0.974495	2.3921e-05	PTBP1	2.07315	0.406997	0.579884	SERPINB1	8.01082	0.411297	6.29495e-14	TSPAN3	6.69787	0.891995	7.13199e-10	KIF5B	3.72252	0.700662	0.00509656	H2AFY	4.03695	0.257805	0.00185123	PKIB
316	FKBP1A	6.46323	0.313084	4.183e-09	COMMD7	4.18723	0.491683	0.000753974	HNRNPD	9.84388	0.572753	3.18795e-21	NREP	5.12317	0.408753	1.11062e-05	C19orf38	3.92226	2.30823	0.00126029	CD44	11.3097	0.656885	5.12995e-28	RPL24	4.87418	0.198806	2.8122e-05	NKX2-3	2.07234	2.05706	0.580568	TCEB1	8.00741	0.550482	6.45435e-14	YWHAE	6.69486	0.63622	7.26839e-10	HMGB3	3.69635	0.944409	0.00562959	PPP1R18	4.02978	0.603957	0.00190207	MAT2A
317	NDUFB2	6.44201	0.25939	4.80225e-09	EIF3J	4.16632	0.516413	0.00081782	MAP3K13	9.80933	1.44354	4.45318e-21	GSE1	5.12168	1.17167	1.1174e-05	ASRGL1	3.88527	1.25303	0.00145391	RPS7	11.3027	0.519657	5.54705e-28	MAN2A2	4.87375	1.06547	2.81472e-05	LINC00926	2.07049	0.962781	0.582328	ATP6V1F	7.99274	0.504057	7.2507e-14	FCER1A	6.68465	2.39682	7.78044e-10	OLA1	3.69344	0.678994	0.00568714	VSTM1	4.02562	1.34175	0.00193276	PPP1CC
318	KTN1	6.43361	0.412997	5.065e-09	MEF2C	4.14192	1.03635	0.000906308	ZC3H15	9.77365	0.787477	6.32374e-21	TALDO1	5.11798	0.255353	1.13742e-05	PTPN18	3.86374	1.30789	0.00157376	ZRANB2	11.2584	1.17001	9.15801e-28	SNRNP200	4.87102	1.15071	2.84658e-05	RPL13P12	2.05548	0.195746	0.601216	SF3B6	7.99095	0.419529	7.33676e-14	SPINT2	6.65323	1.43464	9.60525e-10	CCT6A	3.66549	0.470996	0.00627332	TMEM173	4.02102	0.423916	0.00196753	POLR2E
319	PHB	6.42378	0.489944	5.39241e-09	BABAM1	4.13704	0.60508	0.000924555	ST3GAL4	9.76534	1.56226	6.84941e-21	C1QTNF4	5.1065	1.29832	1.20652e-05	LGALS2	3.8503	1.3442	0.00165802	MINOS1	11.2009	0.938683	1.75035e-27	DOCK2	4.86715	1.10117	2.89553e-05	GALNT1	2.05139	0.693347	0.605859	RPS15A	7.98153	0.456583	7.8976e-14	ATP2B1	6.62288	1.57006	1.17613e-09	MIF	3.63959	0.291531	0.00689613	PRDX3	4.01943	0.337257	0.00197414	ARPC3
320	TXN2	6.40232	0.493365	6.19552e-09	HDAC5	4.09041	1.33408	0.00112281	C4orf48	9.71521	0.843767	1.11698e-20	ALS2	5.10316	2.185	1.2257e-05	HLA-DRB5	3.81621	0.742523	0.00188601	MTIF3	11.164	0.953253	2.64951e-27	HNRNPA2B1	4.85927	0.212437	3.00924e-05	HP1BP3	2.03888	0.369603	0.621355	PIN4	7.98019	0.726822	7.96208e-14	CMTM6	6.61442	0.725374	1.2412e-09	PDCD2	3.63101	0.762935	0.00711986	TIMP2	3.98121	1.14887	0.00229687	LILRA2
321	DYNLT1	6.40022	0.548751	6.26859e-09	SVIP	4.08962	0.438302	0.00112516	RILPL2	9.67382	0.78208	1.67183e-20	ARHGAP4	5.10282	1.00415	1.22571e-05	CTB-61M7.2	3.78539	3.5222	0.00212109	SRI	11.1382	0.851599	3.53282e-27	TFRC	4.84612	1.14589	3.19928e-05	CHST13	2.02165	1.64471	0.643006	RPL23AP42	7.9633	0.915149	9.07843e-14	DNAJC8	6.60506	0.749089	1.32001e-09	UPF3B	3.62807	0.815626	0.00719226	LRRFIP1	3.975	0.412223	0.00235371	PRPF8
322	CD53	6.39729	0.354284	6.37727e-09	ANAPC16	4.08559	0.215428	0.0011434	SF3B5	9.59906	0.5107	3.44755e-20	EIF3M	5.09342	0.299993	1.28336e-05	CLEC2B	3.77604	0.402592	0.00219926	GAPT	11.1271	1.39159	3.99298e-27	OXA1L	4.84224	0.766406	3.25837e-05	C3orf80	2.01777	1.49631	0.646592	CWC15	7.95968	0.624793	9.32282e-14	IGHA1	6.603	0.669459	1.3363e-09	DANCR	3.62574	0.59474	0.00723935	SDF2L1	3.96412	0.724093	0.00245955	TXNDC17
323	RP4-765C7.2	6.35025	1.09739	8.6261e-09	C12orf75	4.08175	0.949569	0.00115943	ANP32B	9.59135	0.545733	3.7074e-20	NKTR	5.05342	0.859318	1.57511e-05	CLTC	3.76794	0.805163	0.00226713	EIF3K	11.1157	0.53467	4.52733e-27	MATR3	4.82949	0.555585	3.45655e-05	STX16	2.01481	0.554999	0.649392	TRAPPC1	7.95499	0.479681	9.6572e-14	CTC-425F1.4	6.59951	2.58182	1.36426e-09	HSPD1	3.60465	0.319641	0.00779433	CCL23	3.96167	1.17212	0.00248081	EIF4G2
324	C4orf3	6.33157	0.297936	9.70667e-09	IMP3	4.07852	0.493486	0.00117383	SNU13	9.5783	0.538515	4.19799e-20	FOXP1	5.04591	0.816196	1.63532e-05	GNLY	3.75317	0.911474	0.00238692	RPS3AP26	11.109	0.711715	4.86679e-27	TIA1	4.81373	0.715179	3.72665e-05	TSLP	2.01472	2.00261	0.649392	TMBIM4	7.94718	0.611624	1.02576e-13	CCT7	6.59591	0.752637	1.39479e-09	SOCS2	3.60056	1.08455	0.00790828	YBX3	3.94425	0.759337	0.00265935	PGAM1
325	GLO1	6.28365	0.62774	1.32016e-08	NUCKS1	4.07828	0.404344	0.00117383	C1orf43	9.56863	0.680195	4.59002e-20	UBE2I	5.04218	0.360533	1.66451e-05	G6PD	3.74984	0.881165	0.00241555	RGS18	11.0757	1.65115	7.04594e-27	MCFD2	4.80008	0.768733	3.96989e-05	SDPR	2.01245	1.81856	0.652446	MAGOH	7.93041	0.750102	1.16798e-13	CD320	6.55174	2.7793	1.87069e-09	ARHGDIA	3.59196	0.454067	0.00815362	ASRGL1	3.94349	1.35118	0.00266339	PGK1
326	C11orf31	6.27588	0.557159	1.38507e-08	C4orf3	4.07363	0.211408	0.00119594	EIF3H	9.56321	0.481762	4.82698e-20	CCT2	5.01824	0.360487	1.87912e-05	PRAM1	3.74944	0.668662	0.00241778	H2AFZ	10.9843	0.474252	1.94385e-26	IPO7	4.79033	1.19563	4.16241e-05	EIF3B	2.00908	0.77125	0.656633	NDUFC2	7.90751	0.442585	1.40039e-13	NDUFB11	6.53416	0.435032	2.09721e-09	RNASEH2B	3.58702	0.398929	0.00829944	UQCRQ	3.93943	0.201953	0.00270432	ATG3
327	NDUFB7	6.2623	0.375392	1.50823e-08	GCHFR	4.06074	1.6457	0.00125423	ERH	9.53891	0.541043	6.06422e-20	SQSTM1	5.00226	0.559642	2.03813e-05	COL1A1	3.74896	8.81582	0.00242073	AC007969.5	10.9683	0.766506	2.31017e-26	MCL1	4.77982	0.667617	4.38063e-05	DHRS9	2.00586	1.17744	0.659837	PSMB3	7.90049	0.457946	1.47759e-13	SUMO1	6.50097	0.743065	2.60779e-09	TALDO1	3.55922	0.155694	0.00919516	CXCR4	3.92757	0.446958	0.00283186	PFKP
328	DUT	6.25758	0.304251	1.55055e-08	PPP2CA	4.05744	0.526718	0.00127043	IP6K2	9.53652	1.05197	6.19279e-20	SATB1	4.99171	0.682922	2.14767e-05	NCOA7	3.70569	0.989892	0.00284868	EXOSC8	10.9592	1.01215	2.54982e-26	LBR	4.77328	0.66616	4.51973e-05	TAF1D	2.00132	0.254202	0.666098	SNU13	7.89334	0.507047	1.56074e-13	DNAJB9	6.49868	2.3954	2.64352e-09	TUBB4B	3.55031	0.61635	0.00947695	CENPW	3.92669	0.741886	0.00283748	GTSF1
329	PSMB3	6.25737	0.297306	1.55055e-08	EVL	4.05084	0.903696	0.0013035	GADD45GIP1	9.51605	0.632276	7.52652e-20	ACAP1	4.99146	0.661685	2.14767e-05	GSTO1	3.70006	0.230988	0.00291069	PIGP	10.95	1.48457	2.81419e-26	ZEB2	4.76385	0.898248	4.73045e-05	EREG	1.97985	0.831802	0.697117	ENY2	7.81099	0.504804	2.98622e-13	TMEM9	6.4963	1.58615	2.68127e-09	RPL7L1	3.54059	0.552683	0.00978447	CTSH	3.90606	2.10815	0.00307569	HNRNPF
330	CD44	6.24706	0.334296	1.65305e-08	MLLT11	4.04906	0.769576	0.00131176	RBM8A	9.47264	0.557602	1.13691e-19	WIPF1	4.98909	0.697999	2.17034e-05	AMPD3	3.67759	1.96047	0.00316021	C5orf56	10.9361	1.92992	3.27356e-26	TMEM245	4.7497	1.27414	5.04855e-05	LARP1	1.97897	0.512311	0.698064	FAU	7.75329	0.422134	4.70018e-13	UFD1L	6.48684	1.03679	2.85049e-09	CCT3	3.53779	0.443542	0.00987673	EIF4EBP2	3.89576	1.00986	0.0031937	CAPZA1
331	EPX	6.23554	1.68717	1.77592e-08	MYL12B	4.04472	0.0880095	0.00133459	MRPL43	9.4611	1.001	1.26699e-19	SMARCA4	4.97784	0.946485	2.29219e-05	CD68	3.6591	1.47982	0.00337899	DDT	10.9219	0.891312	3.82208e-26	RPL27	4.74721	0.247815	5.09223e-05	RNF187	1.97854	0.855026	0.698249	POLR2G	7.72	0.504092	6.09006e-13	TNFRSF4	6.479	3.31864	2.99275e-09	TCEAL4	3.52659	0.54547	0.0102666	NCOA4	3.86749	0.352069	0.00356426	MOB1A
332	RP11-371A22.1	6.22706	0.414896	1.87108e-08	PTGER2	4.03553	1.41689	0.00138442	CFL1	9.45791	0.469575	1.30355e-19	JTB	4.96928	0.349195	2.39137e-05	CFLAR	3.63776	0.725479	0.00364967	FLT3	10.8833	1.02489	5.82877e-26	DDX21	4.7469	0.730452	5.0937e-05	OAT	1.97271	0.712066	0.705327	EIF3M	7.71735	0.461135	6.20173e-13	PARK7	6.47381	0.430621	3.09253e-09	HOMER3	3.50832	0.990679	0.0108921	SEC23B	3.85913	1.17088	0.00368242	PECAM1
333	CARD19	6.22027	0.49957	1.94618e-08	TMIGD2	4.01485	1.23019	0.00150585	KRT10	9.45191	0.871326	1.37763e-19	TSPAN32	4.95918	0.801218	2.51467e-05	WIPF1	3.63571	0.63903	0.00367159	SOX4	10.8311	0.518079	1.02565e-25	SMG1	4.73117	1.35387	5.48595e-05	JUNB	1.96714	0.334022	0.71357	ARPC5	7.68761	0.465549	7.78724e-13	C1orf228	6.44804	0.567566	3.65479e-09	EIF3J	3.50024	0.571331	0.0111735	SPCS3	3.856	0.719489	0.00372385	SDHB
334	RPL7P1	6.19504	0.623714	2.2761e-08	RALA	4.00663	0.727602	0.00155526	OLA1	9.44848	0.977552	1.42048e-19	AKAP9	4.95808	0.734671	2.5244e-05	AC133644.2	3.63442	2.22995	0.00368515	NXT2	10.8101	2.02095	1.28762e-25	NKTR	4.72888	0.936376	5.54001e-05	PUM2	1.96092	0.657994	0.720373	LSM7	7.68376	0.444642	7.98514e-13	TUBA1A	6.39951	0.659123	4.97985e-09	SLC25A3	3.49873	0.265001	0.0112235	ANXA11	3.85545	0.633298	0.00372611	CAPZA2
335	EIF6	6.17088	0.413319	2.64744e-08	TRMT112	3.96854	0.183866	0.00181226	HOXA9	9.44711	1.0237	1.43629e-19	RPL10P16	4.91982	0.874235	3.06619e-05	POLR2L	3.6087	0.132081	0.00404899	CRIPT	10.7967	1.40053	1.47965e-25	MSL1	4.72692	1.32028	5.58672e-05	SRSF11	1.95724	0.203971	0.725986	HMGA1	7.68373	0.581076	7.98514e-13	PHB	6.39322	0.772575	5.18073e-09	STAG3L2	3.49521	0.881508	0.0113588	PILRA	3.84722	2.05279	0.0038412	KLF4
336	NDUFS3	6.16093	0.519905	2.80834e-08	SUMO2	3.96348	0.183577	0.00184652	C1QBP	9.41532	0.83415	1.93691e-19	JARID2	4.90884	1.13336	3.23717e-05	RCOR1	3.60845	1.40944	0.00405017	GPN3	10.7909	1.40928	1.57359e-25	AAK1	4.72559	0.68126	5.61647e-05	BSG	1.94312	0.179738	0.74537	TMEM167A	7.6765	0.879757	8.42706e-13	GTSF1	6.30326	1.05007	9.17924e-09	NDUFS7	3.48934	0.403171	0.0115976	HNRNPA3	3.84428	0.460567	0.00388049	SET
337	ARF1	6.14025	0.393379	3.18105e-08	TSPAN13	3.96136	1.26191	0.00186065	RPL13AP25	9.41358	0.629117	1.96522e-19	STAM	4.87427	1.28577	3.84521e-05	IER3	3.60194	2.0157	0.00414203	MRPL13	10.7328	0.930253	2.94497e-25	TSLP	4.7027	3.27263	6.25403e-05	HOXB6	1.94289	1.13771	0.74537	ATOX1	7.62762	0.552622	1.2262e-12	CNBP	6.30189	0.377375	9.246e-09	PHF14	3.4779	0.960171	0.0120604	RAB7A	3.84194	0.531012	0.00390586	LCP2
338	PRDX3	6.13769	0.32525	3.22636e-08	ARL2	3.95625	0.456209	0.00189857	TMEM173	9.39831	0.624564	2.26302e-19	ARGLU1	4.86904	0.487196	3.94142e-05	MBOAT2	3.58664	1.97193	0.00436696	ANAPC11	10.7102	0.623661	3.74355e-25	CDV3	4.6961	1.21829	6.45159e-05	HOXB2	1.93921	0.976428	0.750147	CACYBP	7.6272	0.599905	1.22704e-12	HIGD1A	6.2705	1.23309	1.12814e-08	HDAC2	3.47429	0.595477	0.0122092	CHMP2A	3.83847	0.400607	0.00394263	ANAPC11
339	H2AFY	6.12559	0.263252	3.46805e-08	KLHDC2	3.94305	0.776348	0.0020012	LARP7	9.30958	0.568412	5.1957e-19	RAC2	4.85618	0.301704	4.17686e-05	DDX17	3.58388	0.383276	0.00440765	RPS27	10.6804	0.192506	5.15342e-25	VPS13C	4.69271	1.18424	6.55151e-05	SSBP3	1.93602	0.773529	0.755178	MRPS36	7.5664	0.830617	1.95267e-12	NDUFB6	6.26916	0.44364	1.13608e-08	NAA10	3.45811	0.660859	0.0129357	PTPN6	3.82778	0.52279	0.00410465	AZIN1
340	CCT3	6.10597	0.43487	3.91469e-08	EGFL7	3.9333	0.631981	0.00207637	C7orf73	9.25569	0.567672	8.59923e-19	GDI2	4.83838	0.342962	4.5608e-05	ALAS1	3.58264	1.27039	0.00442583	NFU1	10.6536	1.4546	6.84647e-25	LENG8	4.69132	1.27832	6.58813e-05	HOXA10-AS	1.92437	1.00579	0.772487	CORO1A	7.5636	0.724615	1.99007e-12	SEC61G	6.24526	0.478878	1.318e-08	DPP7	3.4493	0.588566	0.0133019	DBNL	3.79938	0.749063	0.00458299	NCAM1
341	RAD23A	6.10426	0.648726	3.94176e-08	SH3BGRL	3.93186	0.188529	0.0020863	SSB	9.25026	0.580517	9.02994e-19	CLIC1	4.83635	0.242099	4.59655e-05	CHSY1	3.55908	1.39193	0.00481427	IER3IP1	10.6286	1.05026	8.93504e-25	RPL3P4	4.68305	0.253661	6.84318e-05	COL4A5	1.92058	1.90316	0.778385	BANF1	7.54593	0.485052	2.2736e-12	IFITM2	6.22521	0.247211	1.49581e-08	CPVL	3.42509	0.855176	0.0143927	HLA-DMA	3.79415	0.459759	0.00466908	VPS29
342	FARSA	6.09497	0.617044	4.16158e-08	ENO1	3.93042	0.0162635	0.00209623	ZCRB1	9.24939	0.586336	9.08532e-19	CYTL1	4.82988	0.454847	4.73512e-05	PCED1B-AS1	3.54859	1.17805	0.00500042	PFDN2	10.6193	0.836432	9.82818e-25	HMGA1	4.67521	0.436388	7.10142e-05	PRAM1	1.9069	0.435351	0.799018	RGS2	7.54013	1.58684	2.37117e-12	CLC	6.21592	0.531619	1.58459e-08	CYC1	3.40956	0.419582	0.0151666	FXYD5	3.79398	0.226477	0.00466908	AKR7A2
343	PAIP2	6.05819	0.345551	5.22417e-08	EDF1	3.90588	0.15642	0.00231513	HNRNPA1P48	9.23649	1.38468	1.02293e-18	GNB1	4.8219	0.676703	4.91146e-05	ITGAL	3.52667	1.65646	0.00541218	CTA-293F17.1	10.6158	3.43857	1.01848e-24	PCAT18	4.64285	1.22984	8.26997e-05	DDX17	1.9034	0.263297	0.802042	CENPW	7.53347	1.03617	2.48899e-12	NAALADL1	6.18649	2.58489	1.90156e-08	PUF60	3.40417	0.713181	0.0154508	PTP4A2	3.78936	0.74783	0.00473944	KLF2
344	NDUFAF3	6.05328	0.444969	5.37586e-08	TXN	3.90538	0.0148431	0.00231703	GPX4	9.20736	0.47263	1.33694e-18	PTPN6	4.81308	0.470943	5.1158e-05	FAR2	3.51332	1.4015	0.00566604	TIMM10	10.5919	1.39814	1.31327e-24	TTC17	4.64176	0.886659	8.30382e-05	MAN2A2	1.90281	0.570537	0.802569	ATP6V1G1	7.4652	0.401272	4.14821e-12	PSMD4	6.17614	0.67656	2.02727e-08	ARID5A	3.36741	1.20353	0.0175839	CAPZA1	3.78463	0.611214	0.00481792	NUDT5
345	PDHB	6.04685	0.614496	5.57334e-08	FAM32A	3.87852	0.385693	0.00257576	NLK	9.15959	2.56386	2.06712e-18	ITM2C	4.78966	0.421173	5.71124e-05	TMSB4XP4	3.50623	0.342106	0.00580808	GTF3A	10.5734	0.614217	1.59575e-24	ACTN4	4.63804	0.564577	8.44457e-05	PYGL	1.89914	0.406103	0.808192	FAM200B	7.44727	1.16414	4.7407e-12	PLIN3	6.16962	0.815575	2.10614e-08	MORF4L2	3.36358	0.482555	0.0178088	NINJ1	3.78345	1.61433	0.00483313	PLAC8
346	NDUFA11	6.04227	0.293186	5.72018e-08	FDPS	3.87739	0.423793	0.00258435	UXT	9.15096	0.467941	2.23038e-18	RP11-761N21.2	4.78512	0.396017	5.83208e-05	IL17RA	3.47317	1.15375	0.00653949	BET1	10.5215	1.88693	2.76153e-24	PTEN	4.6158	1.00738	9.33419e-05	SYTL1	1.89727	0.535781	0.810506	DAD1	7.40883	0.38177	6.32338e-12	MT2A	6.08552	0.736107	3.53984e-08	COMMD3	3.35946	0.368376	0.018014	EFHD2	3.78111	1.5464	0.00486363	HSPD1
347	C1QBP	6.04205	0.538086	5.72018e-08	SIVA1	3.87711	0.402724	0.00258435	LAMTOR1	9.1449	0.495602	2.35429e-18	RP11-543P15.1	4.77488	0.247708	6.11582e-05	OSCAR	3.46998	1.79686	0.00661339	PSMB7	10.5054	0.609973	3.26506e-24	SLC38A10	4.61427	1.49413	9.39196e-05	PDZD8	1.89204	0.984821	0.818129	AP2S1	7.40657	0.528265	6.41598e-12	SNRPC	6.07579	0.438368	3.75556e-08	PSMD3	3.35867	0.883258	0.0180238	GLIPR2	3.77853	0.91575	0.00490662	FAM96A
348	UBE2N	6.00868	0.506071	7.00472e-08	CAPG	3.86963	0.286193	0.00265843	CD47	9.13009	0.671432	2.69438e-18	UQCRC2	4.76414	0.397172	6.43977e-05	MFSD14B	3.44381	1.47807	0.00725561	KYNU	10.5053	2.13925	3.26506e-24	TRIM44	4.61391	0.979049	9.39709e-05	FUS	1.89194	0.221424	0.818129	MRPS33	7.35588	0.771144	9.36623e-12	TMEM147	6.0545	0.705962	4.28109e-08	LSM4	3.35611	0.466099	0.0181651	ACTN4	3.77287	0.511749	0.00500377	TMEM173
349	CNOT7	5.98377	0.545961	8.15052e-08	UPF3B	3.86578	0.706881	0.00269741	TOMM20	9.12308	0.847806	2.86906e-18	ILF3	4.73574	0.76549	7.37333e-05	ACSL1	3.42051	1.16838	0.00785194	CD200	10.4792	2.78786	4.2793e-24	PUM1	4.59227	1.23895	0.000103527	UHRF2	1.88818	0.494181	0.824587	SCP2	7.30851	0.608252	1.33061e-11	ST3GAL4	6.04275	1.497	4.5909e-08	COMMD7	3.35452	0.499237	0.0182335	LTA4H	3.75192	0.696332	0.0053745	MAMDC2
350	PEBP1	5.97676	0.262767	8.49306e-08	NDUFA8	3.85745	0.455265	0.00278086	ACSM3	9.12267	1.40671	2.8741e-18	IKZF2	4.73289	3.37731	7.46489e-05	KIAA0930	3.40316	0.991449	0.00834156	GUCY1A3	10.4625	2.22638	5.09546e-24	PXK	4.59148	0.955389	0.000103796	CDK5RAP3	1.8811	0.385797	0.835035	CMC1	7.27955	0.969959	1.64581e-11	LSM5	6.03824	0.422801	4.71406e-08	AC002454.1	3.34087	0.523693	0.0191105	BASP1	3.75137	1.50375	0.00537807	APLP2
351	FAM96B	5.91009	0.394228	1.26866e-07	NT5C	3.85143	0.602397	0.00284665	TRAPPC6A	9.06998	0.789504	4.64961e-18	GABPB1-AS1	4.72983	0.808059	7.56545e-05	PTP4A2	3.38432	0.6254	0.00886899	NGDN	10.4604	1.46784	5.19883e-24	GALNT1	4.58634	1.17393	0.000106131	NRG4	1.87933	1.45704	0.83664	ANP32A	7.25733	0.49095	1.93529e-11	DNAJB1	6.01148	1.23967	5.55385e-08	HNRNPR	3.33497	0.474231	0.0194659	NDUFA13	3.74023	0.376096	0.00561348	CX3CR1
352	PARK7	5.90568	0.277341	1.30065e-07	PDIA3	3.84035	0.298776	0.00297111	UQCRFS1	9.06123	0.600398	5.02842e-18	SRP9	4.72854	0.350204	7.60103e-05	IDI1	3.36198	0.598741	0.00957097	FMC1	10.3126	1.474	2.43319e-23	TM9SF3	4.55284	1.05993	0.000123943	MCM3	1.87412	0.50404	0.845557	MAGOHB	7.23498	0.971921	2.27657e-11	GCNT1	5.98703	1.82523	6.42702e-08	NUCKS1	3.32705	0.426174	0.0199466	ZEB2	3.71386	0.800897	0.00617583	IRF5
353	ACP1	5.90353	0.37971	1.31091e-07	ECI2	3.83724	0.762049	0.00300523	RNF5	9.03244	0.980014	6.53201e-18	AEBP1	4.72038	2.09139	7.8992e-05	TCEB2	3.33956	0.102811	0.0102766	TMEM258	10.3075	0.441248	2.56177e-23	HHEX	4.54363	0.552005	0.000129186	SUCNR1	1.87371	0.744058	0.845587	TSTD1	7.21845	0.769757	2.565e-11	MRPL27	5.97229	0.811804	7.02521e-08	GDI2	3.32038	0.334097	0.0203835	HSPA5	3.70492	0.316982	0.00637843	TMEM50A
354	PHPT1	5.90347	0.488342	1.31091e-07	PSMD8	3.83517	0.353054	0.00302703	AKR1C3	9.02314	0.777883	7.08373e-18	CSK	4.71943	1.0729	7.92201e-05	TAF10	3.33425	0.971108	0.0104489	IFI44	10.2711	2.29104	3.73015e-23	BMI1	4.51024	1.19386	0.00015041	DOCK8	1.85666	0.54319	0.873272	WDR83OS	7.21254	0.373337	2.67231e-11	RUVBL2	5.95005	1.0171	8.02536e-08	PHGDH	3.31671	1.64198	0.0206298	FBXL5	3.69538	0.878009	0.0066128	PTDSS1
355	HLA-DQB1	5.88914	0.87796	1.42717e-07	DDX46	3.82072	0.692362	0.00319851	PGLS	8.99719	0.979542	8.9578e-18	HNRNPF	4.71911	0.354462	7.92201e-05	PICALM	3.32639	0.893458	0.0107353	SERPINB1	10.242	0.471705	5.03084e-23	PIWIL4	4.49161	1.55419	0.000163622	PNISR	1.85168	0.200413	0.881264	RRM2	7.18198	1.4213	3.33524e-11	PET100	5.94242	0.531609	8.39567e-08	RBM17	3.27963	0.644044	0.0233368	BLVRA	3.69397	1.06353	0.00663963	SERPINB2
356	GSN	5.86656	0.720225	1.62967e-07	ANXA7	3.80596	0.439067	0.0033872	MAGOH	8.97812	0.713983	1.06344e-17	MAF1	4.71154	0.602837	8.20825e-05	FBXO9	3.32333	1.17562	0.0108402	SDHD	10.1934	1.19133	8.27458e-23	TIMP2	4.47049	1.1451	0.000180227	PLAGL1	1.8467	0.742221	0.887503	MRPL13	7.14597	0.637328	4.32718e-11	OTUB1	5.94178	0.793331	8.41581e-08	HMGB1	3.27913	0.121491	0.0233455	PARVG	3.67693	0.568291	0.00705656	RAD21
357	CORO1A	5.85848	0.486849	1.7047e-07	COPS3	3.7962	0.522961	0.00351906	AC090498.1	8.93322	1.14716	1.59441e-17	CCDC85B	4.699	0.854864	8.69946e-05	PIWIL4	3.32138	1.19529	0.0109099	UQCRQ	10.1458	0.428098	1.3438e-22	C3orf80	4.46862	2.39649	0.000181598	PGM1	1.84122	0.947671	0.892926	CNIH4	7.14216	0.835011	4.43827e-11	CISD2	5.92716	1.10084	9.18647e-08	CAMLG	3.27057	0.767601	0.0239837	LAMTOR2	3.67225	0.319338	0.00717212	NUP210
358	MRPL32	5.8268	0.583677	2.05441e-07	TCEA1	3.78127	0.588006	0.00372366	DSTN	8.92339	0.931327	1.73929e-17	PRRC2C	4.68443	0.895191	9.31109e-05	SRPK1	3.31987	1.15663	0.0109623	OAS1	10.1431	2.64545	1.37861e-22	GLRX5	4.46024	1.15663	0.000187975	C19orf43	1.83379	0.29264	0.905389	NDUFB11	7.14004	0.413446	4.49649e-11	RAB32	5.89624	0.763895	1.10179e-07	EIF2S3	3.25649	0.66363	0.0250095	TMPO	3.67202	0.716235	0.00717212	CMC1
359	VPS29	5.82513	0.298414	2.07133e-07	CKLF	3.77921	0.258533	0.0037478	RPL13P12	8.9209	0.501115	1.77547e-17	CD7	4.68394	1.09701	9.31781e-05	KIAA0319L	3.31014	1.28275	0.0113298	CHMP5	10.041	1.24042	3.87649e-22	LINC00926	4.45293	1.53696	0.000193826	RCSD1	1.80898	0.36951	0.945007	MTCO1P12	7.09709	0.675855	6.12514e-11	LAMTOR4	5.89548	0.517234	1.10526e-07	PLIN3	3.23555	0.488241	0.0267997	TLN1	3.66613	0.796088	0.0073175	RPL8
360	RBM39	5.81086	0.335194	2.25187e-07	NREP	3.77907	0.3423	0.0037478	COMT	8.89623	0.740608	2.2118e-17	BCAT1	4.64925	1.34895	0.000109761	UQCR11	3.29199	0.0705979	0.0120285	CYTL1	10.0346	0.962774	4.12869e-22	MYH9	4.44443	0.67456	0.000200962	CCNA1	1.80478	0.77018	0.951883	ERP29	7.06651	0.458788	7.6197e-11	YIF1A	5.88743	1.14367	1.15874e-07	MAGED1	3.23012	1.40965	0.0272234	ATP6AP2	3.66575	0.420724	0.0073175	PSEN1
361	TMEM11	5.80667	0.640331	2.30473e-07	SCAMP2	3.75717	0.544951	0.0040775	FKBP3	8.8961	0.628934	2.2118e-17	CCT8	4.64315	0.328229	0.000112685	UBA52	3.26997	-0.0512717	0.0129118	RAMP1	10.0323	2.1943	4.2199e-22	TMBIM6	4.44219	0.209962	0.000202832	VPS13C	1.79723	0.625053	0.962665	NDUFA13	7.04469	0.53349	8.86489e-11	SRA1	5.88002	1.32796	1.20825e-07	PSMD8	3.21646	0.386183	0.0284282	PNP	3.66434	0.837479	0.00733637	EIF3M
362	TUFM	5.78492	0.40216	2.61894e-07	SEPHS2	3.74627	0.706908	0.00424292	UBE2D2	8.88974	0.606305	2.33766e-17	MCM7	4.59891	0.455117	0.000139013	LASP1	3.24835	0.854502	0.0138843	POLR1D	10.0246	0.746504	4.55202e-22	HSP90AA1	4.41545	0.188611	0.000228822	TIA1	1.79249	0.370007	0.970127	SAMHD1	7.04447	1.1473	8.86489e-11	DNAJB11	5.86628	1.39672	1.31075e-07	FKBP3	3.20731	0.393884	0.0293168	HEBP2	3.66001	1.24252	0.00745024	EIF4A2
363	MTND2P28	5.75882	1.75155	3.0522e-07	CALCOCO2	3.74215	0.376794	0.00429783	TPD52	8.85064	3.27686	3.29596e-17	GNAQ	4.59814	0.704545	0.000139299	REEP5	3.24027	0.613421	0.0142072	RPS13	9.96987	0.510495	7.89645e-22	FOSL2	4.4123	1.47581	0.00023165	MATR3	1.78999	0.28965	0.974171	NEAT1	7.04398	0.49675	8.87473e-11	SSR2	5.8658	0.47688	1.31263e-07	BNIP3L	3.19776	0.592871	0.0302381	CSF3R	3.65338	0.340652	0.00763423	EIF1
364	IFI6	5.75723	0.603502	3.07555e-07	GMFG	3.7287	-0.0161803	0.00451261	ANAPC16	8.82306	0.457178	4.21068e-17	TMED3	4.58853	0.615382	0.000145629	LDHA	3.23439	0.216387	0.0144773	IFNGR1	9.91876	1.42649	1.3168e-21	MAT2A	4.40672	0.719322	0.000236886	TSPAN3	1.78342	0.29619	0.983916	AC007969.5	7.03808	0.506579	9.23682e-11	COX5B	5.84352	0.259491	1.49877e-07	C10orf11	3.19111	1.00944	0.0308421	SERPINB6	3.64997	0.736463	0.00772484	UBA1
365	TMEM14B	5.74994	0.501152	3.20542e-07	TXN2	3.72274	0.396223	0.00460428	RABAC1	8.81594	0.697352	4.47829e-17	ELOVL5	4.58302	0.790734	0.000149278	PDXK	3.21618	2.14399	0.0153642	OARD1	9.8789	1.42042	1.95394e-21	GATAD1	4.40381	1.48703	0.000239547	NUDT3	1.76425	0.432088	1	TK1	7.0338	1.09256	9.50203e-11	HBD	5.82671	0.291457	1.65288e-07	IP6K2	3.17832	0.617955	0.0321659	GPI	3.6475	0.549481	0.00778807	SERPINB8
366	CMTM7	5.74111	0.642796	3.37113e-07	CNOT2	3.71943	0.458736	0.0046596	SOD2	8.80471	1.03032	4.94127e-17	2019-09-09	4.56848	1.09858	0.000159494	NLRC4	3.21202	2.94495	0.0155696	TMEM256	9.87151	0.979813	2.09948e-21	ADAMTS1	4.39946	2.70154	0.000243849	CERS2	1.76175	0.598534	1	HMGN2	7.03134	0.678083	9.64856e-11	CALM2	5.78395	0.12852	2.12412e-07	PGLS	3.16896	0.620376	0.0331279	ATP6V0B	3.62993	0.290936	0.00830125	SEC11A
367	MRPL21	5.72973	0.425328	3.59873e-07	MAP1LC3B	3.717	0.442434	0.00468825	UFC1	8.76928	0.498926	6.74674e-17	MIF	4.56055	0.275836	0.00016537	NFAM1	3.20582	2.42076	0.0158715	2019-09-15	9.8313	0.669197	3.12675e-21	XAF1	4.39772	1.25492	0.000245265	SLC2A5	1.76146	0.798497	1	CLEC12A	7.01719	0.716256	1.06521e-10	SSU72	5.78047	0.776138	2.16538e-07	UBE2E3	3.16882	0.626683	0.0331279	IGFBP7	3.61834	0.274434	0.00866927	CSDE1
368	XRCC6	5.72769	0.411236	3.63582e-07	ACADVL	3.71646	0.46785	0.0046927	COX7A2L	8.76343	0.519586	7.0934e-17	KMT2E	4.53012	0.721584	0.000189851	HIF1A	3.20425	1.12701	0.0159395	RPS11	9.82297	0.482204	3.38343e-21	RNU5F-1	4.3805	2.01465	0.000264875	RPL35	1.76115	-0.0119999	1	RP11-497G19.2	7.01463	1.56801	1.08241e-10	CD58	5.75222	1.08079	2.55285e-07	CLTA	3.16701	0.349875	0.0332985	GCA	3.61245	0.435727	0.00885549	PCNA
369	RUFY1	5.71474	1.74087	3.91688e-07	UBE2D2	3.70858	0.337345	0.00483009	ANXA1	8.74411	0.434072	8.38668e-17	BTF3	4.52471	0.180775	0.000194453	LTB4R	3.17885	1.65957	0.0172928	CCDC59	9.77938	1.48944	5.18976e-21	SRSF7	4.36779	0.260912	0.000279514	HAL	1.75766	0.923776	1	COPS9	7.01032	0.457298	1.1136e-10	FAM136A	5.74915	0.987165	2.59593e-07	TAF7	3.15529	0.468042	0.0345915	KIAA0101	3.61086	0.392919	0.00889711	NCKAP1L
370	LAPTM5	5.70161	0.237037	4.22328e-07	RPL31	3.69205	0.113439	0.00513723	RHOA	8.73366	0.438767	9.16567e-17	PKN1	4.52233	1.12912	0.000196021	TMEM170B	3.17737	1.92008	0.0173508	CCDC18-AS1	9.76119	1.409	6.19892e-21	SERTAD2	4.36217	1.52766	0.000286485	FOXC1	1.7546	0.753104	1	SH3BGRL	7.00892	0.39211	1.12222e-10	MEA1	5.73331	0.772357	2.84265e-07	YARS	3.12241	0.782941	0.0384913	ACTN1	3.59535	0.691785	0.00940335	CALM2
371	TSPAN4	5.69623	1.31586	4.35101e-07	VAMP2	3.69117	0.428725	0.00514311	TCEAL9	8.72713	1.61801	9.69218e-17	CD151	4.52153	0.778137	0.000196455	VASP	3.17192	1.00712	0.0176383	SNRPD3	9.74157	0.658006	7.50652e-21	KPNB1	4.34884	0.617483	0.000303835	CRLS1	1.7488	0.849528	1	PSMA5	6.99822	0.68882	1.20851e-10	ADRM1	5.73329	0.802827	2.84265e-07	ANAPC16	3.12156	0.226459	0.0385248	SET	3.59306	0.400942	0.00947233	EIF4A3
372	CYB5R3	5.69353	0.804395	4.41257e-07	HAGHL	3.66736	1.095	0.00559492	TRIM16	8.72359	3.62792	9.98167e-17	MATR3	4.5172	0.43481	0.000200194	TGOLN2	3.16661	0.489807	0.0179341	PYCARD	9.71419	0.614374	9.78759e-21	PARP8	4.3488	1.03419	0.000303835	CCNI	1.74813	0.141497	1	SRSF3	6.98675	0.377474	1.30537e-10	TMEM59	5.71211	0.317508	3.20638e-07	RCN2	3.10625	0.678734	0.0404411	MAT2A	3.59093	0.660398	0.00953453	CD163
373	STARD3NL	5.67413	0.673052	4.93419e-07	TSPAN32	3.6645	0.7092	0.00564481	RPL6P27	8.71053	0.652763	1.11811e-16	SKAP2	4.51676	0.528204	0.000200288	ATP8A1	3.15146	2.16246	0.0188347	TIMM8B	9.63605	0.607791	2.08563e-20	IGHG2	4.34696	0.981789	0.000305718	PRRC2B	1.74695	0.809779	1	PSMB8	6.96815	0.553485	1.48324e-10	SPATC1L	5.69088	2.11323	3.616e-07	FSCN1	3.09157	1.36996	0.0423597	SH3KBP1	3.58781	0.865182	0.00962341	RPL39P3
374	ATP5O	5.6684	0.227331	5.08397e-07	TRAPPC6A	3.60527	0.448253	0.00700708	HSPD1	8.69165	0.483181	1.31567e-16	HNRNPA1P48	4.51192	0.8659	0.000204263	MGAM	3.14891	2.59315	0.0189669	GLUL	9.61761	0.615382	2.48622e-20	CLK2	4.34399	1.47849	0.000309541	RANBP1	1.7462	0.200875	1	RPS3AP6	6.95666	0.64005	1.60189e-10	COX17	5.67627	0.48687	3.93301e-07	EIF6	3.08995	0.36935	0.0425456	SNRNP25	3.58406	0.850885	0.00974878	ZBTB44
375	ZNF22	5.63932	0.453186	5.98827e-07	NDUFB6	3.60234	0.199276	0.00707849	TMEM50A	8.69	0.580007	1.33244e-16	AES	4.5104	0.607739	0.000205402	BNIP2	3.13458	0.429919	0.0198838	EIF1B	9.60836	0.80083	2.70999e-20	GNB1	4.33846	0.74872	0.00031638	TMEM245	1.74135	0.662658	1	LDHA	6.93044	0.418101	1.92437e-10	EEF1D	5.64455	0.236791	4.71813e-07	SNRPA	3.08578	0.682564	0.0431013	HIGD2A	3.5745	0.303002	0.0100829	MTCO1P12
376	SCCPDH	5.62169	0.415945	6.59994e-07	TPSAB1	3.58535	0.905503	0.0075137	IMPDH2	8.65915	0.571337	1.73779e-16	DDX17	4.50824	0.394366	0.000207173	CDKN2D	3.12543	1.38132	0.0204298	EIF3M	9.57756	0.560393	3.63949e-20	METAP2	4.32096	0.524857	0.000341423	SLC2A4RG	1.74075	1.05847	1	ST18	6.91863	3.52896	2.08699e-10	MLLT11	5.63953	1.23304	4.85085e-07	ANKRD28	3.08513	0.729352	0.0431501	CLTC	3.56724	0.843978	0.0103514	XPO1
377	ASH2L	5.61582	0.852681	6.81614e-07	SNRPC	3.58296	0.201845	0.0075743	NDUFS6	8.58953	0.509025	3.18704e-16	PCBP2	4.50653	0.293201	0.000208519	MICAL1	3.12353	1.58537	0.0205389	HCLS1	9.57674	0.817218	3.66193e-20	RNF44	4.31215	0.815326	0.000354927	KIT	1.73354	0.708463	1	NDUFS4	6.88618	0.562365	2.61676e-10	UBE2D3	5.58718	0.407598	6.55613e-07	MRPL28	3.07478	0.70216	0.0444401	CREG1	3.56499	0.475297	0.0104255	DNAJC15
378	HSP90AB1	5.60295	0.219493	7.31686e-07	UROD	3.5772	0.375358	0.00770884	EREG	8.58814	1.87126	3.21973e-16	CTB-63M22.1	4.50195	0.548448	0.000212399	CPNE2	3.11385	1.83621	0.0212002	BAALC	9.55683	2.0152	4.42319e-20	TKT	4.3082	0.386775	0.000360919	RPS19	1.7325	0.0389235	1	MRPS6	6.88575	0.775231	2.61881e-10	TEKT2	5.5847	5.92067	6.63156e-07	LINC01420	3.06762	0.374777	0.0454228	TPM3	3.55653	0.316364	0.0107514	MRPL13
379	CWC15	5.57026	0.359268	8.8008e-07	HHEX	3.57623	0.42093	0.00772876	SLC25A29	8.56796	1.49081	3.83029e-16	KCNAB2	4.50135	0.614912	0.00021266	ARHGAP9	3.11254	0.817565	0.02127	RPS15AP1	9.54706	1.4391	4.85184e-20	NCL	4.30247	0.314718	0.000369986	SLC38A10	1.73057	0.786801	1	MRPL18	6.88506	0.603183	2.6254e-10	CARD19	5.57985	0.718676	6.80934e-07	RAC1	3.044	0.330616	0.0487865	DMXL2	3.54281	1.24934	0.0112942	VDAC3
380	PSMB7	5.56958	0.275223	8.8199e-07	CNBP	3.57453	0.153242	0.00777045	LINC00493	8.55903	0.515388	4.13124e-16	PA2G4	4.49978	0.327154	0.0002139	TAPBP	3.09885	0.882003	0.0222017	SREK1IP1	9.51689	1.05378	6.47631e-20	RPS6	4.29647	0.140431	0.0003793	TXLNGY	1.72704	0.624113	1	RPS27A	6.88065	0.284254	2.70184e-10	TIMM23	5.57726	1.05502	6.90195e-07	DYNLRB1	3.04314	0.291428	0.0488749	CLEC5A	3.54135	1.7212	0.0113409	RNF24
381	RP11-543P15.1	5.56481	0.238094	9.04908e-07	TUBA1A	3.55389	0.316621	0.00837891	OAZ2	8.55387	0.938868	4.31239e-16	UBE2J1	4.49639	0.588432	0.000216994	SCD	3.09737	3.45621	0.0222869	ADGRV1	9.51218	8.53384	6.76417e-20	P2RY8	4.29149	1.14579	0.000387483	RPL9P9	1.72639	0.0349671	1	PSMB2	6.85127	0.507047	3.31194e-10	TMEM50B	5.57691	1.43514	6.90593e-07	GAS5	3.03338	0.0665808	0.0503269	ARPC3	3.53978	0.160577	0.0113925	ELF1
382	HLA-DMB	5.55973	0.964003	9.30063e-07	DNAJB6	3.54843	0.476194	0.00853557	CREG1	8.55008	0.704835	4.44851e-16	FSCN1	4.495	1.38448	0.000218078	TYMP	3.09626	0.980871	0.0223454	IMMP1L	9.50944	1.4037	6.93269e-20	HP1BP3	4.28989	0.5952	0.000389858	BLOC1S4	1.72611	0.962773	1	SF3B5	6.84486	0.4056	3.45578e-10	CYB5A	5.5704	1.31038	7.1487e-07	PTP4A1	3.01402	0.791451	0.0533739	FAM105A	3.53372	1.73447	0.0116401	PILRA
383	HDDC2	5.55926	0.752938	9.30931e-07	HDAC2	3.54188	0.484541	0.00873116	RP11-864N7.2	8.51361	0.627667	6.07543e-16	SLC9A3R1	4.48784	0.640136	0.000225179	PFKFB3	3.09426	2.26336	0.0224835	TXNIP	9.50893	0.657618	6.95377e-20	PHF10	4.26771	1.55366	0.000429308	MZT2B	1.72384	0.266282	1	LAMTOR2	6.83355	0.461342	3.73132e-10	HENMT1	5.56593	1.43072	7.31404e-07	PQBP1	3.01254	0.566962	0.0535244	RUNX2	3.52727	1.57211	0.0118787	LINC00926
384	ERH	5.537	0.30271	1.05553e-06	ACAA2	3.52985	0.632598	0.00909776	RP11-299P2.2	8.50698	6.11428	6.42123e-16	SERBP1	4.48573	0.326611	0.000227067	FES	3.08747	0.567608	0.0229385	ARHGEF6	9.50412	1.5934	7.26954e-20	DUSP1	4.26144	0.334344	0.000441058	ERAP2	1.71996	0.642008	1	SAP18	6.82942	0.374491	3.83162e-10	ANAPC13	5.53769	0.757258	8.52492e-07	HRH2	3.0072	0.842554	0.0544173	NDFIP1	3.52723	0.719617	0.0118787	HCK
385	LSP1	5.51588	0.4359	1.1884e-06	GMPR	3.5278	2.42077	0.00915113	SOCS2-AS1	8.50459	4.25251	6.54335e-16	PLXND1	4.47515	1.06067	0.000238235	TCTEX1D1	3.06497	1.4297	0.0245687	RPL13AP25	9.47232	0.759217	9.82654e-20	STT3B	4.25719	0.721866	0.000448534	MSH6	1.71951	1.03643	1	H2AFY	6.82344	0.372354	3.97677e-10	COMT	5.5316	0.75085	8.81384e-07	ACADVL	2.98755	0.496267	0.057803	F13A1	3.51827	0.806641	0.0122695	LINC00998
386	CCDC12	5.50755	0.511067	1.24393e-06	WDR1	3.52528	0.470977	0.00921593	NT5C	8.40832	0.917931	1.48801e-15	TKT	4.45539	0.331965	0.00026086	CAMKK2	3.06307	1.22085	0.0247116	CHMP2A	9.4387	0.763466	1.35269e-19	AHCYL1	4.25575	1.12504	0.000450943	RPL8	1.71734	-0.0556749	1	RPS23P8	6.80882	0.729622	4.3926e-10	MRPL36	5.51616	0.791656	9.59777e-07	FAAP20	2.97229	0.816295	0.0605062	LAT2	3.50674	0.380556	0.0127776	MORF4L1
387	PSMB5	5.50658	0.443143	1.24861e-06	PPP1R18	3.52463	0.456434	0.0092284	H3F3A	8.37942	1.29051	1.8995e-15	HPGDS	4.44839	0.406653	0.000269094	TTN-AS1	3.03892	2.08818	0.0265569	AK6	9.422	0.910196	1.58058e-19	HNRNPUL1	4.25209	0.617146	0.000456405	ABHD3	1.71539	1.01946	1	IQGAP1	6.8007	1.07209	4.6373e-10	JUN	5.51072	1.41643	9.88515e-07	HNRNPU	2.96871	0.336185	0.0610907	PPP1CC	3.5061	0.606261	0.0127903	RBMS1
388	NUDC	5.49569	0.388778	1.32593e-06	TRDC	3.51847	1.99563	0.00941476	CDK4	8.36168	0.714417	2.20419e-15	CAPRIN1	4.44766	0.662638	0.000269582	CYFIP2	3.02876	1.40333	0.0273897	SNRPF	9.40753	0.566128	1.81068e-19	CD302	4.24475	0.789538	0.000470589	FNBP1	1.71427	0.525017	1	CPVL	6.79109	1.19984	4.94593e-10	MRPS18C	5.50026	0.446506	1.04468e-06	SH3BGRL3	2.95226	0.0727989	0.0641796	FAM120A	3.4848	1.10487	0.0137948	CLTC
389	THYN1	5.48366	0.42018	1.41696e-06	NME4	3.51192	0.4394	0.0096289	HIST2H2BE	8.32765	1.41209	2.92408e-15	WASF2	4.44093	0.44312	0.000277293	ALDH3B1	3.01978	1.09479	0.0281048	SATB1	9.38744	1.24696	2.18763e-19	LGALS8	4.2352	0.924292	0.000488942	YY1	1.70701	0.477344	1	SS18L2	6.7858	0.933771	5.1194e-10	ILF2	5.49318	0.498482	1.08445e-06	DENR	2.9461	0.570963	0.0652054	SUMO3	3.47544	0.40893	0.0142446	MIDN
390	ECHS1	5.47176	0.416785	1.51293e-06	CLECL1	3.50903	1.0309	0.00971559	NSA2	8.29297	0.738445	3.90962e-15	PNISR	4.4374	0.308677	0.000281451	ERO1A	3.01098	1.61329	0.0289003	SUMO2	9.30448	0.489004	4.77434e-19	CLTC	4.21713	0.895149	0.000528113	SLC25A36	1.69431	0.528901	1	HLA-DQB1	6.76789	1.19065	5.76912e-10	CCDC124	5.47476	1.04685	1.2019e-06	SRSF7	2.93857	0.214455	0.0666089	NDUFA2	3.47126	0.313019	0.0144286	GPX1
391	PLD4	5.46406	1.47089	1.57743e-06	SPSB3	3.50896	0.724247	0.00971559	KRT8	8.28599	2.21328	4.13859e-15	TEX30	4.4345	0.614269	0.000284825	FAM200B	3.00115	0.567431	0.0297671	NDUFB5	9.29534	0.816793	5.19376e-19	BASP1	4.21014	1.55249	0.00054413	LENG8	1.68549	0.638146	1	NDUFB7	6.72018	0.477542	7.96004e-10	STT3A	5.45852	1.50073	1.31353e-06	ING4	2.93749	0.577462	0.0667744	ARHGDIA	3.4674	0.410277	0.0146172	KLF6
392	C1QTNF4	5.45548	1.26672	1.65269e-06	HNRNPF	3.50857	0.288972	0.00971935	HIGD2A	8.28504	0.464108	4.1645e-15	TBC1D10C	4.42718	1.01426	0.000294199	TRMT1	2.97462	0.562037	0.0322877	LINC00116	9.26815	1.16826	6.69268e-19	KDM5B	4.2043	1.3163	0.000556586	MINPP1	1.67838	0.827672	1	HNRNPA3	6.69115	0.58204	9.66861e-10	TMEM160	5.4541	0.804456	1.3448e-06	ITPA	2.93271	0.573157	0.0675503	TNFAIP8	3.46107	0.683025	0.0149448	MEF2D
393	TSC22D1	5.45101	0.492292	1.69199e-06	CDKN2A	3.50319	1.40894	0.00990742	RBM17	8.28326	0.918599	4.2198e-15	RP11-632C17__A.1	4.42405	0.701483	0.000297584	IGLL5	2.97329	2.38163	0.0323931	RPL18	9.24337	0.485447	8.4248e-19	SLC25A37	4.20345	0.862639	0.000557888	FOSB	1.67795	0.28241	1	MTND1P23	6.68294	2.10482	1.01821e-09	HDC	5.44665	3.75786	1.3966e-06	CCS	2.91646	0.675611	0.0709435	TFDP1	3.4554	1.03316	0.0151917	SDCBP
394	GSTO1	5.44243	0.268519	1.76953e-06	NOL7	3.50188	0.409895	0.00994535	CCT8	8.27569	0.500379	4.4887e-15	NCKAP1L	4.4233	0.504797	0.000298165	ATP2A3	2.97214	0.808551	0.0324961	PSMA5	9.24285	0.924107	8.45053e-19	LINC01578	4.18731	1.17116	0.000598027	GATA2	1.67164	0.493764	1	DPY30	6.67427	0.564748	1.07789e-09	RANBP1	5.43068	0.550544	1.52543e-06	IFRD1	2.91337	1.10919	0.0715783	MBNL1	3.45529	0.625923	0.0151917	RNPEP
395	NUDCD2	5.43167	0.585934	1.87618e-06	ATP6AP1	3.48163	0.417424	0.0106827	COA4	8.24688	0.872842	5.70446e-15	FAM212A	4.41364	0.657377	0.000310833	CRISP3	2.97005	2.1463	0.0327001	PARK7	9.18601	0.509224	1.42783e-18	LYST	4.18321	0.80426	0.000606994	ZNF711	1.66937	1.32541	1	RHOA	6.63551	0.354491	1.39984e-09	NTPCR	5.39004	1.11136	1.90376e-06	RSBN1	2.89471	1.07654	0.0752953	FCGR1A	3.44925	1.5119	0.0154427	SPON2
396	SNHG15	5.4314	0.654659	1.87618e-06	MPST	3.47469	0.539654	0.0109394	NDUFS5	8.22685	0.412338	6.731e-15	EEF1B2P6	4.4104	1.07484	0.000315031	OGFRL1	2.95675	1.54154	0.034051	TMEM11	9.14855	1.18404	2.01042e-18	MTPN	4.16294	0.573646	0.000659321	CENPJ	1.66415	0.840937	1	C20orf27	6.62174	0.77199	1.53012e-09	PXDN	5.3838	3.3181	1.96827e-06	CCT4	2.88935	0.321464	0.0764401	PSEN1	3.44468	0.93384	0.0156416	TGM5
397	YIF1A	5.40953	0.70655	2.10623e-06	PRPF40A	3.47306	0.439106	0.0109944	ITPA	8.22664	0.897205	6.731e-15	PYCR2	4.40906	0.727183	0.000316514	RAB5B	2.9474	1.0669	0.0350595	C9orf43	9.08279	2.35214	3.67435e-18	CTSA	4.16191	0.334671	0.000661591	LAMP2	1.6605	0.213393	1	PKM	6.58286	0.405075	1.98056e-09	FARSA	5.37623	0.847699	2.05007e-06	RHPN1	2.88882	2.21681	0.0764928	LILRA2	3.43766	1.41807	0.0160089	CDKN2C
398	2019-09-07	5.40314	0.342866	2.17543e-06	PNISR	3.47078	0.266049	0.0110762	BANF1	8.21466	0.455603	7.41338e-15	TSPAN4	4.40755	1.13463	0.000318242	GZMA	2.94412	1.64917	0.0353941	CEACAM4	9.06608	2.13528	4.26865e-18	C1orf162	4.15627	0.335915	0.000677427	FOSL2	1.65941	0.798793	1	UBE2C	6.57143	1.39403	2.13415e-09	LAMTOR2	5.35922	0.464012	2.24725e-06	KARS	2.87589	0.441867	0.079325	PLD4	3.42903	1.40819	0.0165042	YWHAH
399	FAM32A	5.40283	0.3898	2.17565e-06	H2AFV	3.46113	0.195379	0.0114446	FAM19A2	8.21213	2.91988	7.55776e-15	TUBA1A	4.38909	0.344273	0.000344904	CAV1	2.93791	1.63337	0.0360514	SESN1	9.0056	2.28401	7.38334e-18	BCLAF1	4.15587	0.931975	0.000677901	ELAVL1	1.65694	0.466579	1	SERF2	6.5639	0.354715	2.24001e-09	SNX17	5.35918	0.929113	2.24725e-06	EIF3K	2.87408	0.163676	0.0796033	VKORC1	3.41604	0.573111	0.0172418	CLTA
400	ARPC3	5.39846	0.211563	2.22557e-06	RPIA	3.45807	0.761892	0.0115629	SON	8.15915	0.421163	1.16942e-14	H3F3A	4.38874	0.859106	0.000344938	SUSD3	2.93217	1.74742	0.036665	TMSB4XP4	8.9943	0.743529	8.16705e-18	SLC15A2	4.12782	1.78297	0.000758968	NFATC2IP	1.65281	0.658426	1	AC004453.8	6.52665	0.850185	2.85569e-09	HMGN2	5.34602	0.756805	2.41028e-06	DAD1	2.87112	0.136508	0.0801956	PAK1	3.41536	1.28732	0.0172613	SLC16A3
401	NDUFA12	5.38129	0.254401	2.44062e-06	TERF2IP	3.45617	0.635107	0.0116322	MCRIP1	8.15555	1.01958	1.20268e-14	SERPINB6	4.38397	0.63038	0.00035205	MBNL1	2.92309	0.490583	0.0375878	CDC123	8.99414	0.814924	8.16705e-18	CD46	4.12489	0.67156	0.000767902	MRPS26	1.65148	0.359303	1	RPS23	6.51361	0.312419	3.10195e-09	PLPP5	5.34229	1.2368	2.45393e-06	HMGN5	2.86853	1.35116	0.0807757	LMNB1	3.40813	1.00766	0.0176535	EIF2S2
402	SPCS2	5.37343	0.412371	2.54523e-06	CCDC18-AS1	3.42715	0.617227	0.0128542	APOL4	8.12435	4.25319	1.55353e-14	PLTP	4.37811	1.22252	0.000361111	TMEM141	2.89369	0.814234	0.0410269	APOBEC3C	8.97277	0.883876	9.86809e-18	HOXB6	4.11811	1.74149	0.000788401	CCNL2	1.64427	0.535398	1	POLR2K	6.50823	0.591121	3.20835e-09	MMP2	5.34229	2.45801	2.45393e-06	EIF3G	2.86189	0.394509	0.0823278	SELPLG	3.40414	0.718509	0.0178894	RGS10
403	TCEAL4	5.36643	0.487104	2.64162e-06	MAGED2	3.4262	0.701354	0.0128855	CISH	8.02184	2.41289	3.57959e-14	LAMTOR1	4.37473	0.270854	0.000366201	SLC4A1	2.87862	1.20309	0.0427162	RP11-126K1.6	8.95191	1.66024	1.18836e-17	TAF7	4.10358	0.493366	0.00083358	DAZAP1	1.63729	0.490056	1	SKP1	6.50736	0.345157	3.22018e-09	RGCC	5.33319	1.54958	2.57327e-06	RPL13AP5	2.85893	0.467883	0.0830178	UQCC2	3.40123	0.567192	0.0180321	LRPAP1
404	UBL5	5.36509	0.217663	2.65693e-06	CD300A	3.42003	0.938622	0.0131537	MPST	8.00162	0.89392	4.21217e-14	ELMO1	4.36622	1.19397	0.000380176	HBE1	2.87748	6.08072	0.0428478	LYPLAL1	8.94887	1.82279	1.21942e-17	FUBP1	4.09768	0.842042	0.000853344	TKT	1.63228	0.205175	1	SCPEP1	6.48172	1.14284	3.80994e-09	MAD2L2	5.31671	1.47815	2.80995e-06	UPF3A	2.85362	0.69706	0.0841713	PSMB9	3.38652	0.38126	0.0189253	TCP1
405	TCEA1	5.36312	0.612267	2.68179e-06	TOX	3.41658	1.32692	0.0133075	TSC22D4	7.99215	1.14177	4.54119e-14	HNRNPH1	4.36434	0.364198	0.000382879	PSMB9	2.86613	0.306188	0.0442488	SERPING1	8.94547	1.66327	1.25539e-17	HOXA5	4.09457	2.08436	0.00086223	MORF4L2	1.62479	0.259225	1	RPS27	6.46988	0.151718	4.11232e-09	MGST3	5.314	0.566916	2.84838e-06	CSNK2B	2.85145	0.276197	0.0846659	NAGK	3.36183	0.71946	0.020674	ANXA6
406	HIGD2A	5.35775	0.289026	2.75819e-06	PSMB6	3.40879	0.197504	0.0136501	DYNLRB1	7.95429	0.460111	6.15899e-14	ARMC8	4.34943	0.92965	0.000408645	PTK2B	2.86321	0.629681	0.0445876	LYRM5	8.93178	1.41139	1.41615e-17	HOXB2	4.07281	1.47891	0.000941166	CSNK1E	1.6247	0.996777	1	2019-09-15	6.45072	0.438035	4.6478e-09	PAPOLA	5.29956	0.643928	3.0708e-06	WASF1	2.83468	1.46403	0.0887226	CD53	3.35654	0.298387	0.0210455	MTPN
407	COMMD9	5.35614	0.599253	2.77824e-06	B3GNT2	3.39073	0.919947	0.0145063	RBM3	7.95146	0.449321	6.29044e-14	TRBC1	4.33798	1.39807	0.000429876	LPCAT1	2.85792	1.81187	0.0453142	NDUFB11	8.92491	0.497017	1.50441e-17	PRPF4B	4.06071	0.812493	0.000988288	ZBTB44	1.617	0.497629	1	AC016739.2	6.42909	0.785484	5.34849e-09	ANKRD35	5.2976	4.53552	3.09992e-06	CYCS	2.82992	0.320496	0.0898779	LYN	3.34934	0.847001	0.0215139	CPPED1
408	CDCA7	5.34527	1.01574	2.93579e-06	SPAG7	3.38824	0.433399	0.0146236	TALDO1	7.93203	0.404392	7.34544e-14	NRROS	4.31377	1.3168	0.000478351	FAM46A	2.85376	0.383335	0.0458633	FAM162A	8.92309	1.18792	1.52676e-17	NOP56	4.05899	0.510885	0.00099461	NKTR	1.61675	0.451193	1	RPS14	6.42713	0.158938	5.40658e-09	CFP	5.2691	1.06957	3.60275e-06	ATF4	2.82929	0.400955	0.0899681	SRSF2	3.33703	0.283658	0.0224179	KIF22
409	CALM3	5.34174	0.356264	2.98884e-06	CDC37	3.38276	0.382519	0.0149029	AAK1	7.87212	0.811716	1.17994e-13	RPL7P1	4.29796	0.571173	0.000512242	PPP1R18	2.83394	0.412403	0.0484982	TIMM9	8.89904	1.09675	1.89341e-17	PDXDC1	4.05653	1.21605	0.00100313	FUBP1	1.61393	0.446301	1	MRPL36	6.41146	0.707894	5.98045e-09	RNF181	5.26601	0.420181	3.657e-06	RHBDD2	2.82624	1.26041	0.0906559	SQRDL	3.33682	0.975477	0.0224179	ADAMTS2
410	MRPL24	5.33418	0.427601	3.11089e-06	NHP2	3.38136	0.194643	0.0149635	ZNF22	7.86992	0.634256	1.19878e-13	KHDRBS1	4.29111	0.545355	0.000527508	PTPRC	2.82066	0.465282	0.0502865	RPL23AP2	8.8958	1.93954	1.94627e-17	SLC40A1	4.04287	0.698106	0.00106019	PHF10	1.61318	0.841942	1	FKBP3	6.39257	0.541253	6.74036e-09	NAXE	5.26148	0.932002	3.7406e-06	DDAH2	2.81635	0.524226	0.0931359	LILRB4	3.33415	2.17501	0.0226043	EIF3K
411	NDUFB6	5.33153	0.261055	3.15159e-06	ANGPT2	3.36319	3.857	0.0158853	TRMT112	7.86724	0.399748	1.22275e-13	RPS13P2	4.28996	0.569747	0.000529471	GNB1	2.81964	0.51537	0.0503925	TRMT112	8.83351	0.474258	3.39242e-17	PTPN7	4.03252	0.55949	0.00110358	SUZ12	1.60951	0.780963	1	ERP44	6.38982	0.834846	6.84824e-09	RBM39	5.20282	0.470477	5.11806e-06	LARP7	2.80466	0.283818	0.0960291	ARPC4	3.31897	0.60261	0.0238378	SLC25A37
412	RPL30	5.32232	0.169571	3.31011e-06	SMIM10L1	3.346	0.530103	0.0167994	RAB13	7.86335	1.00591	1.25922e-13	FAM117A	4.28438	1.00297	0.000540538	SIRPA	2.81648	1.65851	0.0508645	NDUFV2	8.79246	1.84747	4.85307e-17	MID1IP1	4.02937	0.814183	0.00111511	P2RY8	1.60571	0.599474	1	RP11-574K11.24	6.3841	1.08961	7.09463e-09	PCED1B-AS1	5.19906	1.74167	5.21582e-06	FADS1	2.78509	0.933242	0.101344	MS4A7	3.31006	1.19935	0.0244948	HSBP1
413	RPL15P3	5.31509	0.428395	3.43861e-06	NMT1	3.34502	0.565673	0.0168244	ST13	7.85239	0.448691	1.37198e-13	TOP2B	4.25734	0.570144	0.000608427	MAPK1	2.80893	0.830096	0.0519098	DPM1	8.76596	1.25683	6.11148e-17	ZNF655	4.01546	1.01709	0.00118063	NUSAP1	1.60368	0.52125	1	C1orf43	6.36325	0.526215	8.11151e-09	NDUFA9	5.19508	0.89734	5.32164e-06	VAT1	2.76775	0.580563	0.106393	FAR1	3.3099	1.35024	0.0244948	EZR
414	NT5C	5.3069	0.603681	3.59091e-06	MED28	3.33668	0.425812	0.0173197	RPL13AP5	7.84312	0.704358	1.47222e-13	SPI1	4.25639	0.48741	0.000610123	VAMP8	2.80385	0.00296405	0.0526247	RNASE6	8.75027	1.25512	7.00092e-17	TUBB	4.00174	0.192066	0.0012463	EGR1	1.59997	0.522625	1	UBE2T	6.33658	1.27464	9.6275e-09	SLC25A39	5.19168	1.1224	5.41287e-06	RP11-371A22.1	2.75105	0.33877	0.11124	HACD4	3.30826	0.575034	0.0246062	REEP6
415	MPLKIP	5.30348	0.520487	3.65302e-06	C5orf56	3.31833	0.791282	0.0183861	C20orf24	7.83098	0.952195	1.61625e-13	UBXN1	4.25374	0.444183	0.000616477	TRBC1	2.80099	1.07692	0.0530658	PDCD5	8.73706	0.626194	7.83718e-17	HOXA7	4.0009	1.11791	0.00124946	TPP2	1.59254	0.739827	1	EIF3K	6.3157	0.34278	1.0999e-08	TMCO1	5.18926	0.66423	5.47645e-06	DDX18	2.74011	0.304288	0.114582	PTBP1	3.30728	0.537696	0.0246598	ABCB10
416	MFNG	5.29977	0.667727	3.71611e-06	SMIM3	3.30451	0.44846	0.0192784	GNA15	7.783	0.84293	2.35277e-13	TLN1	4.25159	0.663598	0.000621523	IRAK3	2.78289	0.770105	0.0556266	SPAG7	8.68591	0.95789	1.22373e-16	SMCHD1	3.98312	1.52218	0.0013415	RP11-388P9.2	1.59056	1.60922	1	C7orf73	6.30202	0.462864	1.19907e-08	RPL34P18	5.1882	1.03028	5.50078e-06	ELOF1	2.72544	0.81203	0.119245	CBR1	3.30458	1.02378	0.0248662	VPS35
417	H1F0	5.29573	1.13475	3.79325e-06	UCA1	3.30344	3.94427	0.0193324	CCNB1IP1	7.7628	1.15089	2.75071e-13	C1QBP	4.24157	0.465127	0.000648028	PXN	2.77562	1.62461	0.0567983	RP11-25K19.1	8.64116	1.48543	1.80652e-16	GFI1	3.97772	1.89396	0.00137097	CLEC11A	1.57887	0.116473	1	BTF3	6.27703	0.394687	1.40282e-08	NDUFS7	5.14328	0.555838	6.93994e-06	BAG1	2.71749	0.67094	0.121807	RGS10	3.29482	0.970803	0.025713	HSPH1
418	CMC1	5.2797	0.595075	4.13134e-06	GTF3C5	3.28374	0.917099	0.020569	EIF3I	7.76101	0.493219	2.78525e-13	ESYT2	4.23699	0.689199	0.000659459	TSPAN14	2.77479	1.43536	0.0569135	SYF2	8.63731	0.737727	1.8625e-16	BEX3	3.97162	0.375877	0.00140376	HDGF	1.57317	0.404283	1	DNAJC15	6.26075	0.706076	1.55419e-08	C2orf82	5.14037	4.33693	7.03958e-06	RCN1	2.71272	1.0004	0.123119	GNS	3.28906	1.24576	0.0262103	GRK2
419	NCBP2-AS2	5.27952	0.624961	4.13134e-06	IP6K2	3.27531	0.516966	0.0211719	NUTF2	7.75676	0.562072	2.87522e-13	MFSD10	4.23447	0.456707	0.00066592	CYBA	2.77402	0.125992	0.0570192	ATP5F1	8.62706	0.484354	2.03372e-16	PAN3	3.96762	1.44514	0.00142614	RCC2	1.57101	0.725515	1	C14orf166	6.25171	0.392986	1.64028e-08	ZFAND2B	5.13824	1.20832	7.11044e-06	AHCY	2.70504	0.772224	0.125626	MGAT1	3.27279	0.817122	0.0276225	KIAA0930
420	SUB1	5.27016	0.214996	4.33373e-06	HEMGN	3.26799	1.15332	0.0216617	CCT4	7.72796	0.490971	3.60066e-13	MPST	4.23182	0.564481	0.000672849	DNAJC13	2.76863	1.40597	0.0578819	HIKESHI	8.62248	0.994488	2.11332e-16	MAP3K1	3.96464	1.59855	0.00144204	ENO1	1.56988	-0.0102649	1	TRMT1	6.2299	0.925576	1.88188e-08	NDUFB7	5.1182	0.498995	7.88895e-06	HSH2D	2.70481	0.381313	0.125626	ERLIN1	3.26036	0.758071	0.0287879	HNMT
421	SNRPB	5.26517	0.273274	4.43899e-06	AP2M1	3.26388	0.290511	0.0219568	RTF1	7.71102	0.570917	4.09893e-13	RNPS1	4.21747	0.448687	0.000715036	ITGAX	2.76442	1.76745	0.058543	RPF2	8.61669	1.18235	2.21595e-16	B4GALT5	3.95332	1.40839	0.00150526	ERGIC1	1.5676	0.508684	1	NDUFAB1	6.2193	0.40078	2.00949e-08	PSMC3	5.08735	0.721942	9.26225e-06	COPE	2.70392	0.231188	0.125846	CDC42EP3	3.25967	1.45824	0.028821	TMED10
422	GPN3	5.2534	0.609894	4.72487e-06	SEC62	3.25729	0.139095	0.0223832	TBCB	7.70571	0.431105	4.26598e-13	GRHPR	4.20709	0.473765	0.000746521	FSTL3	2.76336	2.90861	0.0586443	MNDA	8.60211	0.635991	2.5124e-16	DDX42	3.95285	1.26597	0.00150677	ATP2A3	1.56581	0.527738	1	MRPL20	6.21686	0.460164	2.03684e-08	SLC25A11	5.08482	0.997117	9.37451e-06	YWHAB	2.69055	0.117586	0.130166	SPCS1	3.25821	0.230094	0.0289317	PIK3AP1
423	STOML2	5.23991	0.420586	5.07563e-06	TSPAN4	3.25455	0.993769	0.0225553	HSD17B10	7.68247	0.814647	5.10774e-13	SPINT2	4.2039	0.79388	0.000754933	ARRB2	2.76267	0.386255	0.0587308	C5orf46	8.59651	8.11629	2.63379e-16	IPO5	3.94286	1.16493	0.00156945	MCM6	1.56266	0.622508	1	GPN3	6.16992	0.83231	2.73826e-08	NCOR1	5.07102	0.824591	1.00298e-05	POLD2	2.68583	0.613076	0.131658	FLII	3.25493	0.78578	0.0292302	CD163L1
424	CACYBP	5.23632	0.358396	5.16725e-06	PLIN3	3.24547	0.38708	0.0231263	TBCA	7.64497	0.434604	6.81858e-13	MAT2A	4.19998	0.581372	0.000767014	ZFP36	2.75983	0.444662	0.0591598	ARRB2	8.57926	0.921218	3.05526e-16	CCNL2	3.94162	0.939288	0.00157604	MFSD10	1.55874	0.291981	1	PRDX4	6.15306	0.921909	3.03994e-08	SAR1B	5.068	1.41128	1.01769e-05	HOXA10-AS	2.67973	1.30682	0.133958	C19orf38	3.2512	2.16186	0.0295534	COTL1
425	TSPAN13	5.22697	1.27585	5.41819e-06	FIP1L1	3.23542	0.768442	0.0238149	TAF1D	7.64161	0.519235	6.98736e-13	EIF4B	4.18785	0.640525	0.000806881	ABTB1	2.74554	1.04663	0.0615159	CKS2	8.5474	0.658863	4.01531e-16	PRAM1	3.93223	0.670404	0.00163412	IGSF10	1.55684	1.37034	1	IGSF6	6.15087	2.9298	3.07612e-08	C1QBP	5.06601	0.753221	1.02708e-05	GARS	2.66952	0.933259	0.137726	QSOX1	3.24325	0.946321	0.0303385	WARS
426	DKC1	5.22214	0.621926	5.54413e-06	C11orf31	3.2268	0.42138	0.0244245	RP11-620J15.3	7.63098	0.376436	7.56407e-13	VDAC1	4.18482	0.364	0.000816547	KLF2	2.74324	1.12999	0.0618223	LAMTOR5	8.52512	0.430395	4.8611e-16	PSMA3-AS1	3.92311	0.579432	0.00169399	ACTN1	1.5554	0.371584	1	SCNM1	6.12522	0.661654	3.60047e-08	YIF1B	5.05547	1.26486	1.08414e-05	SATB1	2.65609	0.548561	0.14243	HCK	3.22793	0.824565	0.0318074	ATP6V1B2
427	PSENEN	5.21834	0.480505	5.65036e-06	RBM39	3.21911	0.24384	0.0250647	ANXA4	7.62988	1.05766	7.61624e-13	FYB	4.17867	0.453701	0.000837726	NLRC5	2.74211	1.85383	0.0620038	RPS7P1	8.51742	0.896977	5.18717e-16	ABHD2	3.88803	1.22137	0.00194526	MAP3K1	1.55074	0.88024	1	ITM2C	6.06893	0.582377	5.08933e-08	RP11-480I12.5	5.03644	2.59893	1.19158e-05	HM13	2.64934	0.407456	0.145047	SLC44A1	3.21409	0.897128	0.0332962	RPN1
428	PRR13	5.21773	0.232046	5.66006e-06	MRPL1	3.21827	0.447384	0.0251142	UQCRC2	7.61876	0.530143	8.28811e-13	HNRNPDL	4.17623	0.247962	0.000844934	DNAJC5	2.73819	1.6337	0.0626833	ATP5H	8.51363	0.634967	5.35125e-16	GPR27	3.88636	2.07437	0.00195679	RPL18	1.55005	0.00156595	1	RPS20	6.04463	0.378205	5.89551e-08	ATP6AP1	5.03509	0.712582	1.19848e-05	PRRC2C	2.6482	0.747469	0.145276	GGH	3.21126	0.939326	0.0335827	KCNE5
429	SNAP23	5.20075	0.556787	6.17333e-06	ING4	3.21254	0.512457	0.0255833	DNAJC12	7.6146	2.07907	8.54603e-13	NOP56	4.17156	0.430028	0.000860628	CAB39	2.73769	1.10802	0.0627478	HMGN3	8.49462	0.418049	6.28381e-16	2019-03-01	3.87663	1.71474	0.00202885	ITM2B	1.54897	0.0700574	1	PSMG2	6.02337	0.608969	6.7119e-08	SURF4	5.03388	0.961847	1.20461e-05	MMP2	2.64786	1.56488	0.14529	IGSF6	3.20088	2.23718	0.0347725	MTCH2
430	APOBEC3C	5.19151	0.417761	6.47772e-06	HIST1H2AC	3.20581	0.566008	0.0261258	LEPROTL1	7.60978	0.656543	8.85609e-13	FAM26F	4.16951	0.647749	0.000865918	COL1A2	2.72233	8.03976	0.0654426	NDUFA5	8.44675	0.819046	9.46321e-16	HADHA	3.87608	0.47157	0.00203152	HNRNPK	1.54168	0.0415719	1	MTIF3	5.99285	0.530663	8.08576e-08	RPL7P1	5.0331	0.832444	1.20644e-05	HN1	2.64467	0.387648	0.146274	TNFRSF1B	3.19919	2.07512	0.0349325	TUBB
431	TNFSF13B	5.16902	0.320411	7.28519e-06	TSEN54	3.20269	1.24152	0.0263842	METTL26	7.60423	0.622976	9.2298e-13	SLC38A2	4.1627	0.396001	0.000890916	UBL3	2.71956	1.41169	0.0658607	RPL37A	8.40682	0.502087	1.32257e-15	RNF220	3.86958	0.823998	0.00207925	PPIP5K2	1.53605	0.605413	1	SUPT4H1	5.97565	0.399832	8.96899e-08	TRAPPC2L	5.02333	0.829158	1.26794e-05	OAZ2	2.63374	0.528002	0.150528	LIPA	3.1956	0.772887	0.0352394	MSLN
432	OTUB1	5.16524	0.440919	7.42262e-06	NUTF2	3.19906	0.331185	0.026693	ENSA	7.59702	0.460223	9.74289e-13	TSC22D4	4.15623	0.729034	0.000913925	FNDC3B	2.71955	0.639507	0.0658607	RAB11A	8.40035	0.907487	1.39322e-15	SRM	3.86949	0.963676	0.00207925	HNRNPM	1.53473	0.244853	1	CCDC53	5.96274	0.721259	9.68856e-08	SNRPG	4.98761	0.281801	1.52058e-05	C9orf142	2.63315	0.673715	0.150641	MAP1LC3A	3.19557	2.24436	0.0352394	RAB11FIP1
433	AC079250.1	5.14549	1.13073	8.23485e-06	MRPS34	3.19153	0.419391	0.0272929	AREG	7.58777	3.21735	1.04317e-12	GNB2	4.14383	0.657782	0.00096345	CORO2A	2.70626	2.63212	0.0683618	TMEM126B	8.38571	1.38921	1.57555e-15	TNFAIP8	3.8657	0.686501	0.0021098	SQSTM1	1.53135	0.304542	1	CD48	5.94201	1.75679	1.09544e-07	PSMD8	4.9842	0.55859	1.54575e-05	CCT2	2.62363	0.282563	0.154407	IL6R	3.18004	1.08154	0.0370767	MARCKS
434	UPF2	5.14486	0.352411	8.24979e-06	NT5C3A	3.1907	0.606131	0.0273454	NME3	7.52908	1.3839	1.63243e-12	HS6ST1	4.13398	2.03632	0.00100319	SEPSECS-AS1	2.7005	1.31881	0.0692668	ANAPC13	8.3766	0.875265	1.69977e-15	PSMB4	3.86355	0.493911	0.00212644	FARSA	1.51716	0.306724	1	NUDT1	5.92327	0.565783	1.22556e-07	IER3IP1	4.97229	0.689877	1.63974e-05	NOSIP	2.62103	0.430123	0.155154	PGAM1	3.17978	1.44791	0.0370767	IFI27L2
435	UQCRB	5.14358	0.202526	8.28073e-06	NCL	3.18784	0.222512	0.0275645	KTN1	7.5144	0.484358	1.82357e-12	DCAF7	4.13391	0.548677	0.00100319	LILRB2	2.69493	1.9223	0.0702237	CEBPZOS	8.35054	1.28435	2.11679e-15	WAC	3.85929	0.760661	0.00215974	SLC15A2	1.5151	0.951754	1	RBM8A	5.89892	0.400165	1.41536e-07	ARPC5	4.97177	0.388193	1.64213e-05	TERF2IP	2.61453	0.623719	0.157923	NUP214	3.17224	0.759014	0.0379568	RAP1A
436	TNFAIP8L2	5.14005	0.797361	8.42474e-06	UPF3A	3.18716	0.625993	0.027602	RANBP1	7.51354	0.471977	1.83267e-12	SNHG16	4.12848	0.832905	0.00102428	S1PR4	2.68614	0.891495	0.0718489	CMC1	8.3081	1.11356	3.02456e-15	TXNIP	3.85714	0.306422	0.00217676	MAP7	1.51283	0.848601	1	VSIG4	5.88936	3.97771	1.49684e-07	IGHG1	4.96511	0.585044	1.69322e-05	C19orf24	2.61394	0.614797	0.15799	ATP6V1F	3.1683	0.25497	0.038428	UQCRC1
437	ANXA7	5.12697	0.428299	9.0178e-06	LINC01420	3.17867	0.308465	0.0283415	BID	7.48673	0.627678	2.24155e-12	HNRNPM	4.12467	0.384043	0.00103991	FAR1	2.67744	1.03786	0.0735215	MAGOH	8.28202	0.813481	3.75504e-15	MACF1	3.84799	0.987245	0.00225113	RPL15	1.51129	0.0488255	1	SERPINB6	5.88851	0.860371	1.50136e-07	RPUSD3	4.96323	1.11084	1.70753e-05	SMARCB1	2.58149	0.6232	0.171525	ITGAM	3.16472	1.50059	0.0388543	NDUFB3
438	FO538757.1	5.1258	1.2619	9.05139e-06	SNX3	3.17837	0.172452	0.0283439	GGCT	7.47672	0.703485	2.41507e-12	PTEN	4.11978	0.752164	0.00106073	EIF4E3	2.67641	1.57689	0.0736218	GCA	8.27341	0.778613	4.03004e-15	DHX9	3.84738	0.780144	0.00225458	LAIR1	1.49604	0.224454	1	AGTRAP	5.88822	0.921595	1.50136e-07	BUB3	4.96052	0.751874	1.72726e-05	CXXC5	2.56974	0.773859	0.177147	TMEM176B	3.15651	1.1009	0.0398214	PRKDC
439	CCT2	5.12359	0.303239	9.13892e-06	ZCCHC7	3.17476	1.29312	0.0286713	TCP1	7.46914	0.559492	2.55024e-12	ZMAT3	4.10345	1.03448	0.00113534	NQO2	2.65547	0.889443	0.077948	SELK	8.25699	0.89072	4.61796e-15	POLR1D	3.83353	0.330167	0.00237653	PTGES3	1.4844	0.117742	1	IFI44L	5.86132	2.16861	1.7593e-07	RPL3	4.93941	0.135024	1.91809e-05	GRINA	2.56279	0.611106	0.180102	SMC1A	3.15647	1.22255	0.0398214	GPR183
440	SFT2D1	5.11085	0.392744	9.74784e-06	SRSF2	3.15904	0.226718	0.03012	RPS7P1	7.45081	0.65162	2.91708e-12	RP11-11N9.4	4.10221	1.35338	0.00113985	PPT1	2.65308	0.306945	0.0784244	RPS3AP47	8.25184	1.22679	4.81393e-15	PDZD8	3.83173	1.52616	0.0023917	GLS	1.47759	0.698569	1	NDUFA11	5.85313	0.34311	1.84472e-07	DARS	4.93432	0.453559	1.96642e-05	EMC10	2.56239	0.663767	0.180153	MIF4GD	3.15342	0.742878	0.0401901	CCR2
441	PSMA5	5.10919	0.424889	9.81855e-06	UNG	3.15134	0.780256	0.0308673	TMEM147	7.4431	0.54273	3.0878e-12	SRRM1	4.09897	0.595842	0.00115431	EHD1	2.64121	1.34481	0.0808859	HLA-DQB1	8.24662	1.41429	5.0211e-15	HSP90AB1	3.82777	0.152739	0.00242592	TRGC1	1.47525	0.407334	1	PRDX6	5.84619	0.390633	1.9196e-07	CERCAM	4.91695	3.09792	2.14389e-05	NME4	2.55974	0.438903	0.18122	EAF2	3.14697	0.367619	0.0409848	FBP1
442	NDUFB10	5.1012	0.298089	1.0227e-05	DCK	3.14992	0.582588	0.0309876	MRPL9	7.42386	1.02621	3.56019e-12	CTSD	4.09775	0.343035	0.00115878	IL32	2.63857	1.63246	0.0814601	FTL	8.24278	0.237521	5.16099e-15	UBE2Q1	3.82368	1.3759	0.00246425	HOXA3	1.47144	1.45052	1	SUMO1	5.83261	0.50804	2.07868e-07	HM13	4.91211	0.679976	2.19481e-05	EREG	2.55636	1.02983	0.182674	TAF10	3.1416	1.02317	0.0416914	SEC61B
443	CRBN	5.09575	0.490116	1.05095e-05	SSU72	3.14754	0.373769	0.0311819	SEC61B	7.40588	0.379914	4.06479e-12	PECAM1	4.09708	0.754528	0.00116054	CDK2AP2	2.63621	0.39442	0.0818688	GLRX	8.23075	0.683252	5.69785e-15	HOXA3	3.81476	2.52255	0.00255026	PUS1	1.47101	0.836199	1	PARP4	5.80486	0.639009	2.4446e-07	PEBP1	4.90606	0.287945	2.25538e-05	GPX4	2.55456	0.180917	0.183463	STX10	3.14064	0.819092	0.0417777	SYK
444	IFITM2	5.08604	0.205528	1.10286e-05	SPINT2	3.14632	0.672589	0.0312534	PHB2	7.38429	0.62181	4.77462e-12	ANGPT1	4.09501	0.740277	0.00116932	POLE	2.63137	1.8763	0.0829235	FOPNL	8.22281	1.1767	6.06963e-15	NUFIP2	3.80138	1.1432	0.00268058	POLR2A	1.46453	0.512643	1	CASP1	5.80338	0.942747	2.46165e-07	CCL5	4.87514	0.832227	2.62625e-05	RP11-620J15.3	2.54304	0.132247	0.188326	SUN2	3.13795	0.817177	0.0421098	TBCA
445	SEC61B	5.07963	0.227402	1.13902e-05	BANK1	3.14515	1.62241	0.0313491	TOMM22	7.37906	0.656405	4.95028e-12	HNRNPU	4.08477	0.306662	0.00122041	PADI2	2.63094	3.48022	0.0829883	TMEM60	8.20569	1.16646	6.98969e-15	ERAP2	3.80127	1.05124	0.00268058	CPNE8	1.4623	1.45133	1	LTA4H	5.78578	0.810012	2.72863e-07	MTHFD2	4.86485	1.26732	2.7566e-05	BCAP31	2.54196	0.287061	0.188745	SURF4	3.13553	0.647642	0.0424073	IER2
446	SNAI2	5.07397	4.67695	1.1717e-05	RTN4	3.1436	0.271279	0.0314558	RPAIN	7.36762	0.529362	5.38568e-12	EIF3J	4.07576	0.453205	0.00126691	SPN	2.62403	0.298907	0.0845247	CEP41	8.20334	1.90944	7.11696e-15	SND1	3.78442	0.885684	0.00285291	EAF2	1.45696	0.216859	1	LSM6	5.7835	0.715823	2.76067e-07	EZR	4.8556	1.63535	2.88496e-05	YDJC	2.53228	0.741517	0.193211	GRINA	3.13171	0.682199	0.0428568	SUCLG1
447	PLIN3	5.07157	0.433845	1.18479e-05	CCNDBP1	3.13816	0.346009	0.0318956	LDHA	7.36592	0.38894	5.44651e-12	PRKCSH	4.07194	0.560694	0.00128432	MEGF9	2.62111	1.99667	0.0850455	FUNDC1	8.10013	1.62804	1.65603e-14	TIAL1	3.78199	0.646421	0.00287824	GSPT1	1.45522	0.617639	1	FAM162A	5.77912	0.792127	2.82822e-07	AIG1	4.85334	1.66134	2.91457e-05	AC007969.5	2.52969	0.264119	0.194309	MTPN	3.11962	0.491284	0.0444906	MGAT1
448	FIBP	5.06601	0.588082	1.21807e-05	TYMS	3.13535	0.411244	0.0321729	NCL	7.36233	0.409795	5.58616e-12	CCT6A	4.06854	0.351462	0.00129842	SPCS3	2.60359	0.475217	0.0889144	NDUFB3	8.09383	0.692897	1.74143e-14	RCN2	3.77392	0.67961	0.00296761	SPNS3	1.45432	0.610031	1	COTL1	5.76975	0.63047	2.98434e-07	MPHOSPH8	4.81779	0.676288	3.46832e-05	RNPS1	2.52794	0.436486	0.195117	CAPN2	3.10427	1.31595	0.0467503	CEBPD
449	DHRS7	5.05373	0.377181	1.29522e-05	IVNS1ABP	3.1329	0.582522	0.0324118	SPATS2	7.33701	2.0556	6.74096e-12	ALKBH7	4.06844	0.45882	0.00129842	2019-03-01	2.59915	1.25957	0.0899436	SEC11A	8.06398	0.580275	2.22094e-14	HNRNPUL2	3.77173	1.20688	0.00298827	RPL39P3	1.45003	0.420663	1	CBX3	5.76077	0.355484	3.13574e-07	TRBC2	4.81257	1.01563	3.5559e-05	MPP1	2.51758	0.428169	0.200436	SLC16A3	3.09971	0.955186	0.0473598	PTPN18
450	VNN1	5.0378	2.17344	1.40353e-05	SLC38A1	3.11927	0.773689	0.0338705	RP11-352M15.2	7.319	1.24295	7.69828e-12	MAP4K2	4.06702	1.42405	0.00130452	LILRB3	2.58625	2.20485	0.0930204	RPS23P8	8.05765	0.853608	2.335e-14	PCNA	3.76486	0.35508	0.00306308	JTB	1.44025	0.170574	1	CST7	5.74892	0.274296	3.3574e-07	LCMT1	4.80579	1.35379	3.67431e-05	KNOP1	2.51283	0.892004	0.202361	COLGALT1	3.09308	1.31906	0.0482536	C6orf62
451	RPP40	5.03691	1.1139	1.40799e-05	PSMD11	3.11913	0.655054	0.0338705	HOXB2	7.29943	1.91744	8.87798e-12	CDC37	4.04715	0.391196	0.00141467	COX5B	2.58218	0.0723032	0.0939467	MMADHC	8.05749	0.696513	2.335e-14	CPSF6	3.76438	0.847812	0.00306622	NUFIP2	1.43783	0.607769	1	MPEG1	5.74554	2.09282	3.41888e-07	RNASEH2B	4.79593	0.517815	3.85047e-05	ACSM3	2.49791	0.73786	0.210538	CENPM	3.09249	1.09673	0.0482905	TM9SF2
452	TPSB2	5.01876	0.853439	1.54315e-05	SQSTM1	3.11321	0.436274	0.0344927	CCT3	7.29533	0.527216	9.13822e-12	SPINK2	4.04713	0.285115	0.00141467	KBTBD11	2.54195	1.17779	0.104187	SCP2	8.04481	0.689839	2.58226e-14	PGRMC2	3.75289	1.2967	0.00320733	CITED4	1.43414	1.39244	1	CAP1	5.7282	0.364757	3.78008e-07	DNAJB6	4.75321	0.751265	4.72731e-05	BRD9	2.48874	1.07523	0.215446	RPA3	3.08877	0.403663	0.0488408	CA5B
453	CKB	5.00824	2.06361	1.62505e-05	ABRACL	3.10658	0.150742	0.0352437	PDAP1	7.28087	0.900514	1.01578e-11	KPNB1	4.04367	0.477301	0.00143376	RP11-497G19.2	2.53661	0.836507	0.10554	BLOC1S1	8.03743	0.614231	2.73838e-14	MLC1	3.75149	0.770534	0.00322228	C6orf62	1.43365	0.399913	1	HAT1	5.72713	0.762602	3.79688e-07	TMX1	4.72951	0.838282	5.29538e-05	METAP2	2.48789	0.392217	0.21578	SNX10	3.08676	1.25981	0.049111	TMEM70
454	UQCR10	4.97603	0.205614	1.91445e-05	HDAC1	3.10138	0.52562	0.0357683	IER3	7.26128	2.79429	1.17074e-11	FLI1	4.04003	0.642885	0.00145418	CAPZA1	2.52527	0.398886	0.108549	UFC1	8.02165	0.534465	3.10193e-14	RNF24	3.74512	0.476937	0.00329613	RASGRP3	1.43228	0.569506	1	CARHSP1	5.70019	0.946793	4.43747e-07	SON	4.72278	0.188222	5.45453e-05	C1QBP	2.47873	0.428358	0.220846	CKS1B	3.0829	0.493575	0.049633	ATF4
455	EID1	4.96294	0.310694	2.0451e-05	CCS	3.09806	0.574358	0.0360704	PHF14	7.25639	1.21101	1.21203e-11	ZNF428	4.03638	0.488354	0.00147499	CXCR2	2.52265	2.17227	0.109309	DGUOK	8.02159	0.794459	3.10193e-14	SYNCRIP	3.74075	0.585629	0.00335098	PABPN1	1.43226	0.544324	1	HRH2	5.69999	1.11184	4.43747e-07	ITFG1	4.70867	1.25374	5.83904e-05	C21orf59	2.47423	0.608579	0.223462	EMILIN2	3.07214	1.50864	0.0513338	STARD7
456	GPX7	4.96222	0.938394	2.04961e-05	RP11-25K19.1	3.09174	0.660394	0.0368137	THOC7	7.23914	0.46234	1.37237e-11	HMGA1	4.02889	0.326216	0.00151864	ANXA5	2.51408	0.771139	0.111896	EPB41L4A-AS1	8.01584	1.15469	3.24565e-14	PDCD6IP	3.73696	0.834581	0.00339876	LINC00342	1.43186	1.21042	1	CFP	5.69811	0.848849	4.47832e-07	RPN1	4.69168	0.860875	6.33069e-05	CDC42	2.46793	0.249746	0.227243	IRAK3	3.06085	0.927721	0.0531161	BCL2L10
457	CCL3L3	4.96155	1.4992	2.05368e-05	PCMT1	3.08592	0.319031	0.0374722	SPCS1	7.23496	0.367044	1.41317e-11	ZKSCAN1	4.02204	0.629505	0.00156136	GCLM	2.51243	1.6392	0.1123	C14orf166	7.99232	0.51738	3.91774e-14	AIF1	3.73592	0.154299	0.00340961	TRIM56	1.4315	0.447815	1	RPS7P1	5.69726	0.604078	4.49242e-07	ERP29	4.6809	0.404914	6.66505e-05	WDR86	2.46529	3.04455	0.228537	AIF1	3.05293	0.139428	0.0544078	CCT8
458	POLR2I	4.93809	0.364928	2.31347e-05	VDAC3	3.07963	0.231401	0.0381887	DARS	7.23162	0.424487	1.44617e-11	FLNA	4.01865	0.453438	0.00158187	FAM65B	2.5111	0.907182	0.112634	SMYD3	7.95606	1.06225	5.23863e-14	CD81	3.72725	1.19884	0.00352268	UBA2	1.4279	0.429677	1	SELK	5.67874	0.611247	4.98843e-07	SURF2	4.677	1.70021	6.78525e-05	ERGIC3	2.46082	0.302399	0.230212	FAM200B	3.03986	0.653833	0.0566208	GLUD1
459	DDOST	4.93754	0.471847	2.31659e-05	MAT2B	3.0791	0.385269	0.0381887	MAP3K5	7.21844	2.24236	1.59101e-11	ATRX	4.01781	0.874245	0.00158538	COX6B1	2.51005	0.0196323	0.112864	C14orf119	7.94528	0.79385	5.68161e-14	MORF4L2	3.71794	0.452744	0.00364843	2019-03-06	1.42243	0.439111	1	MIR223	5.67351	0.411685	5.13371e-07	EXOSC8	4.67445	0.608505	6.8621e-05	DCTPP1	2.45981	0.481328	0.230521	NCKAP1L	3.03465	0.481727	0.0574654	AURKAIP1
460	PSMB2	4.93696	0.320351	2.32002e-05	AUP1	3.07891	0.367151	0.0381887	FDFT1	7.21683	0.559798	1.60762e-11	JUND	4.01326	0.778708	0.00161266	ARL8B	2.50025	0.552191	0.115602	C11orf1	7.93658	1.43897	6.07654e-14	MGEA5	3.71317	0.975431	0.00371111	RFX8	1.41888	0.963971	1	EVI2A	5.66304	0.883846	5.44717e-07	RAMP1	4.63214	1.49367	8.36732e-05	TCF25	2.45912	0.439997	0.230769	FBP1	3.03311	2.55707	0.0576251	ANKRD28
461	TMEM230	4.92648	0.29124	2.44437e-05	CORO1A	3.07324	0.382773	0.0388503	RNF7	7.19947	0.515574	1.82329e-11	SNRPN	4.01315	0.574197	0.00161266	ANPEP	2.49258	1.12875	0.117638	SCNM1	7.91049	0.872201	7.47405e-14	NUP62	3.71199	0.943097	0.00372517	SLC20A1	1.41764	0.7039	1	RAB11A	5.65931	0.606831	5.55665e-07	TRAPPC3	4.6304	0.71959	8.42828e-05	VPS51	2.45477	0.93799	0.233007	MYL12A	3.0294	0.166851	0.058201	PTP4A2
462	PSMA3	4.92617	0.338267	2.44466e-05	MDH2	3.06945	0.335376	0.0392755	SSR3	7.19921	0.629817	1.82401e-11	SSU72	4.00997	0.390915	0.00163115	ETS1	2.48441	2.87416	0.119899	ATP6V1E1	7.90182	0.90752	8.00154e-14	ZC3H11A	3.70133	1.1424	0.00388166	TOP1MT	1.40876	0.677187	1	PSMB7	5.65575	0.335757	5.65666e-07	PUF60	4.62646	0.91975	8.57041e-05	SNCAIP	2.44898	2.63211	0.236197	KLF2	3.0212	1.37198	0.0597296	ATP8B4
463	AP2M1	4.92431	0.322451	2.46445e-05	TMA16	3.06066	0.54322	0.0403362	CKS2	7.18365	0.453249	2.03816e-11	FKBP4	4.00983	0.807991	0.00163115	CFP	2.48433	0.521805	0.119899	FKBP3	7.90096	0.688797	8.04508e-14	CENPJ	3.69876	1.36435	0.00391407	HNRNPF	1.40837	0.173253	1	NDUFB5	5.65298	0.480901	5.73389e-07	FCGRT	4.61029	1.08868	9.24362e-05	NELFE	2.43582	0.553296	0.243565	CTSZ	3.01281	1.67941	0.061188	KRT10
464	DUSP6	4.91531	0.633342	2.57296e-05	VDAC1	3.05888	0.308134	0.0405392	SMDT1	7.14569	0.467272	2.68075e-11	FMNL1	4.0007	0.962653	0.0016931	TOP2A	2.47709	1.10897	0.121964	PPIH	7.90056	1.06939	8.05896e-14	FNBP4	3.69711	0.932938	0.003936	PIGU	1.40818	0.748135	1	YBX1	5.64379	0.313587	6.03758e-07	UBE2D2	4.60929	0.522675	9.26687e-05	PAFAH1B3	2.40543	0.683857	0.262221	C10orf11	3.01243	0.920203	0.0611927	ZNF207
465	RPL23AP42	4.91436	0.497005	2.58166e-05	RAB5C	3.05146	0.354336	0.0414036	MORF4L2	7.13823	0.5886	2.82622e-11	LPCAT2	3.99819	0.847329	0.00170885	SUCO	2.47455	1.25749	0.122664	CD300A	7.86938	1.76327	1.03002e-13	TTC3	3.69426	0.712551	0.00397681	MCM2	1.4055	0.79396	1	ANXA1	5.64173	0.339522	6.08838e-07	TRAPPC1	4.5948	0.353463	9.92298e-05	TOMM40	2.38334	0.912747	0.276258	SSR3	3.01011	0.44597	0.0615174	TRIB1
466	HHEX	4.89545	0.432268	2.83049e-05	TMED9	3.03941	0.206866	0.0429787	SNRPB2	7.07227	0.363516	4.54968e-11	DDX21	3.99774	0.509461	0.00170978	CBL	2.4677	1.41748	0.124807	PSMC2	7.85483	0.947292	1.15526e-13	INPP5D	3.68355	0.802366	0.00414403	CHD4	1.40442	0.380307	1	LAP3	5.62191	0.856333	6.80526e-07	FYTTD1	4.59094	1.14339	0.000100967	ZNHIT1	2.37787	0.337253	0.279936	RPSA	2.9984	0.125246	0.0637804	SLC20A1
467	COTL1	4.89284	0.492717	2.86417e-05	ACAP1	3.03339	0.493919	0.0437272	SMIM24	7.04261	0.372353	5.61494e-11	RPS27AP16	3.99635	0.530267	0.00171754	PRCP	2.45787	0.780319	0.128041	TAF9	7.83507	0.615474	1.34647e-13	URI1	3.67823	1.11463	0.0042201	MARK3	1.40292	0.631703	1	NDUFS6	5.59846	0.380024	7.77905e-07	NTAN1	4.56078	1.72927	0.000115956	ISYNA1	2.3735	0.997706	0.282466	IRF5	2.99721	1.24282	0.0639553	PTBP1
468	CNBP	4.89033	0.221511	2.89331e-05	STAP1	3.03121	1.58473	0.0440049	UPF3A	7.03814	0.987698	5.7894e-11	EEF1D	3.99113	0.209361	0.00175114	WDR83OS	2.45738	0.0837778	0.128156	DDIT3	7.81745	1.7869	1.54668e-13	FNDC3A	3.66131	1.58494	0.00448461	LRRC75A	1.39925	0.57219	1	DDT	5.58649	0.442411	8.31948e-07	IFI27L2	4.55676	0.753175	0.000118002	AEBP1	2.37337	1.57886	0.282466	PTPN18	2.99511	1.16402	0.0643211	HSPA5
469	SNCA	4.89028	0.832718	2.89331e-05	PIM1	3.02989	0.654854	0.0441566	CIB1	7.0269	0.516293	6.2659e-11	PPP1R18	3.98879	0.43746	0.00176619	FRAT2	2.44121	1.4093	0.133493	TCEB2	7.80093	0.354762	1.75818e-13	NCKAP1L	3.66013	0.531167	0.0045013	HNRNPUL1	1.39778	0.293655	1	RP11-1143G9.4	5.58278	0.835927	8.48373e-07	PDCD6	4.55529	0.487706	0.000118621	DNAJC2	2.36609	0.648055	0.28739	PRKCB	2.9939	0.69543	0.064502	PPP1CB
470	TMEM50A	4.88905	0.329016	2.90735e-05	ARMC8	3.02657	0.777482	0.0446053	EAPP	7.02446	0.737524	6.35732e-11	BIN2	3.98077	0.338498	0.00182442	PTPN22	2.43366	1.0498	0.136184	UBC	7.77387	0.370974	2.17182e-13	ANKS1A	3.62398	2.1743	0.00514347	TGOLN2	1.39747	0.293795	1	SFT2D1	5.58066	0.510458	8.57228e-07	CYTL1	4.55095	0.607518	0.000120957	SLC45A3	2.35927	1.01505	0.292258	IFI35	2.97508	0.764719	0.0681163	SDHD
471	NANS	4.88233	0.660579	2.99949e-05	UMODL1	3.02602	1.55653	0.0446058	CD53	7.01863	0.39992	6.61887e-11	NORAD	3.9739	0.546447	0.00187287	SLC36A4	2.43182	1.25357	0.136816	ARL6IP1	7.73558	0.653924	2.92817e-13	ZFP91	3.62232	1.37673	0.00517201	DDX42	1.39459	0.645269	1	DECR1	5.57507	0.52085	8.83652e-07	MEST	4.55031	1.03432	0.000121184	CDC37	2.35207	0.356687	0.297269	COX5A	2.97302	0.17918	0.0684949	CCT3
472	RPL32	4.88169	0.128241	3.005e-05	CD164	3.02385	0.217484	0.0448861	EIF3G	7.01146	0.532694	6.95666e-11	CCT7	3.96577	0.342328	0.00193024	ARHGAP45	2.42133	0.77228	0.140571	CAMP	7.72084	0.505266	3.27821e-13	HNRNPA3	3.62135	0.407692	0.00518673	TRNT1	1.38584	0.621336	1	RSL24D1	5.55749	0.365935	9.75626e-07	CMTM3	4.53466	0.752091	0.000130235	NDUFS6	2.35119	0.240057	0.297524	SMCO4	2.97055	1.2423	0.0688891	KPNB1
473	TBCB	4.8636	0.268307	3.28386e-05	RNASEH2B	3.01991	0.277828	0.0454328	GABPB1	6.9782	1.17272	8.78036e-11	DNAJC1	3.96261	0.624328	0.00195342	DOK3	2.40863	0.916321	0.145231	LAMTOR3	7.71197	1.37731	3.50443e-13	PCM1	3.61636	1.03527	0.0052784	LYSMD2	1.38385	0.368858	1	DPM3	5.55108	0.78367	1.0103e-06	MLC1	4.52925	1.04568	0.00013346	ILF2	2.35116	0.243026	0.297524	TMEM106C	2.97055	0.92924	0.0688891	KYNU
474	ATP5I	4.86256	0.199483	3.29647e-05	AKR1C3	3.01369	0.359372	0.0463093	HMGN1	6.97052	0.365406	9.25941e-11	RTF1	3.96197	0.343325	0.00195604	MAVS	2.40793	0.726437	0.145442	FRG1	7.63165	0.799589	6.51024e-13	TXLNGY	3.61348	0.950843	0.00532798	INTS10	1.38116	0.389115	1	SSR3	5.54023	0.58197	1.07112e-06	FAM32A	4.52876	0.545378	0.000133623	IK	2.34736	0.414044	0.30033	CIB1	2.96282	0.354092	0.0704778	EIF4H
475	CCT7	4.84482	0.35894	3.5949e-05	CD58	3.00641	0.500507	0.0472039	MRPS21	6.94057	0.354461	1.14183e-10	AC007969.5	3.96046	0.280089	0.00196586	JCHAIN	2.40152	0.540207	0.147884	IFI16	7.61011	1.14493	7.68157e-13	LPL	3.60859	4.20796	0.00541983	PUM1	1.37494	0.5608	1	RPS24	5.52813	0.434007	1.14362e-06	RBPJ	4.52553	0.793946	0.000135528	TOP1MT	2.34367	1.02049	0.303082	KCTD12	2.95862	2.32423	0.0712805	MFSD10
476	POLR2K	4.83481	0.363266	3.77532e-05	PSIP1	2.99046	0.706485	0.0496075	TM4SF1	6.91616	1.94282	1.35084e-10	SLC17A9	3.94598	1.03461	0.00208038	GIMAP4	2.39701	1.67231	0.149513	TMBIM6	7.584	0.370635	9.38513e-13	STAG2	3.60674	0.909271	0.00545386	IGHG4	1.3682	0.116826	1	RPL6P27	5.52414	0.501221	1.16787e-06	C14orf119	4.50285	0.606984	0.000150328	DDX46	2.34234	0.588145	0.303923	PYGL	2.95731	0.546321	0.0714209	IL1RAP
477	LYPLA1	4.82632	0.519296	3.93421e-05	FAM110A	2.98426	1.35028	0.0505341	BLVRA	6.91299	1.20825	1.37943e-10	BRD2	3.94115	0.60997	0.00211714	HLA-F	2.38639	1.46689	0.153279	RP11-592N21.1	7.57883	1.5409	9.75329e-13	MLXIP	3.60546	0.941586	0.00547603	SNRPB	1.36381	0.1279	1	RP11-84C10.2	5.52335	0.39453	1.17105e-06	ACTG1	4.48647	0.108752	0.000161627	ATP2B1	2.33688	0.705678	0.307668	WDR1	2.95731	0.48292	0.0714209	ACAT1
478	RSU1	4.81761	0.545455	4.09813e-05	ACAT2	2.98079	0.589182	0.0510046	ING4	6.89847	0.760025	1.52355e-10	CD37	3.93809	0.28748	0.00213912	LMO2	2.38564	0.390377	0.153521	SDCBP	7.56135	0.72095	1.11417e-12	TMPO	3.58937	0.629331	0.00580489	USP44	1.36216	1.47192	1	CYCS	5.52093	0.420551	1.1852e-06	ATF6B	4.4838	1.01546	0.000163479	ARL2BP	2.33097	0.795766	0.310844	REEP5	2.95233	0.618268	0.0724165	STIP1
479	LINC00116	4.81613	0.511906	4.12292e-05	NDUFS3	2.97493	0.355114	0.0518657	NDUFS4	6.89489	0.467907	1.56022e-10	CBX3	3.93805	0.245783	0.00213912	ASAH1	2.38456	0.214015	0.153861	TM2D1	7.55866	1.12394	1.1359e-12	MRPS18B	3.58546	0.421472	0.00588747	RRS1	1.35954	0.803939	1	RPL15P3	5.46887	0.512251	1.58906e-06	ATP6AP2	4.47511	0.552511	0.000169708	PRPF40A	2.32575	0.398665	0.314453	TNNT1	2.94131	4.3813	0.0748714	PSMB2
480	EXOSC5	4.80094	0.627311	4.42968e-05	GNG7	2.96875	1.13311	0.0528499	DCTPP1	6.85595	0.703388	2.04143e-10	EIF5B	3.93759	0.271557	0.00214044	MCU	2.38343	1.71469	0.15418	NIPSNAP3A	7.551	0.927031	1.20304e-12	RBM5	3.58416	0.721169	0.00590652	PAICS	1.35941	0.323121	1	LSM8	5.45573	0.657528	1.70822e-06	RPS19BP1	4.44243	0.739268	0.000196566	SSR2	2.32154	0.211902	0.317505	NAGA	2.93478	1.80865	0.0762035	B3GNT7
481	NAA20	4.80032	0.468838	4.43708e-05	SNX5	2.96047	0.518063	0.0540293	TFDP2	6.82837	0.786904	2.46431e-10	ARID1A	3.92227	0.717923	0.00227832	WDR1	2.38197	0.372786	0.15471	UBE2V2	7.54344	0.571966	1.27315e-12	ZNF276	3.58354	1.36969	0.00591543	RBM5	1.35492	0.390218	1	C19orf53	5.44142	0.39458	1.84811e-06	GLUL	4.42125	0.377149	0.000215661	MTIF3	2.32083	0.308053	0.317854	CSF1R	2.92695	1.36047	0.0779707	ATP1A1
482	BRIX1	4.79019	0.561252	4.66064e-05	EIF5	2.95328	0.263482	0.055255	NDUFB6	6.82748	0.352303	2.476e-10	RAB11B	3.9216	0.507129	0.00228168	PTAFR	2.3748	0.90753	0.157467	PPP2R3C	7.54195	1.04016	1.28601e-12	DEK	3.58078	0.444681	0.00597314	ZNF431	1.34817	0.683545	1	KIF22	5.43133	0.805142	1.95223e-06	TIMM17A	4.40975	0.789523	0.000226693	YIF1A	2.31006	0.566918	0.326561	LILRB2	2.92205	2.12802	0.0791162	RPL7P1
483	TMEM179B	4.78759	0.437118	4.71467e-05	PRR5L	2.93788	1.58932	0.0577712	VDAC1	6.81614	0.475124	2.67561e-10	CS	3.91202	0.607521	0.00237107	MRPL51	2.36315	0.140181	0.161563	POLR3GL	7.53883	1.0358	1.31535e-12	SLC45A3	3.57885	1.23953	0.00601202	ATP2C1	1.34746	0.483992	1	TMEM126A	5.42889	0.733202	1.97565e-06	ZNF22	4.38356	0.59364	0.000254913	CTSC	2.30879	0.224527	0.32741	RP4-765C7.2	2.91701	0.745033	0.0803164	ERLIN1
484	LSM4	4.78473	0.37474	4.77572e-05	PKIG	2.93752	0.738189	0.057788	ATP5H	6.81312	0.410481	2.72469e-10	MYO1G	3.90187	0.94591	0.00246957	TNFAIP8	2.3448	0.448804	0.168388	ACP1	7.52684	0.613487	1.4379e-12	SLC25A3	3.56586	0.22639	0.00627418	ILF3	1.34677	0.370452	1	SEC11A	5.41675	0.371385	2.11092e-06	TNFAIP8	4.37196	0.870641	0.000268262	SRP72	2.307	0.351735	0.328199	GYG1	2.91241	0.659033	0.081415	STAT6
485	TRMT112	4.7658	0.221595	5.21774e-05	SMARCA4	2.92558	0.669139	0.0598435	CBX3	6.81203	0.361377	2.74152e-10	C11orf31	3.90074	0.41209	0.00247787	AP5B1	2.34088	2.33004	0.169939	PSMB2	7.51417	0.60821	1.57988e-12	RPL10A	3.55999	0.167318	0.00641043	CEBPB	1.34585	0.631533	1	FCGRT	5.40647	1.00353	2.22794e-06	MRPL55	4.36749	0.770139	0.000273204	FKBP8	2.30567	0.588446	0.329097	PIK3AP1	2.90753	0.970072	0.0825079	VCL
486	NDUFA3	4.76226	0.215545	5.3027e-05	IDI1	2.919	0.510398	0.060855	TMEM160	6.81154	0.616616	2.74703e-10	RPL26P19	3.88986	0.764671	0.00258835	NAPRT	2.33167	0.558265	0.173796	RPL23AP42	7.4986	0.919541	1.77682e-12	HIPK2	3.54576	1.61516	0.00674349	IFT80	1.34487	1.01767	1	PSMB1	5.3997	0.292556	2.30962e-06	MRPL37	4.34138	0.875105	0.000306464	PYURF	2.30324	0.253309	0.330965	MYDGF	2.90286	0.280353	0.0834658	EIF4EBP2
487	DCAF13	4.75053	0.515061	5.61193e-05	RBBP7	2.91663	0.457901	0.061267	VPS28	6.7921	0.484656	3.13943e-10	HMG20B	3.88628	0.620677	0.00262333	CD48	2.32732	0.970136	0.175672	COPS9	7.48812	0.502716	1.91934e-12	BPTF	3.54447	0.980067	0.00677068	TAOK3	1.34396	0.298605	1	NDUFB8	5.39318	0.313973	2.3909e-06	IGFBP2	4.32493	1.94289	0.000328828	CPXM1	2.2968	0.985227	0.335078	LBR	2.90047	0.497551	0.0838201	TM9SF3
488	NDUFB3	4.74248	0.329202	5.82375e-05	SPOP	2.91291	0.561485	0.0618938	HMGB3	6.77476	1.04756	3.51993e-10	NUCKS1	3.87648	0.345419	0.00272421	SLC11A1	2.31822	1.84248	0.179662	PRDX6	7.48529	0.522359	1.95846e-12	NOTCH2	3.5346	1.31339	0.00701079	SNHG3	1.34323	0.13145	1	GPX4	5.39018	0.300521	2.42709e-06	TMBIM4	4.32015	0.463624	0.000335658	VDAC1	2.29566	0.310362	0.335825	CDKN3	2.89652	1.00299	0.0847872	HNRNPK
489	NDUFB5	4.74041	0.347357	5.87549e-05	ORAI2	2.90688	0.787676	0.062829	C17orf89	6.76605	0.549655	3.73313e-10	FKBP8	3.8756	0.633101	0.00273057	PIK3CD	2.31289	1.15708	0.18198	THAP9-AS1	7.45504	1.36293	2.45791e-12	ST13	3.53355	0.278112	0.00703268	STUB1	1.34206	0.466108	1	SMIM24	5.37059	0.329476	2.70143e-06	PEMT	4.31011	1.67824	0.000350135	CMSS1	2.29173	0.552743	0.338539	SHKBP1	2.88819	0.749543	0.0868727	UBE2D3
490	ANGPT1	4.73762	0.743227	5.94864e-05	UROS	2.90489	0.677408	0.0631131	ARF4	6.75005	0.54368	4.15722e-10	TWF2	3.87327	0.665978	0.0027533	PIK3AP1	2.30642	0.73291	0.184884	BUD31	7.44209	0.765851	2.70762e-12	JUND	3.53316	0.838311	0.00703698	EIF4EBP2	1.33864	0.467505	1	CDC42	5.3531	0.368393	2.97098e-06	ILK	4.30329	0.937102	0.000360717	PRMT1	2.27979	0.297617	0.347987	SMARCD2	2.88103	0.833249	0.0885721	GRSF1
491	ADI1	4.73603	0.440115	5.97892e-05	PTTG1IP	2.89956	0.359673	0.0639852	QPRT	6.7299	1.72594	4.76886e-10	RNF130	3.86622	0.359422	0.00283048	RNF115	2.3054	0.810677	0.185301	RARRES3	7.43259	1.27223	2.90545e-12	CS	3.52197	0.679391	0.00732183	SRRM2	1.33405	0.293435	1	RPS13P2	5.34727	0.728177	3.05783e-06	SRSF11	4.30137	0.420632	0.000363468	RPL6P27	2.27825	0.331564	0.348779	TM9SF3	2.87735	0.800895	0.0895109	DPYSL2
492	PUF60	4.72079	0.598286	6.43601e-05	NOSIP	2.8945	0.374038	0.0649683	EIF6	6.71826	0.452506	5.15834e-10	MTATP6P1	3.86294	0.22313	0.00286506	GRK6	2.29287	0.99316	0.19095	ING4	7.40885	0.996561	3.46165e-12	SNHG3	3.52001	0.262245	0.00736995	MYCN	1.33155	0.891881	1	GUSB	5.34007	0.543933	3.17621e-06	SERP1	4.29138	0.350728	0.000379806	TMEM9	2.27802	0.739793	0.348779	YBX1	2.86981	0.195469	0.0912655	DDX21
493	HINT1	4.71461	0.174121	6.61658e-05	GTF3A	2.89181	0.167644	0.0654709	ZNRD1	6.71092	0.794869	5.41705e-10	ABO	3.86157	2.13175	0.00287752	TACC1	2.27938	0.682819	0.196729	POLR2J	7.3933	0.726442	3.88652e-12	HIPK1	3.51962	1.25592	0.00737434	CPT1A	1.3241	0.523145	1	MIF4GD	5.32298	0.924523	3.48373e-06	SARS	4.28843	1.04235	0.000384475	UBXN4	2.26923	0.42202	0.355825	BRI3BP	2.86652	0.986201	0.0921179	CDKN2A
494	ENO1	4.70173	0.177812	7.01921e-05	MAD2L1	2.8891	0.49743	0.0658703	CMSS1	6.7059	0.864782	5.59874e-10	TRABD	3.85935	0.828167	0.00289472	IFI27	2.27373	1.96862	0.199487	PYM1	7.35679	1.16718	5.10505e-12	TPR	3.51531	0.910491	0.00748887	CTD-3179P9.1	1.32304	1.46353	1	PSENEN	5.31349	0.591526	3.66411e-06	GOLGB1	4.2738	1.55307	0.000409721	H3F3A	2.25752	0.680438	0.364628	ITGB1BP1	2.866	0.484422	0.092166	FNTA
495	SMIM3	4.70137	0.468862	7.02215e-05	FEN1	2.88749	0.775024	0.066151	RCN2	6.70105	0.824164	5.77992e-10	SF3A2	3.85705	0.85013	0.00291632	PLEKHA2	2.2686	0.879037	0.201921	AC093609.1	7.35414	5.72012	5.20018e-12	G3BP2	3.51372	0.688078	0.00752742	GATAD1	1.31741	0.663914	1	EAF2	5.29463	0.483075	4.05619e-06	ARL4A	4.26793	0.970049	0.000419303	NOP58	2.25638	0.305189	0.365431	FLOT2	2.86274	0.790152	0.0930183	RBM8A
496	SUMO1	4.69886	0.34698	7.09932e-05	AP1S1	2.86739	0.636605	0.0702638	NDUFB5	6.66788	0.479357	7.23893e-10	AC004381.6	3.85546	1.70894	0.00293169	NPTN	2.26497	1.2038	0.203318	KIT	7.30826	1.76207	7.30378e-12	JARID2	3.50559	0.995617	0.00775447	IMPA2	1.31691	0.656103	1	ZNF706	5.29117	0.33971	4.11964e-06	ISG15	4.25555	0.663914	0.000442726	RUVBL2	2.24772	0.476273	0.372658	TBC1D1	2.85356	1.33885	0.0956415	TLN1
497	SOD1	4.69858	0.222409	7.09937e-05	TCF25	2.85261	0.395013	0.0733035	CFAP20	6.65398	1.03387	7.93459e-10	PTGES3	3.8536	0.226504	0.00294649	IKZF1	2.26437	0.562967	0.203546	CSNK2B	7.30494	0.519521	7.47655e-12	ZCCHC11	3.50158	1.28844	0.00785856	TMPO	1.3165	0.339507	1	ANAPC11	5.29036	0.309008	4.13091e-06	TXNL1	4.24186	0.562313	0.000469616	C19orf43	2.23976	0.361532	0.379519	WIPF1	2.85031	0.590177	0.0964103	OSTF1
498	TCEAL8	4.69311	0.443454	7.2821e-05	APOBEC3G	2.84682	0.776223	0.0744619	ALDOA	6.65047	0.340847	8.11533e-10	TRIM28	3.85154	0.642519	0.00296762	DGKZ	2.2611	0.821111	0.204758	SNCA	7.30255	1.41018	7.60052e-12	MFSD10	3.49888	0.472025	0.007932	HNRNPL	1.31283	0.604332	1	EEF1E1	5.28081	0.562555	4.34484e-06	MGLL	4.23843	1.1372	0.000476355	ABHD14A	2.23107	0.766233	0.387552	MZT2B	2.84315	0.384518	0.0980644	ECH1
499	ARRB2	4.69195	0.423521	7.30095e-05	ZMAT3	2.84555	0.843462	0.0746959	TUBB4B	6.62761	0.663576	9.44987e-10	STAT5A	3.83728	1.19531	0.00313739	MSN	2.25141	0.200665	0.209263	BCL2A1	7.25294	1.97712	1.09624e-11	ERLIN1	3.49457	0.729892	0.00801482	HOXB8	1.30875	1.45425	1	THOC7	5.27521	0.401083	4.47217e-06	COMMD7	4.2281	0.61751	0.000498219	TMEM261	2.22398	0.394207	0.3938	CX3CR1	2.84172	2.12669	0.098288	HNRNPUL1
500	UCHL3	4.6834	0.521795	7.56395e-05	CCDC85B	2.83247	0.635812	0.0773666	LEPROT	6.59868	0.711372	1.1475e-09	ATP5D	3.83229	0.295517	0.00319571	SPG21	2.24497	0.421449	0.212152	MIR155HG	7.25018	1.79755	1.11731e-11	CPSF7	3.4843	0.896922	0.00832044	ANKRD27	1.30305	0.667374	1	PMAIP1	5.27313	0.966166	4.51543e-06	EIF4G2	4.22549	0.398067	0.000503507	TAF1D	2.22019	0.278909	0.397057	MCM5	2.83693	0.7643	0.099558	VMA21
501	ORMDL1	4.68302	0.295472	7.56803e-05	RP11-495P10.6	2.82938	3.61044	0.0779853	CRYGD	6.56991	1.67671	1.38873e-09	XRN2	3.83214	0.469166	0.00319571	MTPN	2.24412	0.349134	0.212528	HLA-DMB	7.19725	1.41646	1.63614e-11	EDEM3	3.47202	1.53052	0.00869167	E2F4	1.30248	0.579948	1	MCTS1	5.27106	0.58954	4.55901e-06	TRMT112	4.22505	0.266792	0.000503963	PYCR1	2.21873	1.37577	0.397659	H2AFJ	2.83582	1.11886	0.0997716	HMGB1
502	PDIA3	4.67099	0.272152	8.00372e-05	NDUFA13	2.82176	0.242332	0.0794663	PPA2	6.56529	0.661435	1.43058e-09	ACTN4	3.82791	0.386534	0.00324284	RALGAPA2	2.23546	1.51909	0.216232	NREP	7.19399	0.608812	1.67348e-11	ETV6	3.47037	0.913599	0.0087347	TMC8	1.29638	0.625936	1	MRPL52	5.25274	0.388309	5.02846e-06	MRPS10	4.2211	1.04226	0.000512333	NT5C	2.21289	0.470921	0.402756	KHDRBS1	2.83554	0.494655	0.0997716	FGR
503	BEX4	4.66793	0.504561	8.10342e-05	HN1	2.82074	0.328237	0.0795191	NONO	6.5566	0.430338	1.5143e-09	STK10	3.82403	1.15559	0.00329027	UBE2C	2.23497	0.667699	0.216342	ANKRD49	7.1895	1.08812	1.72714e-11	COMMD6	3.45767	0.104716	0.00914157	ZNF146	1.29627	0.391924	1	RPS27AP16	5.23879	0.685304	5.41457e-06	MAPRE1	4.21905	0.802799	0.000516456	NCBP2	2.21013	0.446372	0.405272	PTK2B	2.83064	0.709005	0.101095	MAPKAPK2
504	TRAPPC3	4.6679	0.451589	8.10342e-05	RBM17	2.81982	0.46938	0.0796813	NIT2	6.53864	0.757109	1.70546e-09	RSRP1	3.81943	0.381801	0.00334807	RAB44	2.23028	1.15178	0.218772	GSN	7.18209	1.03571	1.82091e-11	QKI	3.4359	1.11433	0.00985903	C7orf73	1.29217	0.154047	1	RP4-612B18.1	5.2323	1.49103	5.59893e-06	ASAH1	4.20211	0.415685	0.000554945	NAPRT	2.20987	0.644513	0.405272	UBE2J1	2.82952	0.515461	0.101337	SOD1
505	EMC4	4.65907	0.324157	8.44736e-05	RNPS1	2.81252	0.376545	0.0813773	SNHG12	6.52434	1.40575	1.87374e-09	SRSF2	3.8184	0.245426	0.00335782	CCPG1	2.22897	1.14125	0.21935	PDCD10	7.17764	0.994487	1.87876e-11	POLE3	3.43481	0.651842	0.00989069	SAC3D1	1.29148	1.11169	1	EXOSC8	5.21114	0.479928	6.26612e-06	RER1	4.19852	0.762111	0.000563218	TRAT1	2.2035	1.25347	0.411621	CLIC1	2.81492	0.169945	0.105827	BRI3
506	CFP	4.62561	0.652892	9.8803e-05	KMT2E	2.81102	0.552524	0.0816918	MIEN1	6.51337	0.574111	2.01037e-09	SERP1	3.81642	0.237618	0.00338062	PSEN1	2.22893	0.605766	0.21935	SNX3	7.16042	0.418599	2.12493e-11	MCM7	3.42462	0.423829	0.0102265	LRPPRC	1.28465	0.573804	1	TSPO	5.19911	0.28209	6.67452e-06	STOML2	4.19707	0.582313	0.000566236	MATK	2.19927	1.31659	0.415778	ESYT2	2.81042	0.632372	0.107205	EIF3F
507	NEXN	4.61879	2.16283	0.000101972	TSC22D4	2.80824	0.592909	0.0823142	GAS2	6.501	5.65086	2.1799e-09	DKC1	3.81296	0.555789	0.00342411	SLC28A3	2.22573	3.05856	0.220975	EDF1	7.13638	0.364399	2.52489e-11	MCM3	3.41882	0.711024	0.0104297	TM7SF3	1.28178	0.258597	1	LINC00493	5.17084	0.363235	7.75494e-06	NDUFA11	4.17931	0.306927	0.000610406	PRMT5	2.19692	0.708278	0.417656	CLU	2.8095	0.669465	0.107393	HACD4
508	MDK	4.61588	0.548126	0.000103273	C1orf35	2.80804	0.803826	0.0823142	EID1	6.49864	0.399799	2.21136e-09	VCP	3.8086	0.515473	0.00348073	SERPINB2	2.22218	1.76698	0.222722	PPIL3	7.12357	1.40715	2.76375e-11	SF3A1	3.41269	0.774672	0.0106406	SNCAIP	1.28006	1.75887	1	GCA	5.16927	0.459925	7.80743e-06	SOD1	4.16883	0.284747	0.000637825	DBN1	2.19546	1.70318	0.418589	TNFAIP2	2.80492	1.86021	0.108813	2019-09-02
509	KYNU	4.60961	0.967465	0.000106298	TMEM50A	2.80767	0.269618	0.0823413	LUM	6.46901	3.45584	2.6878e-09	SLC16A3	3.8067	0.859528	0.0035031	ID2	2.22124	0.567892	0.223164	TAF1D	7.11625	0.607425	2.90682e-11	ATP2B4	3.40763	0.994069	0.010822	OSBPL8	1.27965	0.566819	1	RNASEH2B	5.16674	0.389333	7.90045e-06	LRRC59	4.14818	1.04043	0.000695962	CD47	2.18717	0.301099	0.426237	PTPRC	2.79948	0.520942	0.110427	CCT4
510	SDHB	4.60866	0.496158	0.000106645	MUS81	2.80599	0.758093	0.082703	BRK1	6.43539	0.347751	3.34643e-09	KTN1	3.80622	0.286637	0.00350556	SIGLEC5	2.21509	2.42524	0.226483	TNFAIP8L2	7.10436	1.26247	3.16019e-11	CUX1	3.39795	0.933926	0.0111843	TCERG1	1.27895	0.675328	1	CD302	5.15615	0.80902	8.33293e-06	GNA15	4.14595	0.770856	0.000702059	PPHLN1	2.1844	0.435592	0.428617	SRSF9	2.78593	0.544907	0.115026	CREG1
511	FAM118A	4.59233	1.74859	0.000115192	RAP1B	2.8035	0.282372	0.0831392	KDELR1	6.43478	0.91847	3.35543e-09	MAN2A2	3.8031	0.722999	0.00354564	APAF1	2.21404	1.36245	0.226845	RPS13P2	7.09568	0.938161	3.36061e-11	NKX2-3	3.37872	2.68872	0.0119671	RPS2P5	1.27848	0.652324	1	TNFAIP8L2	5.15064	0.893947	8.5672e-06	PFDN5	4.13138	0.0296269	0.000744974	CLNS1A	2.18241	0.328302	0.430144	PHPT1	2.78187	0.383203	0.1161	MS4A14
512	GLIPR1	4.58962	0.372513	0.000116545	MRPS26	2.80165	0.446413	0.0834383	TFB2M	6.42856	1.85319	3.49074e-09	LARP1	3.80208	0.623777	0.00355592	CD300LF	2.20686	1.01072	0.230182	TLR10	7.08862	5.49079	3.52266e-11	FGD5-AS1	3.37642	0.889535	0.0120442	CDC16	1.27767	0.560668	1	CHCHD1	5.14441	0.571054	8.83796e-06	VDAC2	4.10932	0.443871	0.000817306	PLEK	2.17755	0.203212	0.434831	RAB5C	2.77717	0.367012	0.11754	AP2M1
513	PSMB8-AS1	4.56934	0.837789	0.000128073	RPS19BP1	2.80155	0.402174	0.0834383	KIF5B	6.4264	0.714645	3.53588e-09	SSBP3	3.80089	1.00807	0.0035686	SMIM1	2.20628	1.23807	0.230329	OCIAD1	7.08481	0.605875	3.61642e-11	UQCRH	3.37628	0.110497	0.0120442	FAM20B	1.27674	1.28163	1	UFC1	5.14418	0.330391	8.83796e-06	PARL	4.10493	0.823293	0.000832138	AKIRIN1	2.17523	0.675217	0.437063	GPX4	2.77031	0.19559	0.119914	C8orf59
514	NEGR1	4.56763	0.700997	0.000128953	C9orf16	2.79704	0.304146	0.0843353	RAB4A	6.42114	1.04737	3.65543e-09	TCF3	3.79848	1.44312	0.00359902	FBXL5	2.19386	0.512494	0.237145	STX8	7.06046	1.16282	4.30331e-11	MCM4	3.37251	0.81082	0.0121804	ZKSCAN1	1.27348	0.348317	1	HPRT1	5.12965	0.662704	9.52536e-06	RTN3	4.0968	0.508552	0.000861019	UBLCP1	2.17198	0.775632	0.440021	RBM47	2.76749	2.92756	0.120698	AKR1B1
515	EMP1	4.53924	1.9808	0.000147018	SYF2	2.79527	0.277476	0.0846587	PSMA5	6.40487	0.525014	4.06175e-09	FHL3	3.79784	1.22025	0.00360384	ABCA13	2.19028	2.40543	0.239117	MIR142	7.04483	0.739013	4.79184e-11	PLAGL1	3.36093	1.04617	0.0126819	TUG1	1.27326	0.455329	1	CAMTA1	5.12948	0.397593	9.52536e-06	MRPS34	4.08997	0.647258	0.000885833	GPATCH4	2.16677	0.747403	0.44389	TMEM258	2.75834	0.14137	0.123864	PROSC
516	VAPA	4.52619	0.320413	0.000155778	HTRA3	2.79267	2.3366	0.0852739	FUNDC2	6.38407	0.763789	4.64782e-09	TRDC	3.79511	1.97772	0.00363928	DMXL2	2.189	0.779902	0.239692	DAZAP2	7.03038	0.397532	5.30133e-11	WDR82	3.35683	0.953054	0.0128294	MTA1	1.27036	0.720912	1	CMC2	5.09674	0.893853	1.12919e-05	TMEM179B	4.08762	0.616424	0.000893965	ANKRD10	2.15768	0.438391	0.452508	OSCAR	2.74914	1.62587	0.126912	PDCD5
517	CTNNBL1	4.52084	0.674581	0.000159394	CDK11B	2.79199	1.1708	0.0853055	C15orf61	6.35016	0.879489	5.78935e-09	STT3B	3.79259	0.534048	0.00367183	PTPRE	2.18799	0.807196	0.240206	PNRC2	7.01669	0.814728	5.83983e-11	TMEM259	3.34065	1.32344	0.013546	LINC01578	1.26768	0.527474	1	RPL13AP25	5.08977	0.393693	1.16959e-05	DGUOK	4.06865	0.551611	0.000968928	NPM2	2.15726	2.11378	0.45265	CD180	2.74899	1.47138	0.126912	YY1
518	UBXN4	4.52018	0.45652	0.000159443	KLHDC3	2.79184	0.625892	0.0853055	EIF3J	6.32634	0.5865	6.74824e-09	MAT2B	3.78973	0.394345	0.0037098	IL4R	2.18523	2.11852	0.241594	MRPL20	7.00627	0.547348	6.28355e-11	TSPAN3	3.33826	0.419952	0.013652	IKBKB	1.26762	0.628596	1	GYPC	5.08804	0.373235	1.17839e-05	ERLEC1	4.04675	1.24736	0.00106198	SF3A2	2.15586	0.74109	0.453585	TNFAIP8L2	2.74849	0.66519	0.126974	IL17RA
519	LINC00998	4.51583	0.444207	0.000162544	ASMTL	2.79131	1.14917	0.0853549	SUCLG1	6.32362	0.523882	6.85864e-09	PNRC1	3.78364	0.469828	0.00379245	ACAP2	2.17637	0.85207	0.245812	CCDC53	7.00321	0.860032	6.40606e-11	RPS23P8	3.33	0.426737	0.0140182	TNRC18	1.26521	1.03186	1	FGL2	5.08605	1.37741	1.18888e-05	SRP9	4.04439	0.40125	0.00107165	IRX3	2.1547	1.3124	0.454569	MTCO1P12	2.74396	0.372137	0.12833	TOP1MT
520	PSMD7	4.50463	0.381253	0.000170912	CARHSP1	2.7803	0.572574	0.0878738	EIF1AY	6.3084	0.627062	7.54798e-09	TIA1	3.77846	0.481347	0.0038675	IFI35	2.1708	0.57053	0.248505	SELP	6.97546	5.34426	7.77673e-11	UBA2	3.31082	0.73311	0.0149427	KLHDC2	1.25263	0.378399	1	SERPINA1	5.07251	1.12856	1.27465e-05	RNASET2	4.04292	0.34278	0.00107729	PIN1	2.14378	0.421975	0.46651	SMAP2	2.7396	0.936048	0.129909	MRPS15
521	MRPS18C	4.49965	0.241855	0.000174743	BAG1	2.77711	0.555568	0.088669	PHGDH	6.30792	1.95554	7.56143e-09	GALNT1	3.76559	0.846713	0.00406723	G0S2	2.1547	2.09389	0.256973	CDKN2C	6.95599	1.44217	8.89644e-11	BLOC1S6	3.30528	0.814242	0.0152044	TTC14	1.24964	0.601308	1	NUTF2	5.07	0.414866	1.28944e-05	PSEN1	4.03688	1.11549	0.00110314	TMED3	2.14008	0.46971	0.468797	ACTR3	2.7332	0.319245	0.13218	AP3S1
522	BAX	4.4874	0.287855	0.000184388	EWSR1	2.77511	0.33091	0.0891456	ALKBH7	6.30582	0.612832	7.6544e-09	RUNX3	3.75789	1.47286	0.00418161	HMBS	2.15279	0.722339	0.258101	TP53TG1	6.92073	1.39486	1.1389e-10	ANKRD27	3.29985	1.22796	0.015445	DEXI	1.24605	1.24287	1	ZSCAN16-AS1	5.06906	0.913562	1.29372e-05	PCNP	4.03205	0.548799	0.0011238	TAOK3	2.13318	0.432634	0.474964	TMED10	2.72991	0.359696	0.133224	EGR1
523	MRPS7	4.486	0.456915	0.000185364	SRP72	2.77262	0.315161	0.0897579	HSH2D	6.30054	0.47302	7.90899e-09	ATP1B3	3.75774	0.428369	0.00418161	TBC1D1	2.14936	0.984983	0.259879	2019-09-07	6.91422	0.554559	1.19093e-10	EAF2	3.29977	0.359237	0.015445	IPO7	1.24513	0.48589	1	RPL26L1	5.06697	0.778223	1.30593e-05	ETFB	4.00645	0.542405	0.00124891	ATP5A1	2.11473	0.109059	0.494984	IDH1	2.7282	0.505965	0.133777	WAC
524	CRIP2	4.4793	1.73606	0.000191032	NDUFA3	2.76792	0.116204	0.0909156	PSMD8	6.26558	0.422319	9.89165e-09	GSDMD	3.75652	0.707975	0.00419698	COLGALT1	2.14853	0.913768	0.260122	RPL22L1	6.91146	0.547338	1.21285e-10	DIP2A	3.29976	1.25046	0.015445	MDFI	1.24019	0.951279	1	SPCS1	5.06663	0.278703	1.30611e-05	LINC00936	4.00376	1.35874	0.00126193	PGD	2.09944	0.321001	0.512492	SRRM2	2.72266	0.465367	0.135613	GHITM
525	PMAIP1	4.47141	0.735464	0.000197714	JTB	2.76425	0.231187	0.0917965	PPP2CA	6.2432	0.583012	1.14011e-08	CSF3R	3.75374	0.248963	0.00423354	FCGR1B	2.14672	2.28281	0.26109	SS18L2	6.90727	0.985353	1.24757e-10	CD164	3.29843	0.249092	0.0155061	WDR6	1.23815	0.520542	1	ARPC1B	5.06515	0.269794	1.31423e-05	OS9	3.98834	0.620942	0.00134414	CYTH2	2.09473	0.911967	0.517736	ARHGAP30	2.71586	0.880676	0.138285	NUFIP2
526	CSTB	4.46868	0.436895	0.000199996	NSFL1C	2.76331	0.568674	0.0919138	EIF4A3	6.23862	0.619656	1.17247e-08	TMIGD2	3.75341	1.07443	0.00423397	SYK	2.14198	0.501139	0.26351	EAPP	6.8892	0.898886	1.41501e-10	PHIP	3.29254	0.682017	0.015822	LAMP1	1.23553	0.303086	1	TCEAL8	5.03659	0.565363	1.52128e-05	TFPT	3.98676	1.13904	0.0013504	RPL10P9	2.09448	0.54428	0.517736	FES	2.70977	0.539724	0.140555	RPS6KA5
527	ELOVL1	4.46809	0.458118	0.0002003	PSMB8	2.76165	0.284787	0.0921577	ATP6V0B	6.23835	0.331805	1.1729e-08	FOSB	3.75208	0.377373	0.00425123	UPP1	2.14128	1.69544	0.263697	C11orf58	6.88372	0.438677	1.46868e-10	DNAJC10	3.28903	1.02868	0.0159698	DHX9	1.23539	0.363361	1	CHI3L1	5.03238	2.27415	1.55254e-05	C17orf89	3.96595	0.568761	0.0014635	ENG	2.09395	1.49004	0.518038	GPR160	2.69913	1.53142	0.144526	NMI
528	PNKD	4.4666	0.351684	0.000201443	TMEM134	2.75622	0.751032	0.0935544	CHN1	6.23151	5.69286	1.22365e-08	SH3BGRL	3.74533	0.215813	0.00436187	TNFRSF10C	2.13578	2.40075	0.267174	NDC80	6.87991	2.47492	1.50654e-10	RNF187	3.2807	1.12082	0.0164098	PCMTD2	1.23367	0.574377	1	PTRHD1	5.02468	0.484739	1.61356e-05	ADI1	3.96385	0.625093	0.00147349	GDE1	2.09257	0.617623	0.518554	HSPB1	2.6885	0.227319	0.148595	ARL2
529	NMRAL1	4.46248	0.711412	0.000205099	SCAND1	2.74788	0.275042	0.0955848	TMEM230	6.22607	0.362643	1.26356e-08	ADGRG5	3.74479	1.78362	0.00436607	GGTA1P	2.1357	1.94735	0.267174	CTA-29F11.1	6.87008	1.97425	1.61209e-10	PDS5A	3.27291	1.07515	0.0168287	ING5	1.23338	0.721615	1	SMIM4	5.02384	0.929135	1.61812e-05	TXNL4A	3.95824	0.860137	0.00150401	PNKP	2.09238	1.00737	0.518554	CCR2	2.67764	2.21534	0.153181	CEBPA
530	UQCRFS1	4.44144	0.295182	0.000225647	SFT2D1	2.74545	0.308227	0.0961403	AVP	6.21796	4.67468	1.32881e-08	RASSF1	3.73878	0.650985	0.00446096	BCL2L15	2.13226	3.5788	0.269257	MAGOHB	6.85174	0.976414	1.82845e-10	ARHGAP11A	3.27219	1.89216	0.0168584	KDM1A	1.23132	0.920979	1	AK6	5.01978	0.46858	1.64735e-05	SMIM7	3.9464	0.672542	0.00157718	GRSF1	2.09195	0.530961	0.518732	MGLL	2.66343	0.723955	0.158984	MAPK1
531	PMF1	4.42829	0.608521	0.000238937	NDUFA11	2.73249	0.156212	0.0998493	SAP18	6.19645	0.319278	1.52167e-08	DOK3	3.73454	1.13124	0.00453129	LINC01272	2.12902	1.09078	0.271104	PSMB9	6.84399	0.60812	1.92779e-10	CNOT1	3.27169	0.766603	0.0168745	TM9SF3	1.23021	0.424462	1	CAPZA2	4.99318	0.622723	1.88842e-05	SRSF10	3.94385	0.560127	0.00159247	TRA2A	2.09113	0.586657	0.519407	ARL8B	2.65551	0.642438	0.162266	HNRNPA3
532	PDCD6	4.41557	0.286357	0.000253112	C12orf65	2.72995	0.706203	0.100539	MRPL16	6.19219	0.534746	1.55931e-08	ORAI2	3.73314	0.856954	0.00454567	SEMA4A	2.12532	1.44352	0.272939	MRPL21	6.83237	0.654491	2.08804e-10	C16orf54	3.25684	1.03708	0.0177008	TAF7	1.22847	0.222006	1	VIM	4.99244	0.233441	1.8921e-05	DSTN	3.90702	0.704679	0.00184293	PPA1	2.08578	0.314261	0.524779	ICAM3	2.65196	0.559622	0.163812	MCMBP
533	VAMP5	4.41483	0.876738	0.000253661	PDCD6IPP2	2.72126	2.12484	0.102897	PDCD2	6.18808	0.782756	1.59835e-08	KARS	3.72975	0.374955	0.00460165	JAK3	2.12164	1.34156	0.275115	MDH1	6.80759	0.61702	2.47182e-10	MTHFD1	3.24922	0.982881	0.018109	CIZ1	1.22305	0.684777	1	HNRNPA1	4.99219	0.316061	1.8921e-05	MRPS21	3.90095	0.257019	0.00188415	NAXE	2.0826	0.452783	0.528122	LAMP2	2.64851	0.279364	0.165324	PDLIM1
534	SEPW1	4.40928	0.416188	0.000259922	STAT1	2.71855	0.773852	0.10358	COX6A1	6.17631	0.318394	1.71987e-08	XRCC6	3.72016	0.327762	0.00476854	ARFGEF1	2.11599	1.04525	0.278649	CHURC1	6.80263	1.37455	2.55531e-10	EIF4E3	3.24758	1.82746	0.0181991	RCN1	1.21877	0.515974	1	POU2F2	4.98658	1.77234	1.94474e-05	SMIM14	3.88698	1.56361	0.00199008	MRPS34	2.08229	0.377719	0.528152	CANX	2.64208	0.263646	0.16764	COX6A1
535	COX5A	4.40344	0.189807	0.00026635	FKBP1A	2.69921	0.15591	0.109278	RPL26P19	6.16025	0.930061	1.90118e-08	RP11-92K2.2	3.70771	0.675365	0.00499128	CDC42EP3	2.09466	0.981267	0.291931	ACOT13	6.79902	0.95248	2.6169e-10	RAN	3.23933	0.137178	0.0187196	TNKS	1.21846	1.16965	1	ORMDL1	4.98317	0.36676	1.9762e-05	EGR1	3.8856	1.06188	0.00199943	CXCL8	2.08184	0.79459	0.528362	PRKCD	2.63685	1.12839	0.169727	RGS19
536	RILPL2	4.39856	0.367015	0.000271732	ALDOA	2.69536	0.082159	0.110287	PRMT1	6.15749	0.418293	1.93213e-08	FARSA	3.70224	0.434964	0.0050941	CCDC88B	2.06533	1.52006	0.311365	ADPRM	6.7633	1.66527	3.34263e-10	PPIP5K2	3.23874	0.970819	0.0187436	ORAI3	1.2177	0.644558	1	BLVRB	4.98062	0.431613	1.99935e-05	NDUFS6	3.88052	0.371606	0.00203771	SF3B2	2.07906	0.425195	0.531345	ATP5I	2.63035	0.133052	0.172657	MYH9
537	RPUSD3	4.39826	0.643828	0.000271776	SUMO3	2.69035	0.273608	0.111872	TMBIM1	6.14104	0.781883	2.13771e-08	S1PR4	3.69999	0.98062	0.00513327	MSL1	2.06233	0.679736	0.312843	CSTF3	6.73084	1.07509	4.16999e-10	MLLT6	3.23817	1.34652	0.0187666	MSL1	1.21393	0.528246	1	UBE2N	4.96186	0.499391	2.19897e-05	RHEB	3.87661	0.707363	0.00206664	USP11	2.07896	0.692782	0.531345	CD86	2.62838	1.81822	0.173484	RAB7A
538	CD79B	4.39646	1.11711	0.000273697	CD79A	2.68165	1.47951	0.114643	EPC1	6.12512	1.01024	2.35969e-08	CHCHD10	3.69587	0.621281	0.00520493	MGAT5	2.05296	1.67625	0.318372	ZNHIT3	6.72893	1.05891	4.21999e-10	VCL	3.23032	0.934932	0.0192297	PAXBP1	1.21003	1.01259	1	MEF2C	4.95369	1.20039	2.28974e-05	CA1	3.87144	0.646063	0.00210899	PBXIP1	2.07858	0.82316	0.531467	STARD7	2.62682	0.732073	0.174108	UBE2J1
539	EIF5B	4.38957	0.262795	0.000282155	MEAF6	2.66386	0.389196	0.120226	LSM4	6.10631	0.465257	2.64828e-08	VPS35	3.69155	0.379036	0.0052878	CTDSP1	2.05186	0.675497	0.3189	ATP5G1	6.72782	0.399421	4.2469e-10	FBL	3.22992	0.282304	0.0192412	BRD7	1.20844	0.598678	1	RPL39P3	4.94786	0.821795	2.35577e-05	CFDP1	3.86087	0.809328	0.00220013	RPS10	2.07446	0.0236582	0.534941	KCNAB2	2.61505	0.4785	0.180042	CCR1
540	ADK	4.3889	0.682404	0.000282683	TSPAN7	2.65747	1.81683	0.122151	BAG1	6.08797	0.850684	2.96611e-08	XRCC5	3.68886	0.311932	0.00533135	KDELR2	2.04752	0.428549	0.321879	MRPL32	6.69256	0.848437	5.38123e-10	HAL	3.22724	1.32217	0.0194077	NUP62	1.20831	0.446713	1	CTB-63M22.1	4.93814	0.618021	2.47231e-05	EDF1	3.85586	0.217124	0.00224358	NDUFV1	2.06651	0.470443	0.543495	GINS2	2.61037	0.752203	0.182152	ACAA2
541	RNPS1	4.38044	0.406344	0.000293154	CIB1	2.65609	0.292986	0.122557	CCDC59	6.042	0.828793	3.94316e-08	WDR82	3.68507	0.859394	0.00540493	NXF3	2.0453	1.69039	0.322969	LLPH	6.69057	0.893334	5.4482e-10	FOXP1	3.22653	0.669029	0.0194338	KHSRP	1.20374	0.585632	1	MRPS15	4.91617	0.581178	2.76216e-05	PPCS	3.8521	0.613495	0.00227381	FOXP1	2.06604	0.533937	0.543735	MT1F	2.60512	1.44615	0.184785	PARVG
542	RP11-572P18.1	4.38008	0.445574	0.000293277	PRPF31	2.65199	0.712102	0.123767	MRPS34	6.03251	0.560375	4.17649e-08	DYNC1I2	3.68324	0.322152	0.00543747	ABHD2	2.04031	0.742762	0.326364	NIFK	6.66584	0.775241	6.4024e-10	EBLN3P	3.22641	0.990234	0.0194338	ALDH5A1	1.20278	1.13146	1	PLSCR1	4.90788	0.855882	2.87698e-05	SFT2D1	3.8416	0.509916	0.00236651	MRPL4	2.05525	0.558284	0.55467	TUBB4B	2.59985	0.449929	0.18735	FTLP3
543	ATP5G3	4.37634	0.187203	0.000297614	MFF	2.64648	0.408866	0.125509	UBE2N	6.0287	0.490016	4.27062e-08	TP53INP1	3.68121	1.58026	0.00547458	RASSF4	2.03676	1.34309	0.328476	RAP1B	6.66421	0.596085	6.46622e-10	SLC36A4	3.2184	1.60096	0.0199535	BRD2	1.20224	0.345748	1	COA6	4.9031	0.560875	2.94324e-05	DPY30	3.83692	0.456519	0.00240507	DNAAF2	2.0547	0.996974	0.555024	DAP	2.5997	0.944311	0.18735	CD86
544	PRDX5	4.37242	0.209338	0.000302641	LYAR	2.64267	0.57236	0.126737	NCF4	6.02812	0.462508	4.28062e-08	SF3B1	3.68048	0.301227	0.00548377	CLEC4A	2.02884	2.18742	0.333904	RASGRP3	6.64739	1.55844	7.23186e-10	SEC63	3.2177	0.762771	0.0199868	TCEAL9	1.19938	0.492006	1	HSPD1	4.89408	0.304666	3.0719e-05	RAP1B	3.81383	0.458309	0.0026363	COX5A	2.04999	0.0980043	0.560992	GSTK1	2.59658	0.212658	0.188682	CEBPG
545	OSTC	4.36795	0.257551	0.000308144	C14orf1	2.6353	0.576978	0.128955	HSPA8	6.01969	0.295416	4.50377e-08	CABIN1	3.67222	1.00392	0.00565087	GYPB	2.02155	0.866132	0.338717	CARD19	6.64685	0.661811	7.24958e-10	WDR6	3.2103	0.976586	0.0203986	ATP6V0A2	1.1991	0.700118	1	ZBTB8OS	4.88071	0.705713	3.28261e-05	WDR61	3.80846	0.606344	0.00269161	HOXA5	2.04845	1.44443	0.562697	HCLS1	2.58569	0.294608	0.193968	PDIA6
546	ABT1	4.36275	0.71153	0.000315165	TBCB	2.63107	0.186395	0.130342	PSMA3	6.01834	0.399573	4.53542e-08	PPP1R14B	3.66812	0.974402	0.00572861	IQGAP1	2.01547	0.443174	0.342601	ORMDL1	6.63466	0.523423	7.85614e-10	MBD6	3.20079	1.43701	0.021003	USP22	1.19781	0.47784	1	C14orf119	4.87894	0.466049	3.30713e-05	SRPRB	3.78426	0.930638	0.0029532	MPZL1	2.03897	0.968319	0.572145	PTPRE	2.57204	1.01103	0.200789	LRMP
547	HSPB11	4.35969	0.286234	0.000319221	DHRS3	2.62977	2.7475	0.130539	ZNHIT3	6.00706	0.782756	4.84988e-08	ARHGDIA	3.66463	0.310861	0.00578698	TMC8	2.01276	0.772133	0.344679	RPS14	6.62803	0.165603	8.18726e-10	FAM134A	3.20022	1.35898	0.0210282	TOR3A	1.19341	0.610113	1	MRPS14	4.86007	0.610667	3.6327e-05	FAM133B	3.76561	0.802149	0.00317955	OTUB1	2.03896	0.328132	0.572145	2019-03-01	2.56315	1.38757	0.205593	PDCD6IP
548	FKBP5	4.35395	0.459943	0.000327296	ACY3	2.62098	1.87047	0.133748	MLF2	6.00635	0.645284	4.86514e-08	ZNF385D	3.66219	3.90838	0.00582891	SLC15A4	2.00728	1.31667	0.348129	MGST3	6.60316	0.565201	9.67433e-10	SUCO	3.19858	1.57542	0.0211326	KDSR	1.19141	0.584472	1	PFDN2	4.85877	0.366333	3.65101e-05	YWHAQ	3.7653	0.492394	0.00318058	KLHDC2	2.03404	0.570677	0.578162	NDUFS6	2.56277	0.229807	0.205613	RAB14
549	PET100	4.34452	0.255127	0.000340832	NTPCR	2.61733	0.516241	0.135087	HMGA1	5.99335	0.377557	5.26377e-08	USP22	3.6572	0.823227	0.00593644	MIIP	2.00246	0.744957	0.350644	MCTS1	6.59982	0.766154	9.88322e-10	SYTL1	3.18052	0.695411	0.0224081	RP11-977G19.5	1.18731	1.06035	1	SLC38A1	4.84527	1.01691	3.89616e-05	DGCR6L	3.7607	1.17431	0.00323652	CEP70	2.03261	1.02931	0.57975	FMNL1	2.56048	0.84684	0.206565	GAS7
550	CKS1B	4.33136	0.445843	0.000361428	CALM3	2.61606	0.244454	0.135485	LDHB	5.98003	0.389134	5.68377e-08	TUBA1C	3.64187	0.396798	0.006287	SPTBN1	2.00195	1.36521	0.350721	SNX2	6.59334	0.74748	1.02995e-09	BAG6	3.18009	0.798392	0.0224081	ARHGAP22	1.18687	1.45435	1	MRPL21	4.84287	0.430874	3.93764e-05	NACA	3.75503	0.0123842	0.00330429	ZCRB1	2.03223	0.2313	0.579876	IRS2	2.55026	1.05429	0.212303	MT1E
551	MED4	4.32214	0.37265	0.000375499	RSBN1L	2.60585	0.507262	0.138851	RAB11B	5.97699	0.654981	5.78342e-08	IREB2	3.62271	0.938861	0.00675593	DHRS9	2.00042	1.06819	0.351122	CCDC57	6.56816	1.25215	1.21572e-09	PRRC2B	3.17931	1.14202	0.0224515	CCT4	1.18616	0.158184	1	RPS16	4.82944	0.319895	4.20614e-05	CD9	3.74967	0.650527	0.00336932	HSPBP1	2.02219	0.951152	0.590759	VMA21	2.54651	0.587217	0.214385	CDC123
552	ABRACL	4.30786	0.205531	0.000398629	NELFCD	2.60144	0.625218	0.140357	SYPL1	5.94576	0.485056	6.97206e-08	PTBP1	3.6196	0.43938	0.00682959	INPP5D	1.98521	0.472397	0.360377	DHRS7	6.56491	0.621243	1.24105e-09	SPG11	3.17557	1.34087	0.0226912	CHPT1	1.18588	0.898359	1	PPA2	4.82108	0.547479	4.3797e-05	RHOC	3.74653	1.38161	0.00340825	RALBP1	2.01654	0.594992	0.597558	GNB2	2.53774	0.571216	0.219617	ASPH
553	EXOSC8	4.30413	0.3428	0.000404913	SPCS2	2.58838	0.300385	0.144896	PPHLN1	5.92405	0.606317	7.9215e-08	SMARCC1	3.61801	0.864013	0.00686392	POU2F2	1.98456	0.967185	0.360649	CLDND2	6.55284	2.49131	1.34249e-09	ZDHHC2	3.16986	1.46253	0.0231067	MPST	1.18273	0.285216	1	CTSB	4.8202	0.393072	4.39217e-05	PRMT2	3.74631	0.783382	0.00340825	BAD	2.01201	0.733379	0.601996	SERPINB10	2.53725	1.60688	0.219707	TRPM4
554	PRMT2	4.30085	0.552113	0.000410461	LAMP1	2.58836	0.437114	0.144896	PAFAH1B3	5.9141	0.936968	8.38401e-08	UBE2D3	3.61619	0.214324	0.00690324	RAB6A	1.98388	0.848749	0.360815	FIS1	6.54928	0.724067	1.37318e-09	HSD17B4	3.16735	0.61613	0.0232898	WDR82	1.18115	0.467359	1	ANP32B	4.81545	0.299148	4.49124e-05	NOP10	3.74009	0.248098	0.00348713	ZNF521	2.01125	1.44387	0.602678	ACAT1	2.53376	0.628302	0.221689	YWHAG
555	CAMTA1	4.29741	0.285761	0.000416384	G6PD	2.58407	0.608834	0.146273	PARK7	5.9082	0.301836	8.66769e-08	PMAIP1	3.61593	0.667166	0.00690324	ZDHHC2	1.98276	0.975462	0.361635	ERV3-1	6.54755	2.21378	1.38759e-09	KLHL42	3.16355	1.54102	0.023578	CUTC	1.18052	0.37753	1	HAUS1	4.80354	0.725966	4.75238e-05	LGALS12	3.72302	2.89086	0.00371755	ST3GAL4	2.01022	0.678638	0.603309	HNRNPF	2.52604	0.259625	0.225953	HSPA9
556	RBM3	4.29409	0.2457	0.000422153	ELAVL1	2.57579	0.516748	0.148821	LSM8	5.90031	0.543292	9.08144e-08	HNRNPUL1	3.61297	0.439221	0.00697464	C14orf2	1.97632	0.0222786	0.366177	CH17-340M24.3	6.54092	2.06198	1.4471e-09	ADPGK	3.15695	0.610531	0.0240636	CPSF7	1.17903	0.45145	1	DPM1	4.80207	0.737355	4.7802e-05	HSPE1	3.71963	0.216924	0.00376066	CCNB1IP1	2.00976	0.589338	0.603309	SIRPA	2.52046	1.66052	0.228896	ZNF503
557	DBNL	4.28493	0.564635	0.000439393	TRA2B	2.56629	0.234151	0.152392	SSBP1	5.89251	0.304428	9.50908e-08	TMEM123	3.59151	0.266285	0.00754878	PTPRJ	1.9741	2.36789	0.367818	RNF167	6.49577	0.768597	1.93909e-09	SMARCC1	3.15521	0.927826	0.0241594	RPL36	1.1775	-0.01364	1	BOLA3	4.79946	0.952235	4.83551e-05	CLDND1	3.70657	1.03925	0.00393769	ZNF580	2.00967	1.12901	0.603309	LPCAT1	2.5158	1.77725	0.231721	ZBTB33
558	RNH1	4.27755	0.33389	0.000452578	ZNF22	2.56409	0.312685	0.153132	MDH2	5.89074	0.433262	9.59951e-08	DNAJC4	3.59121	0.655712	0.00754884	NSUN5	1.97057	0.675805	0.37074	RP11-761N21.2	6.48154	0.574715	2.12857e-09	MED12	3.15193	1.38497	0.0244074	PPP1R35	1.17691	0.980198	1	FIS1	4.79762	0.507362	4.87275e-05	RETN	3.70561	0.419636	0.00394884	EIF1B	2.00588	0.267088	0.60836	TMSB10	2.5144	0.101472	0.232191	TMEM14C
559	RPS9	4.26989	0.171821	0.000467841	SLC25A29	2.56092	0.671273	0.154422	SIVA1	5.88992	0.429136	9.63521e-08	RPS7P1	3.57842	0.388309	0.00791887	TRBC2	1.96885	0.419225	0.371818	NDUFAF4	6.48134	1.03067	2.12899e-09	DHX15	3.15052	0.698046	0.0245072	LSM4	1.17611	0.212146	1	CYBA	4.78726	0.252295	5.11624e-05	AP2M1	3.69479	0.414706	0.00411708	STRAP	2.00062	0.332727	0.613523	PICALM	2.51332	0.784066	0.232673	TMEM43
560	ANXA2	4.26338	0.272953	0.000481118	THOC2	2.55912	0.520951	0.154996	GRHPR	5.88568	0.545403	9.87294e-08	SCAF11	3.57346	0.514178	0.008052	PIM1	1.96822	0.490178	0.372225	FKBP5	6.47976	0.812808	2.14888e-09	COQ8A	3.14852	0.916494	0.0246386	BAG2	1.17313	1.33141	1	OSTF1	4.78723	0.855443	5.11624e-05	TMEM208	3.69333	0.839506	0.00413699	YWHAE	1.99344	0.229985	0.622113	MEF2D	2.51232	1.15997	0.232881	CCT5
561	DEPTOR	4.25739	1.2523	0.0004936	LAPTM4A	2.55579	0.194928	0.156371	NXT1	5.88317	0.909748	1.00116e-07	TRIM56	3.56206	0.701714	0.00839079	WIPI1	1.96561	1.84249	0.373721	ERH	6.4547	0.444896	2.53337e-09	TMCO3	3.14333	1.09712	0.0250039	CPD	1.17135	0.531767	1	LYST	4.78482	0.815728	5.17024e-05	KTN1	3.69165	0.397515	0.00416043	CITED2	1.98666	0.226794	0.627745	CDK2AP2	2.51088	0.400056	0.233011	PRR13
562	NPR3	4.25204	1.2877	0.000504945	DDB2	2.54885	0.848633	0.158932	SSNA1	5.874	0.681271	1.05688e-07	TMC8	3.55618	1.03974	0.00855145	WASF2	1.96386	0.281631	0.374761	TPM1	6.44429	2.85491	2.70722e-09	PHKA2	3.14144	1.66523	0.0251477	NPIPA1	1.17132	1.0802	1	MRPL47	4.77361	0.685723	5.45834e-05	PSMB1	3.68343	0.210087	0.00428906	SLU7	1.98579	0.467191	0.628228	NDUFA1	2.51082	0.14765	0.233011	AIM1
563	TMEM147	4.22868	0.310556	0.000558334	U2SURP	2.54174	0.366791	0.161727	DDT	5.86579	0.397564	1.10774e-07	FES	3.5479	0.490513	0.00879506	MVP	1.96209	1.15789	0.37594	TCTEX1D1	6.42869	2.32958	2.98965e-09	GLS	3.14069	1.1466	0.0251933	MCRIP2	1.16781	0.555692	1	NUP214	4.77317	0.914778	5.46207e-05	HMGN1	3.67784	0.138054	0.00437673	RPL10P16	1.98517	0.579341	0.628724	NSUN5	2.50663	0.857388	0.235519	CPVL
564	DANCR	4.21471	0.404429	0.000592617	ERICH1	2.52915	0.515222	0.167033	PCBD1	5.85919	0.76538	1.15127e-07	MTF2	3.53723	0.451974	0.00914753	TMC6	1.9588	0.951264	0.377937	MAN1A1	6.40441	1.68927	3.49398e-09	TRIP12	3.13916	0.934895	0.0252873	CA2	1.1671	0.434123	1	PPT1	4.77123	0.416422	5.50674e-05	CNPY2	3.66149	0.439432	0.00464772	VPS72	1.97492	0.538393	0.642381	UBC	2.50613	0.148091	0.235628	IRAK3
565	SKP1	4.20353	0.180881	0.000621936	TSG101	2.52874	0.454213	0.167107	RUNX1	5.81868	0.647562	1.46449e-07	TGOLN2	3.53478	0.411968	0.00922249	ADAM8	1.9529	1.53272	0.382456	RPL7L1	6.3949	0.724593	3.70575e-09	IGSF10	3.13666	2.05049	0.0254471	TCF3	1.16599	0.753568	1	RPL22L1	4.73534	0.370284	6.5473e-05	LAMP2	3.65689	0.411049	0.00472138	HOXB2	1.96333	1.01308	0.654849	ROMO1	2.50521	0.148277	0.236015	LAIR1
566	ACTR3	4.203	0.305408	0.000621936	PTGS1	2.52053	1.46492	0.170556	RWDD1	5.79723	0.48161	1.66052e-07	KLF6	3.53079	0.216919	0.00935218	PXK	1.95148	0.445594	0.383579	GIMAP7	6.37441	2.31644	4.22695e-09	TMEM30A	3.12372	0.697057	0.0265334	CDV3	1.16549	0.466409	1	MZB1	4.73178	0.750827	6.65318e-05	CYC1	3.64899	0.442699	0.00485722	RAB11B	1.96134	0.425473	0.657473	NUP210	2.50285	1.0555	0.237133	MPHOSPH6
567	FTH1	4.19904	0.133638	0.000632172	ATP5B	2.50644	0.111246	0.176843	LSM7	5.78904	0.2974	1.73923e-07	MAX	3.52846	0.466858	0.00942405	MAP1LC3A	1.9483	1.46901	0.385853	LSM6	6.33339	0.828524	5.47541e-09	C19orf43	3.11894	0.393973	0.0269083	WHSC1	1.16492	0.847039	1	RPS4Y1	4.71874	0.264957	7.08361e-05	SMCO4	3.63127	1.4419	0.00518391	ZNF714	1.94288	1.07812	0.683682	AIM1	2.50132	1.4326	0.237935	POLE4
568	SLC17A9	4.19315	0.964355	0.000647267	MDFI	2.50623	1.31244	0.176843	SMIM3	5.78808	0.543634	1.74703e-07	SNX17	3.52203	0.46002	0.0096341	UTS2	1.94485	1.17341	0.388087	MTHFS	6.32201	1.49016	5.88073e-09	EIF4B	3.11824	0.604237	0.0269521	PAN3	1.16489	0.644032	1	C11orf31	4.69816	0.460862	7.82406e-05	RDH11	3.62965	0.993543	0.00520234	GSDMD	1.94005	0.583551	0.686573	NPLOC4	2.49879	1.4854	0.238947	DDX17
569	NEDD8	4.19216	0.197632	0.000649344	SRSF1	2.50507	0.329836	0.177292	GAPDH	5.77185	0.321502	1.91925e-07	OLIG1	3.52118	2.41572	0.00965407	NAGK	1.94445	0.436975	0.388303	LAMTOR4	6.3076	0.452097	6.44785e-09	CCND2	3.10845	0.773507	0.0277989	ST3GAL6	1.16341	0.573952	1	SYPL1	4.69576	0.459956	7.9049e-05	XAF1	3.62705	1.20174	0.00525029	EIF2AK4	1.93967	0.574728	0.686573	MAPK14	2.4968	0.800852	0.240064	C19orf24
570	SNRPG	4.19163	0.187966	0.000650093	EIF2AK4	2.50008	0.589469	0.179031	PSMA1	5.7553	0.299116	2.11197e-07	TCP1	3.51562	0.312837	0.00984763	FAM198B	1.9372	2.72411	0.393731	ITM2A	6.29504	0.293274	6.97619e-09	ZMIZ1	3.09892	0.953802	0.0286453	BPTF	1.16323	0.467272	1	COMMD8	4.68973	0.621141	8.12922e-05	PTMAP5	3.62437	1.18671	0.00530017	UBXN1	1.93965	0.341048	0.686573	C17orf62	2.47928	0.685827	0.250506	UBE2V2
571	AK6	4.18478	0.332057	0.000667668	SLC3A2	2.49839	0.526565	0.179757	RBMX	5.75471	0.319114	2.11672e-07	TOMM20	3.51256	0.40623	0.00995034	ADAM15	1.93526	0.966443	0.395191	GTF2B	6.28665	1.00036	7.3555e-09	UBE2R2	3.09733	0.734213	0.0287574	RNF166	1.1538	0.461184	1	SMIM14	4.68702	1.52473	8.22547e-05	CCND2	3.62115	1.01608	0.00536165	UBE2G2	1.92941	0.502188	0.701685	MYBL2	2.45746	2.37536	0.264242	CS
572	CNDP2	4.17038	0.803488	0.000710464	FKBP4	2.4971	0.617606	0.180286	CCT5	5.75172	0.366245	2.15192e-07	IL2RG	3.51187	0.232286	0.00996531	EDEM1	1.9326	1.42467	0.397186	SNU13	6.25717	0.423713	8.86912e-09	RBMS1	3.08306	0.820159	0.0300838	INPP5D	1.15299	0.352568	1	IFI44	4.68536	1.38483	8.27996e-05	MNDA	3.6151	0.382153	0.00548345	SNX17	1.9289	0.412685	0.701685	DOK2	2.4564	1.5229	0.264776	EIF3A
573	RANBP1	4.15355	0.265967	0.00076302	RANBP1	2.49679	0.220638	0.180311	TIMM9	5.74281	0.583122	2.26486e-07	PBXIP1	3.50426	0.915299	0.0102314	TRAPPC2L	1.92939	0.32181	0.399639	SLC50A1	6.24987	1.27772	9.27241e-09	IRAK3	3.08277	0.833017	0.0300918	ACIN1	1.15162	0.504693	1	CYTL1	4.66964	0.438246	8.92626e-05	HMGB1	3.59733	0.121691	0.00584522	TCEAL9	1.92807	0.713224	0.702465	GRB2	2.44937	0.422381	0.269292	UBE2N
574	AAMP	4.14598	0.747085	0.000787781	RSBN1	2.48839	0.777342	0.183967	TRA2A	5.74266	0.885997	2.26486e-07	CYC1	3.50207	0.28919	0.0102971	RP4-765C7.2	1.92412	0.472045	0.403244	TATDN1	6.24396	1.06838	9.59698e-09	TAX1BP1	3.07724	0.442768	0.0305657	TAF15	1.14995	0.406461	1	RP11-425L10.1	4.66706	0.437546	9.02575e-05	WBSCR22	3.59301	0.649448	0.00593225	SF1	1.92778	0.389157	0.702474	MSRB3	2.4493	0.632099	0.269292	CARHSP1
575	BRK1	4.13939	0.219406	0.000809789	TOPORS-AS1	2.48469	0.348905	0.185624	KIAA0101	5.72379	0.428053	2.52842e-07	AC090498.1	3.50196	0.572382	0.0102971	HDAC4	1.92262	1.74309	0.404342	SMDT1	6.21991	0.526045	1.1128e-08	GLYR1	3.07192	0.838617	0.0310707	CHST12	1.14778	0.315479	1	IFNGR1	4.66448	0.732146	9.12639e-05	IRX3	3.5927	1.84506	0.00593383	KAT8	1.92665	0.894737	0.702779	HADHA	2.44768	0.341751	0.270251	PSMB4
576	LUC7L3	4.12362	0.213306	0.000866292	TAF7	2.47805	0.304627	0.188844	SPINT2	5.71995	0.868822	2.57987e-07	EIF3G	3.50155	0.313012	0.0103016	MYL4	1.91446	2.1292	0.410935	DENND6B	6.21593	1.81598	1.1401e-08	SPG7	3.07121	0.987763	0.0311214	SPIN4	1.14382	0.851414	1	SREK1IP1	4.66344	0.530018	9.15931e-05	ALG5	3.5839	0.720711	0.00611753	TCEAL3	1.92651	0.794883	0.702779	CD4	2.4449	1.77983	0.272081	SERF2
577	ARHGDIA	4.11986	0.303336	0.000879541	DLC1	2.47095	1.99369	0.192359	SLC39A3	5.7192	0.488496	2.58816e-07	HDAC2	3.4974	0.414938	0.0104515	DNM2	1.91383	1.01896	0.411383	STMN1	6.21383	0.314656	1.15283e-08	ZNF207	3.0686	0.40502	0.0313723	KDM5B	1.14286	0.524075	1	FMC1	4.66178	0.732241	9.21963e-05	PPP1R14A	3.57788	3.85867	0.0062466	PPP2CA	1.92314	0.368583	0.707724	PSMB8-AS1	2.44035	0.713452	0.274593	EEF2
578	CCL3	4.11145	1.40083	0.000911169	TRAPPC3	2.46805	0.348851	0.193303	DUSP23	5.69137	0.500721	3.02922e-07	CTD-2287O16.1	3.48827	0.318582	0.0107673	TACSTD2	1.89925	2.55857	0.422653	RTP4	6.21252	2.17242	1.15992e-08	HINT1	3.06334	0.117584	0.0319058	HOXB9	1.14273	1.17721	1	LAMTOR4	4.64894	0.302234	9.79815e-05	EPHX1	3.56379	2.40515	0.00657053	EXOSC4	1.9208	0.635996	0.71109	PRELID1	2.43858	0.34717	0.275334	CITED2
579	ISCA2	4.10116	0.548999	0.00095042	CWC25	2.46789	0.573573	0.193303	MZB1	5.68565	0.724078	3.12593e-07	TSPAN13	3.48436	1.03462	0.0109014	ARID3A	1.89853	0.909826	0.42292	CTSW	6.20619	0.534001	1.20629e-08	TMX3	3.06041	1.10564	0.0321726	FAM120A	1.14123	0.491289	1	NAA20	4.64585	0.515654	9.93122e-05	APOPT1	3.5637	0.980514	0.00657053	HOXB4	1.91233	1.71061	0.721793	NFAM1	2.43303	2.21141	0.279073	TMEM14A
580	MAX	4.0946	0.45411	0.000976629	OSGEP	2.46742	0.522208	0.193303	TBXAS1	5.6856	0.655122	3.12593e-07	SMDT1	3.4835	0.270093	0.0109244	LPGAT1	1.89687	1.31257	0.424216	MRPL48	6.19784	0.922424	1.26777e-08	SLC39A8	3.05975	0.954839	0.0322198	CFAP36	1.13785	0.484664	1	H2AFJ	4.64173	1.40218	0.000101166	CEBPE	3.56295	1.39571	0.00658336	SMIM10L1	1.91202	0.42586	0.72185	ANKRD13D	2.43163	0.734869	0.279897	TMPO
581	BCCIP	4.08164	0.473652	0.00102563	DNMT1	2.46637	0.590223	0.193733	C10orf10	5.67787	3.43344	3.26265e-07	LINC00996	3.48224	3.32405	0.010964	CHP1	1.89207	0.896625	0.428573	FAM200B	6.18831	0.993109	1.34532e-08	HOXA10-AS	3.05633	1.28717	0.0324949	EIF2B5	1.13455	0.637733	1	AC090498.1	4.63298	0.747136	0.000105387	PAAF1	3.52329	1.36563	0.00758375	ID1	1.91047	2.41737	0.723954	SLA	2.43084	0.796498	0.280244	AHCYL1
582	NDFIP1	4.08097	0.551885	0.00102738	RPS2P46	2.46355	0.215045	0.194846	PGK1	5.67533	0.303002	3.30745e-07	SF3B2	3.47982	0.445367	0.0110512	MGLL	1.88328	0.509269	0.435793	FAM204A	6.15711	1.1	1.63532e-08	CASP2	3.05424	1.10596	0.0326507	KLHL42	1.13227	0.791547	1	XRCC6	4.61224	0.353334	0.00011613	MLEC	3.51943	0.830795	0.00767431	SDSL	1.90541	1.30805	0.730504	UBE2C	2.43012	0.786939	0.280537	CHCHD10
583	DDAH2	4.07658	0.444086	0.00104579	DNTTIP1	2.46287	0.556233	0.194986	TYMS	5.66958	0.504726	3.4162e-07	LAPTM4A	3.46941	0.231222	0.011476	GUSB	1.88304	0.260072	0.435863	MRPL18	6.15111	0.598484	1.69467e-08	TRA2B	3.05285	0.284054	0.0327791	AAK1	1.13169	0.252392	1	GGCT	4.56861	0.481135	0.000142256	BTG1	3.51793	0.311418	0.00771119	UBE2D3	1.89095	0.155323	0.749646	PCBD1	2.42407	0.501675	0.284994	ATP2B1
584	PSMG4	4.0662	0.546194	0.00108969	GRHPR	2.45768	0.34419	0.197192	AKR1B1	5.66328	1.02474	3.53995e-07	NDUFB5	3.46378	0.298231	0.011706	IRS2	1.87982	0.743727	0.438423	SNHG15	6.14923	0.923277	1.71299e-08	ILF3	3.04561	0.628006	0.0335547	HNRNPA3	1.13112	0.197616	1	CALM3	4.56838	0.329312	0.000142256	ALKBH7	3.51723	0.590865	0.00772473	GABPB1	1.88198	0.617035	0.761535	CD300LF	2.42163	1.18827	0.28656	COX17
585	NIFK	4.04337	0.379395	0.00119876	WDR18	2.45724	0.689598	0.197192	RPL12P4	5.64544	0.879928	3.92275e-07	CCT3	3.46208	0.306019	0.0117671	HIPK1	1.87915	0.770895	0.438604	EMC4	6.12715	0.548432	1.96408e-08	PTP4A2	3.04181	0.570961	0.0339071	ST13	1.12936	0.124793	1	RGS10	4.55475	1.09562	0.000151575	TNFRSF18	3.48664	4.2376	0.00862613	MFGE8	1.88183	1.1113	0.761535	SERPINB2	2.42135	2.05976	0.28656	PRKACB
586	IP6K2	4.03082	0.463046	0.00126317	IGHA2	2.45723	0.980035	0.197192	COMMD4	5.63774	0.906145	4.09224e-07	ANXA11	3.46067	0.402334	0.0118159	GTSF1	1.87703	0.31124	0.440084	BRIX1	6.11872	0.902369	2.06633e-08	MARK3	3.03347	1.02757	0.0347707	PIWIL4	1.12817	0.60073	1	VDAC1	4.54597	0.364538	0.000157807	TMEM134	3.4817	1.07526	0.00877928	PPM1G	1.87696	0.515953	0.767535	VASP	2.42107	0.902069	0.28656	YBX3
587	GNPTG	4.0264	0.59835	0.00128422	CSNK1D	2.45109	0.762625	0.200059	NUCKS1	5.62171	0.4074	4.4856e-07	EIF4H	3.45968	0.610928	0.0118463	DEFA8P	1.87274	2.40728	0.444053	RGL4	6.10177	1.25636	2.29279e-08	XPNPEP1	3.03258	0.608061	0.0348368	ALAS2	1.12731	0.57347	1	JCHAIN	4.54387	0.926891	0.000159157	TMED4	3.47356	0.72601	0.00903401	PTMAP2	1.87348	0.986432	0.770849	DHFR	2.41155	1.05896	0.293333	IFNGR1
588	GRHPR	4.02153	0.388551	0.00130813	SMIM1	2.45103	1.25919	0.200059	MCTS1	5.61098	0.497571	4.76164e-07	TGFB1	3.45919	0.97383	0.0118552	CD81	1.87248	0.684632	0.444147	UBE2E1	6.09204	0.537842	2.4339e-08	RANBP2	3.02447	1.1633	0.0356869	UBA52	1.12354	-0.0567396	1	UBE2L3	4.53296	0.459484	0.000167365	NOC2L	3.46386	1.09534	0.00933313	RALA	1.8728	0.506637	0.77138	CLPTM1L	2.40894	0.949577	0.294776	TIAL1
589	MRPL51	4.02026	0.192788	0.00131249	MRFAP1L1	2.44147	0.494399	0.204464	MRPL52	5.60825	0.332602	4.82983e-07	C19orf48	3.45644	0.3883	0.0119638	CXCR1	1.86772	2.89268	0.448299	DNAJB6	6.07789	0.747362	2.6529e-08	CERS6	3.02437	1.17627	0.0356869	AC091814.2	1.1227	1.22935	1	IER3IP1	4.52587	0.441916	0.000172833	VTI1B	3.46065	1.03824	0.00943675	SNHG9	1.86916	0.336692	0.777253	EIF4E2	2.40452	0.431894	0.297361	ACSL1
590	MYL6	4.02012	0.158369	0.00131249	RWDD1	2.43881	0.300629	0.20551	PSMD6	5.60811	0.539677	4.82983e-07	PPP2R1A	3.45536	0.459104	0.0119985	CD55	1.86668	0.517358	0.449185	URB1-AS1	6.05399	2.53869	3.06504e-08	SNRNP70	3.01764	0.800764	0.0363653	EIF4E3	1.12176	0.911253	1	LY96	4.5201	2.40192	0.00017735	MCRIP1	3.44505	0.758594	0.00999007	RPL18A	1.86881	0.0280616	0.777386	TMEM160	2.40443	0.389086	0.297361	MAPRE1
591	RNF5	4.01994	0.458805	0.00131249	HPCAL1	2.4318	0.582864	0.208364	RPL41P5	5.56429	1.85984	6.2004e-07	HN1	3.45001	0.328351	0.0122257	SELENBP1	1.86485	2.14104	0.450882	DECR1	6.05351	0.606578	3.07075e-08	CDT1	3.01507	1.40827	0.0366485	UBALD2	1.12076	0.756343	1	RBM3	4.49439	0.284895	0.000199614	GAPDH	3.43504	-0.0890668	0.0103484	ZMAT2	1.86521	0.435546	0.782247	SLC25A37	2.40067	0.578854	0.29959	KHDRBS1
592	COMMD1	4.0184	0.461045	0.00131961	KIFAP3	2.43138	1.12197	0.208462	PIN4	5.55724	0.409782	6.44094e-07	RPS23P8	3.44842	0.360997	0.0122843	ATP11B	1.86064	1.30419	0.454356	RNPC3	6.02745	1.54155	3.58952e-08	MZT2B	3.01384	0.354368	0.0367675	MACF1	1.12054	0.411907	1	CNIH1	4.49169	0.461476	0.000201875	C19orf48	3.43349	0.552782	0.0103893	C17orf89	1.85536	0.307749	0.796752	GSTO1	2.40048	0.175663	0.29959	ITGB7
593	HSPD1	4.01593	0.217757	0.00133206	SF3B2	2.42465	0.388156	0.211784	SYF2	5.55698	0.374188	6.44291e-07	TMBIM1	3.43533	0.52848	0.0128511	ALPK1	1.85902	1.68396	0.45552	MITD1	6.01531	1.19796	3.8567e-08	RSRP1	3.01366	0.381964	0.0367675	PHF3	1.11639	0.677783	1	TMEM50A	4.48467	0.3408	0.000208342	ARF5	3.43128	1.56595	0.0104655	NCOR1	1.85377	0.366738	0.79861	SPTSSA	2.38732	0.518604	0.309688	MRPL15
594	UTP11	4.01472	0.506152	0.00133737	ARL16	2.42204	0.564838	0.213161	BORCS7	5.55439	0.632038	6.53151e-07	HAGHL	3.42358	0.914287	0.0134053	AC091814.2	1.85628	1.57679	0.457636	SYNGR1	6.01163	0.427865	3.93689e-08	ATP13A3	3.00702	1.4805	0.0375267	PAWR	1.11505	1.42753	1	VDAC3	4.48424	0.281359	0.000208458	ACOT7	3.42028	2.05797	0.0108694	CPNE1	1.85273	0.372305	0.799473	POU2F2	2.38212	1.20851	0.312326	CASP1
595	CIB1	4.00551	0.308973	0.00138904	UBL5	2.4146	-0.00334833	0.216667	HOXA7	5.55367	1.15419	6.55073e-07	MDH2	3.4189	0.327077	0.0136085	YIF1B	1.85135	0.491955	0.461936	MRPL40	6.0083	0.877958	4.01432e-08	FAM168B	2.99756	1.24831	0.0385896	QPRT	1.11193	0.61896	1	DUT	4.46889	0.257333	0.000223638	BABAM1	3.41439	0.654486	0.0110973	PXDN	1.84557	1.72338	0.808864	XPO1	2.38186	0.613694	0.312326	IGF2BP2
596	POLR1C	3.9953	0.849303	0.00144537	PHF20	2.41035	0.457679	0.218909	PPP1R15A	5.54645	0.703916	6.81125e-07	WASH6P	3.41023	1.11916	0.0140335	AKR1C1	1.84323	3.38849	0.469723	PLIN2	5.99246	0.838267	4.42097e-08	FBXO9	2.99743	1.11224	0.0385896	SND1	1.10986	0.384958	1	SCHIP1	4.46862	0.998705	0.000223638	HHIP-AS1	3.40916	3.00409	0.0112648	ARGLU1	1.84502	0.311823	0.809359	ATG16L2	2.37724	0.727603	0.315977	SFT2D1
597	POLD2	3.99463	0.527149	0.00144787	STARD3NL	2.40719	0.432908	0.220234	LAMTOR2	5.51382	0.300048	8.15585e-07	SSNA1	3.40793	0.494005	0.0141217	CMTM6	1.83816	0.210023	0.473545	CD244	5.99226	1.66288	4.42153e-08	HOXA4	2.99375	2.80322	0.0390306	RP11-488L18.10	1.10913	0.713196	1	EIF3E	4.46449	0.246201	0.000227349	CD96	3.39339	0.907571	0.0118709	RNF5	1.83895	0.408473	0.817803	GSPT1	2.37649	0.890407	0.316332	ATL3
598	EIF3G	3.98234	0.30788	0.00152268	GAR1	2.40517	0.511401	0.221124	ATF3	5.50493	3.86936	8.55828e-07	GNAS	3.39489	0.206084	0.014764	GPAA1	1.83327	0.526547	0.477016	MAD2L1	5.99021	0.903303	4.47308e-08	GNAQ	2.99232	0.579785	0.0391862	TMEM65	1.10679	0.978029	1	TUBB	4.45952	0.239632	0.000232362	RCN1	3.37821	1.17602	0.0125246	HIST1H2BD	1.8387	0.968593	0.817803	ALDH3B1	2.37057	1.02543	0.320572	STT3B
599	PYM1	3.98215	0.544792	0.00152268	MIR142	2.40241	0.302871	0.222645	MRPL54	5.50204	0.577281	8.6798e-07	ZMYND8	3.39321	0.948585	0.0148388	TAGAP	1.83141	1.00582	0.478321	NIT2	5.98217	0.887246	4.68946e-08	MLEC	2.98044	0.609457	0.0405089	CGGBP1	1.10536	0.292659	1	KCTD12	4.4445	2.66868	0.000248853	TUSC2	3.37778	1.05932	0.0125333	KATNBL1	1.83759	0.608651	0.818318	AP1M1	2.36903	0.719022	0.321039	COX4I1
600	HDAC1	3.97891	0.490543	0.00154187	RSRC1	2.39961	0.761082	0.2239	SNHG15	5.49374	0.668338	9.08778e-07	NRBP1	3.39061	0.598328	0.0149644	TEX2	1.82745	1.4337	0.482198	HACD1	5.96612	0.847739	5.15813e-08	LPCAT2	2.98018	0.807056	0.0405161	ZNF550	1.10368	1.40368	1	LPAR6	4.42663	1.58729	0.000269991	ESYT1	3.36869	1.07001	0.01291	C9orf78	1.83591	0.223556	0.820868	FAM65B	2.36563	0.933757	0.323713	RIPK2
601	CCT4	3.97686	0.25843	0.00155348	ARID5A	2.39697	0.749828	0.225266	GNG5	5.49294	0.308783	9.1183e-07	EEF1B2P3	3.3826	0.968233	0.0153912	RHOU	1.82062	1.56205	0.487819	RP11-140K17.3	5.95993	1.92866	5.35162e-08	FRYL	2.97774	1.22612	0.0407847	FGD5-AS1	1.10336	0.41429	1	TMBIM6	4.4126	0.242639	0.0002877	NUDT5	3.36621	0.426928	0.0130156	GPS1	1.83443	0.637939	0.821554	CAST	2.36506	0.855915	0.323922	FES
602	EBAG9	3.9731	0.794536	0.00157646	NRROS	2.39354	0.914262	0.227018	TESPA1	5.47471	1.09516	1.00972e-06	ERGIC3	3.38158	0.27486	0.0154317	FCGR2A	1.81917	1.18933	0.488873	MED11	5.93577	1.52512	6.18965e-08	ALCAM	2.9776	1.36369	0.0407847	SF1	1.10157	0.251188	1	TMPO	4.40478	0.620192	0.000297561	CYSTM1	3.35699	0.929202	0.0134342	WDR18	1.83315	0.692052	0.823395	STAT6	2.35533	0.770256	0.331638	PKP2
603	STOM	3.96871	0.563534	0.00160045	PAFAH1B3	2.39121	0.553547	0.228307	NAXE	5.45338	0.606571	1.13606e-06	SCAMP2	3.37858	0.427335	0.0155845	KCTD12	1.81841	1.57216	0.489347	MALAT1	5.93341	0.274352	6.27245e-08	EIF3B	2.9775	0.943047	0.0407847	CELF1	1.0994	0.524281	1	BCCIP	4.40469	0.598414	0.000297561	ASNS	3.35304	2.68908	0.0136044	TMX2	1.83259	0.431863	0.823904	EPX	2.35417	1.09339	0.332077	UBE2K
604	RBBP7	3.96576	0.42879	0.00161677	COX7C	2.38777	-0.065045	0.230143	METTL5	5.44438	0.411743	1.19355e-06	G3BP2	3.3782	0.517368	0.0155892	DENND4B	1.81292	0.837522	0.494097	DNAJC15	5.88603	0.712266	8.30147e-08	C1orf186	2.97509	0.228517	0.0410732	ATXN2	1.09938	0.604912	1	MPHOSPH6	4.39086	0.751348	0.000316237	SCNM1	3.34437	0.523308	0.014001	HADHA	1.82044	0.301804	0.841256	NPTN	2.35064	1.38803	0.33465	MRPL14
605	TBCA	3.96493	0.224926	0.00162061	MTMR14	2.3822	0.67753	0.233177	POLR2H	5.44419	0.728323	1.19355e-06	PABPN1	3.37666	0.790753	0.01566	HMGN2	1.80826	0.288562	0.498497	NDUFAF2	5.874	1.17335	8.89902e-08	PHB2	2.9747	0.392045	0.0410732	AKAP17A	1.09917	0.690322	1	RPL10AP6	4.38381	0.356035	0.000326205	ZNHIT1	3.34399	0.44397	0.0140084	NKIRAS2	1.81887	0.581771	0.842523	PRNP	2.34818	0.689009	0.335663	CLN8
606	ATP6V1G1	3.96327	0.183507	0.00163011	THOC6	2.37041	0.660229	0.240265	FADS1	5.40665	1.08247	1.4677e-06	YIPF4	3.36489	0.521775	0.0163206	RRAGD	1.80765	1.21783	0.498998	N4BP2L2	5.87318	0.560321	8.93425e-08	TOMM20	2.97328	0.443279	0.0412351	ATG16L2	1.09886	0.415385	1	ZNRD1	4.38025	0.620372	0.000331111	NDUFA13	3.33834	0.356538	0.014284	TMEM173	1.81858	0.237086	0.842523	RASSF2	2.34737	0.938916	0.336094	RAB10
607	TM4SF1	3.9629	1.30619	0.0016309	CDKN2C	2.3695	0.613719	0.24037	VBP1	5.40478	0.516784	1.47967e-06	REPIN1	3.36469	1.04353	0.0163206	PNPLA2	1.79609	0.492333	0.508953	SNRPB	5.87047	0.384688	9.07164e-08	CCT6A	2.97248	0.334176	0.0412892	SLC17A9	1.09702	0.511441	1	GRN	4.37688	0.286321	0.000335799	ZSWIM7	3.33132	0.708583	0.014612	HOXB6	1.81825	1.10435	0.842523	OGT	2.34363	0.461079	0.338786	NAPSB
608	ASF1A	3.95735	0.54588	0.00166734	IK	2.36133	0.327603	0.245235	EEF1D	5.40331	0.30127	1.49015e-06	ERGIC1	3.36399	0.677888	0.016345	IMPA2	1.79315	0.730781	0.511361	CARD8	5.84149	0.93925	1.07779e-07	NDFIP1	2.97244	0.560897	0.0412892	PPP4R3A	1.09654	0.669322	1	MRPL17	4.37032	0.822981	0.000345559	PEX11B	3.3304	0.995837	0.014648	FUNDC2	1.8181	0.435543	0.842523	TLR2	2.34182	1.22095	0.339332	MS4A3
609	LTB	3.95314	0.962229	0.0016914	TRAPPC1	2.35862	0.14207	0.246702	VPS72	5.40233	0.77655	1.49662e-06	BRD3	3.36351	0.980275	0.016356	CDC20	1.77355	1.10713	0.529251	OSTC	5.83674	0.432055	1.10665e-07	ARHGEF2	2.96825	0.644636	0.0418281	PCED1A	1.09642	0.575823	1	VCAN	4.3663	1.74199	0.000351007	SERPINA1	3.32736	0.940591	0.0147966	LSM2	1.81485	0.238084	0.845338	ATP6V0E1	2.34005	0.136131	0.340641	PCBP2
610	FAM216A	3.94929	0.584649	0.00171319	SNRNP27	2.3543	0.402612	0.249251	BZW2	5.40072	0.564563	1.50841e-06	CSF2RB	3.36121	1.25698	0.0164753	SLC2A5	1.7734	0.695828	0.529251	PLP2	5.82803	0.607233	1.16112e-07	NOLC1	2.96777	0.890856	0.0418485	BAZ2A	1.09329	0.622757	1	CHCHD7	4.36548	0.424258	0.000351839	GLRX3	3.32108	0.720275	0.0151205	MRPS30	1.81467	0.55489	0.845338	ADAM8	2.33934	1.86044	0.340988	ARF6
611	AURKAIP1	3.94364	0.322622	0.00175221	IDNK	2.35389	0.913396	0.249361	TMEM14B	5.40012	0.440258	1.51175e-06	YPEL3	3.35901	0.78076	0.0165893	SERPINB6	1.76885	0.367777	0.533436	MED7	5.80238	1.22577	1.34801e-07	JADE1	2.96767	1.17563	0.0418485	KLHL9	1.08651	0.73044	1	SEPW1	4.34528	0.431296	0.000384755	AKAP9	3.3196	0.732648	0.0151881	TSSC4	1.81245	0.876926	0.84891	DNMT1	2.33141	0.627405	0.347675	HERPUD1
612	TM2D2	3.93797	0.880751	0.00178758	SF3B5	2.34818	0.135716	0.252704	EMC6	5.38466	0.608444	1.64389e-06	AKAP13	3.3519	0.82313	0.0169851	CTSZ	1.76879	1.01809	0.533436	EEF1E1	5.75698	0.639207	1.76004e-07	PTPN12	2.96044	1.2126	0.0428125	DPY19L2	1.08629	1.4097	1	SCARNA9	4.34186	0.804484	0.000390266	CARHSP1	3.31913	0.82678	0.0152012	PRPF6	1.80975	0.60005	0.851985	APP	2.32269	1.04545	0.355152	MRPL23
613	COX6B1	3.93613	0.181761	0.0017981	NDUFB7	2.34689	0.20082	0.253412	MFF	5.37741	0.569815	1.7095e-06	SYTL1	3.34756	0.602798	0.0172351	VPS8	1.76119	1.09594	0.540252	TMEM69	5.71121	1.04584	2.2868e-07	PJA2	2.9591	0.864862	0.0429464	COQ8A	1.08465	0.457701	1	PSAP	4.33845	0.251394	0.000395711	NUCB1	3.31853	0.785712	0.0152209	TRGV9	1.80848	1.45342	0.853278	XIST	2.32	0.336868	0.356837	RNF130
614	LDHA	3.93217	0.19999	0.00182598	GATA2	2.34371	0.5547	0.255412	HNRNPA3	5.37001	0.377963	1.77915e-06	YWHAQ	3.34694	0.297768	0.0172383	ADD1	1.75553	0.530304	0.545592	TBCA	5.70323	0.407423	2.39171e-07	ZC3HAV1	2.95905	0.9571	0.0429464	TMED3	1.08273	0.281486	1	AKR1B1	4.33821	0.902157	0.000395711	MGMT	3.31152	1.15984	0.0155812	RBM39	1.80302	0.187942	0.861283	UQCRFS1	2.31666	0.252884	0.358765	RP11-475C16.1
615	TPM4	3.89807	0.287686	0.00209189	VPREB1	2.34176	1.77954	0.256577	DUT	5.36897	0.277837	1.78749e-06	PGLS	3.34692	0.447754	0.0172383	ARHGAP1	1.7482	0.700422	0.552563	GBP2	5.6905	1.52714	2.56918e-07	ATP6V0A2	2.95783	1.27115	0.0430878	GRB10	1.08128	1.00891	1	MAD2L1	4.31311	0.598727	0.000442821	DRG1	3.30572	0.588828	0.0158808	ZNF131	1.80265	0.688269	0.861283	CEBPB	2.30391	0.93043	0.369806	PSMD7
616	SARAF	3.89166	0.216164	0.00214099	INSIG1	2.34021	0.821019	0.257473	PDLIM1	5.35653	0.47479	1.91278e-06	UBTF	3.34542	0.848692	0.0173136	RRM2	1.74556	0.518203	0.555135	RCBTB1	5.67617	1.98646	2.78817e-07	PIK3R1	2.95639	1.68253	0.0432291	WTAP	1.07895	0.47325	1	TMEM261	4.31269	0.468473	0.000443064	ST3GAL6	3.29748	1.28198	0.0162996	TRABD	1.79758	0.615857	0.866985	GGA2	2.30314	1.2613	0.370232	MCM4
617	ILF2	3.88548	0.228942	0.00219386	SMDT1	2.33905	0.234883	0.258104	PAICS	5.35415	0.575919	1.93597e-06	MIS18BP1	3.3448	0.619707	0.0173346	MS4A4A	1.74021	1.01758	0.559593	CTC-246B18.10	5.67488	1.98629	2.80361e-07	EPM2AIP1	2.9516	1.19802	0.0437741	PPIF	1.07755	0.507361	1	EIF5B	4.30343	0.289762	0.000460718	TXNDC9	3.26968	0.687364	0.0179293	RABAC1	1.79743	0.282361	0.866985	NDRG1	2.28378	0.743898	0.388267	PLEC
618	RAB8A	3.87774	0.450203	0.00226232	TMED4	2.33347	0.411407	0.261461	TEX30	5.34471	0.595772	2.03274e-06	GADD45GIP1	3.34313	0.260666	0.0174206	MMP25	1.73568	2.85926	0.563745	MIR4458HG	5.67137	1.58315	2.85877e-07	ZMYM2	2.95145	1.30828	0.0437741	ZBED4	1.07636	0.888485	1	RNF7	4.30247	0.354673	0.000462055	FBXW9	3.26634	1.80518	0.0181268	AK3	1.79292	0.60042	0.874042	HRH2	2.28276	0.651689	0.388963	EIF4E2
619	LDHB	3.87248	0.156473	0.00230187	PPM1K	2.33094	0.71404	0.262986	SSBP4	5.33822	1.37971	2.10451e-06	PRSS21	3.34167	0.455631	0.0174941	POLR2A	1.73458	0.530568	0.564685	EAF2	5.62632	0.541688	3.70391e-07	LNPEP	2.95049	1.18181	0.043881	ARID1B	1.07312	0.367908	1	FABP5	4.30219	0.466555	0.000462055	2019-09-07	3.26463	0.36312	0.0182098	CFAP36	1.79229	0.690036	0.874729	ZNF207	2.27641	0.321534	0.394819	UBQLN1
620	TXNDC9	3.86793	0.477449	0.00234275	PRRC2C	2.33079	0.559551	0.262986	OSTC	5.33093	0.301779	2.18823e-06	RP11-112J1.1	3.33702	0.754476	0.0177705	PAG1	1.73361	1.21784	0.565478	CKS1B	5.62361	0.716301	3.75502e-07	CAPRIN1	2.94659	0.557007	0.0443759	VPS26B	1.07193	0.661052	1	EIF4E2	4.29117	0.540099	0.000484934	ACP1	3.26133	0.376544	0.0183887	YWHAQ	1.79179	0.271835	0.875157	STT3B	2.27426	0.47074	0.3967	CCNL1
621	ISG15	3.86622	0.386511	0.00235674	DKC1	2.32168	0.423292	0.268556	LSM2	5.32712	0.33928	2.23221e-06	RPL18AP3	3.33369	0.202509	0.017947	ARHGAP30	1.73247	0.569275	0.566662	F11R	5.62342	1.26639	3.75525e-07	CBFB	2.94235	1.15418	0.0449166	MBTPS1	1.06946	0.588737	1	PLD4	4.28933	1.35282	0.000487626	DCAF13	3.25805	0.618312	0.018572	RP11-12A2.1	1.79005	1.30707	0.877513	ARF6	2.26931	0.966117	0.401524	MT1X
622	CAPG	3.86568	0.219253	0.00235946	COPE	2.31679	0.155658	0.270991	2019-09-15	5.32244	0.294947	2.28778e-06	PDCD2	3.32657	0.510304	0.018393	RP11-301G19.1	1.73218	5.86679	0.566825	EXOSC1	5.61856	0.861001	3.85861e-07	ZNF146	2.9422	0.644537	0.0449166	CHD1L	1.06889	0.473418	1	PSMB8-AS1	4.28371	0.938421	0.000499431	CTSH	3.25605	1.90193	0.0186722	C19orf60	1.78924	0.430441	0.878475	VMP1	2.26734	0.359215	0.403251	HINT2
623	RAB1A	3.84614	0.4123	0.00255294	LAPTM5	2.3151	0.0576581	0.271492	MORF4L1	5.30525	0.269525	2.51146e-06	RPL39P3	3.32516	0.581877	0.0184665	CLEC4D	1.72526	2.63463	0.572331	THOC7	5.61499	0.452846	3.93519e-07	APBB1IP	2.94079	0.756776	0.0450908	NXF3	1.06711	1.16399	1	BAALC	4.28075	1.11979	0.000504757	LAMP1	3.2419	0.668373	0.0195601	BEX4	1.7854	0.377155	0.8847	IFNGR2	2.26631	0.654042	0.403985	SYNE3
624	GHITM	3.84013	0.234556	0.00261344	IFITM1	2.31255	0.692313	0.273155	ZSWIM7	5.29812	0.641219	2.60575e-06	VPS51	3.32349	0.874495	0.0185388	FAM126B	1.72245	0.997871	0.575183	TMCO1	5.58789	0.574062	4.59216e-07	CAPNS1	2.93542	0.47277	0.0457848	ACTN4	1.06605	0.204279	1	RPS15AP1	4.26867	0.756127	0.000532166	TRNT1	3.24118	1.22613	0.0195937	RP1-34B20.21	1.7807	2.5489	0.892363	ADPGK	2.26336	0.488633	0.406762	CLPTM1L
625	MED28	3.83964	0.363064	0.00261587	ACCS	2.3111	1.10481	0.274031	MPLKIP	5.2915	0.50669	2.69576e-06	STK26	3.3221	0.501205	0.018612	NPL	1.72229	2.36796	0.57519	MRPS18B	5.58681	0.576776	4.61605e-07	RREB1	2.93209	1.3485	0.0461763	KDM3B	1.06598	0.782263	1	TMEM156	4.26325	0.850801	0.000544503	PHKG2	3.23906	1.1736	0.0196909	C7orf50	1.775	0.809504	0.901351	KLF4	2.26247	2.06643	0.407351	NDFIP1
626	CDKN2A	3.83109	1.22472	0.00270564	ICAM4	2.30579	1.15888	0.277364	C9orf142	5.28653	0.74038	2.767e-06	WDR6	3.3189	0.843254	0.018807	CPD	1.71995	0.630057	0.577476	RPL37P2	5.55816	1.17585	5.41997e-07	CDCA7L	2.93192	0.536611	0.0461763	TRABD	1.06542	0.393481	1	AK5	4.2608	2.85015	0.000549754	PDE6G	3.22486	1.29853	0.0205758	CLPP	1.77335	0.479946	0.903526	PIWIL4	2.25382	1.00728	0.41592	C3orf14
627	RNASEH2B	3.83005	0.250778	0.00271419	NDUFS8	2.3051	0.208049	0.277688	CCT6A	5.28159	0.37385	2.8395e-06	SYNCRIP	3.31593	0.425041	0.0189689	SLC16A3	1.71747	0.574165	0.580139	SVBP	5.53562	1.15052	6.15927e-07	ZNF33A	2.92445	0.987628	0.0472023	APBB1IP	1.06469	0.369946	1	NAGK	4.2562	0.664527	0.000560421	PSMB5	3.21839	0.475993	0.0209941	TMEM230	1.77074	0.19927	0.907588	ITGAX	2.2486	1.60812	0.420872	ADCY7
628	FIS1	3.82607	0.335813	0.00275543	PFDN1	2.29804	0.363537	0.282288	COX11	5.27911	1.06634	2.87496e-06	SPRY1	3.30897	1.65632	0.0194262	STAT2	1.71616	0.800132	0.581355	AC004453.8	5.53331	0.752394	6.2347e-07	ZNF83	2.91949	1.25591	0.0479266	STAR	1.06343	0.729026	1	RPL9	4.25569	0.349721	0.000560956	C19orf70	3.21701	0.386558	0.0210729	IDH3B	1.76369	0.43275	0.919939	MCM6	2.24498	0.781676	0.423936	SNHG5
629	NPM3	3.82327	0.419503	0.00278109	BLVRB	2.28013	0.27702	0.294637	SNHG25	5.27434	0.344133	2.94758e-06	RAB7B	3.3083	1.09133	0.0194531	RBM47	1.71555	2.06482	0.581913	ZFAND1	5.52999	0.946525	6.34133e-07	ZRANB2	2.91802	0.397663	0.0481212	DOCK2	1.06139	0.388385	1	GABARAPL2	4.25437	0.302697	0.000563503	FAHD2A	3.21619	1.51856	0.0210768	CCDC85B	1.76143	0.548627	0.922011	PRAM1	2.24481	0.481485	0.423936	NDUFB10
630	AHSA1	3.82276	0.478238	0.00278399	FIBP	2.27851	0.399474	0.295644	SMS	5.25713	0.696084	3.22979e-06	LAT2	3.30603	0.253574	0.019591	C17orf62	1.71169	0.479405	0.585518	GOSR1	5.52973	1.29753	6.34423e-07	SF3B3	2.91775	0.844536	0.0481293	BAG1	1.06024	0.330138	1	SRP19	4.25008	0.668752	0.000573652	PDCD10	3.21594	0.633043	0.0210768	IFT57	1.75623	0.650203	0.930492	AOAH	2.24176	0.86582	0.426709	ILK
631	UBE2E1	3.82176	0.26638	0.00279156	VPS26A	2.27823	0.518416	0.295644	VAMP2	5.25574	0.422652	3.25073e-06	HHEX	3.3029	0.337835	0.0197904	NORAD	1.70641	0.335623	0.591302	VDAC3	5.51406	0.393573	6.91582e-07	SUZ12	2.917	1.1242	0.0481795	GPC4	1.05945	1.59859	1	RPL34P18	4.24938	0.701211	0.000574673	NT5C	3.20092	0.633228	0.0221834	VCP	1.75328	0.388362	0.934774	ATP5G1	2.24057	0.167243	0.427523	COMMD8
632	PPCS	3.82157	0.363317	0.00279156	CBFA2T3	2.27721	1.04509	0.296131	FAAP20	5.25221	0.836442	3.31007e-06	GLS	3.3002	1.00936	0.0199588	MKI67	1.7041	1.53755	0.593261	S100A16	5.50575	3.4297	7.23572e-07	SSR3	2.90831	0.401287	0.0493715	GCN1	1.05827	0.946787	1	GGH	4.23762	0.888708	0.000604788	RP11-12A2.1	3.19129	1.90698	0.0228997	ECSIT	1.74741	0.987258	0.943766	TFEC	2.23951	0.933521	0.428324	SEC61A1
633	VPS28	3.81998	0.278389	0.00280666	AGPAT5	2.27515	0.723432	0.29754	TUFM	5.24803	0.354828	3.38233e-06	ADAM28	3.29794	1.04296	0.0200807	EGLN1	1.70042	1.33357	0.597035	RPS19P3	5.48266	1.15437	8.23095e-07	NCBP3	2.89459	1.20434	0.0515115	PCAT18	1.05808	0.428482	1	GAPDH	4.22796	0.226744	0.000630515	RAC1	3.18808	0.354798	0.0230992	NUBP2	1.74105	0.547307	0.955213	SEPW1	2.2344	0.332683	0.433649	ARSD
634	GPN1	3.81412	0.676969	0.00286808	PTOV1	2.26969	0.651394	0.301428	SRSF9	5.24291	0.624101	3.4738e-06	ENO1	3.29242	0.165798	0.0204372	BCL6	1.69659	1.94656	0.600468	RPL26L1	5.47453	0.868028	8.60969e-07	WDFY1	2.89432	1.15427	0.0515197	PGRMC2	1.05731	0.559966	1	TREM2	4.22152	3.81309	0.000647926	BAD	3.18782	1.0663	0.023101	PLEKHJ1	1.73821	0.500024	0.957685	CTDNEP1	2.2336	0.703947	0.434184	RASSF4
635	FHL1	3.80681	1.91034	0.00295106	MAX	2.26473	0.381585	0.304967	ZMAT2	5.24185	0.623566	3.48999e-06	PDZD8	3.29157	1.1727	0.0204569	WDR26	1.69588	0.756084	0.600761	ANAPC15	5.4626	0.793999	9.19057e-07	DYNLL2	2.89169	1.1155	0.0518137	MAN2B2	1.05632	0.745005	1	RFC4	4.21949	0.789098	0.00065292	CUTA	3.18698	0.262567	0.02315	PSMA4	1.7311	0.108562	0.969549	ITGAL	2.23023	1.30962	0.437595	IAH1
636	PTDSS1	3.8027	0.361954	0.00299725	ABT1	2.26394	0.53383	0.305207	HM13	5.2408	0.41905	3.50609e-06	SHMT2	3.28284	0.681253	0.0210146	RNPEPL1	1.68706	0.993616	0.610784	HEMGN	5.46205	1.76565	9.21022e-07	CCDC34	2.89039	1.02922	0.0519932	HNRNPLL	1.05457	0.799866	1	CD14	4.20358	1.90472	0.000698715	TM7SF3	3.18403	0.546182	0.0233494	FKBP2	1.73041	0.204494	0.970408	ERP44	2.229	0.407939	0.438612	LAMP1
637	CRYZL1	3.79686	0.671382	0.00306558	STAT3	2.25822	0.434412	0.30842	NDUFS8	5.24038	0.316722	3.51007e-06	TLE4	3.27918	1.20101	0.0212671	TMEM63A	1.68388	1.39271	0.614468	RPL29	5.44806	0.319897	9.93569e-07	CUL4A	2.88839	0.947682	0.0522885	SF3A1	1.05405	0.355566	1	NCF2	4.18332	1.36075	0.000762998	PMS2P1	3.16772	1.29406	0.0245807	MOAP1	1.72934	1.02488	0.970757	SLC11A1	2.22499	1.90971	0.442793	ARID1A
638	2019-09-15	3.779	0.214718	0.00328028	PIH1D1	2.25799	0.430024	0.30842	BTF3L4	5.23576	0.602456	3.59522e-06	RP11-425L10.1	3.27402	0.331174	0.0216373	PMM1	1.68307	1.82939	0.614888	KRT18	5.41527	1.00226	1.18524e-06	TSPOAP1	2.88669	1.38697	0.0525021	FUT7	1.05292	0.927087	1	C6orf48	4.18042	0.234737	0.00077137	SEC61A1	3.16463	0.932337	0.0248235	PTBP1	1.7254	0.351078	0.97576	PIK3CD	2.22031	1.18171	0.447024	CAMTA1
639	AUP1	3.77339	0.315028	0.00334445	SF3B4	2.2566	0.413917	0.309294	CRADD	5.23345	2.26433	3.63648e-06	PSME1	3.27353	0.178587	0.0216532	ANKRD33B	1.67625	2.07087	0.621071	METTL23	5.38853	0.868005	1.37261e-06	NCR2	2.88433	5.56935	0.0528038	LIN7A	1.05155	0.941776	1	POLR2I	4.18024	0.35877	0.00077137	IL17RE	3.16369	3.33773	0.0248647	RNF220	1.71791	0.517903	0.989718	TOP2A	2.21688	1.10463	0.450587	PSMB6
640	PTRHD1	3.75791	0.315505	0.00354354	LYPLA1	2.25163	0.361469	0.312708	BUD31	5.22842	0.412249	3.72867e-06	SPSB3	3.26068	0.598835	0.0226355	TMEM154	1.6715	1.43562	0.626223	TCEAL1	5.38259	1.24952	1.41612e-06	SENP6	2.88183	0.78952	0.0531391	NMNAT3	1.04821	1.24795	1	GAPT	4.16401	0.584994	0.000827217	EMC7	3.1582	0.712999	0.0253172	ARMC6	1.71753	1.03073	0.989951	SRA1	2.21647	0.599039	0.450683	PSMA5
641	DYNC1I2	3.75174	0.302768	0.00362817	SNRPB2	2.25053	0.10934	0.313406	MIR4435-2HG	5.22174	0.994809	3.86136e-06	ILF2	3.25891	0.226242	0.0227536	TCIRG1	1.6713	1.04526	0.626223	TMIGD2	5.37967	1.5762	1.43776e-06	CEBPE	2.88073	1.06627	0.053289	ENOPH1	1.0462	0.427603	1	BUD31	4.15275	0.390064	0.000867866	MED28	3.15526	0.525057	0.0255127	KDELR1	1.71724	0.496312	0.989994	MOB1A	2.20475	0.353162	0.463241	COPZ1
642	AP2S1	3.74884	0.228576	0.00365902	PARP1	2.24586	0.488324	0.316206	UBE2L3	5.22053	0.449626	3.88247e-06	PTOV1	3.2574	0.77881	0.0228517	GCHFR	1.67116	0.933825	0.626223	ZNF528-AS1	5.35733	2.97696	1.61949e-06	WIPF1	2.87586	0.539715	0.0539737	C16orf54	1.04612	0.492745	1	RP11-592N21.1	4.12056	0.986736	0.000995881	PIN4	3.15197	0.419569	0.0257613	U2AF2	1.70833	0.561754	1	DEK	2.20145	0.298648	0.466765	AFG3L2
643	REEP5	3.74831	0.495285	0.00366298	TIMM17B	2.24308	0.347808	0.317914	SARAF	5.21266	0.274419	4.04224e-06	USP11	3.25448	0.702715	0.0230652	SHKBP1	1.66615	0.454184	0.631536	BST2	5.33483	0.483469	1.8302e-06	NT5C2	2.85403	0.70908	0.0576706	CREB3L4	1.04572	0.482812	1	COX20	4.10321	0.311596	0.00107221	EIF3A	3.1267	0.837488	0.0279706	SSRP1	1.68962	0.541566	1	MAPKAPK2	2.198	1.05029	0.469317	TUFM
644	PYCARD	3.73675	0.202028	0.00382192	SDHC	2.2419	0.301557	0.318452	TXNL1	5.19573	0.390376	4.41844e-06	BAHCC1	3.24824	0.692116	0.023505	KCNJ15	1.66556	3.75047	0.631897	APOBEC3G	5.30336	1.26562	2.16545e-06	TTC14	2.85003	1.02312	0.0583614	FEN1	1.04526	0.445927	1	MS4A7	4.09845	1.16727	0.00109306	SEPW1	3.12381	0.503142	0.0282239	CARD9	1.68297	1.05801	1	CKLF	2.19271	0.183865	0.474084	PSMB1
645	MPC1	3.73661	0.445562	0.00382192	SUMO1	2.24032	0.248212	0.319351	ATOX1	5.17873	0.294328	4.83531e-06	BZW2	3.24785	0.428719	0.0235134	DIP2A	1.66406	0.770826	0.632781	RAB18	5.27749	0.777557	2.48969e-06	TP53INP2	2.84673	2.44681	0.0588525	TMEM106C	1.04385	0.435854	1	HACD4	4.08792	0.501555	0.00113934	MCUB	3.11686	1.90162	0.0288518	MTCH1	1.68292	0.456921	1	UCP2	2.19046	0.246539	0.475249	MAFG
646	GLRX3	3.7296	0.487012	0.00392185	TESPA1	2.24	0.661213	0.319413	TSTD1	5.17096	0.439315	5.03538e-06	MDM4	3.24682	0.938879	0.0235753	LRP10	1.66403	0.875448	0.632781	HPGDS	5.26241	0.56523	2.69267e-06	CDKN1B	2.84609	0.835048	0.0588928	HMGN5	1.04148	0.620599	1	CHMP5	4.08716	0.539837	0.00114159	PMVK	3.11278	0.703302	0.029208	FKBP4	1.68213	0.550623	1	IDI1	2.18928	0.451258	0.47585	TMEM105
647	MAT2B	3.72672	0.330589	0.00396276	CD244	2.23882	0.772903	0.319557	TMEM9	5.17001	0.924315	5.05543e-06	COTL1	3.23408	0.350251	0.0245778	NINJ1	1.66079	0.791823	0.635886	PLSCR1	5.25396	0.917782	2.81391e-06	REPIN1	2.84006	1.07234	0.0599371	SLC25A28	1.03908	1.06874	1	PPIH	4.08587	0.564854	0.00114649	AZI2	3.1012	0.893422	0.0303032	QDPR	1.68166	0.605977	1	SIVA1	2.1876	0.291409	0.477494	SEC11C
648	EIF5A	3.71869	0.24922	0.00408668	PMF1	2.23345	0.460194	0.323215	RP11-425L10.1	5.14632	0.404936	5.71379e-06	PRPF40A	3.23151	0.358972	0.0247751	MAP3K11	1.6537	0.745298	0.644672	SUMO1	5.2381	0.504945	3.05804e-06	PIK3CB	2.83436	1.3496	0.060895	TTC17	1.03811	0.304164	1	SSB	4.07866	0.281277	0.00118104	GRN	3.09184	0.329145	0.031177	GGCT	1.68163	0.33168	1	COX7A2	2.18657	0.105147	0.478346	TRAF3IP3
649	HADHB	3.70729	0.287063	0.00425764	CYTH4	2.23223	0.908794	0.323829	PA2G4	5.14254	0.295525	5.82238e-06	ITPA	3.23007	0.431223	0.0248754	RASSF2	1.65119	0.64281	0.646545	EIF2A	5.23263	0.973906	3.14705e-06	PTPN22	2.82977	1.20433	0.0616935	REPIN1	1.03644	0.539969	1	ANXA6	4.07027	0.816015	0.00122282	SLC39A11	3.07899	1.77431	0.0323512	PRCC	1.68056	0.605084	1	RTN3	2.18529	0.25241	0.479105	MAGEF1
650	HIGD1A	3.70541	0.509231	0.00428499	UBE2Q2P1	2.22426	1.3725	0.329087	NME4	5.13264	0.454033	6.11091e-06	SRSF1	3.22905	0.355677	0.0249389	MROH6	1.64969	1.58637	0.647707	ELOVL1	5.22967	0.685165	3.19486e-06	CPSF3	2.8291	0.690619	0.0617822	GLO1	1.03342	0.258216	1	ALDOA	4.06912	0.22639	0.00122727	POLR3K	3.07222	0.677363	0.0330685	ARHGAP4	1.67964	0.578053	1	NUSAP1	2.18274	0.652916	0.481255	CSE1L
651	WASH6P	3.70501	1.11134	0.00428738	VDAC2	2.22208	0.208208	0.330734	ZNHIT1	5.12732	0.366663	6.27938e-06	CPNE1	3.22673	0.37054	0.0251168	JDP2	1.6468	1.82631	0.650733	HLA-DQA1	5.21535	1.33462	3.44203e-06	PABPN1	2.82497	0.801377	0.062543	SNHG12	1.03218	0.493561	1	MRPL16	4.06662	0.422858	0.00123891	2019-09-02	3.06947	0.617267	0.0333483	COQ4	1.67926	0.706229	1	VAT1	2.18271	0.446637	0.481255	HOXB8
652	UTP6	3.70177	0.635525	0.00433824	NAP1L4	2.21818	0.454138	0.332803	SUMO1	5.12528	0.36148	6.34098e-06	TBXAS1	3.22299	0.450264	0.0254213	CEACAM3	1.64561	2.91385	0.651494	SMIM20	5.20675	1.05006	3.60208e-06	DYSF	2.82279	1.80605	0.0628875	SMG1	1.02932	0.477026	1	MRPL40	4.061	0.562805	0.00126748	RPAIN	3.06856	0.401309	0.0334234	DUSP23	1.67411	0.30031	1	JTB	2.18255	0.219567	0.481255	PARVB
653	B3GNT2	3.69845	0.817089	0.00439085	NAE1	2.21288	0.453643	0.336517	RP11-51J9.5	5.12506	0.754853	6.34182e-06	TM7SF3	3.221	0.372058	0.0255733	RAE1	1.63774	0.434216	0.659763	EIF3E	5.18716	0.275062	3.9834e-06	CREBZF	2.81884	1.29423	0.0635828	TOPBP1	1.0278	0.685905	1	CDK1	4.05762	1.18287	0.00128429	YBX3	3.0628	0.644464	0.0339948	MCRIP2	1.66969	0.744904	1	HLA-DPB1	2.17921	0.14146	0.484946	STAC3
654	LAPTM4A	3.69811	0.212761	0.00439228	TMEM9B	2.21213	0.501667	0.336902	MZT2B	5.12313	0.377647	6.40023e-06	KRI1	3.21476	0.91795	0.0260576	ANKRD13A	1.63312	0.838599	0.664758	GSTO1	5.1829	0.318647	4.07175e-06	CCAR1	2.81056	0.64519	0.065113	ARHGEF2	1.02504	0.326506	1	FAM105A	4.04707	1.591	0.00134181	IK	3.05307	0.519926	0.035089	LYRM1	1.66946	0.560496	1	RBMS1	2.17737	0.698955	0.486434	PPP1R18
655	HSPC324	3.69703	1.90987	0.00440657	GHITM	2.21195	0.185621	0.336902	EIF3D	5.11688	0.333574	6.60897e-06	NME4	3.2112	0.342498	0.0263556	CTC-510F12.4	1.62631	1.71542	0.672576	IAH1	5.17702	0.893543	4.19819e-06	HNRNPA0	2.8087	0.235491	0.06536	ARMC10	1.02417	0.628398	1	MIR1244-2	4.0466	0.562609	0.00134272	RP11-356I2.4	3.04769	2.83163	0.0356133	TDG	1.6686	0.499072	1	CCDC167	2.17233	0.620691	0.491418	HCLS1
656	GNL3	3.69557	0.621932	0.00442756	RP9	2.21167	0.718027	0.336927	MAP1A	5.1128	2.29547	6.73894e-06	PTGS1	3.20828	1.65404	0.0265988	FGD3	1.62452	0.908701	0.674819	GIMAP2	5.16714	1.67969	4.40978e-06	UBA1	2.79693	0.618806	0.067656	NT5C3B	1.02302	0.883966	1	WASH6P	4.04567	1.26124	0.00134633	MED21	3.04173	0.890258	0.0362696	CALM2	1.65803	0.00364193	1	TUG1	2.16451	0.652408	0.500387	HMX2
657	RALA	3.6953	0.53867	0.00442766	BCAP31	2.21074	0.209132	0.337523	CEBPZOS	5.11231	0.687357	6.74916e-06	TCF25	3.19968	0.361501	0.0273564	CHMP3	1.62119	0.343998	0.678328	RNF7	5.16101	0.486721	4.54835e-06	DENND5A	2.78649	1.35758	0.0697381	IL12A	1.0224	1.75393	1	MKKS	4.03611	0.4453	0.0014006	CCDC167	3.03964	0.867319	0.0364944	PER1	1.64678	1.33184	1	SULT1A1	2.16352	0.969055	0.500904	NUDT14
658	DPY30	3.68774	0.258595	0.00455219	TMEM219	2.2098	0.205963	0.337919	RALA	5.10123	0.707833	7.14915e-06	UBC	3.19962	0.172878	0.0273564	SMCHD1	1.61432	0.75413	0.686793	LYRM2	5.15395	0.802955	4.71858e-06	CCNG1	2.78374	0.486352	0.0702854	KCNAB2	1.02058	0.264369	1	CCR2	4.02765	2.43039	0.00144819	RCN2	3.03667	0.67708	0.0368119	SRSF8	1.645	0.569518	1	ARHGAP45	2.16345	0.77415	0.500904	SERINC1
659	HEXA	3.67887	0.50028	0.00470396	TPM3	2.19802	0.180712	0.346945	LINC00936	5.09862	1.17779	7.24074e-06	MGAT1	3.18826	0.613364	0.0283981	CA4	1.61203	3.77648	0.689716	CMC2	5.14186	0.94077	5.01888e-06	TP53	2.77901	0.907527	0.0711782	ZNF302	1.01864	0.391001	1	HNRNPF	4.00806	0.274266	0.00156806	NDUFAB1	3.03657	0.283204	0.0368119	PHYH	1.64338	0.845248	1	DIAPH1	2.16276	0.703983	0.500951	PAK2
660	RHOC	3.67685	0.965341	0.00473658	NUBP2	2.19628	0.518164	0.348267	NOP56	5.09672	0.420948	7.30596e-06	TXNRD1	3.16481	0.86039	0.0306668	AGTPBP1	1.61176	1.01714	0.689716	PARP4	5.12014	0.582543	5.62225e-06	USP34	2.77858	1.13601	0.0711782	UBTF	1.01799	0.457933	1	CDKN3	4.008	1.05635	0.00156806	ROGDI	3.0278	1.37528	0.0377801	DEDD2	1.64241	1.04806	1	CASP1	2.15825	0.506808	0.506258	TRIM28
661	FAM162A	3.66794	0.428262	0.00489984	RPL7L1	2.19543	0.301069	0.348807	C19orf60	5.09631	0.616828	7.31406e-06	CCDC18-AS1	3.15799	0.478757	0.0313008	CCDC153	1.61078	2.73148	0.690871	BCCIP	5.11254	0.760788	5.84796e-06	ADNP	2.77606	1.29287	0.0716394	ETV6	1.01636	0.3803	1	COMMD1	4.00226	0.557558	0.00160453	PSMD11	3.0238	0.808776	0.0381455	RP9	1.63959	0.714882	1	MTCH1	2.15627	0.524024	0.508362	HOXA9
662	LINC01114	3.65973	2.41248	0.0050494	PPP1R12A	2.19248	0.406953	0.350784	MRPS35	5.09546	0.682914	7.33928e-06	AC016735.1	3.1575	1.43892	0.0313227	EDEM3	1.603	0.851902	0.698913	CFL1	5.10578	0.330113	6.04983e-06	IRS2	2.77055	1.01515	0.0727212	NOP58	1.016	0.173584	1	DGUOK	4.00162	0.370448	0.00160681	ECM1	3.02144	2.90762	0.0384064	FAM46A	1.63107	0.292168	1	RNPEP	2.14908	0.962449	0.515527	CTSZ
663	SRSF1	3.65708	0.331504	0.00509682	DOK1	2.18897	0.673107	0.353393	KPNA2	5.09077	0.796928	7.50746e-06	RHOG	3.15618	0.316707	0.0314034	SIRPB1	1.60208	2.06689	0.699785	ATP5E	5.10319	0.288921	6.12423e-06	NENF	2.76831	0.705622	0.0731752	AKNA	1.0146	0.512336	1	UBE2A	3.99269	0.522122	0.00166647	FRA10AC1	3.02076	1.00133	0.0384614	LTBP1	1.63075	0.800242	1	KPNB1	2.14703	0.363171	0.517095	ARCN1
664	RNF7	3.65481	0.273253	0.00513698	FANCL	2.18572	0.599402	0.355985	EEF1B2P6	5.0804	1.05283	7.90388e-06	CDK5RAP3	3.1529	0.416821	0.0317265	WNK1	1.59676	0.791103	0.706013	GLO1	5.08905	0.659963	6.57243e-06	BIRC6	2.75621	1.17907	0.0757408	PRIMPOL	1.01443	0.500569	1	YWHAB	3.98295	0.227621	0.00173408	SCAMP3	3.015	0.756045	0.0391417	AKAP9	1.62434	0.415597	1	CPPED1	2.14335	0.828801	0.520839	KLF13
665	CD9	3.65351	0.396198	0.00515783	SAP18	2.17939	0.0787425	0.360857	MRPL48	5.07892	0.618323	7.95742e-06	UBXN4	3.14627	0.378934	0.0323598	STK38	1.59321	0.631396	0.710178	RPL18AP3	5.07394	0.298926	7.09742e-06	IFT80	2.75413	1.54354	0.0761745	TMEM248	1.01416	0.639116	1	LLPH	3.97709	0.512061	0.0017751	UQCRC1	3.01385	0.518484	0.0392607	PAPSS1	1.61795	0.52878	1	WDFY1	2.14261	0.987006	0.521376	TUBB4B
666	MAF1	3.6506	0.414993	0.00521151	APOC1	2.17629	1.52106	0.363245	NET1	5.07813	1.98352	7.98213e-06	RBMX	3.14335	0.208419	0.0326528	GLG1	1.59013	0.870817	0.714145	RPS17	5.07155	0.406248	7.17399e-06	KHSRP	2.75077	0.982736	0.0768982	THAP11	1.01251	0.752305	1	BLVRA	3.97003	0.899178	0.0018262	NTHL1	3.00301	1.20633	0.0405634	BID	1.61379	0.288099	1	STRA13	2.13638	0.400816	0.528263	BZW1
667	NSRP1	3.64728	0.50367	0.00527393	CNOT7	2.17321	0.311275	0.365412	SLC45A3	5.07744	1.30082	8.00289e-06	CDK4	3.13847	0.330903	0.0331359	RAB29	1.58944	1.0088	0.714561	FAM96B	5.07112	0.441582	7.18352e-06	AMD1	2.7486	0.401411	0.0773215	USP34	1.00886	0.576329	1	MRPL22	3.96608	0.366072	0.00185198	SNRPD2	2.99944	0.0691006	0.041011	MRPS35	1.61163	0.438074	1	GNPDA1	2.13326	1.71761	0.531108	PEPD
668	MRPL3	3.63398	0.34391	0.00553712	ETFA	2.17221	0.283667	0.366117	PSMA7	5.07695	0.328271	8.01493e-06	LSM14A	3.136	0.522247	0.0333189	PLXNC1	1.58752	1.70327	0.716309	ANXA1	5.06271	0.295231	7.49912e-06	CAND1	2.74309	0.887093	0.0784796	SSFA2	1.00843	0.638186	1	NDUFAF4	3.95589	0.652948	0.00192539	UROD	2.99724	0.414455	0.0412763	CCDC25	1.61057	0.647551	1	MAPK1	2.13096	0.742543	0.533288	ABCA7
669	MRPS15	3.62975	0.381478	0.00560078	EXOSC7	2.16282	0.447409	0.373284	NDUFS3	5.06946	0.413036	8.31108e-06	RPSAP58	3.13288	0.985011	0.0336099	UROD	1.587	0.213753	0.716442	KIAA0101	5.06259	0.447689	7.49912e-06	ATXN2	2.7404	1.13899	0.0790732	AC009948.5	1.00764	0.775359	1	BLOC1S2	3.95101	0.7657	0.00196263	USP48	2.9955	0.919714	0.04145	USP44	1.60942	1.70843	1	OSTF1	2.11366	0.50769	0.555339	LDLRAD3
670	DDX39A	3.61976	0.378724	0.00580426	PPP2R1A	2.15237	0.377619	0.381818	IDH2	5.06636	0.330704	8.42999e-06	TRAT1	3.12419	1.24518	0.0345856	TCF7	1.58531	1.91712	0.718031	SMIM19	5.04391	0.763279	8.24768e-06	EPS15	2.73912	0.999534	0.0791967	RP11-382A20.3	1.00681	1.17366	1	PCMT1	3.94809	0.337761	0.00198168	VMP1	2.99194	0.518889	0.0419041	DPH7	1.60815	0.863494	1	TMEM176A	2.11201	1.58503	0.556725	AP2S1
671	BANF1	3.61483	0.195118	0.00591014	ACTR3	2.1515	0.231477	0.382192	NUDT1	5.06393	0.400669	8.52014e-06	CSNK1D	3.1235	0.853736	0.0346328	GGA3	1.58522	0.808945	0.718031	SYPL1	5.04203	0.555468	8.32168e-06	EMC10	2.73904	0.602205	0.0791967	LPIN1	1.00672	0.47242	1	CSF3R	3.94249	0.24452	0.002026	SLC31A2	2.98785	1.79593	0.0423737	PHF7	1.60648	1.11704	1	ACAT2	2.11129	0.506273	0.557086	2019-03-01
672	IDH1	3.61266	0.438765	0.00595399	PABPC4	2.14575	0.36348	0.386323	SNRPA	5.05402	0.640332	8.96554e-06	TMEM160	3.12114	0.335583	0.0348774	IGLV1-44	1.58486	3.33027	0.718091	POLR2K	5.03951	0.497715	8.42413e-06	CHD4	2.73669	0.559294	0.0796632	NOA1	1.00555	0.582367	1	ACYP1	3.93847	0.74945	0.00205768	TIMM10B	2.98609	1.07697	0.0425851	TRAPPC6A	1.60502	0.279725	1	ATP6AP1	2.10851	0.29369	0.559651	HOXA7
673	HPCAL1	3.61215	0.625974	0.00595986	RNF167	2.14307	0.307255	0.388245	ARF1	5.05291	0.29961	9.00861e-06	RAC1	3.11253	0.216858	0.0358768	INHBA	1.5841	1.68969	0.718972	ESF1	5.03925	0.799654	8.4281e-06	E2F4	2.72878	0.925732	0.0814432	NME4	1.00538	0.216366	1	RPL37P2	3.93529	0.91114	0.00207991	QSOX1	2.95515	0.938493	0.0467461	CTC-546K23.1	1.60489	3.0339	1	RASGRP2	2.1079	0.330577	0.559712	SLC43A3
674	GRPEL1	3.60937	0.530303	0.00601224	EIF2B1	2.14155	0.448647	0.388818	IFRD1	5.03154	1.17643	1.00521e-05	TRMT1	3.11087	0.462929	0.0360439	ATL3	1.58323	0.770687	0.719533	MOB4	4.98461	0.995201	1.10964e-05	GUSB	2.72353	0.359249	0.0825894	NUP210	1.00225	0.564524	1	TMSB4XP8	3.92114	1.44791	0.00220321	ZMAT5	2.95167	0.869135	0.0471714	CETN2	1.6002	0.504522	1	MCM3	2.09888	0.503603	0.571377	PRKAR2B
675	S100Z	3.60852	1.23558	0.00602609	ARL4A	2.14125	0.496186	0.388818	PPIB	5.01929	0.254425	1.06929e-05	PFKL	3.10959	0.580604	0.0361654	ANXA11	1.57789	0.287842	0.726148	MAT2B	4.97214	0.570899	1.18028e-05	ATRX	2.71408	0.757721	0.084713	IGF2BP2	0.998838	0.41445	1	PTGES3	3.91645	0.219684	0.00224362	ARL4C	2.93733	2.45838	0.0491508	DGCR6L	1.59526	0.610753	1	LRRC59	2.09852	0.55465	0.571428	HNRNPAB
676	CTA-392E5.1	3.60807	2.69867	0.00603054	PLP2	2.14004	0.283511	0.389761	NUDCD2	5.01159	0.520247	1.11185e-05	HNRNPC	3.10476	0.166559	0.036691	OTOF	1.57713	6.6527	0.726792	PRELID2	4.96926	2.30601	1.19692e-05	WRNIP1	2.71057	1.16865	0.0855598	IRAK3	0.998652	0.398477	1	THEMIS2	3.91606	0.941915	0.00224451	SDHD	2.93086	0.537698	0.0501124	MOK	1.59407	2.41315	1	NENF	2.094	0.594865	0.577357	ARHGDIA
677	AP1S1	3.60452	0.605239	0.00610773	TMED1	2.13736	0.69606	0.39167	RHEB	5.00815	0.518975	1.13074e-05	APP	3.10263	0.934744	0.0369196	DOPEY2	1.56811	1.29553	0.738389	DYNLL1	4.96899	0.236386	1.1975e-05	MAZ	2.70075	0.790501	0.0879588	RAVER2	0.997388	1.06067	1	EIF2S1	3.91375	0.596824	0.0022632	TCP1	2.92181	0.400649	0.0514766	BEX1	1.58564	0.330172	1	VAMP3	2.09065	0.735595	0.580734	PRKX
678	SNRPD3	3.6032	0.207419	0.00613272	YWHAB	2.13257	0.0366474	0.394951	SNAP47	4.9995	1.82048	1.1814e-05	CNOT8	3.10202	0.644822	0.0369606	MKL1	1.56792	0.745097	0.738433	PITPNA-AS1	4.96615	1.53783	1.21298e-05	ERCC5	2.70012	0.946513	0.0880704	JUND	0.994688	0.363562	1	RPL30	3.9122	0.356475	0.00227495	C3AR1	2.91853	1.01219	0.0519832	MTDH	1.58522	0.198528	1	G6PD	2.08981	0.576544	0.581482	CHMP3
679	PIN1	3.60098	0.379082	0.00617337	COMMD9	2.12967	0.375646	0.397571	ARHGAP15	4.97466	0.385217	1.33936e-05	GPI	3.10168	0.333179	0.036967	BTG1	1.56212	0.119321	0.744906	PTTG1	4.96474	0.73448	1.21966e-05	GOLPH3	2.69832	0.606948	0.0884909	WEE1	0.991722	0.896363	1	ZCRB1	3.90629	0.269412	0.0023227	UBE2B	2.91108	0.53947	0.0531211	PRKCSH	1.57968	0.37383	1	HDLBP	2.08867	0.697222	0.582639	ANTXR2
680	BABAM1	3.59938	0.41475	0.00619949	CSTF3	2.12574	0.429007	0.399719	ZNF593	4.97106	0.784417	1.36304e-05	HSPA9	3.08892	0.421775	0.0385556	GFI1	1.56137	0.943356	0.745784	HINT1	4.96135	0.358569	1.24004e-05	ADAM17	2.69726	0.900358	0.0886674	ALDH18A1	0.991674	0.514887	1	OAS1	3.90512	1.42504	0.00233107	EIF2B4	2.91082	1.16021	0.0531261	BOP1	1.57962	1.27472	1	SEC11A	2.07695	0.201559	0.598637	HADHA
681	PRAME	3.59909	2.70024	0.00620025	RPA2	2.12553	0.341666	0.399719	CDCA7L	4.9623	0.619259	1.42304e-05	HLA-DQB1	3.08236	0.537251	0.0393029	KIDINS220	1.55873	0.782118	0.749245	ZCCHC10	4.95418	0.967237	1.28554e-05	IRAK1	2.69724	1.13573	0.0886674	ARHGAP4	0.991096	0.375857	1	CASP4	3.89679	0.351358	0.00240667	HMGB3	2.91015	0.806425	0.053202	SYF2	1.57195	0.220636	1	EIF4B	2.07443	0.479771	0.601861	DYNC1I1
682	ASNA1	3.59677	0.439325	0.00624989	RSRP1	2.12538	0.27941	0.399719	CFAP36	4.95988	1.03534	1.43948e-05	AKR1A1	3.07462	0.296789	0.0402598	STX11	1.55723	1.61296	0.750532	SNRNP27	4.95183	0.750115	1.29999e-05	TMEM65	2.68524	1.68723	0.0916821	ARHGEF3	0.990325	0.747764	1	TYMS	3.88929	0.337493	0.00247922	PKIG	2.90622	0.878781	0.0538341	PSMA7	1.57021	0.0305708	1	TREX1	2.06753	0.871449	0.611097	MFNG
683	HMOX2	3.59645	0.627503	0.00625136	ABHD4	2.12246	1.34749	0.401874	SNRPN	4.94913	0.59764	1.51817e-05	EIF2A	3.06891	0.558732	0.0409985	RNF213	1.55409	0.621979	0.754235	NDUFB7	4.93056	0.387937	1.44466e-05	PRKAR2A	2.68436	1.10635	0.0918647	ENGASE	0.988528	1.03353	1	HSP90B1	3.88402	0.21974	0.00253048	CBX3	2.89993	0.256462	0.0547648	CARS	1.56816	0.961514	1	PRCP	2.06292	0.734231	0.616836	DHX9
684	SDR39U1	3.59562	0.494509	0.00626522	STAM	2.12191	0.745547	0.401942	JUN	4.94374	0.908879	1.55916e-05	SH3BP1	3.06636	1.01345	0.0413104	SLC25A40	1.55194	0.830678	0.75671	CCNB1IP1	4.9304	0.95853	1.44466e-05	MBTPS1	2.68347	1.06477	0.0919907	POLG2	0.987445	0.742274	1	CIR1	3.87739	0.419706	0.00259727	PRADC1	2.8992	1.47692	0.0548502	CALCOCO2	1.56679	0.230028	1	QKI	2.06279	0.82648	0.616836	TECR
685	ITPA	3.59462	0.410701	0.00628329	FAHD1	2.11914	0.632179	0.404232	MIR24-2	4.94236	1.73276	1.56865e-05	NKIRAS2	3.06541	0.608957	0.0414014	MSRB3	1.5518	0.404404	0.75671	BISPR	4.92015	2.29373	1.51975e-05	AKAP17A	2.68342	1.21606	0.0919907	MGAT4B	0.987441	0.881365	1	TMEM60	3.87226	0.595746	0.00264932	TRAPPC4	2.89899	0.630209	0.0548502	DDX3X	1.56361	0.369656	1	PLA2G16	2.06271	1.34735	0.616836	EIF3I
686	NGDN	3.59391	0.464612	0.00629445	NEXN	2.11722	1.40072	0.405926	HOXA10-AS	4.93567	1.52628	1.62009e-05	SURF4	3.06454	0.453562	0.0414826	STX3	1.55155	1.19713	0.75671	PBDC1	4.91568	0.916441	1.5535e-05	PIKFYVE	2.68317	1.23812	0.0919907	ADGRA3	0.987418	1.27561	1	GLIPR2	3.85464	0.677355	0.00284402	ISCA2	2.88802	0.657759	0.0565104	H3F3AP4	1.55814	1.22456	1	FRAT2	2.06116	1.35716	0.61867	H2AFV
687	MTERF3	3.59096	1.03364	0.00636001	SLC16A3	2.11138	0.592692	0.411096	MRPS26	4.93484	0.533917	1.62538e-05	C9orf16	3.06387	0.271372	0.0415362	CTHRC1	1.55144	3.613	0.75671	MRPS14	4.90823	0.666454	1.61225e-05	PICALM	2.68008	0.762026	0.0925786	UCK2	0.985654	0.62844	1	HPF1	3.85091	0.774312	0.00288418	FAH	2.88443	0.708633	0.0570753	ZNF593	1.55526	0.477803	1	FUCA2	2.06069	0.650043	0.618763	HNRNPL
688	CD63	3.5907	0.149501	0.00636025	GRSF1	2.11112	0.420556	0.41112	RNF24	4.91934	0.416267	1.75599e-05	RPL12P4	3.05619	0.609816	0.042575	SIPA1	1.55017	0.865906	0.758029	FYB	4.90494	0.604352	1.63659e-05	LRPPRC	2.67506	0.880327	0.0936837	CDH2	0.984114	2.12043	1	ITGB3BP	3.84697	0.911705	0.00292738	PTGES3	2.87644	0.214782	0.0584125	SDF4	1.55167	0.570608	1	CTDSP1	2.05419	0.74236	0.627236	SDHA
689	MRPL27	3.59011	0.310022	0.00636854	PSMD7	2.10507	0.278432	0.416819	HNRNPAB	4.91324	0.481357	1.80781e-05	SURF6	3.05243	0.846691	0.0430716	GALC	1.54983	1.10363	0.758299	TIMP1	4.88817	0.305138	1.77771e-05	PTOV1	2.67252	0.784245	0.0941602	SF3B3	0.983855	0.41369	1	CD86	3.82293	2.09497	0.00321241	MAGED1	2.87576	1.30476	0.0584951	ZNF711	1.53553	1.28068	1	BIN2	2.05367	0.252215	0.627535	TCF25
690	COPS6	3.58663	0.342105	0.00644784	TRABD	2.10379	0.5704	0.417716	BIK	4.90775	1.03875	1.85735e-05	ETS2	3.04871	0.642435	0.0435667	TMBIM6	1.54846	0.0537124	0.75964	RPA2	4.88523	0.656065	1.80285e-05	DCAF7	2.66974	0.470669	0.0948242	ARHGAP11A	0.983105	0.877636	1	RPL26P19	3.79878	0.707733	0.00353776	PSMC1	2.87045	1.01025	0.0594445	CASP4	1.53467	0.229727	1	LAMP1	2.05287	0.415744	0.628267	PBRM1
691	TSTD1	3.58427	0.344054	0.00650006	RIN3	2.09599	0.793137	0.424988	TPRKB	4.90185	0.319288	1.91207e-05	SARAF	3.04468	0.198206	0.0440715	SVIP	1.54765	0.209619	0.760069	SLC35A1	4.87638	1.00875	1.8811e-05	ATG16L2	2.66838	0.721921	0.0951499	CCDC3	0.982095	2.46043	1	METTL5	3.79377	0.338329	0.00360554	SPTSSA	2.85314	0.642419	0.0626906	ENSA	1.53305	0.185126	1	SKA2	2.04891	0.556435	0.632817	FAM127B
692	PARP1	3.57093	0.549171	0.00682725	UBXN1	2.09285	0.308766	0.427284	TWF2	4.89854	0.686307	1.94261e-05	APEH	3.04291	0.623817	0.0442895	TNFAIP2	1.54681	1.10586	0.760946	SNHG1	4.82801	0.709208	2.38376e-05	ATP2A3	2.66545	0.724253	0.0958203	THAP9-AS1	0.981826	0.335924	1	RP3-417G15.1	3.79173	1.05103	0.00363093	TRAPPC6A	2.85261	0.461925	0.0627484	CFH	1.53162	2.13719	1	TOP2B	2.04678	0.388649	0.63459	FAM96B
693	LSM6	3.57061	0.375946	0.00682898	PSMB9	2.09284	0.246735	0.427284	NDUFA4	4.89117	0.34595	2.01473e-05	PRRC2A	3.0375	0.911754	0.045007	ZNF770	1.54632	0.715467	0.76144	HACD4	4.82209	0.670715	2.44922e-05	KRT10	2.66539	0.373377	0.0958203	JARID2	0.981717	0.422103	1	RPS3AP47	3.78009	0.633945	0.00380033	UGT3A2	2.84974	4.19421	0.0632719	SNRPN	1.5309	0.371277	1	ZNF185	2.04536	1.39612	0.636274	DHRS7B
694	MRPL36	3.5658	0.332856	0.0069489	CIR1	2.09086	0.277886	0.428603	WDR86	4.88399	4.0469	2.08541e-05	CUX1	3.03658	0.697997	0.0451022	HK1	1.54311	0.923428	0.764614	RP11-356N1.2	4.81392	3.28644	2.54057e-05	COL4A5	2.66479	2.20852	0.095932	CRKL	0.980304	0.752573	1	ARRB2	3.77904	0.365887	0.0038117	RFXANK	2.84785	0.671169	0.0635565	RRAGA	1.52454	0.528343	1	GCHFR	2.04504	1.16068	0.636274	YWHAQ
695	G6PC3	3.56418	0.817106	0.00698515	EIF4E	2.08947	0.504819	0.429821	RALY	4.87855	0.332411	2.13938e-05	PRPF38B	3.0347	0.532725	0.0453412	NPLOC4	1.53873	0.917385	0.770295	MRPL42	4.8063	0.756927	2.63483e-05	AFF1	2.66358	1.23059	0.0962088	PRRC2A	0.979692	0.500275	1	PDCL3	3.76443	0.559804	0.00403674	MRPL21	2.84394	0.386107	0.0642497	HOXB8	1.51984	1.66589	1	TRAPPC2L	2.04341	0.342704	0.637791	PGP
696	DCTPP1	3.55693	0.375891	0.00717393	POLR2C	2.08518	0.424403	0.434103	ETHE1	4.8611	0.701493	2.3322e-05	ATXN7L3B	3.03223	0.844323	0.0456704	CD36	1.53687	0.49904	0.772436	C6orf226	4.79844	1.8226	2.73565e-05	ASPH	2.66158	1.0216	0.0966696	MIB1	0.978228	0.765638	1	RPL35A	3.76223	0.343491	0.0040675	ORMDL1	2.84158	0.31619	0.0646815	WHSC1L1	1.51811	0.434686	1	TRIM28	2.04292	0.498636	0.63805	TMEM176B
697	SPINT2	3.55498	0.599485	0.00722045	2019-09-09	2.08447	0.657712	0.434613	RPS28P7	4.85393	1.15816	2.41582e-05	BPTF	3.02419	0.716291	0.0468585	LNPEP	1.53685	0.702332	0.772436	RP4-612B18.1	4.78361	1.36547	2.93795e-05	GDE1	2.66004	0.649127	0.0970516	YEATS2	0.976751	1.00229	1	CD68	3.76003	1.49705	0.00409862	AC133644.2	2.8405	2.12024	0.0648068	POLR2C	1.51477	0.422902	1	MFSD14B	2.03951	1.139	0.64231	IDH1
698	MAGED2	3.55283	0.581372	0.00727264	ARRB2	2.08372	0.289319	0.434805	TCEAL4	4.85334	0.409806	2.42064e-05	RPS3AP47	3.01319	0.479566	0.0484998	PRKCD	1.52929	0.686378	0.779411	DCK	4.7824	0.827548	2.95321e-05	CIZ1	2.65148	1.09697	0.0992397	MLLT10	0.976213	0.513866	1	CETN3	3.75849	0.732366	0.00411883	SCOC	2.83064	0.730249	0.0666463	MRPL12	1.51446	0.445865	1	RP11-84C10.2	2.03674	0.172873	0.646109	WDFY2
699	DGUOK	3.55066	0.293378	0.00731908	BRD9	2.08357	0.772745	0.434805	MRPL11	4.8498	0.554986	2.46174e-05	RPS28P7	3.00619	0.818502	0.0495382	SH3KBP1	1.52845	0.391542	0.780391	PQBP1	4.77478	0.669691	3.05949e-05	TRIM56	2.65112	0.656958	0.0992826	CABIN1	0.975561	0.497379	1	PLBD1	3.74928	1.55197	0.00426283	ERGIC1	2.82497	0.830607	0.0677881	RPL26P19	1.51432	0.489207	1	POMP	2.03597	0.12945	0.646721	DENND4A
700	TMEM134	3.53869	0.714617	0.00763732	SRSF7	2.08245	0.113543	0.435744	UCP2	4.8485	0.316596	2.47543e-05	IKZF1	3.00267	0.550727	0.0500673	TNFRSF1B	1.52779	1.1735	0.780777	NUDT5	4.71899	0.453636	4.00692e-05	NDUFB1	2.64984	0.123803	0.0995367	TMEM259	0.975265	0.575094	1	ANAPC16	3.73465	0.209391	0.00450761	CERS5	2.82	1.45653	0.0687499	B9D2	1.51242	0.990765	1	SLC43A3	2.0357	0.619615	0.646721	VIMP
701	C5orf56	3.53798	0.635895	0.00765033	MFGE8	2.07999	0.970094	0.437864	RNASEH2B	4.84069	0.295195	2.56961e-05	SRP72	3.00053	0.287052	0.0503736	CYBRD1	1.52703	0.542693	0.781495	CTD-2006C1.2	4.71744	1.46271	4.03414e-05	LINC00899	2.6469	1.65718	0.100284	GGH	0.974416	0.386353	1	CENPM	3.73315	0.99038	0.0045265	TPST2	2.81834	1.02258	0.0690564	COX11	1.51234	0.598302	1	ACSL1	2.0302	0.880986	0.654308	IFNGR2
702	MTF2	3.53578	0.380704	0.00770706	HPRT1	2.07975	0.356841	0.437865	PCBP2	4.83603	0.260461	2.62546e-05	ARFGAP2	2.9933	0.611495	0.0515344	ORMDL2	1.52698	0.354908	0.781495	ISCU	4.71522	0.592661	4.07484e-05	DYRK1A	2.64321	1.3924	0.101196	MGEA5	0.972975	0.399637	1	CCL3L3	3.73297	1.28348	0.0045265	EEF1E1	2.81561	0.442299	0.0695465	IFT20	1.51191	0.446175	1	DHRS9	2.02985	1.17301	0.654364	ATRAID
703	RUVBL2	3.53465	0.403223	0.00773298	KEAP1	2.07736	0.643903	0.439909	ATP6V1G1	4.82817	0.251936	2.72844e-05	CLINT1	2.99243	0.574791	0.0516324	RPS6KA1	1.52239	0.491999	0.786855	MTERF3	4.70816	1.57063	4.21508e-05	SNRPE	2.64108	0.0919751	0.101709	DUSP23	0.970448	0.194867	1	RAB13	3.73269	0.576828	0.0045265	WRB	2.81515	0.970499	0.0695473	SARAF	1.51187	0.148833	1	PRKAR2A	2.02949	0.95291	0.654426	DDOST
704	PFDN1	3.53382	0.399002	0.00774996	SPRY1	2.07176	1.2423	0.444925	NUDC	4.82738	0.314798	2.73651e-05	UBE2G2	2.99108	0.487736	0.051814	ALDOC	1.51981	2.55293	0.789913	OTUD6B-AS1	4.70597	0.865577	4.25685e-05	CTBP1	2.64076	1.10833	0.101742	EMILIN2	0.968492	0.63339	1	ZWINT	3.73127	0.865586	0.00454669	CRELD1	2.81125	1.84442	0.0702939	LSM7	1.51158	0.115455	1	FPR1	2.02872	1.3151	0.655123	TRPV2
705	QTRT1	3.5334	0.732545	0.0077548	PTPN7	2.07036	0.306661	0.446187	MAPKAPK3	4.81651	0.514749	2.88708e-05	B3GNTL1	2.97784	0.690413	0.0540036	GYPA	1.51979	0.946293	0.789913	TMEM50A	4.69094	0.415539	4.5628e-05	KIT	2.63138	0.875715	0.104209	TMED8	0.968223	0.722879	1	NDUFB10	3.72682	0.235742	0.00462221	STAR	2.81039	1.51138	0.0704326	MLC1	1.51016	0.443459	1	JOSD2	2.02819	1.27304	0.655452	SYNCRIP
706	SS18L2	3.53269	0.437647	0.00776832	EPDR1	2.06483	0.683565	0.45092	HDAC2	4.81598	0.453104	2.89178e-05	XPNPEP1	2.97682	0.469137	0.0540962	FBLN5	1.5165	3.13762	0.79257	CCDC90B	4.68825	0.790787	4.61935e-05	EIF4EBP2	2.63042	0.691912	0.104345	ACADVL	0.967286	0.204271	1	TMEM205	3.72303	0.399826	0.00468654	RHBDD2	2.79824	1.26064	0.0728218	SDR39U1	1.50727	0.410397	1	MVP	2.02723	1.27581	0.65622	SPTLC2
707	TAF9	3.53085	0.227202	0.00781124	PNKD	2.06128	0.252429	0.454034	SCHIP1	4.80837	0.927817	3.00113e-05	TRA2B	2.97675	0.227587	0.0540962	RBP7	1.51542	2.96736	0.793901	HLA-DQA2	4.68464	1.88074	4.69753e-05	YWHAG	2.6301	0.50731	0.104345	GPBP1L1	0.966824	0.367503	1	HNRNPA1P48	3.7012	0.689066	0.00509097	TCEAL3	2.79737	1.04233	0.0728691	WBSCR22	1.50723	0.33427	1	KCNE5	2.02688	1.87845	0.65622	AHSA1
708	PBDC1	3.53073	0.526987	0.00781124	ISY1	2.0604	0.490874	0.454744	GDI2	4.80641	0.261803	3.02778e-05	ARRDC1	2.97552	0.646182	0.0542624	EML4	1.5139	1.29411	0.794982	ERAP2	4.67717	1.18466	4.86762e-05	OSBPL8	2.63008	0.890449	0.104345	CUL4A	0.965726	0.441308	1	PCED1B-AS1	3.70119	1.204	0.00509097	ADIPOR1	2.77842	0.727884	0.0770395	COX7A2L	1.5055	0.167251	1	C16orf74	2.02657	0.89499	0.65622	SPI1
709	SON	3.52597	0.157856	0.0079457	ESF1	2.05865	0.378177	0.455896	MYL6B	4.80515	0.709201	3.04379e-05	HSD17B11	2.97475	0.190041	0.054309	ZDHHC19	1.51372	4.71291	0.794982	TCEAL8	4.67094	0.567752	5.01354e-05	AC013461.1	2.6299	1.09749	0.104345	CCDC34	0.965555	0.510167	1	UCHL3	3.69335	0.491806	0.00524427	ZPR1	2.77012	1.05587	0.0789196	CCDC34	1.50436	0.691066	1	H1FX	2.02461	0.546404	0.65856	CANX
710	PWP1	3.52123	0.472107	0.00808144	LMAN2	2.05686	0.232392	0.45696	MRPS16	4.77922	0.50515	3.4572e-05	FAM129A	2.97469	1.19359	0.054309	AIM1	1.51139	0.893265	0.796608	PIK3IP1	4.64971	2.15764	5.54434e-05	KBTBD11	2.62666	1.23751	0.105149	CTNNAL1	0.965427	0.843269	1	RPL13AP5	3.67921	0.352934	0.00553063	PXK	2.76805	0.726582	0.0793657	DDX1	1.50307	0.374114	1	SLC25A40	2.01573	1.13717	0.67063	PPP1CA
711	ILK	3.51507	0.509372	0.00824795	SDR39U1	2.0565	0.423909	0.45696	PMPCB	4.77702	0.587818	3.4897e-05	JAK1	2.97149	0.857916	0.0547766	NADK	1.50971	1.80789	0.797755	TRAPPC2B	4.64678	1.24861	5.61909e-05	OCIAD1	2.62127	0.271899	0.106699	FNDC3A	0.965107	0.63695	1	MRPS23	3.67257	0.487446	0.00566974	PMAIP1	2.76717	0.769348	0.0795243	ATP6AP1	1.49579	0.270555	1	RPN2	2.01492	0.20438	0.671417	BMI1
712	MRPL17	3.51063	0.609234	0.00837911	SIGLEC10	2.03996	2.04462	0.471792	SFPQ	4.77694	0.388261	3.4897e-05	ZNF207	2.96992	0.319254	0.0550073	ITGB2-AS1	1.50895	1.30951	0.798697	LSM2	4.64636	0.413664	5.62583e-05	C3AR1	2.60746	0.806151	0.110895	TERF2IP	0.964179	0.304225	1	FCER1A	3.66337	1.51916	0.00587044	CD99L2	2.76504	1.95853	0.07999	BABAM1	1.49567	0.342446	1	NUDT16	2.00864	0.936574	0.681018	SELT
713	PSMC3	3.50459	0.308552	0.00856132	PWP1	2.0273	0.411484	0.484047	BNIP3L	4.76658	0.494287	3.67032e-05	OSBPL3	2.96771	1.6267	0.0553257	SRRM2	1.50688	0.278365	0.800935	HESX1	4.63952	2.83766	5.8007e-05	TRGC2	2.60582	0.410333	0.111225	RPSAP58	0.95967	0.553305	1	TAF9	3.66303	0.258193	0.00587136	ASRGL1	2.759	1.08993	0.0814269	NUDT16L1	1.49224	0.555878	1	TMEM208	2.00763	0.486976	0.682144	GNL3
714	SCNM1	3.50432	0.320668	0.00856132	SDHA	2.02715	0.671879	0.484047	ID2	4.76381	0.783463	3.71748e-05	ROCK1	2.96196	0.934483	0.0562419	HLA-DPA1	1.50303	0.0897181	0.805973	RP11-539L10.3	4.60854	2.32842	6.7022e-05	RRS1	2.60534	1.18656	0.111314	CXXC1	0.955934	0.511718	1	UBE2V2	3.66165	0.258377	0.00589612	ABHD14A	2.7577	0.902225	0.0816517	FBXL15	1.49072	0.685388	1	ATP1A1	2.00183	0.560049	0.689513	MED13L
715	SCAMP2	3.50044	0.377557	0.00866532	TCEAL8	2.02565	0.286276	0.485248	METTL23	4.76085	0.620336	3.76866e-05	CMPK1	2.95874	0.599616	0.0566759	GNB4	1.50001	0.71506	0.809651	ATRAID	4.59859	0.42247	7.01289e-05	ATF4	2.6035	0.309304	0.111845	MFAP4	0.951384	1.05121	1	HIKESHI	3.66049	0.416002	0.00591592	IFT20	2.75764	0.702949	0.0816517	SRSF11	1.49065	0.167385	1	LASP1	1.99971	0.617767	0.691936	ASH2L
716	CCNG1	3.49365	0.404954	0.00885581	ORMDL1	2.01703	0.187893	0.493953	CNPY2	4.75073	0.312801	3.95854e-05	EVA1B	2.95311	1.34697	0.0576678	RHAG	1.49979	1.76961	0.809651	RP13-270P17.3	4.58755	2.475	7.3761e-05	CD59	2.60182	0.356659	0.112328	MEIS1	0.950474	0.595582	1	CRIPT	3.65893	0.527634	0.00593796	NFE2L2	2.7557	1.01932	0.0820722	LMAN2	1.48986	0.22418	1	EIF3A	1.99819	0.534263	0.693639	POMP
717	SEC13	3.49313	0.384431	0.00886478	PHF14	2.0136	0.515657	0.497736	DNPH1	4.74758	0.544769	4.01661e-05	G6PD	2.95102	0.578224	0.0580061	TPD52L2	1.49866	0.597619	0.810864	MRPL47	4.58062	0.704457	7.61195e-05	AOAH	2.60134	0.871505	0.112396	ZNF664	0.948707	0.711888	1	RUNX2	3.65389	1.42217	0.00604166	NPM3	2.7555	0.543989	0.0820722	CHD6	1.48922	0.639948	1	ADGRE5	1.99445	0.41569	0.698495	SQRDL
718	ICAM3	3.48854	0.496632	0.00901019	YARS	2.01121	0.450023	0.500014	DNAJC9	4.73409	0.588627	4.28913e-05	CCNL2	2.94936	0.625849	0.058212	HNRNPUL2	1.49802	0.585349	0.811076	BRK1	4.57845	0.310859	7.67903e-05	GSPT1	2.60119	0.868759	0.112396	CBFB	0.948501	0.532301	1	CDCA7	3.64451	0.799592	0.00625179	LMAN2L	2.75464	1.68776	0.0821721	U2SURP	1.48833	0.28734	1	TRIM27	1.99219	0.606379	0.701184	IPO7
719	TMEM219	3.48467	0.21797	0.00913291	MRPL57	2.01012	0.113516	0.501031	RNF220	4.71942	0.712835	4.60047e-05	YDJC	2.94835	0.614424	0.0583492	BRI3BP	1.49668	0.530434	0.812514	ERP44	4.57647	0.685778	7.74333e-05	CELF2	2.59916	0.351142	0.112996	SERINC5	0.94779	1.36999	1	PAICS	3.63731	0.449104	0.00642161	TMEM53	2.74929	2.1698	0.0834094	DKC1	1.48743	0.376547	1	CDK1	1.9879	0.833915	0.707251	CDC42EP3
720	ATP5D	3.4813	0.233525	0.00924009	CSRP2	2.00886	2.17452	0.502251	MRPL47	4.71926	0.536937	4.60047e-05	NT5C	2.9471	0.394154	0.0585311	MYO9B	1.49455	0.860065	0.815371	SAMSN1	4.57636	0.842016	7.74333e-05	RBM12	2.59601	1.09679	0.113878	ANKRD13A	0.94755	0.615927	1	CD9	3.63623	0.418158	0.00644114	SAE1	2.74551	0.86062	0.0843176	HOXB7	1.48554	0.973681	1	UQCRC1	1.98643	0.303201	0.709183	SMC1A
721	AIP	3.47142	0.636606	0.00957791	CD55	2.00007	0.532679	0.5117	SMIM19	4.70423	0.541684	4.93814e-05	SPAG7	2.94539	0.309558	0.0588025	NUCB1	1.49151	0.366146	0.818898	RP11-556E13.1	4.5737	1.58952	7.82319e-05	STK26	2.59545	0.501253	0.113878	SNHG9	0.946043	0.204339	1	NDUFS5	3.61926	0.202549	0.00685445	MRPS14	2.74492	0.5251	0.0843709	RHOT2	1.48546	0.603754	1	IKZF1	1.9857	0.539736	0.709862	UBE2Q2
722	2019-09-11	3.47073	0.889962	0.00959352	IST1	1.99817	0.413155	0.513724	TMEM14C	4.69479	0.428009	5.16685e-05	MAP1LC3B	2.94175	0.294851	0.0594439	TMEM30A	1.49047	0.364764	0.820063	SMIM3	4.57248	0.566499	7.85578e-05	ARSD	2.59477	0.931593	0.113967	SDF4	0.944324	0.408182	1	PSMB5	3.61629	0.303302	0.00692562	YIPF6	2.73596	1.03481	0.0864427	ATG4B	1.48374	0.645711	1	PPIF	1.98116	0.728604	0.716435	HOXB2
723	FAH	3.4628	0.51798	0.00984462	PTDSS1	1.99565	0.294636	0.516517	EMC4	4.68671	0.299952	5.36973e-05	HENMT1	2.94023	0.663299	0.0596817	SOAT1	1.48783	0.886812	0.823034	ETFA	4.56286	0.520777	8.21823e-05	EI24	2.59277	0.676225	0.114424	SURF1	0.944007	0.431334	1	PSMC6	3.6009	0.4282	0.00733764	DPM2	2.73142	0.6563	0.0875208	SF3B4	1.48259	0.377608	1	ILK	1.97984	0.451223	0.718113	ETFA
724	RTCB	3.45197	0.511678	0.0102201	TNRC6B	1.98995	0.714069	0.522064	NAA10	4.67396	0.503429	5.70342e-05	TARS	2.93835	0.557338	0.0599898	ADGRD2	1.48676	4.86772	0.823588	SNAP23	4.54547	0.636982	8.8977e-05	CD84	2.59209	0.484725	0.114581	C21orf33	0.943418	1.76508	1	COPZ1	3.60069	0.375991	0.00733764	SIL1	2.72774	1.12152	0.08832	DNAJC4	1.48226	0.471332	1	SF3B1	1.97931	0.222641	0.718469	UQCRB
725	PTPN6	3.44555	0.309516	0.0104469	NDUFA10	1.98969	0.260557	0.522092	LYRM4	4.6707	0.736264	5.78345e-05	EIF5A	2.93714	0.250756	0.0601708	RUNX3	1.48581	0.885251	0.824757	MED4	4.54179	0.520567	9.03232e-05	CENPV	2.59133	1.54166	0.114768	KDM5D	0.939916	0.901904	1	MND1	3.59818	1.37529	0.0073919	LRRC75A-AS1	2.7203	-0.00745777	0.0902079	EI24	1.48161	0.520127	1	PAK2	1.97686	0.612226	0.721545	CAB39
726	HLA-DQA2	3.43806	1.27895	0.0107105	RPL13P12	1.9887	0.148867	0.522728	MAST4	4.65348	1.75058	6.27614e-05	RP11-488L18.10	2.92383	1.14361	0.0626905	DHCR7	1.47977	1.73355	0.832394	NSMAF	4.53918	1.37384	9.13749e-05	HBG2	2.58609	0.170844	0.116458	AMD1	0.939104	0.20906	1	CHCHD2	3.59631	0.215903	0.0074367	ASS1	2.71484	4.62252	0.0915803	CHID1	1.4814	0.383694	1	PNPLA2	1.97524	0.573536	0.723767	TFDP1
727	CCDC58	3.43288	0.912055	0.0109072	RSL1D1	1.98799	0.127423	0.523309	RGS1	4.60585	1.82161	7.85409e-05	CREB3L4	2.91745	0.800997	0.0638129	MYB	1.47942	0.217633	0.832469	M6PR	4.50045	0.646685	0.000108924	TMC8	2.58352	0.956775	0.117259	ESYT2	0.937878	0.294028	1	ECI2	3.5918	0.651313	0.00754919	TSN	2.70529	0.521949	0.0940623	PRPF31	1.48018	0.56889	1	IFNGR1	1.9716	0.427803	0.727795	FDFT1
728	TFPT	3.43121	0.652426	0.0109648	MLF2	1.98619	0.359257	0.525244	CLDN10	4.60196	1.55231	7.99469e-05	UBE2E3	2.91264	0.399333	0.0646286	DRC1	1.47595	3.85233	0.837025	TFPI	4.49397	1.48761	0.000112204	HUWE1	2.5811	1.0192	0.11794	WDFY1	0.936614	0.572124	1	BTF3L4	3.58771	0.493979	0.0076596	ALG3	2.69667	0.699472	0.0963315	CCDC91	1.4801	0.852446	1	KDELR2	1.97067	0.441143	0.728674	RASSF2
729	MED30	3.42717	0.609905	0.0111088	BIRC3	1.98177	0.896414	0.52957	LAGE3	4.5973	0.410893	8.16744e-05	ANAPC5	2.9074	0.385139	0.0656618	EMILIN2	1.47356	0.75837	0.839609	CUTC	4.49333	0.903369	0.000112452	MAPK14	2.57886	0.755382	0.118638	PICALM	0.936591	0.379805	1	DNAJA1	3.5811	0.212739	0.00784712	IL3RA	2.67584	1.08138	0.102038	ELAVL1	1.47874	0.4125	1	UBA1	1.97045	0.488409	0.728674	PARP4
730	IFRD2	3.42614	0.67874	0.0111409	SERPINE2	1.98023	3.08588	0.530903	MRPS33	4.59642	0.382652	8.19448e-05	PUM1	2.90183	0.71626	0.0667223	WAC	1.47109	0.354031	0.843085	DERA	4.48685	1.15968	0.000115651	EIF4G3	2.57796	0.917399	0.118876	ARID5A	0.936438	0.455839	1	CSNK2B	3.57562	0.226653	0.00800424	PITPNB	2.67324	0.818186	0.102692	MFNG	1.47862	0.381947	1	PTPN12	1.96875	0.992704	0.731041	LYAR
731	RAP1B	3.4016	0.249173	0.0121245	CCM2	1.97881	0.69218	0.531496	FAM213A	4.59416	2.84402	8.26765e-05	IARS	2.89848	0.846882	0.0673769	RAB8B	1.46995	0.80343	0.844578	STXBP6	4.48525	5.29309	0.000116428	TNRC18	2.57761	1.5681	0.118927	ZCCHC11	0.931574	0.52785	1	RSU1	3.57244	0.469342	0.00809273	CPNE1	2.66931	0.50363	0.103687	TP53I3	1.4723	0.757405	1	ATP1B3	1.96804	0.318291	0.731702	ADGRA2
732	EVL	3.40122	0.621145	0.0121307	SUCLA2	1.96687	0.58977	0.545308	HIST1H1C	4.58961	1.23987	8.44214e-05	STK38	2.89574	0.851005	0.0679075	SAR1A	1.46908	0.48612	0.845578	SFR1	4.47304	1.5279	0.000122884	SLC12A6	2.57671	1.13932	0.119092	ACTA2	0.928931	0.574666	1	POLE4	3.56682	0.425465	0.00825867	SDHAF3	2.66888	0.872402	0.10375	WDR34	1.46788	0.792383	1	EIF3K	1.96615	0.12551	0.734411	ADI1
733	MRPL40	3.39888	0.399221	0.0122241	TUBA1B	1.96671	-0.0504262	0.545308	ZNF706	4.58823	0.240309	8.49017e-05	AB019441.29	2.89509	0.634688	0.0679869	TNNI2	1.45918	2.14824	0.858639	C5orf30	4.46779	1.84989	0.000125839	CHP1	2.5708	1.12845	0.120856	LMNB1	0.928847	0.393146	1	SKA2	3.55996	0.732911	0.00846789	CYB5B	2.6656	0.678602	0.104482	USP16	1.46698	0.64723	1	WAC	1.96517	0.430331	0.735554	MRPL34
734	MIR1244-2	3.39303	0.435511	0.0124544	MAGEF1	1.96462	0.820001	0.547471	TMEM216	4.58163	1.19592	8.75422e-05	PSMD3	2.89047	0.582519	0.0688711	SEC61A1	1.45819	0.444047	0.859495	UTP11	4.45409	0.74375	0.000133721	ADGRG6	2.57019	3.36281	0.120998	VPS51	0.928764	0.438436	1	SNX2	3.55196	0.376349	0.00871945	ARFGAP3	2.66349	0.91727	0.104997	RP11-388P9.2	1.46248	1.58784	1	FXYD6	1.96201	2.78755	0.739361	KPNA2
735	RPS19P3	3.37346	0.615782	0.0133021	NDUFA9	1.9588	0.33482	0.553659	DNAJC8	4.5811	0.311932	8.76823e-05	MRPL4	2.887	0.517923	0.0695727	VEGFA	1.457	2.07811	0.86093	BAALC-AS2	4.44107	2.65935	0.00014185	ABHD14B	2.56243	0.733537	0.123513	MLLT6	0.9287	0.58768	1	NACA	3.55039	0.311558	0.00875189	CLPTM1L	2.66167	1.08587	0.105424	FLJ37453	1.461	0.909224	1	HVCN1	1.95892	1.30809	0.743608	C19orf70
736	BCAT1	3.37294	0.971003	0.0133151	SOD1	1.9582	0.09815	0.554135	GABARAPL2	4.56788	0.266304	9.33052e-05	PRR5L	2.88307	1.41609	0.0703206	GNG2	1.4557	0.639846	0.86204	RNF113A	4.43447	0.820701	0.000146034	RP11-332E4.1	2.56067	1.15901	0.123996	BMP2K	0.928326	0.861153	1	EMP1	3.54601	1.82029	0.00888838	FDPS	2.65769	0.394888	0.106532	TPGS1	1.45706	1.25819	1	HEXA	1.95831	0.419313	0.744127	IKZF1
737	ECI2	3.37241	0.535529	0.0133248	LGALS9	1.95526	0.239705	0.55702	SNX3	4.5606	0.231716	9.65077e-05	BAG1	2.88221	0.48065	0.0704509	GLRX5	1.45534	0.472547	0.86213	NDUFC2	4.42342	0.252929	0.000153229	PTPRC	2.555	0.426749	0.125661	IKZF1	0.927642	0.326768	1	GTF3C6	3.53863	0.206618	0.00913046	NME4	2.65643	0.45373	0.106787	NT5C3B	1.45652	1.16231	1	PCBP2	1.95699	0.174515	0.745863	WDFY4
738	SNX17	3.36881	0.387754	0.0134805	QTRT1	1.94477	0.585896	0.567576	PSMG1	4.55692	0.556139	9.8122e-05	ADCY7	2.87874	1.0105	0.0711675	PLEKHO2	1.4546	0.995574	0.863069	STYXL1	4.41866	0.97982	0.000156272	TTC37	2.5544	0.978484	0.125803	CAND1	0.926915	0.441804	1	LINC00116	3.53593	0.45457	0.00921356	RRP7A	2.65306	0.772151	0.107713	UQCRC1	1.45361	0.285071	1	RRP7A	1.95589	0.543296	0.746899	TLR2
739	DNAJA1	3.35904	0.197094	0.013941	MED19	1.94335	0.663468	0.568679	CASP6	4.55533	0.534418	9.87732e-05	UBE3A	2.87836	0.697943	0.0711898	DBNL	1.45358	0.332653	0.864417	CTD-3035D6.1	4.40381	1.20623	0.000166969	ARL6IP1	2.55073	0.260078	0.127006	CD33	0.926504	0.237131	1	RP11-92K2.2	3.52732	0.640205	0.00950795	AP1S1	2.6528	0.757425	0.107724	MED17	1.45309	0.762182	1	CDV3	1.94877	0.663616	0.757497	VAPA
740	CUEDC2	3.35848	0.415859	0.0139572	SAMM50	1.94145	0.490476	0.570816	RPS13P2	4.5533	0.490437	9.96374e-05	HSD17B4	2.87517	0.457099	0.0717942	NCOA4	1.45257	0.127294	0.865212	UBE2F	4.38621	0.911467	0.000180217	MAN2B2	2.55067	1.26691	0.127006	COPRS	0.925838	0.97151	1	GIMAP4	3.51531	2.1429	0.0099194	COL23A1	2.65096	3.03551	0.10824	C8orf33	1.45094	0.656099	1	SRM	1.94721	0.585897	0.759127	TXNL4A
741	MRPL34	3.35366	0.375655	0.0141769	LPAR6	1.94048	0.8524	0.571796	TMEM179B	4.55158	0.36756	0.000100266	GRSF1	2.87507	0.472164	0.0717942	NDRG1	1.45058	0.480923	0.867631	RPF1	4.38482	0.759743	0.00018123	SLC35B4	2.5501	1.01697	0.127139	ZNRF1	0.925233	0.692073	1	CALCOCO2	3.51518	0.271629	0.0099194	PDIA5	2.63514	1.65006	0.11296	ATF3	1.44706	2.02689	1	MARCKS	1.94491	1.22248	0.761415	SYNGR2
742	CD47	3.35189	0.250002	0.0142483	CDK5RAP3	1.93944	0.328154	0.572546	RBBP7	4.55113	0.469098	0.000100388	RAD23A	2.87414	0.393391	0.0718909	MTMR3	1.44859	1.16162	0.869617	RPL6P27	4.36954	0.44231	0.000193738	CHSY1	2.54324	1.14591	0.129282	SLC36A4	0.925028	0.699848	1	NDUFV2	3.50537	0.923666	0.0102691	ATP5O	2.62624	0.0767953	0.115568	PHB2	1.44458	0.264655	1	ADAM15	1.94491	1.10444	0.761415	UNC93B1
743	FERMT3	3.33912	0.463779	0.0148483	ZNF511	1.93536	0.668429	0.575472	TIMM23	4.54876	0.556839	0.000101427	RPL7P9	2.87079	0.172374	0.0725937	MIER1	1.44554	0.78147	0.874146	FAM212A	4.36906	0.724581	0.000193898	FAM210B	2.54077	1.19731	0.130122	CCDC28A	0.923837	0.310161	1	ARPC2	3.50104	0.239375	0.0104258	NCBP2-AS2	2.62283	0.568517	0.116574	AATF	1.43385	0.573136	1	LARP1	1.94468	0.449754	0.761415	H1FX
744	NPW	3.33603	0.765389	0.0150009	ANKRD36BP1	1.93445	0.587912	0.57606	CHCHD1	4.54853	0.40751	0.000101444	SND1	2.86802	0.590355	0.0730854	NDUFS6	1.44217	0.134963	0.878437	CTA-331P3.1	4.36216	1.30673	0.00019981	ANKRD17	2.53922	0.935153	0.130547	ZBTB11	0.922253	0.788138	1	CXorf21	3.49986	1.18022	0.0104603	ARL3	2.62258	1.07464	0.116585	RUVBL1	1.43354	0.529976	1	PSMB4	1.94465	0.292155	0.761415	WASF2
745	TSPAN7	3.33417	1.8118	0.0150884	VCP	1.93225	0.346349	0.578374	MMP2	4.54637	1.73184	0.000102393	SNRNP70	2.86646	0.676834	0.0733331	NAGA	1.44192	1.00122	0.878596	COX7A2L	4.36144	0.327797	0.000200315	USO1	2.53327	0.710429	0.132627	MLLT1	0.921002	0.790923	1	CD36	3.49722	0.919264	0.0105294	VAPA	2.61841	0.335038	0.11786	PSMG4	1.42798	0.37634	1	CLTB	1.94291	1.02353	0.762828	CD70
746	RIDA	3.33342	0.929248	0.0151157	PRDX4	1.93	0.381896	0.580309	HOXA11-AS	4.53709	4.23699	0.000106901	NOTCH1	2.85581	1.54535	0.0755722	WASH6P	1.43893	0.710386	0.88227	UTP6	4.35583	0.910753	0.000205197	KAT2A	2.52945	1.10539	0.133845	AOAH	0.92054	0.445554	1	C1orf123	3.49719	0.522663	0.0105294	TIMM50	2.61718	0.759217	0.118127	ODC1	1.42688	0.658571	1	MCM4	1.94291	0.563673	0.762828	CPM
747	OXLD1	3.33239	0.522257	0.0151581	PSMG1	1.92955	0.383491	0.580309	DPPA4	4.53156	3.72795	0.000109637	CD244	2.85494	0.849461	0.0757138	MAP3K2	1.43751	0.913175	0.883863	PSMC6	4.35173	0.587161	0.000208913	TMED7	2.52423	1.13327	0.135543	ATP2B4	0.919319	0.389237	1	TCF4	3.49715	1.49252	0.0105294	SLIRP	2.61689	0.131726	0.118149	NSMCE1	1.42655	0.292408	1	PLEKHB2	1.9333	0.538788	0.778862	AHCY
748	MRPL14	3.33035	0.377815	0.0152565	TUFM	1.9294	0.208407	0.580309	RPS19BP1	4.52744	0.42613	0.000111588	ARHGAP30	2.85358	0.672051	0.0759713	PKP4	1.43183	1.08363	0.891539	RAC2	4.3449	0.292871	0.000215355	ZNF770	2.52256	1.0559	0.136097	MANBA	0.918666	0.473118	1	RPS19P3	3.4958	0.816075	0.0105611	GHITM	2.61603	0.278306	0.118369	ACAP1	1.42314	0.339645	1	DDT	1.92711	0.21343	0.788935	RHOU
749	CTSW	3.32907	0.213397	0.0153133	SUSD3	1.92498	1.16186	0.585949	MAPKAPK5-AS1	4.52315	0.782291	0.000113559	HM13	2.85226	0.284561	0.0762203	FAM129A	1.42972	0.803689	0.892979	LRRC28	4.34303	1.43246	0.000216861	MCM6	2.5216	0.792426	0.136387	MCMBP	0.917185	0.670237	1	KIF17	3.48398	3.25521	0.0110265	BZW1	2.60323	0.724894	0.122313	WDR74	1.42159	0.587347	1	ERO1A	1.92039	1.25184	0.798621	PSMB3
750	LEPROTL1	3.3189	0.314192	0.0158682	NOP58	1.92191	0.216792	0.589463	RPL39P3	4.52046	0.604015	0.000114901	MYB	2.85128	0.299215	0.0763885	METTL7B	1.42825	1.88825	0.895195	GGPS1	4.33916	0.97913	0.000220545	ACADVL	2.52043	0.366833	0.136682	C20orf197	0.916799	1.35716	1	MS4A4A	3.47707	1.61188	0.011302	GOSR2	2.60029	1.44075	0.123202	HIST1H4E	1.41962	1.59949	1	DOK3	1.92024	0.854001	0.798621	SFXN3
751	ETFA	3.31669	0.293656	0.01598	RPL24	1.91718	-0.0406482	0.594326	PAPOLA	4.51733	0.309259	0.000116506	KMT2A	2.84455	0.837063	0.07768	GBE1	1.42621	0.671402	0.897693	NAGK	4.3329	0.760048	0.000226562	LINC00342	2.51007	1.68564	0.140596	GNAQ	0.916778	0.275642	1	ACP1	3.4643	0.249752	0.0118001	PSENEN	2.59607	0.441048	0.124544	RP11-1275H24.1	1.41434	1.78794	1	MGST2	1.9199	0.251517	0.798655	TAOK3
752	TACC3	3.31527	0.637911	0.0160473	MIR4458HG	1.91354	0.665782	0.598996	RUVBL1	4.51264	0.841251	0.000119	SVOPL	2.84326	0.926156	0.0778929	HK3	1.42413	2.8612	0.900042	NBAS	4.31279	1.98955	0.000247043	PCMTD2	2.50933	0.897731	0.14081	PTCD3	0.913493	0.368295	1	LEPROTL1	3.46177	0.357499	0.0118982	CTNNBIP1	2.59589	1.15348	0.124544	BAZ1A	1.41146	0.402517	1	CPNE3	1.90873	0.736738	0.817192	TMEM30A
753	ARHGAP25	3.31485	0.75742	0.0160572	ADH5	1.91117	0.350301	0.600643	LIMD2	4.50878	0.243281	0.00012096	LASP1	2.84312	0.615625	0.0778929	MYD88	1.42101	0.525073	0.904515	NUDCD2	4.30503	0.61045	0.000255476	PURB	2.50802	1.08681	0.141249	CENPK	0.91232	0.511481	1	TRAPPC2L	3.459	0.423928	0.0120078	SLC22A16	2.59431	1.21821	0.125035	FAM110B	1.41136	2.12451	1	DAPP1	1.90865	1.16238	0.817192	DCK
754	FMC1	3.29285	0.458653	0.0173378	XXbac-BPG299F13.17	1.90986	1.2686	0.601481	DAP3	4.50838	0.643919	0.000121077	GAPT	2.84284	0.383194	0.0778934	SYNGR1	1.41964	0.12295	0.905786	ANXA7	4.30383	0.48376	0.000256476	SMARCD2	2.50627	0.701725	0.14187	YPEL3	0.910378	0.380037	1	DNAJC8	3.43986	0.261152	0.0128757	IFT27	2.57669	1.0698	0.131158	PSMC4	1.41079	0.447471	1	PRPF8	1.90234	0.635157	0.82732	GNS
755	MESDC2	3.2902	0.422535	0.0174865	PROSC	1.90877	0.405529	0.602266	OST4	4.50718	0.295231	0.000121651	MRPL3	2.8373	0.316969	0.0791909	RAB3D	1.41899	0.918796	0.906444	ERGIC2	4.29235	0.897989	0.000269691	MIR142	2.50438	0.31363	0.142378	METTL21A	0.9094	0.298868	1	CISD1	3.43859	0.674524	0.0129219	POP5	2.57258	0.520874	0.132464	FNBP1	1.40941	0.466904	1	SH2B3	1.90232	1.49659	0.82732	AES
756	EIF4E2	3.2885	0.355901	0.0175774	DDX24	1.90549	0.398666	0.605587	HNRNPH3	4.50604	0.279707	0.000122191	TNIP1	2.8363	0.682859	0.0793681	NUP50	1.41695	0.598859	0.908759	PMPCB	4.28659	0.723594	0.000276357	ZNF664	2.50268	1.3274	0.142897	NCBP2	0.908071	0.229224	1	HOPX	3.43133	0.31697	0.0132436	LYRM2	2.56455	0.570706	0.135215	RSRC2	1.40938	0.340998	1	MBD2	1.89957	1.20889	0.831934	SATB1
757	COA3	3.27972	0.251157	0.0180704	AKAP9	1.90458	0.389471	0.60645	RP11-277P12.20	4.5055	4.4696	0.000122391	VEZF1	2.83578	0.818305	0.0794285	FAM134A	1.41611	0.723791	0.909448	PRKCQ-AS1	4.28147	1.18482	0.000282578	USP22	2.50248	0.735541	0.142897	PIKFYVE	0.908002	0.624639	1	NDUFA8	3.43088	0.335122	0.0132509	MVB12A	2.56428	1.21006	0.135232	TUBA1C	1.40865	0.27278	1	CD46	1.89923	0.363864	0.831978	NDUFB2
758	CMC2	3.27514	0.490198	0.0183342	STAT5A	1.9044	0.771505	0.60645	DYNC1I2	4.4991	0.316976	0.000126019	NMT1	2.83093	0.400147	0.080505	PCSK7	1.41429	0.715559	0.911434	PRR13	4.27897	0.235743	0.000285557	OTUD4	2.49911	1.73257	0.143764	GNB2	0.905098	0.294114	1	NIFK	3.42871	0.369051	0.0133427	SLC1A4	2.55664	1.62716	0.138059	RSBN1L	1.40497	0.388193	1	AKR7A2	1.89819	0.448965	0.833347	GNB1
759	PRELID1	3.27312	0.282473	0.0184498	PCAT18	1.89998	0.637387	0.611971	DRAP1	4.49466	0.24945	0.000128436	RSF1	2.82965	0.834984	0.0806979	OAT	1.41157	0.487855	0.915016	HTATIP2	4.26501	1.18318	0.000303318	NUP210	2.49865	1.00037	0.143868	ACAA1	0.903613	0.28765	1	SRSF5	3.42458	0.18407	0.0135237	CERS4	2.55024	3.00654	0.140345	RPL7P1	1.40451	0.30534	1	CMTM6	1.89756	0.219493	0.833953	PIEZO1
760	DDX1	3.26821	0.429195	0.0187563	UBLCP1	1.8997	0.57457	0.612028	AHSA1	4.48539	0.52978	0.00013403	TUBB4B	2.82961	0.354107	0.0806979	SLC9A3R1	1.41112	0.314031	0.91551	HADH	4.21742	0.844511	0.000373832	MBTD1	2.49577	1.57389	0.144958	HEBP1	0.903546	0.283088	1	PSMC3	3.40476	0.336477	0.0145059	MRPS18A	2.5442	0.762561	0.142608	ZSWIM7	1.40346	0.35148	1	RAP1A	1.89579	0.316783	0.834923	CDC42SE1
761	YWHAZ	3.26528	0.189924	0.018935	RNF24	1.88664	0.278548	0.62884	DCTN2	4.4847	0.636681	0.000134336	CYFIP2	2.82606	1.15787	0.0815265	KDM1B	1.40827	0.829467	0.919333	LY6E	4.21742	0.406414	0.000373832	BRI3BP	2.49411	0.830551	0.145553	MGST2	0.902971	0.163004	1	MGMT	3.40099	0.883717	0.0146911	IGHG2	2.54359	0.752397	0.142766	DALRD3	1.40281	0.745618	1	BNIP2	1.89494	0.288409	0.835943	CIB1
762	TAPBPL	3.26077	1.02187	0.019222	SIGIRR	1.87895	0.527115	0.637891	ATP5F1	4.48214	0.222771	0.000135825	ABRACL	2.8182	0.161322	0.0834035	IFT57	1.40614	0.457554	0.922181	RPL36	4.18711	0.329547	0.000424836	DYNC1LI2	2.49385	1.07756	0.145576	TTC19	0.902604	0.577343	1	POLR3K	3.3959	0.481071	0.0149509	NT5DC2	2.54016	2.5188	0.144017	HAX1	1.40003	0.330755	1	DUSP23	1.89281	0.277873	0.839397	ALDH3A2
763	CLEC2B	3.25565	0.231159	0.0195551	SHARPIN	1.87537	0.558016	0.642382	IGBP1	4.47422	0.647447	0.00014071	HDAC1	2.81479	0.411292	0.0841503	LILRA6	1.40503	3.04224	0.923288	DTWD1	4.18277	0.969746	0.000432374	MIR222HG	2.49329	1.25275	0.145681	DPY19L1P1	0.901219	0.828634	1	TIMM9	3.3937	0.431191	0.015055	C6orf203	2.53745	0.882844	0.145009	RP11-11N9.4	1.39962	0.779173	1	TXNL4A	1.88569	0.419795	0.850658	FTH1
764	ZNHIT1	3.24937	0.249918	0.0199579	SCRN2	1.87075	0.75991	0.64744	BCL2L1	4.47305	1.37142	0.000141351	VPS13C	2.81446	0.652033	0.0841621	GM2A	1.40356	0.804644	0.925544	ENTPD3-AS1	4.1659	1.79074	0.000464591	CEACAM8	2.48987	0.683226	0.146878	COX11	0.900928	0.403366	1	AHSA1	3.38908	0.440611	0.0152776	UQCC3	2.53591	0.691781	0.145461	DNTTIP2	1.39891	0.424468	1	PMM1	1.8852	2.07417	0.85101	PHB2
765	MRPS34	3.24895	0.312896	0.0199698	NUDC	1.86957	0.20393	0.648473	NPM3	4.47154	0.459418	0.000142221	FXR1	2.8119	0.450127	0.0846891	NEDD8	1.40231	0.0580815	0.926877	PHF5A	4.1652	0.73484	0.000465663	RPRD2	2.48829	1.21779	0.147364	RPS3AP26	0.899908	0.112599	1	PDHB	3.38358	0.41758	0.01557	PTMAP2	2.52958	1.23379	0.147918	FAM136A	1.39668	0.319744	1	SFPQ	1.88334	0.267082	0.853988	SLA
766	TRIAP1	3.24821	0.438814	0.0199886	PHAX	1.86348	0.49433	0.654681	ELOF1	4.46985	0.779092	0.000143224	SLTM	2.8112	0.437876	0.0848007	PIK3CB	1.40178	0.756883	0.927169	PRCP	4.16209	1.15108	0.000471004	CBX4	2.48542	1.46558	0.148471	EXOSC5	0.896218	0.265656	1	SDHC	3.37329	0.312398	0.0160937	CKB	2.52778	1.62382	0.148315	TSN	1.39654	0.31245	1	CD300C	1.88136	2.39897	0.856609	HP1BP3
767	TSEN34	3.2482	0.764163	0.0199886	FAM173A	1.86152	0.681577	0.656208	MRPS30	4.46554	0.720796	0.000145869	PARP8	2.80986	0.581751	0.0850826	TESMIN	1.39772	0.814644	0.933146	PNPLA4	4.16164	1.36502	0.00047157	HERC2P2	2.48334	1.14178	0.149256	FAM78A	0.895706	0.659139	1	MORF4L1	3.36902	0.180676	0.0163095	BANF1	2.52745	0.229808	0.148315	UROS	1.39524	0.475019	1	EI24	1.87732	0.568356	0.862651	SRSF3
768	IGHM	3.23756	0.703125	0.0207134	HSPBP1	1.85824	0.710031	0.660374	JUND	4.45997	0.724874	0.000149576	PTP4A2	2.80658	0.433742	0.0857578	GZMH	1.39744	1.4332	0.933146	SDHAF2	4.15824	0.70165	0.000478285	MRPS27	2.48214	0.846924	0.149672	NUTM2B-AS1	0.893987	0.599274	1	RP11-641D5.1	3.36358	1.11426	0.0165985	MIF4GD	2.52728	0.691047	0.148315	H1FX	1.39435	0.462391	1	DGKZ	1.87409	0.780764	0.867121	DNPH1
769	PYCR2	3.23718	0.470971	0.0207228	VPS28	1.85253	0.214551	0.667097	DNAAF2	4.45869	1.2576	0.000150336	APH1A	2.80649	0.500835	0.0857578	TOR1AIP1	1.39441	0.421038	0.937314	CETN3	4.15757	0.85205	0.000479339	KCMF1	2.4816	1.16872	0.149813	ATP1A1	0.893363	0.332774	1	TMEM106C	3.35503	0.746441	0.0171019	RABIF	2.52728	0.8133	0.148315	BMI1	1.39332	0.533685	1	TACC1	1.8709	0.647029	0.871112	RCSD1
770	PLPP5	3.23492	0.536786	0.0208695	LRRC61	1.85055	1.29149	0.669419	AP2M1	4.45772	0.279093	0.00015088	EIF2S3	2.80543	0.413142	0.0859653	MARK3	1.38932	0.557606	0.943298	CASP6	4.12681	0.656719	0.000545311	RIF1	2.47721	1.26475	0.151497	DPY19L4	0.893254	0.637427	1	RNH1	3.34573	0.24955	0.0176477	CETN2	2.5251	0.723072	0.149141	RP3-417G15.1	1.3926	0.643371	1	SLC7A7	1.8708	2.54326	0.871112	FAM45A
771	COX7B	3.2318	0.148411	0.021063	TRBVB	1.84786	2.24566	0.672537	COPZ1	4.43683	0.376845	0.00016598	MLEC	2.79445	0.454303	0.0888632	PRAME	1.38643	1.44525	0.945509	ITGB2-AS1	4.11291	2.49006	0.000577087	SMAD4	2.47491	1.27661	0.152217	PBXIP1	0.893104	0.434044	1	TMEM256	3.32129	0.330945	0.0192267	PRSS3	2.51257	6.6171	0.154049	C12orf10	1.3908	0.553807	1	PLAUR	1.86653	0.820698	0.877084	2019-09-09
772	S100B	3.22967	0.669949	0.0212025	NFRKB	1.84377	0.887478	0.676143	UBLCP1	4.42553	0.92458	0.000174656	YY1	2.79323	0.487788	0.0891226	CD58	1.38401	0.273355	0.948708	MCEE	4.10741	1.91311	0.000590553	AZI2	2.47375	0.637511	0.152623	TMEM5	0.892964	0.732869	1	MED4	3.31619	0.330614	0.0195606	ATP5H	2.50855	0.276295	0.155611	PRKRA	1.39028	0.375243	1	ETHE1	1.86652	0.480625	0.877084	CLNS1A
773	ZDHHC12	3.22573	0.604113	0.0214776	KRT10	1.8429	0.27449	0.676758	PIM2	4.42545	1.77367	0.000174656	BRD4	2.79001	0.98126	0.0897854	MBD2	1.37818	0.822671	0.956696	IFIT1	4.10039	2.50096	0.000607862	S100PBP	2.47223	0.970508	0.153186	CDKN1B	0.892547	0.384876	1	LAMTOR3	3.30263	0.650208	0.0205091	KLRB1	2.49017	2.28839	0.163204	ACTR1A	1.3897	0.497739	1	PQLC3	1.86444	0.668234	0.879961	MAP2K1
774	GBP4	3.22155	1.31477	0.0217197	ERH	1.83941	0.143587	0.68099	DTD1	4.42339	1.38272	0.000175852	MYO1F	2.78085	0.384254	0.092044	CAP1	1.37522	0.123119	0.959962	ATP5A1	4.09325	0.219148	0.000624598	PNPLA2	2.46821	0.631671	0.154615	OGFR	0.890857	0.684002	1	DNAJC19	3.30001	0.277529	0.0206795	SNHG17	2.48961	0.977332	0.16323	RBM42	1.38919	0.372767	1	RSU1	1.86378	0.351636	0.880642	CCT7
775	DNAJC8	3.2182	0.241268	0.0219376	EXOSC5	1.83327	0.369895	0.689396	ANKRD36BP1	4.4168	0.900657	0.000181138	PTGER4	2.78054	1.07925	0.0920538	SLC25A24	1.37359	0.911794	0.961496	STXBP3	4.09043	1.05491	0.000631181	STAT5B	2.46809	1.17255	0.154615	SKIDA1	0.890092	1.60392	1	RARRES3	3.29375	0.623284	0.0211233	ZNF385C	2.48957	2.19487	0.16323	RUNX1	1.38788	0.324756	1	DTYMK	1.86167	0.477997	0.884211	CCR5
776	SELT	3.21793	0.32893	0.0219396	ITGA4	1.83171	0.685909	0.691324	CCT7	4.40954	0.292251	0.000187142	LAPTM5	2.77561	0.158819	0.0933023	PPP2R5A	1.36842	0.673188	0.968995	SRP19	4.09031	0.687283	0.000631181	CAD	2.46471	1.63499	0.155816	PARP4	0.889756	0.184067	1	JAML	3.29275	1.73772	0.0211758	SNRPA1	2.4691	0.461835	0.171761	C15orf61	1.38769	0.390921	1	SLIRP	1.86126	0.112342	0.884289	SCG2
777	AIMP2	3.20736	0.464738	0.0226849	VASP	1.82974	0.627402	0.693667	TMEM242	4.40077	0.908199	0.000194342	RALBP1	2.77247	0.561792	0.0941286	EPX	1.36621	0.578182	0.971257	OCIAD2	4.08823	0.430019	0.000636402	MYCBP2	2.46147	0.776308	0.156874	RAB37	0.889734	0.228343	1	MRPL15	3.28882	0.382241	0.0214509	TP53I13	2.46891	1.14856	0.171761	PHB	1.3871	0.227126	1	ALDH2	1.86101	0.924353	0.884289	SLC25A24
778	SCAMP3	3.20327	0.491478	0.0229706	NXT1	1.82943	0.440993	0.693784	EXOSC5	4.39769	0.558083	0.000196772	ASMTL	2.77032	1.06648	0.0946065	ATP2B4	1.36453	0.471747	0.973438	TTC1	4.07562	0.543154	0.000669926	SUGP2	2.45785	0.619988	0.158195	SHMT1	0.889556	0.979616	1	RPP30	3.27534	0.711293	0.0224395	CCDC107	2.4652	1.2242	0.172999	ATXN10	1.38368	0.359265	1	SIGLEC7	1.85376	2.479	0.895113	QKI
779	MGST3	3.1945	0.23319	0.0236308	CNPY2	1.82777	0.201515	0.695274	ABRACL	4.39316	0.225511	0.000200736	CDKN1C	2.77027	1.09685	0.0946065	SLC1A4	1.36298	0.888767	0.97563	PIGK	4.06182	1.02208	0.000708366	RPS13P2	2.45507	0.432076	0.159242	TMEM123	0.887835	0.126801	1	CBX5	3.27439	0.607182	0.0224759	NGDN	2.45864	0.579025	0.175789	DDX39A	1.3824	0.300722	1	ARCN1	1.85363	0.821542	0.895113	UBE2D2
780	CDK4	3.19445	0.277177	0.0236308	SLC37A1	1.81763	1.0697	0.709987	POLR2G	4.38602	0.224559	0.000207251	AP1B1	2.76885	0.821559	0.0949404	DOCK11	1.35865	0.858663	0.981407	SP110	4.05304	1.57029	0.000732666	IFT57	2.45212	0.749013	0.160281	USP24	0.886976	0.649986	1	RPL14P1	3.27415	0.791326	0.0224759	MED10	2.45602	0.59519	0.176814	FLAD1	1.38038	0.619236	1	ATP6V1A	1.8534	0.934726	0.895113	KIAA0232
781	ATP5B	3.19437	0.154352	0.0236308	HAGH	1.8138	0.723149	0.713463	SUPT4H1	4.38175	0.228326	0.000211164	PTP4A1	2.76591	0.51176	0.0956398	TRIP12	1.35811	0.493282	0.982102	TXNDC17	4.04952	0.330113	0.000743222	BAZ2A	2.45173	1.04401	0.160328	LUC7L2	0.884831	0.358567	1	LSM2	3.26614	0.241	0.0230974	CBWD2	2.45573	1.64938	0.176845	MACROD1	1.37332	1.70799	1	EEF1E1	1.85286	0.264818	0.895565	WDR1
782	RGS19	3.19093	0.362115	0.0238834	RMDN3	1.81164	0.898906	0.716029	PRDX1	4.37517	0.212096	0.000217248	HP1BP3	2.76245	0.319486	0.0965754	AGO4	1.35674	0.96082	0.983709	SMIM7	4.03329	0.545554	0.000794219	LIN7A	2.45106	1.61188	0.160482	POM121	0.884509	0.918479	1	BRIX1	3.26076	0.435464	0.0235151	TUBB6	2.44721	1.04416	0.180515	RASGRP3	1.3697	0.545667	1	GNB4	1.85125	0.946613	0.898183	CTNNA1
783	RNF130	3.19081	0.239507	0.0238834	UQCRFS1	1.81125	0.187393	0.716029	FAM173A	4.3584	1.08177	0.000233943	PPHLN1	2.75942	0.343946	0.0973934	PCNX1	1.35658	0.732281	0.983723	CCDC28A	4.0155	0.807939	0.000851035	PRRC2A	2.44994	0.884455	0.160884	ST7	0.883382	0.870435	1	COX5A	3.2484	0.181723	0.0245094	P2RY8	2.44175	0.850492	0.183035	B3GAT3	1.36818	0.735796	1	CEBPE	1.84908	0.824661	0.901303	SPAG6
784	BAALC-AS2	3.1896	1.97681	0.0239631	PRPF6	1.81079	0.477908	0.716384	EEF1B2P3	4.35602	1.03195	0.000236078	DNMT3A	2.75641	1.36601	0.098144	TNFSF10	1.35634	0.597394	0.983789	SNAPC5	4.01249	1.10977	0.000860114	YPEL3	2.44976	0.726246	0.160884	MEX3C	0.881508	0.756463	1	RAC2	3.2447	0.183536	0.0247716	N4BP2L1	2.43406	0.680452	0.186156	DDX55	1.36511	0.638115	1	B4GALT5	1.84596	0.833769	0.906024	CDV3
785	YWHAE	3.18636	0.202788	0.0241929	PTMAP5	1.80657	0.562228	0.722348	MRPS36	4.3503	0.377855	0.000242115	SYK	2.75532	0.51169	0.0983759	WDFY1	1.35447	0.657525	0.985282	MRPS22	4.00589	0.93601	0.000881971	METTL12	2.44932	0.690392	0.160912	RALGPS2	0.879863	1.03665	1	MED28	3.24447	0.324874	0.0247716	DNASE2	2.43372	1.38569	0.186214	MAST4	1.36451	0.96194	1	PPIA	1.84581	0.0751067	0.906024	RHOG
786	THOC6	3.17617	0.646073	0.0249961	MCM7	1.80458	0.243765	0.724531	TXNIP	4.34755	0.231137	0.000244726	SRM	2.74876	0.610452	0.100281	PPM1M	1.35276	1.67846	0.987078	RPA3	4.00516	0.441239	0.000883428	CUL3	2.44874	1.0867	0.161068	RAB3D	0.879555	0.718895	1	RP5-1056L3.3	3.24156	0.959868	0.0249787	PHF20	2.42526	0.573415	0.190257	WDR13	1.36441	0.722163	1	KBTBD11	1.84465	1.04707	0.907744	BRK1
787	SMARCB1	3.1756	0.453504	0.0250244	NIPSNAP3A	1.80427	0.298733	0.724531	NCBP2	4.34541	0.429949	0.000246911	GABPB1	2.74831	0.58815	0.100335	CYTH1	1.34761	0.69093	0.99393	RP11-108M9.4	3.99819	1.19025	0.000907894	CLINT1	2.43111	0.589736	0.16827	INAFM2	0.877466	0.906368	1	NUSAP1	3.2415	0.682508	0.0249787	CD164	2.42326	0.22685	0.19119	ASCL2	1.36293	1.81407	1	ASF1B	1.8431	0.829974	0.910268	FRAT1
788	SRSF7	3.17081	0.160222	0.0253984	RNF5	1.80164	0.331792	0.72836	AKR1A1	4.34223	0.322715	0.000250283	TAPBP	2.7418	0.662078	0.102174	ZNF185	1.34731	0.984021	0.993979	NDUFAB1	3.99615	0.290295	0.000915117	SH3KBP1	2.43068	0.57342	0.168379	KHDRBS3	0.874858	1.66477	1	CDA	3.23934	0.838823	0.0251212	TCEAL8	2.42054	0.418057	0.192505	WARS	1.36259	0.52407	1	CYBRD1	1.84107	0.709542	0.913676	HADHB
789	CBWD1	3.16806	0.595722	0.0255968	ADSL	1.799	0.319709	0.731116	COQ4	4.32896	0.965607	0.000265377	M6PR	2.74011	0.361162	0.102616	RAB21	1.34584	0.900814	0.995084	CTD-2095E4.5	3.97006	2.5948	0.0010163	PIGM	2.42679	0.903495	0.170099	RIF1	0.874822	0.635526	1	EMB	3.23927	0.290521	0.0251212	TAF12	2.40943	0.592722	0.1981	PSMD1	1.36218	0.414839	1	FGD5-AS1	1.8408	0.568957	0.913676	EFR3A
790	CDKN1A	3.16329	1.16893	0.0259981	CBX2	1.79799	1.28603	0.73126	EIF2A	4.32853	0.636349	0.000265448	CAPN1	2.73715	0.564389	0.103457	HGF	1.34577	0.483679	0.995084	CD27-AS1	3.96624	1.57074	0.00102979	PCED1A	2.42619	0.92269	0.170191	ARIH1	0.874564	0.738126	1	RPL34	3.23841	0.172221	0.0251709	BLVRA	2.40901	0.788699	0.198202	ETS2	1.36213	0.479461	1	NME3	1.8394	0.613555	0.915257	ERP44
791	PPP4C	3.1517	0.351523	0.0270296	RPL3P4	1.79435	0.0790801	0.736008	MPDU1	4.31346	0.82286	0.00028394	CD46	2.73601	0.364027	0.10373	VAMP3	1.34545	0.508934	0.995084	COA4	3.95569	0.566586	0.00107553	PAPOLA	2.42589	0.28549	0.170236	ABHD2	0.874307	0.443849	1	UBE2I	3.23776	0.189176	0.0252024	TM6SF1	2.40579	2.61316	0.19971	MTF2	1.36093	0.299303	1	OGFRL1	1.83706	1.20639	0.918771	IL6R
792	BLVRA	3.14584	0.626152	0.0274911	TXLNGY	1.79405	0.537964	0.736121	SMARCB1	4.30959	0.573285	0.000288187	JAK3	2.73144	1.38316	0.105093	LNPK	1.34193	0.93914	0.998936	EMC2	3.92648	1.25214	0.00120889	DPY19L2	2.42365	2.22995	0.171003	PIEZO2	0.873518	1.87445	1	C11orf58	3.2344	0.18074	0.0254739	EIF2S1	2.40493	0.57058	0.199934	SNAP47	1.35375	0.945267	1	CCT5	1.83574	0.201277	0.920843	GLIPR2
793	KIT	3.14578	0.724992	0.0274911	CCDC124	1.78553	0.354885	0.747695	IMP3	4.30788	0.35877	0.000290169	IMPDH1	2.73048	0.871367	0.105249	KLF7	1.34149	0.962074	0.999226	COMMD8	3.92558	0.595191	0.00121257	HECTD1	2.41838	1.00479	0.17321	MAP4K4	0.873477	0.529411	1	HNRNPH3	3.22603	0.232179	0.0261764	BOLA3	2.40461	0.722407	0.199986	RNF130	1.35155	0.217497	1	MAFG	1.83521	0.700211	0.92101	MUM1
794	POMP	3.14359	0.150553	0.0276754	ACOT2	1.77906	1.22968	0.755603	ARPC5L	4.30265	0.832979	0.000296844	ARHGEF2	2.72226	0.489827	0.107521	DOC2B	1.34131	3.8548	0.999226	CD79B	3.91905	1.24184	0.00124414	GNA13	2.40941	1.05745	0.17694	ATPAF1	0.873305	0.754616	1	SIVA1	3.22361	0.240888	0.0263708	TCN2	2.39555	2.49926	0.204621	BCAT2	1.35105	0.879468	1	ARRDC1	1.83504	0.537018	0.92101	SUN2
795	FXYD5	3.13632	0.147155	0.0283473	FDX1	1.77778	0.54758	0.756511	SMARCE1	4.29864	0.579492	0.000301636	KIFAP3	2.71651	1.11758	0.109223	AZI2	1.3394	0.397827	1	RPS3	3.89384	0.267351	0.00137704	RP11-488L18.10	2.40637	1.16493	0.178318	PTAR1	0.87311	0.568419	1	CCT8	3.22101	0.190097	0.0265832	CBWD1	2.38561	0.760052	0.209719	SEPHS2	1.34883	0.399012	1	NUMB	1.83471	0.661542	0.921038	RP11-889L3.1
796	MPV17	3.12975	0.448709	0.0289404	RFC2	1.77742	0.474838	0.756511	NOL7	4.29842	0.341205	0.000301636	PHIP	2.71452	0.45599	0.109644	SULT1A1	1.33908	0.63019	1	NDUFA11	3.88801	0.238448	0.00140658	C11orf21	2.40431	0.523412	0.179229	PRRG4	0.872551	0.727769	1	CSTF3	3.21662	0.502876	0.0269655	CBWD5	2.38227	1.16429	0.211371	ANKRD54	1.34684	0.809214	1	MRPL51	1.83225	0.13015	0.925454	PRDX4
797	RPS7P1	3.12586	0.281291	0.0292712	C21orf59	1.77533	0.368485	0.758847	AC002454.1	4.29833	0.364208	0.000301636	EIF2AK4	2.71441	0.521119	0.109644	XPO6	1.33392	0.910327	1	DNAJC8	3.87814	0.38464	0.00146184	EPRS	2.40217	0.716093	0.18018	CASP2	0.872117	0.487662	1	PSMD4	3.21111	0.232944	0.0274596	JAGN1	2.37777	0.666684	0.213832	BRD3	1.34526	0.657365	1	OXA1L	1.82532	0.351421	0.937342	HOOK3
798	PDCD10	3.12568	0.36185	0.0292712	GATB	1.77413	0.85972	0.759996	EIF4EBP1	4.29576	0.23625	0.000304887	FNBP4	2.71049	0.598255	0.110695	JOSD2	1.33389	0.869572	1	MBIP	3.87251	1.22034	0.00149396	CHD1L	2.39971	0.777742	0.181195	MGAT2	0.868082	0.411603	1	CLK1	3.20875	0.253074	0.0276569	COPS8	2.37524	0.711398	0.214911	STK25	1.34161	0.74504	1	NUCB1	1.82527	0.410384	0.937342	TFEC
799	PSMA2	3.12099	0.200526	0.0296683	TSR2	1.77266	0.690311	0.762055	TMED2	4.28829	0.398	0.000315036	ZFP36L1	2.70438	1.03443	0.112638	SLC1A3	1.33168	1.86055	1	COX5A	3.85533	0.190375	0.00159955	MED13L	2.39827	0.779557	0.181796	S100PBP	0.866314	0.493834	1	CCL3	3.1998	1.29115	0.0284953	TEX30	2.37201	0.509627	0.216136	ATP5SL	1.34074	0.621733	1	CHMP3	1.82301	0.400547	0.940741	HIPK1
800	ICAM2	3.11697	0.383122	0.0300263	TADA3	1.76761	0.616074	0.768533	C21orf59	4.27875	0.560424	0.000328269	EMID1	2.70281	1.49227	0.113079	PRDM2	1.32576	0.979566	1	UBE2E2	3.85192	1.65485	0.00161975	HSPA5	2.39694	0.175339	0.182166	AC009506.1	0.865865	0.633932	1	HLA-C	3.19956	0.168434	0.0284953	STX5	2.36964	0.835453	0.217262	ZNF207	1.34058	0.243242	1	RAB2A	1.81743	0.288366	0.951146	APC2
801	AP001171.1	3.11164	0.479359	0.0305483	UBL4A	1.76761	0.853031	0.768533	DNAJC19	4.27167	0.29996	0.000337983	RHOT2	2.70239	0.694891	0.113131	SNRK	1.32448	0.793668	1	TADA2A	3.85133	2.05156	0.00162254	ARFGEF1	2.39138	1.1832	0.184849	DDX11	0.865737	1.04967	1	GNAS	3.19274	0.183127	0.0291465	SPAG7	2.36333	0.412315	0.220458	CNOT7	1.33743	0.267263	1	NDUFB10	1.81706	0.17482	0.951257	MID1IP1
802	UBE2L3	3.10686	0.291858	0.0309963	TNRC6A	1.76564	0.509963	0.771129	TAX1BP3	4.2648	1.46088	0.000347949	SUMO2	2.69683	0.153251	0.114942	DEF8	1.32267	0.905659	1	INHBA	3.84597	2.96634	0.001655	ZNF281	2.39019	0.905196	0.18535	C14orf159	0.862352	0.436236	1	HIGD1A	3.19029	0.535369	0.0293466	FSCN1	2.36164	1.137	0.221193	GABPB1-AS1	1.33438	0.389006	1	NUDT21	1.8137	0.425595	0.957031	SRP9
803	MTIF3	3.09943	0.216209	0.031732	EIF3M	1.7656	0.106551	0.771129	PSMC3	4.26211	0.330019	0.000351863	IDS	2.69597	0.903619	0.115143	DSTYK	1.31844	0.772391	1	IL3RA	3.83216	1.18329	0.00174596	SAMD4B	2.38668	1.34461	0.18682	ARID1A	0.862275	0.315201	1	PADI4	3.19017	0.656551	0.0293466	NOL7	2.35789	0.376815	0.222633	COQ7	1.33182	0.799116	1	DDX21	1.81206	0.34896	0.958817	CCDC167
804	ANP32A	3.09549	0.184306	0.0321307	PSMC2	1.76505	0.2825	0.771588	GATA2	4.25494	0.664173	0.000363013	PRKAR1A	2.6942	0.361812	0.115661	ARF6	1.31461	0.569442	1	NUDT2	3.81642	1.06674	0.00185852	PABPC1L	2.37952	1.59733	0.189859	RING1	0.861964	0.597592	1	METTL12	3.1879	0.823162	0.0295474	IFT22	2.35547	1.37722	0.223817	FAM127A	1.32924	0.930898	1	IGHG1	1.81193	0.21496	0.958817	ASAH1
805	NMT1	3.07457	0.387461	0.0343319	GLO1	1.76449	0.29444	0.771829	ATRAID	4.2507	0.257627	0.000369639	LRRC28	2.69357	0.87788	0.115788	ARHGAP27	1.31246	1.12121	1	RTF1	3.81138	0.376521	0.00189166	NCBP2	2.37868	0.392831	0.190189	CPSF3	0.861293	0.313423	1	DYNC1I2	3.18716	0.272565	0.0295917	ARF1	2.35457	0.288611	0.224221	TIMM44	1.32771	0.935877	1	NAAA	1.80757	0.907458	0.967424	SMYD3
806	GLOD4	3.06911	0.476662	0.0348799	IGHA1	1.7537	0.155913	0.787301	PSMA3-AS1	4.24482	0.416452	0.000378473	TERF2IP	2.69249	0.43477	0.115933	FURIN	1.31241	0.780407	1	IFI35	3.80031	0.819779	0.0019728	KPNA5	2.37811	1.40071	0.190381	KPNB1	0.860659	0.217733	1	PCNP	3.18635	0.276927	0.0296449	HBS1L	2.34666	1.14042	0.228623	EIF3F	1.32462	0.221934	1	COPS7A	1.80477	0.873574	0.971171	TRIP6
807	ERP44	3.06678	0.363788	0.0351246	RP11-367G6.3	1.74874	0.974873	0.795321	ODC1	4.23339	1.01017	0.000397557	TOP1	2.6924	0.579386	0.115933	DAP	1.31179	0.515501	1	MRPL2	3.7961	0.664482	0.00200383	AKT1	2.37458	1.01504	0.191893	MZT2A	0.858605	0.213256	1	FRG1	3.18066	0.308254	0.0302025	YTHDF2	2.34593	0.456132	0.228934	RANGRF	1.32155	0.402387	1	TMEM107	1.80457	0.672516	0.971171	HIPK3
808	LINC00152	3.05956	0.354522	0.0359533	TRAF5	1.74529	1.11787	0.799308	PYURF	4.23145	0.225376	0.000400655	AGPAT2	2.68819	0.588544	0.117284	CSGALNACT2	1.31057	0.686088	1	C21orf91	3.79068	1.53672	0.00204392	CREB3L4	2.37244	0.797843	0.192887	RDH14	0.85838	0.52507	1	COA5	3.17192	0.553189	0.0310622	PSMD2	2.34065	0.684907	0.231638	TIPARP	1.32084	1.40703	1	NUFIP2	1.80258	0.698213	0.974098	USMG5
809	CTD-2287O16.1	3.05898	0.235224	0.0359604	ZDHHC12	1.74202	0.477232	0.802968	RP11-388P9.2	4.22857	2.45069	0.000405468	PPP1R12A	2.68609	0.389186	0.117928	ARHGAP4	1.31033	0.406992	1	THSD7A	3.77513	4.1098	0.0021698	LPIN1	2.37227	0.804853	0.192887	TGFBRAP1	0.858371	0.703651	1	SVIP	3.16426	0.291487	0.0318584	MIR1244-2	2.33988	0.547971	0.231871	RP11-83A24.2	1.31537	0.966104	1	PHF10	1.79795	0.84855	0.983404	FDX1
810	TUBB6	3.0547	0.875188	0.0364228	SURF6	1.73875	0.595499	0.807427	EWSR1	4.22756	0.300952	0.000406944	MIR1244-2	2.68531	0.419544	0.118109	ADRM1	1.3103	0.204711	1	HAT1	3.76934	0.575463	0.00221624	PDPR	2.36406	1.05247	0.196603	PCM1	0.858083	0.390203	1	SMIM7	3.15648	0.370435	0.0326874	SMIM10	2.33412	1.73142	0.234668	FAM207A	1.31261	0.892341	1	PLXND1	1.79398	0.6641	0.989967	RPN2
811	MRPL55	3.04171	0.338625	0.0380012	GBAS	1.73325	0.386006	0.815408	SSSCA1	4.22695	0.706199	0.000407698	RSBN1L	2.68246	0.428376	0.11892	NBEAL2	1.30933	1.82111	1	ATG4C	3.76723	1.11668	0.00223353	NFIC	2.36269	1.052	0.197195	ADNP	0.857215	0.58143	1	DYNLRB1	3.15573	0.197034	0.0327376	RAB4B	2.327	0.837084	0.238664	IFNAR2	1.31203	0.577618	1	PXK	1.78985	0.47427	0.9973	SMAD3
812	ATF6B	3.04038	0.458116	0.0381388	MRPL34	1.73311	0.302936	0.815408	OCIAD1	4.21433	0.256692	0.000430419	OLA1	2.6822	0.347408	0.11892	GPR84	1.30213	3.01798	1	PLGRKT	3.75216	0.701881	0.0023674	AFTPH	2.36146	0.889619	0.19756	HNRNPUL2	0.853394	0.431241	1	NUDT21	3.15529	0.530759	0.0327544	ORAI1	2.32297	0.982506	0.240955	DCTN2	1.31199	0.412498	1	LGALS8	1.78605	0.492552	1	COPS5
813	TMEM156	3.0394	0.459189	0.0382314	RTCB	1.73271	0.389713	0.815526	RPL7L1	4.21042	0.362244	0.000437562	CERS2	2.68122	0.621967	0.119173	ACAP1	1.29373	0.270781	1	TMEM176B	3.75138	1.09345	0.00237322	RAB44	2.361	1.18816	0.19756	ERLIN1	0.852237	0.298636	1	ETFA	3.15251	0.297911	0.0330338	CHRNB1	2.32136	1.21474	0.241843	ZC3H13	1.31114	0.567843	1	PTPRN2	1.78272	2.57991	1	HSPA4
814	CTD-3035D6.1	3.03346	0.696962	0.0388669	CLDN5	1.73149	3.12334	0.816865	CUEDC2	4.20463	0.475129	0.000448161	NOB1	2.67845	0.586469	0.119944	DNAJC3	1.29118	0.860194	1	ZFAND2A	3.72767	1.35247	0.00259746	SYPL1	2.35883	0.305705	0.198609	PRR34-AS1	0.851861	0.393541	1	SERPINF1	3.14494	2.27025	0.0338665	CLPP	2.31942	0.589631	0.242947	NABP2	1.31095	0.650327	1	SELT	1.78215	0.304728	1	UBE2A
815	COPS5	3.03002	0.362085	0.0392814	SAFB	1.7306	0.634732	0.817605	TATDN1	4.19087	0.575873	0.000474988	PIEZO1	2.67844	0.919771	0.119944	IGLC7	1.28903	3.43418	1	CNOT2	3.72698	0.463734	0.00260251	PSIP1	2.34649	0.625285	0.204644	IGFBP2	0.850878	0.610914	1	MANF	3.1439	0.371467	0.0339516	SPP1	2.3114	1.42529	0.247442	ASPSCR1	1.30276	0.851764	1	TGFB1	1.78204	0.723292	1	FLII
816	MRPS9	3.02748	0.640118	0.0395811	ATP6V0E1	1.72529	0.0350665	0.825308	RAB11A	4.18573	0.352354	0.000485468	MACF1	2.67547	0.591033	0.120843	APOBR	1.2881	1.05364	1	FAM216A	3.71596	0.714664	0.00270801	ARID3A	2.34585	1.09068	0.204884	MANEAL	0.848735	1.72987	1	SQRDL	3.14281	0.683624	0.0340151	RP11-761N21.2	2.31002	0.309581	0.24805	STIP1	1.30236	0.369456	1	LTB4R	1.7774	1.15213	1	TMSB4XP8
817	RPS10	3.02548	0.144858	0.0398115	OST4	1.72201	-0.0124328	0.829613	TP53I3	4.18542	1.19059	0.000485707	AK3	2.67481	0.580162	0.120982	NRIP1	1.2875	1.21203	1	TSG101	3.70933	0.582677	0.00277615	TTC19	2.33859	1.0744	0.208575	UNC119B	0.848068	0.683432	1	EIF4A2	3.14276	0.167765	0.0340151	LSM10	2.30296	0.591305	0.251982	NUDT14	1.29693	1.40716	1	PRR34-AS1	1.77569	0.63514	1	NAA20
818	RP11-343H5.4	3.02281	0.969124	0.040068	CDC42SE2	1.71879	0.401936	0.832264	NDUFA11	4.18357	0.208595	0.000489253	ECHS1	2.67219	0.242813	0.121835	HLA-DQB1	1.28652	0.330847	1	GPSM2	3.69403	1.79447	0.002937	USP1	2.33744	0.825491	0.209104	EDEM3	0.848026	0.570888	1	TNFSF10	3.14105	1.08149	0.0341798	GPT2	2.30252	1.53231	0.25213	BCL7A	1.29595	1.01159	1	IMPDH1	1.77512	0.811586	1	HDAC3
819	CARHSP1	3.02044	0.448092	0.0403188	SRD5A3	1.71745	0.540377	0.833909	NIPSNAP1	4.1787	1.57993	0.000498997	C9orf78	2.67145	0.191181	0.122003	HCP5	1.28502	2.04772	1	GLA	3.69122	0.707011	0.00296772	ANKRD13D	2.33399	0.638786	0.210586	SMAD5	0.846976	0.715766	1	MRPL35	3.13052	0.633661	0.0353211	CKS2	2.30038	0.274567	0.253406	MAP1A	1.29191	1.14771	1	MSL1	1.77472	0.675739	1	MFSD14B
820	CCNH	3.01835	0.494504	0.0405655	MSMO1	1.71519	0.947939	0.836768	VKORC1	4.17343	0.385536	0.000510264	FAM219B	2.66148	0.70371	0.125272	PLAUR	1.28429	0.55625	1	DCTN6	3.6884	0.765907	0.0029982	RPL37P2	2.32676	0.638703	0.21446	SEC23IP	0.846785	0.580985	1	SMS	3.1298	0.477525	0.0353724	APP	2.29874	1.02356	0.254204	SPOP	1.29063	0.37834	1	CLEC2B	1.77385	0.225574	1	SDHC
821	MTMR14	3.01741	0.647395	0.040659	ACTR1A	1.71509	0.470869	0.836768	CFH	4.16222	3.35792	0.000534619	NDUFV1	2.66049	0.384371	0.12554	MOSPD2	1.28176	1.07092	1	ZNF880	3.68671	2.04971	0.00301473	PROM1	2.32526	1.18863	0.21509	RBBP6	0.846425	0.279689	1	TMCO1	3.12852	0.284064	0.0354555	COPS4	2.29768	0.542584	0.254772	RPL12P4	1.28786	0.428295	1	SEC61A1	1.76665	0.56106	1	ARHGAP30
822	HAGHL	3.01479	0.741405	0.0409791	CMTM7	1.71467	0.300572	0.836826	PSMD13	4.15526	0.486827	0.000550223	WSB1	2.6573	0.267929	0.126532	UBE2J1	1.28087	0.252113	1	CCL28	3.66646	2.84297	0.00325724	PGM1	2.32188	0.985442	0.216682	RBL2	0.843679	0.458154	1	RP5-1052M9.1	3.12682	1.31511	0.0356246	SLC35C2	2.29654	0.813135	0.255383	DNAJB1	1.28721	0.371392	1	XRCC6	1.76551	0.210232	1	NONO
823	UBA3	3.00818	0.482536	0.0418473	DHRS7	1.7119	0.206178	0.840122	RP11-466H18.1	4.15085	0.204564	0.000560442	PTK2B	2.6508	0.459504	0.128784	EHBP1L1	1.27799	1.33526	1	COBLL1	3.65614	3.03007	0.00338666	H6PD	2.32077	1.27045	0.217209	BOD1	0.843567	0.763051	1	RPL7P1	3.12651	0.329784	0.0356271	CCNA1	2.29512	0.959679	0.256191	RPAIN	1.28706	0.191524	1	NORAD	1.7641	0.374872	1	NME3
824	VMP1	3.002	0.300395	0.0426731	NDUFS2	1.7099	0.258612	0.843277	CETN2	4.14179	0.67189	0.000581654	ESF1	2.64968	0.391562	0.129108	ERLIN1	1.27544	0.32173	1	MPHOSPH8	3.65323	0.423455	0.00342296	RBBP6	2.31968	0.513249	0.217725	LINC01268	0.842707	0.631608	1	TMEM126B	3.11344	0.57118	0.0371684	CD33	2.29371	0.481704	0.256846	NKAP	1.28629	0.529364	1	FAM111A	1.7568	0.78065	1	LPXN
825	SDHAF3	3.00038	0.586364	0.0428631	IRF1	1.7089	0.45496	0.84388	PSMB1	4.14176	0.222743	0.000581654	APBB1IP	2.64935	0.574399	0.129133	ABCA7	1.27254	1.03944	1	VPS25	3.63685	0.56997	0.00363772	COPA	2.31879	0.672117	0.217823	UBE2Q2	0.842241	0.452086	1	HEXB	3.10991	0.703967	0.0375772	CNDP2	2.29248	0.781156	0.257524	TOR3A	1.2833	0.668927	1	MAVS	1.75004	0.592004	1	GGH
826	TUBA1A	3.00016	0.209781	0.0428631	CAMK2G	1.70889	0.681754	0.84388	RANGRF	4.13962	0.627841	0.00058662	RPL34P18	2.64659	0.416889	0.130085	GPD2	1.27232	0.983472	1	COA5	3.63011	0.696206	0.00372507	LARS	2.3177	0.588507	0.218292	CSTF2T	0.842208	0.542232	1	OCIAD1	3.10836	0.234219	0.0377375	GLIPR2	2.29135	0.642077	0.257993	TOMM22	1.28268	0.24678	1	ECHS1	1.74644	0.224478	1	CTSL
827	TRMT1	2.99267	0.389056	0.0438938	XPNPEP1	1.70784	0.356864	0.844307	PAX8-AS1	4.13668	2.33077	0.000593679	C1orf43	2.64533	0.240183	0.130469	MAPKAPK2	1.27124	0.635302	1	MPHOSPH10	3.62909	0.926236	0.00373727	IMPAD1	2.30916	1.23834	0.222818	ZC3H11A	0.84061	0.405869	1	NASP	3.1044	0.272198	0.0381417	RBMX	2.28386	0.220431	0.262503	SLC1A5	1.28262	0.586483	1	LSM10	1.74566	0.405689	1	COX14
828	ARL16	2.98922	0.49243	0.0443581	ELOVL5	1.70728	0.39357	0.844307	FAM47E	4.13601	3.8495	0.000594909	INPP5D	2.64328	0.465624	0.131089	RP11-480I12.5	1.26994	0.903495	1	CLIC2	3.62542	2.46623	0.00378331	MIS18BP1	2.30865	0.576159	0.223	ZCCHC3	0.839704	0.766376	1	C12orf75	3.10432	0.819393	0.0381417	CCDC28B	2.28323	1.02637	0.262783	TAX1BP1	1.28057	0.255726	1	TIMM10	1.74479	0.356493	1	SEPN1
829	CEACAM4	2.98855	0.76609	0.0444207	CD59	1.69893	0.269011	0.854699	SSR4	4.13544	0.22541	0.000595892	CPT1A	2.64318	0.609557	0.131089	TSPAN2	1.26973	0.760669	1	ZNF22	3.60967	0.400101	0.00401273	FAM76B	2.30794	1.06688	0.223299	EIF3D	0.839555	0.140506	1	DPH3	3.09674	0.842016	0.0390524	CTSF	2.28002	2.04608	0.264852	GPC4	1.27897	1.83047	1	GLRX5	1.74337	0.56259	1	PRMT2
830	UQCRC1	2.98399	0.294489	0.0450515	INTS10	1.69877	0.36717	0.854699	DUSP10	4.12422	1.5235	0.000624637	PSMA5	2.63926	0.277409	0.132507	TGFBR2	1.26819	0.811367	1	ACYP1	3.60216	0.740564	0.00411975	NFE2	2.30598	0.163097	0.224341	CS	0.835931	0.274012	1	MMADHC	3.07837	0.242129	0.0413355	PHYH	2.2773	1.0877	0.26644	SETMAR	1.27778	0.819969	1	CHP1	1.74274	0.895719	1	DAPP1
831	ALG3	2.9831	0.454308	0.0451472	SEPW1	1.69485	0.258459	0.860545	CMC2	4.11831	0.574623	0.000639649	YARS	2.63724	0.467917	0.133194	ATM	1.26616	0.639036	1	NIPSNAP3B	3.59992	2.19564	0.00414993	NUP98	2.30563	1.0808	0.224431	CEBPE	0.834669	0.442365	1	TM4SF1	3.06982	1.19032	0.042496	CCDC53	2.2738	0.431893	0.268424	2019-09-06	1.2777	0.149511	1	CPNE2	1.73767	1.33329	1	UBAC2
832	C17orf89	2.98081	0.255954	0.0454499	GUCY1A3	1.69315	0.593613	0.863087	TRMT1	4.11817	0.508771	0.000639649	ANKRD12	2.63581	0.483542	0.13365	TOLLIP	1.26587	0.637917	1	RP11-87H9.4	3.59515	1.22895	0.00421574	FAM98B	2.30475	1.41956	0.224522	TTC3	0.834559	0.260023	1	FAM96B	3.06794	0.206298	0.0427214	MYNN	2.27329	1.17051	0.268626	CTSF	1.27435	1.42685	1	NDUFAF3	1.7339	0.207129	1	IMMT
833	GBP2	2.97981	0.767336	0.0455264	FAAP20	1.69069	0.422231	0.866039	MRPL21	4.11381	0.282012	0.000651328	KLHDC3	2.63449	0.526178	0.134066	HSD17B12	1.26586	0.385617	1	CASP1	3.58904	0.646835	0.00431014	TOP2A	2.30468	1.05755	0.224522	AKT1	0.833714	0.513809	1	FCGR1A	3.06617	1.11602	0.0429324	MAGOHB	2.26539	0.493923	0.273908	SKAP2	1.27049	0.27149	1	IL10RB	1.73196	0.402601	1	NR3C1
834	ARHGAP15	2.97953	0.259004	0.0455329	JUP	1.69001	0.763249	0.86646	STOML2	4.11354	0.305679	0.000651549	NASP	2.62781	0.270925	0.136616	DAZAP2	1.26382	0.0760084	1	RP1-39G22.7	3.5879	1.34465	0.0043263	KIDINS220	2.30364	1.06831	0.225016	ZKSCAN8	0.833309	0.884934	1	C12orf45	3.05448	0.641159	0.0445184	SNRPD3	2.2637	0.2262	0.274889	TARSL2	1.27028	1.17776	1	LRRC58	1.73039	0.777023	1	TMEM65
835	TIMM8B	2.97855	0.159762	0.0456431	VTA1	1.6897	0.352524	0.866515	FAM127B	4.10759	1.39872	0.000667972	OXA1L	2.62129	0.353926	0.139146	TMEM71	1.26252	0.525301	1	PRIMPOL	3.57326	1.07922	0.00455486	CTB-63M22.1	2.30203	0.384199	0.225814	C19orf24	0.833108	0.255855	1	MTCH2	3.05442	0.340527	0.0445184	DCTN3	2.26328	0.484086	0.274935	SLTM	1.26748	0.344598	1	MKI67	1.72409	1.65144	1	PTPN2
836	MRPL42	2.96875	0.366591	0.0470486	DNTTIP2	1.68953	0.398837	0.866515	NXPE3	4.10243	1.42511	0.000681921	MAZ	2.61979	0.63448	0.13965	AC092580.4	1.26121	1.69965	1	RP11-369E15.3	3.55298	6.63838	0.00490568	LYL1	2.30191	0.650699	0.225814	CLK2	0.832268	0.481074	1	PTPRC	3.04724	0.408765	0.0455199	CGGBP1	2.25895	0.523243	0.277251	CTD-3014M21.1	1.26727	0.812051	1	ZFR	1.72227	0.536902	1	NDUFS8
837	SMIM4	2.95905	0.455693	0.0484039	PIN1	1.6891	0.291053	0.866877	TMEM205	4.09971	0.34306	0.000689411	ATP2B4	2.61844	0.614664	0.140094	IL6R	1.2547	0.477198	1	LINC01374	3.53613	4.67901	0.00520541	PCMTD1	2.30082	0.799787	0.226341	RBM12	0.832039	0.515032	1	TMEM107	3.04715	0.849061	0.0455199	PYCR1	2.2527	1.40932	0.281308	MMAB	1.26697	0.668193	1	NRM	1.72111	0.851422	1	TWF2
838	TWF2	2.95682	0.4477	0.0487166	DNAJC8	1.68633	0.198236	0.868867	PHB	4.09952	0.290129	0.000689419	ARMC1	2.61585	0.545046	0.141046	GADD45A	1.25251	0.453489	1	YPEL5	3.52959	0.413661	0.00531857	SLC25A28	2.29568	1.71646	0.22895	TBL2	0.831048	0.707341	1	ZNF480	3.03643	0.897397	0.047077	IFNGR2	2.22778	0.711636	0.296778	TIMM50	1.26549	0.417652	1	SLC25A3	1.70619	0.124365	1	SNF8
839	EMC7	2.95631	0.405926	0.0487553	TBC1D10C	1.68572	0.532639	0.868867	FANCF	4.09616	1.30855	0.000698914	THOC2	2.61529	0.447769	0.141166	RP11-295G20.2	1.25191	0.980944	1	SPCS1	3.52519	0.209681	0.00539749	DHX33	2.29468	1.35003	0.229437	ZBED5	0.8305	0.450251	1	MEA1	3.03426	0.26301	0.0473705	AOAH	2.22474	0.905052	0.298683	RPL5P34	1.26235	0.644523	1	DOCK10	1.70435	1.93105	1	TBC1D1
840	RABAC1	2.95369	0.245111	0.0490557	ZCCHC17	1.68492	0.367688	0.869556	UQCRH	4.09279	0.286004	0.000708552	PIM1	2.60556	0.481412	0.144896	HBQ1	1.25156	1.45538	1	MACROD2	3.51795	4.65118	0.0055397	LMAN1	2.29249	0.791597	0.230638	YRDC	0.830254	0.909942	1	NDUFA5	3.02567	0.283077	0.048641	UFC1	2.22463	0.210949	0.298683	SCARNA9	1.26056	0.375355	1	ASGR1	1.70286	2.91459	1	HOXB6
841	MBOAT7	2.95363	0.387581	0.0490557	CCDC115	1.67543	0.375931	0.883674	IDH3B	4.09165	0.489223	0.000711462	RNF24	2.60391	0.268669	0.145456	HEXA	1.2513	0.266999	1	RCSD1	3.51505	0.512409	0.00559698	KAT6A	2.29136	0.862402	0.231087	TMX3	0.829829	0.466549	1	RP11-112J1.1	3.02251	0.737529	0.0490697	SELT	2.2206	0.419085	0.300934	FRA10AC1	1.26014	0.508363	1	COX5B	1.69936	0.0927648	1	STAR
842	ATP2B1	2.95348	0.563215	0.0490557	RPL18	1.6726	-0.0979658	0.886807	PIN1	4.08902	0.393549	0.000718361	NGLY1	2.6037	0.505833	0.145456	NFIA	1.24971	3.61959	1	PMVK	3.49672	0.617667	0.0059808	CHTF18	2.28951	1.5641	0.231967	PRKCD	0.829592	0.499452	1	AURKB	3.02242	1.19517	0.0490697	FAHD1	2.20806	0.808767	0.309554	UBE2I	1.25901	0.156826	1	CD1D	1.69364	2.71156	1	IL10RB
843	CCL5	2.95174	0.324555	0.0492931	CYB5R3	1.67179	0.380154	0.887515	SF3B4	4.08716	0.491496	0.000723541	FAM173A	2.60246	0.774721	0.145638	LRRK2	1.24956	2.30913	1	CDK7	3.49587	1.25551	0.00599343	TOMM70	2.28894	1.27938	0.232197	ZMIZ1	0.829435	0.405449	1	MRPL1	3.02202	0.363623	0.0490868	RNF167	2.20796	0.400323	0.309554	SGF29	1.25832	0.615642	1	PGP	1.69206	1.07	1	PRKAR1A
844	IPO11	2.94292	0.998921	0.0506415	ASH2L	1.66984	0.41035	0.889852	RP4-706A16.3	4.08584	1.25371	0.00072709	MAP2K3	2.60215	0.936735	0.145655	CBFB	1.24791	0.579159	1	HMGB1	3.49582	0.176701	0.00599343	XPOT	2.28664	0.983191	0.233359	INTS6	0.828983	0.582379	1	CENPK	3.01476	0.977172	0.050228	CD3G	2.20781	2.68378	0.309554	SPNS3	1.2573	0.558308	1	AURKAIP1	1.69153	0.224103	1	TMEM33
845	EIF2S1	2.93476	0.389479	0.0518709	HIST1H2BD	1.66907	0.747406	0.890412	PLEKHJ1	4.0826	0.616594	0.000736366	MGEA5	2.60055	0.602032	0.146106	PRKAR2A	1.24237	0.608695	1	FCF1	3.48709	0.92173	0.00618465	SPIN4	2.28614	1.28788	0.233543	PPP1R3E	0.82849	0.892596	1	ATP5EP2	3.01372	1.48783	0.0503522	CNPPD1	2.19743	0.67563	0.316347	ELP5	1.25724	0.498824	1	YY1	1.69132	0.404521	1	NDUFAB1
846	IFT20	2.93186	0.443946	0.0523174	HTRA2	1.66902	0.560784	0.890412	ACP1	4.08251	0.245346	0.000736366	ARHGAP9	2.59886	0.571073	0.146598	SLK	1.24169	0.881666	1	ADD3	3.48682	0.804461	0.00618696	RASSF2	2.28442	0.832172	0.234357	TARDBP	0.827978	0.332406	1	ACAT1	3.01147	0.566428	0.050677	ICAM2	2.19722	0.485925	0.316347	ELAC2	1.25219	0.707682	1	EIF4A3	1.68976	0.276121	1	INTS10
847	AC006129.2	2.92829	1.80427	0.0528399	PEF1	1.66402	0.48425	0.897754	XRCC5	4.0717	0.250211	0.000770099	TRIM24	2.59846	1.03856	0.146654	PRRT4	1.23975	2.30761	1	PCNP	3.48574	0.373994	0.00620825	USP44	2.28382	1.89247	0.234473	SLFN11	0.827233	0.705226	1	GLRX3	3.01106	0.417825	0.0506959	TIMM22	2.19687	0.999086	0.316348	EMC4	1.24844	0.182815	1	CACNA2D4	1.6894	1.17514	1	PRKAR2A
848	DSTN	2.92127	0.320089	0.0540037	CD37	1.662	0.170283	0.899341	PSMG4	4.06485	0.51167	0.000792441	LUC7L3	2.59727	0.156881	0.147048	UBASH3B	1.23856	0.844903	1	MEF2C	3.48066	0.914842	0.00631515	UBP1	2.28363	1.09916	0.234473	FNDC3B	0.827077	0.306165	1	DDX18	3.00623	0.20953	0.0514586	CAV2	2.19536	2.30023	0.317389	TMCO1	1.2465	0.209991	1	DOCK8	1.68935	0.460031	1	RER1
849	FBL	2.92063	0.181371	0.0540723	BAD	1.66197	0.541109	0.899341	PLIN2	4.05919	0.442949	0.000811209	TSEN54	2.59655	0.982272	0.147241	UBL5	1.23814	-0.0152651	1	COPS3	3.4686	0.488406	0.00658875	RBL2	2.28186	0.861714	0.235439	PRDX2	0.825953	0.116288	1	SUCLG1	3.00162	0.269565	0.052194	IMP4	2.19462	0.58549	0.317684	MGST2	1.2397	0.203658	1	MTCH2	1.68777	0.309956	1	TMEM245
850	ZMAT3	2.92039	0.699874	0.0540724	CLUHP3	1.66058	1.8131	0.900825	GLO1	4.05782	0.385077	0.000815318	TOMM22	2.59584	0.274353	0.147428	ANAPC15	1.23268	0.255868	1	MIR762HG	3.4681	1.69842	0.00659698	CD38	2.281	0.562055	0.235798	G3BP1	0.825655	0.253443	1	CCDC59	2.99789	0.48357	0.0527843	ZC3HC1	2.19455	1.32388	0.317684	HNRNPA1P48	1.23966	0.434766	1	CISD3	1.68773	0.659708	1	GRINA
851	STRAP	2.91064	0.259768	0.055659	CMAS	1.65706	0.474341	0.906577	HAUS1	4.04551	0.508224	0.000858657	GRAMD1A	2.59517	1.02469	0.147601	CCND3	1.23119	0.26888	1	COL24A1	3.4638	1.93873	0.00669491	SREK1	2.28089	0.65747	0.235798	UBE2E3	0.824788	0.215887	1	RAP1B	2.99669	0.232532	0.0529417	HIKESHI	2.1943	0.40871	0.317711	CUEDC2	1.2386	0.318161	1	BRK1	1.68737	0.143324	1	MRPS16
852	KARS	2.90849	0.254275	0.0559564	VPS4A	1.65368	0.595761	0.912487	CENPU	4.04141	0.700943	0.000872381	ZEB2	2.59382	0.421351	0.148067	MPZL3	1.23093	2.86422	1	HIST2H2BE	3.46268	0.807361	0.00671431	TRIM24	2.27012	1.12254	0.241784	SPIN1	0.823551	0.419596	1	SKAP2	2.99244	0.318816	0.0535469	SRD5A3	2.18909	0.822329	0.321404	KTI12	1.23695	0.940112	1	PRKDC	1.6847	0.584261	1	RPS27L
853	HNRNPR	2.8932	0.237817	0.0586189	FPGS	1.65165	0.692713	0.91381	GAR1	4.03933	0.60395	0.000879439	AKT1	2.5933	0.883217	0.148177	MFSD12	1.22976	1.00327	1	RPL32P3	3.45647	0.892269	0.00686228	CITED4	2.26904	1.79017	0.242338	HTATSF1	0.823219	0.301361	1	PECAM1	2.99234	0.588417	0.0535469	SND1	2.18864	0.674738	0.321414	TM4SF1	1.23224	0.767249	1	GNAI3	1.68261	0.377595	1	TIMM17A
854	DOK1	2.89203	0.677467	0.0587923	EMC4	1.64681	0.185829	0.919589	PRELID1	4.0279	0.316001	0.000922517	ATF7IP	2.59247	1.02222	0.148418	IVNS1ABP	1.22851	0.317827	1	TAF11	3.45526	0.735136	0.006889	TMEM131	2.26844	1.09835	0.242469	GATC	0.822063	0.450801	1	IL18	2.9911	0.687551	0.0537125	DTYMK	2.18309	0.594127	0.324695	YIF1B	1.22515	0.428147	1	PEA15	1.68134	0.944979	1	OGDH
855	RSRP1	2.88304	0.246225	0.0604512	XPA	1.64625	0.821349	0.920227	SMIM20	4.01592	0.663223	0.000968321	DDAH2	2.58848	0.332487	0.150033	MTMR6	1.22723	0.901223	1	RP5-827C21.4	3.44992	2.33051	0.00702231	GPBP1	2.26757	0.525346	0.242766	2019-03-01	0.821934	0.58642	1	CCDC167	2.98306	0.614518	0.0550365	KDELR2	2.18284	0.53411	0.324719	PSMD2	1.22379	0.427412	1	HOXA7	1.68119	0.611478	1	AC013461.1
856	COMMD7	2.88119	0.259523	0.0607593	FES	1.64281	0.329508	0.925925	MRPS31	4.01591	0.740556	0.000968321	TXLNGY	2.58716	0.622415	0.150492	GYS1	1.22493	1.27236	1	TAF12	3.44281	0.630874	0.0071958	RPS3AP26	2.26484	0.173999	0.244249	BRI3BP	0.820876	0.401328	1	PPIL3	2.98088	0.655385	0.0553763	MT1L	2.16608	4.36263	0.33689	LINC00665	1.2234	0.96433	1	SREBF2	1.67761	1.18231	1	PPM1G
857	PTP4A3	2.8806	2.15561	0.0608266	GOLPH3	1.63976	0.367957	0.929203	DAPL1	4.01491	2.92006	0.000971672	CTBP2	2.58463	0.79719	0.151481	POU4F1	1.2237	0.774665	1	RAD51C	3.44042	0.689725	0.00724157	NIN	2.2622	0.843143	0.24581	PTPN12	0.819968	0.502576	1	SDHB	2.97249	0.337246	0.0567494	PLEKHJ1	2.16272	0.597756	0.339189	PARP1	1.22314	0.378219	1	PDXK	1.67155	1.46609	1	TOB1
858	M6PR	2.87686	0.337245	0.0615063	TFDP2	1.63753	0.293654	0.932316	MS4A3	4.01071	0.224407	0.00098776	HLA-DQA1	2.58299	0.65211	0.152085	2019-09-01	1.21776	0.756877	1	SCOC-AS1	3.43949	1.39305	0.00726204	RCOR1	2.26159	1.00152	0.246076	SMIM10	0.819139	0.783854	1	CISD2	2.95781	0.387188	0.0593522	MFSD10	2.16182	0.392688	0.339777	BRMS1	1.22295	0.574928	1	HK1	1.67017	1.10133	1	SUGT1
859	PPP2CA	2.87508	0.278805	0.0617591	UBL7	1.63616	0.404893	0.933961	HOXB4	3.99783	2.19899	0.00104109	SEPHS2	2.5806	0.458994	0.153022	NHLRC3	1.21659	0.400925	1	MYOM2	3.43678	2.38811	0.00733065	ZNF711	2.25985	1.51499	0.246995	TUBGCP4	0.818438	0.56382	1	PIGP	2.94688	0.437358	0.0613732	RBM48	2.15988	1.0972	0.340868	NPM3	1.22221	0.272734	1	TXNIP	1.66652	0.155787	1	GOLGA7
860	CASP6	2.87392	0.355992	0.0618452	NPR3	1.63148	0.737357	0.941242	CPXM1	3.99694	1.02037	0.00104415	AP2M1	2.57873	0.193976	0.153737	ARL8A	1.21637	0.739369	1	MMP7	3.42682	2.99662	0.00759538	FAM208B	2.25976	1.76324	0.246995	RNF44	0.818217	0.257072	1	GBP4	2.93287	1.49217	0.0639952	MT1F	2.15343	1.30062	0.345676	DCTN3	1.22131	0.281028	1	IRAK1	1.66503	0.799196	1	ID2
861	PTGIR	2.87141	2.42224	0.0622422	TDG	1.62908	0.411932	0.94458	RRAGA	3.98263	0.696312	0.00110817	ZBTB44	2.57837	0.495007	0.153778	KIF1B	1.21373	1.95284	1	AAMDC	3.42359	0.667111	0.0076814	CLK1	2.25817	0.228722	0.247851	WIPI2	0.817516	0.413584	1	PAIP2	2.93273	0.177173	0.0639952	MAP1LC3B	2.14467	0.35917	0.352756	SUGP2	1.22044	0.421876	1	STX11	1.66476	1.87159	1	SIGMAR1
862	FARSB	2.86752	0.569824	0.0629655	PBDC1	1.62882	0.371149	0.944664	PINLYP	3.9812	2.00569	0.00111396	AHSA1	2.57796	0.395889	0.153838	HM13	1.21261	0.18365	1	CTD-2336O2.1	3.42024	1.33284	0.00775742	TMED4	2.25803	0.426551	0.247851	PDE3B	0.817324	0.88068	1	CSF1R	2.92827	1.05869	0.0648594	FAM46A	2.13968	0.373623	0.356599	TOR2A	1.2176	0.661763	1	YIF1B	1.66463	0.476923	1	BID
863	EIF1AY	2.86363	0.301904	0.0636478	GBP2	1.62801	0.633739	0.945796	PPP4C	3.97268	0.410343	0.00115269	LAGE3	2.57673	0.274871	0.153958	CLEC4E	1.21184	2.37626	1	TTF1	3.41792	0.934915	0.00781895	PRKDC	2.2543	0.708426	0.250053	DNAJC21	0.817178	0.635784	1	MRPL14	2.92404	0.373082	0.06556	ZBTB8OS	2.13415	0.47478	0.360742	DNMT1	1.21528	0.429802	1	METTL7B	1.65941	2.20327	1	ARHGEF2
864	SSBP2	2.86171	0.338674	0.0639843	SH3BP1	1.62746	0.675132	0.946429	PAPSS1	3.95982	0.662111	0.00121463	ABHD17B	2.57669	1.073	0.153958	ADCY7	1.20933	0.611268	1	MRPS31	3.40134	0.832843	0.00827817	KDSR	2.25424	0.868251	0.250053	PITRM1	0.817017	0.696668	1	TNFAIP8	2.92265	0.427767	0.0657921	PPP1R15A	2.13337	0.518841	0.360742	TTC3	1.21362	0.339276	1	CDKN2D	1.65721	0.882252	1	TCEA1
865	EIF2B1	2.86136	0.426189	0.0640061	FAM104A	1.62651	0.562883	0.947415	TPGS2	3.94927	0.562336	0.00126533	HLA-DPA1	2.57663	0.137964	0.153958	NCOA2	1.20759	0.915704	1	NSA2	3.39852	0.415097	0.00835354	CFAP36	2.25271	0.726166	0.250915	GYPB	0.815088	0.421492	1	UBE2L6	2.91299	0.220848	0.0677978	HACD1	2.1333	0.472458	0.360742	ZNF581	1.2128	0.616525	1	PARL	1.65658	0.341113	1	MRPL36
866	ACY3	2.86044	1.85206	0.064145	BNIP3	1.62589	0.644402	0.948186	NDUFB11	3.94387	0.202397	0.00129186	GLUL	2.57611	0.157729	0.154068	SEC16A	1.2059	0.788274	1	LINC00173	3.38827	2.35452	0.00864568	ITPR2	2.24945	1.25037	0.252792	KCNE3	0.814613	0.475948	1	CENPN	2.90961	0.864959	0.0684693	VPS26A	2.13169	0.645277	0.361977	PES1	1.20832	0.487073	1	C19orf60	1.65364	0.348788	1	MYO1G
867	EIF3I	2.85901	0.186003	0.0643848	TMEM147	1.62058	0.193466	0.957662	XRCC1	3.9371	0.731676	0.00132689	R3HDM4	2.57377	0.699914	0.154997	ATP13A3	1.20291	0.743649	1	EMC7	3.38545	0.601007	0.00872956	ATP2C1	2.24776	0.632105	0.253767	RHAG	0.81269	1.23593	1	VBP1	2.90741	0.32356	0.0688871	MRPS15	2.13055	0.436788	0.362809	MLST8	1.20526	0.662765	1	MCMBP	1.65299	1.00087	1	MXI1
868	RALB	2.85748	0.470868	0.0646478	FERMT3	1.61782	0.360384	0.960877	RBBP6	3.9368	0.5581	0.00132753	MEF2A	2.57251	1.06689	0.155442	DOCK10	1.20032	1.38208	1	YAE1D1	3.37804	1.24103	0.00895709	FAM178B	2.24584	2.81178	0.254774	CAD	0.81223	0.821179	1	EMC3	2.90497	0.325988	0.0693625	CHIC2	2.12539	0.867249	0.366696	CD164	1.20515	0.12623	1	HNRNPUL2	1.65165	0.649223	1	POLR1D
869	COX20	2.8565	0.195142	0.0647978	NARFL	1.61654	0.883792	0.962517	PSMA4	3.93319	0.203636	0.00134652	IRF5	2.56341	0.836306	0.159454	MAP2K2	1.19919	0.676586	1	COMMD9	3.36849	0.508219	0.00926178	BAZ1A	2.23423	0.476478	0.261194	RMI2	0.811517	1.25239	1	EIF2S2	2.90358	0.160487	0.0696038	CNOT7	2.11571	0.378624	0.374992	PPP2R1A	1.19568	0.297457	1	ALDH3A2	1.65141	1.2051	1	VPS28
870	GALNT14	2.85128	2.04094	0.0657838	POLR2H	1.61587	0.33899	0.963385	ID1	3.93216	3.20722	0.00135125	ZDHHC24	2.5627	0.710431	0.159654	MAP4K4	1.19861	0.611883	1	RNF125	3.36445	1.27952	0.00938704	ADD3	2.23335	0.600103	0.261658	MPP1	0.811271	0.172112	1	SPTSSA	2.89667	0.423681	0.0710879	MST1	2.10694	3.50963	0.381959	CDK11B	1.19326	0.752865	1	FOS	1.648	0.0808347	1	DIDO1
871	PROM1	2.85123	1.06421	0.0657838	PSMG4	1.61304	0.343029	0.967246	CCND3	3.93027	0.429145	0.0013586	LPIN1	2.55747	0.736965	0.161952	ALDH1A1	1.19604	1.96143	1	DRAM2	3.36281	0.590598	0.0094373	GTF3C2	2.22884	0.935412	0.263816	ZNF276	0.811185	0.502925	1	NHP2	2.88862	0.147675	0.0728669	RTCB	2.10652	0.568831	0.382142	PGRMC1	1.193	0.539221	1	CAPZB	1.64701	0.142328	1	SRRT
872	CCDC124	2.8476	0.368084	0.0664385	CSF2RB	1.61164	0.820182	0.969514	ELP5	3.92607	0.789032	0.00138035	RPAIN	2.55242	0.219897	0.164113	XRN1	1.19586	0.913655	1	CHD2	3.36264	0.773779	0.0094373	GAPDH	2.22878	0.135039	0.263816	PTBP2	0.810914	0.775366	1	LDHB	2.88574	0.230536	0.073467	GNG2	2.10356	0.965324	0.38474	SPSB3	1.19285	0.382822	1	CTBP1	1.64424	0.813147	1	RCC1
873	CLIP3	2.83321	3.10651	0.0693469	CDC5L	1.61018	0.521757	0.971532	HINT2	3.92299	0.533602	0.001397	ACAA1	2.54458	0.420498	0.167538	MYO5A	1.19298	1.25867	1	SNRPN	3.35543	0.549933	0.00967001	SCAF11	2.22749	0.420883	0.264555	KAT8	0.810651	0.450984	1	SRGN	2.88373	0.397118	0.073867	FDFT1	2.10299	0.325841	0.38507	SREK1	1.19265	0.458315	1	MRPS14	1.64143	0.289495	1	CHCHD7
874	KLHDC3	2.83211	0.486826	0.0694816	MYO1G	1.60929	0.521881	0.972834	DNTTIP1	3.92277	0.602756	0.00139716	DYNLL2	2.54346	0.823492	0.16795	IGF1R	1.19283	1.74547	1	SEC61B	3.3554	0.189263	0.00967001	DENND4B	2.2231	1.0067	0.267234	CCAR1	0.810611	0.282212	1	IAH1	2.8834	0.475618	0.0738749	LHFPL2	2.09752	2.03873	0.390077	NME3	1.19164	0.468624	1	EPHA1-AS1	1.64124	1.6337	1	IMPDH2
875	PPA2	2.82712	0.302272	0.0704682	MRPL3	1.60865	0.255524	0.973658	DNAJC2	3.91983	0.605121	0.0014132	DNAJC9	2.54236	0.387114	0.168095	SNX18	1.19063	0.983166	1	PET100	3.35443	0.256611	0.00969209	FAM122B	2.22298	1.05761	0.267234	KDM2B	0.809048	0.63912	1	GPX7	2.8819	0.635887	0.0741587	HIST1H4C	2.09673	0.78352	0.390381	HIST1H2AC	1.18975	0.299477	1	ARID1A	1.64043	0.44497	1	CTGF
876	NUDT16L1	2.82552	0.556803	0.0707666	DLD	1.60796	0.307377	0.974147	NELFE	3.91611	0.456337	0.001434	GLUD1	2.54046	0.57357	0.168882	FLI1	1.1897	0.313289	1	LINC01023	3.34996	2.23255	0.00983208	MOGS	2.21594	1.18477	0.271835	EI24	0.808799	0.306159	1	HDDC2	2.87243	0.456668	0.0763276	SF3B2	2.09572	0.441756	0.390956	ARSD	1.18946	0.569987	1	SORT1	1.63962	1.89681	1	PCM1
877	C20orf27	2.82128	0.297922	0.0716561	PSMB2	1.60627	0.1682	0.976884	INO80C	3.91489	0.941931	0.00143899	UBL7	2.53613	0.474447	0.170852	ATR	1.18892	1.12153	1	RPL10A	3.3473	0.341412	0.00991482	IMMT	2.2137	0.508539	0.273124	NAB1	0.808798	0.648374	1	PSMB4	2.87221	0.258816	0.0763276	HDHD2	2.09548	0.622524	0.390984	LINC01089	1.18407	0.866015	1	TNRC18	1.63937	1.22215	1	COPS3
878	TIMM21	2.81459	0.638132	0.0730003	ZNF385C	1.60432	1.36558	0.978719	UBE2D3	3.91246	0.192044	0.00145123	ZNF22	2.53108	0.252159	0.173069	TNFAIP6	1.18659	1.70126	1	MAP7	3.34558	1.30254	0.00997031	MED13	2.21216	1.0513	0.273923	SYVN1	0.808477	0.562757	1	MRPS7	2.87017	0.294656	0.0767505	MSMO1	2.09421	1.37359	0.391777	HIST2H2AC	1.18192	1.45584	1	MSRB2	1.63621	0.643817	1	TCIRG1
879	2019-09-06	2.79535	0.170443	0.0772029	DEPTOR	1.60337	0.693774	0.979664	PSMD4	3.91227	0.244579	0.00145123	CNOT2	2.53032	0.264919	0.173313	RBL2	1.18646	0.522535	1	BROX	3.34223	1.26322	0.0100792	HNRNPL	2.21007	0.793132	0.275119	GRSF1	0.808161	0.254625	1	TREX1	2.86795	0.932504	0.0771485	RPL7P23	2.09376	1.53409	0.391998	SPATC1L	1.17907	0.692931	1	DEF6	1.63215	0.61457	1	CTDNEP1
880	CCT8	2.79179	0.171711	0.077939	C7orf50	1.59851	0.615473	0.986311	C12orf10	3.90486	0.82235	0.00149288	SPOP	2.52884	0.419545	0.173911	C11orf21	1.18618	0.312454	1	HEBP1	3.3403	0.620872	0.0101433	PLCG2	2.20908	1.13863	0.275673	RXRB	0.808136	0.590345	1	N4BP2L2	2.86612	0.241023	0.0775223	DDRGK1	2.09186	0.844637	0.393292	STK26	1.17578	0.322137	1	ORMDL2	1.63175	0.383767	1	MRPS6
881	PITPNB	2.78003	0.530091	0.0806408	PRF1	1.59766	1.66312	0.987124	ANXA2R	3.89894	0.776397	0.00152864	DNPEP	2.52721	0.660391	0.174587	STXBP5	1.18448	0.847333	1	CTD-2561B21.11	3.33355	3.53808	0.0103676	SEC31A	2.20733	0.657594	0.276768	DONSON	0.808022	1.1438	1	IGHM	2.86505	0.806467	0.0777125	AMZ2	2.09176	0.810956	0.393292	MRPL9	1.17347	0.380813	1	EIF1AX	1.63166	0.310604	1	PSMD14
882	OTUD6B-AS1	2.77749	0.431874	0.0812135	PCNA	1.5962	0.185398	0.988634	CYTH2	3.89194	0.98686	0.00157097	CIITA	2.5264	1.81851	0.174859	ITGA2B	1.1834	1.71015	1	BTF3L4	3.32566	0.527415	0.0106397	MGAT2	2.20354	0.774867	0.279045	MZB1	0.807282	0.252476	1	DHFR	2.85975	0.866117	0.0788746	SLC27A5	2.08749	1.15715	0.397004	CCT7	1.17212	0.194111	1	CSRP1	1.63106	0.733637	1	DNAJA4
883	GAR1	2.7753	0.434682	0.0817019	XRCC6	1.59602	0.192173	0.988634	BCL11A	3.88825	1.00247	0.00159373	HDGF	2.51695	0.367447	0.179348	KDM4B	1.17859	1.01866	1	COPG2	3.32058	1.84086	0.0108224	LINC01268	2.20287	1.1973	0.279174	NAA50	0.806889	0.284495	1	COPS5	2.85576	0.339887	0.0797985	COMMD9	2.08623	0.456366	0.398017	AAAS	1.17187	0.591838	1	S100P	1.62961	0.218723	1	TSNAX
884	HDAC5	2.77503	0.795232	0.0817092	TMX1	1.59071	0.278238	0.996601	ITGB1BP1	3.88653	0.357896	0.00160382	ARID4B	2.51113	0.783633	0.182059	GZMK	1.17496	2.05669	1	WBP4	3.30608	0.673134	0.0113506	ANXA11	2.20276	0.351671	0.279174	SUGP2	0.806844	0.30121	1	C1D	2.84873	0.454972	0.0813664	ERGIC2	2.08092	0.621779	0.402358	HOXB5	1.17132	1.46286	1	ARHGAP1	1.62907	0.705404	1	ADRB2
885	SMIM14	2.77402	0.855669	0.0818497	CNDP2	1.58762	0.483422	1	RPL37P2	3.86041	0.677155	0.00178111	HTATIP2	2.50916	0.661276	0.182939	ARPC1B	1.17466	0.0512657	1	ADK	3.28709	0.693803	0.0120791	STAT6	2.20196	0.677465	0.279463	ZNF107	0.80647	0.951252	1	RNASE2	2.84869	0.185845	0.0813664	ERI3	2.08037	0.786215	0.402682	HAL	1.16851	0.704821	1	AURKB	1.62895	0.99517	1	SPTSSA
886	DPM3	2.77399	0.337104	0.0818497	AATF	1.58727	0.498802	1	MTHFD2L	3.85672	0.821684	0.00180682	MEX3B	2.50719	1.35333	0.183822	RRAGC	1.17399	1.04779	1	MAP3K13	3.2844	0.70133	0.0121876	H2AFV	2.20092	0.140063	0.279922	SLC39A3	0.806423	0.177365	1	DERA	2.84558	0.69508	0.0820898	ZFYVE21	2.07954	1.15241	0.403281	PEX16	1.16264	0.588716	1	CHSY1	1.62883	0.859617	1	HUWE1
887	MTCH2	2.77308	0.294835	0.0820162	VPS35	1.58469	0.23883	1	CDC37	3.85643	0.282984	0.00180756	SHKBP1	2.50571	0.47722	0.184453	SUCNR1	1.17204	0.454089	1	CCL3L3	3.2819	1.17813	0.012289	QARS	2.2007	0.405294	0.279939	MKNK2	0.805857	0.691911	1	VSTM1	2.84462	0.84939	0.0822616	GORASP2	2.0781	0.755857	0.403841	HTATSF1	1.1626	0.37396	1	ARF3	1.62834	0.354816	1	COLGALT1
888	PSMG1	2.77009	0.374214	0.0827136	TSEN34	1.58285	0.538519	1	ATIC	3.84815	0.565262	0.00186678	TNFRSF1A	2.50448	0.446502	0.184816	TM6SF1	1.16927	1.50618	1	ZNF226	3.28032	1.40555	0.0123509	CTCF	2.20028	1.25747	0.280097	RCCD1	0.805491	0.84767	1	ADK	2.84183	0.504957	0.0829069	PLA2G16	2.06606	1.32412	0.413643	SIRT6	1.15743	0.874134	1	CBX5	1.628	0.424475	1	CCT6A
889	DUSP2	2.769	1.71327	0.0829298	ICAM3	1.57977	0.337713	1	AHCY	3.84706	0.610781	0.00187362	PPP2CA	2.50415	0.283014	0.184849	SH2B3	1.16763	0.982707	1	GNAI1	3.27212	2.02192	0.0127072	SLITRK4	2.19402	1.73735	0.284313	C9orf142	0.804181	0.273593	1	CNPY3	2.84014	0.168903	0.0832725	MRPL28	2.05948	0.507771	0.41897	ACD	1.15687	0.52015	1	HNRNPAB	1.6267	0.27881	1	ONECUT2
890	RP11-556E13.1	2.76461	0.894517	0.0839902	STAU2	1.57873	0.617927	1	POLR2I	3.84555	0.25092	0.0018837	ARPP21	2.50324	3.08979	0.185187	GLT1D1	1.16754	3.98076	1	ETFB	3.26878	0.34635	0.0128504	AHCY	2.19066	0.562979	0.286472	MTAP	0.803615	0.489956	1	NUP37	2.83591	0.707036	0.0843038	PSMB3	2.05612	0.151312	0.421264	THOP1	1.15619	1.07474	1	MRPL23	1.6259	0.59903	1	UHMK1
891	IDH2	2.75763	0.200813	0.0856154	NCF4	1.578	0.219086	1	MRPL4	3.84434	0.564534	0.00189154	MORF4L1	2.50162	0.141104	0.185756	PAFAH1B2	1.16663	0.50545	1	PADI4	3.26649	0.674631	0.0129471	NUSAP1	2.18554	0.590351	0.289784	PTP4A2	0.800489	0.236814	1	DNAJC7	2.8291	0.423698	0.0860393	STARD3NL	2.05425	0.473089	0.422348	SIVA1	1.15295	0.192733	1	RPA1	1.62426	0.53711	1	PSME3
892	RAB5C	2.74885	0.225961	0.0877492	PAICS	1.57763	0.292554	1	FOXP1	3.84254	0.542929	0.00190399	MIDN	2.50063	0.873538	0.186134	STAT3	1.16559	0.26527	1	C1orf54	3.25909	1.92227	0.0132659	PCNX1	2.18425	1.09414	0.290242	LYST	0.799274	0.258755	1	HLA-DQA2	2.82771	1.11666	0.0862547	ZFP36L1	2.05388	1.1099	0.422452	SLC25A39	1.15105	0.33772	1	HOMER3	1.62277	0.479826	1	ECHDC1
893	EXOSC7	2.74446	0.39887	0.0888008	TARSL2	1.5765	1.11528	1	CTA-293F17.1	3.83631	1.5146	0.00195138	CNP	2.49769	0.796979	0.187456	CHMP2A	1.16001	0.140456	1	SNAPIN	3.24052	0.608751	0.0141106	NEK9	2.18413	1.07944	0.290242	PCDH9	0.798898	1.26089	1	NANS	2.82167	0.416764	0.0878153	FXN	2.04136	0.87366	0.434507	CMTM6	1.14914	0.176848	1	RAD51	1.61961	1.08313	1	DLD
894	CCDC53	2.74351	0.286818	0.0889477	HN1L	1.5755	0.522709	1	NUDT4	3.83227	1.08686	0.00198218	ACADVL	2.49684	0.273419	0.187456	FAM178B	1.15942	1.82988	1	NDUFV3	3.23913	0.701717	0.014155	TRAPPC11	2.18017	1.08353	0.292728	STK11IP	0.795823	0.993324	1	COA3	2.81661	0.215534	0.0891281	GCAT	2.03981	1.78155	0.435446	DRG1	1.13804	0.254186	1	CTC-510F12.4	1.61846	1.81739	1	ATM
895	RP5-1056L3.3	2.74344	0.670224	0.0889477	WBP2	1.5738	0.423316	1	SET	3.83041	0.242755	0.00199569	PARVG	2.4968	0.29022	0.187456	C2CD2L	1.15886	1.60991	1	UFM1	3.23912	0.528855	0.014155	PRKCD	2.17881	0.886358	0.29359	DICER1	0.795554	0.532484	1	MRPL27	2.81336	0.265657	0.0897336	KCNE5	2.03561	1.94729	0.439634	PPID	1.13798	0.386394	1	CEACAM6	1.61736	0.66104	1	ZDHHC20
896	MKKS	2.73596	0.257232	0.090864	NEMF	1.57368	0.33944	1	ADSL	3.82944	0.40652	0.00200093	COX6A1	2.49226	0.150109	0.189725	THBS4	1.15774	3.46599	1	VDAC2	3.23805	0.280501	0.0141913	NRG4	2.17817	1.46708	0.29392	SLC12A6	0.7938	0.510999	1	CD34	2.81329	0.222092	0.0897336	AMZ2P1	2.03244	0.785209	0.442769	HHIP-AS1	1.13527	1.51677	1	DUSP1	1.61611	0.165318	1	PHACTR3
897	APOPT1	2.73359	0.487729	0.0914518	POLR3GL	1.57347	0.297717	1	NOB1	3.82938	0.659831	0.00200093	CPXM1	2.49093	0.789136	0.190205	FMNL1	1.15626	0.411782	1	C1orf131	3.23203	0.826859	0.01446	CHD9	2.17726	0.535792	0.294453	MOGS	0.793741	0.612166	1	MRPL54	2.81327	0.366203	0.0897336	FMC1	2.02745	0.503606	0.446838	PPA2	1.1317	0.256053	1	GLA	1.6153	0.400674	1	SEC23B
898	ZCRB1	2.73016	0.17199	0.0923422	DEK	1.57224	0.229806	1	YARS	3.82889	0.554136	0.00200336	MYADM	2.49083	0.673582	0.190205	TPRG1L	1.15278	0.990492	1	PCNX2	3.22912	2.68372	0.014565	CGGBP1	2.17703	0.413478	0.294476	CHERP	0.793162	0.758321	1	RPS18	2.81326	0.204181	0.0897336	DCXR	2.02731	0.458839	0.446838	EIF1AX	1.13102	0.271695	1	HERPUD1	1.6143	0.397405	1	MTCH1
899	CASP3	2.72572	0.28728	0.0934571	NSMCE4A	1.57155	0.4403	1	MED10	3.82487	0.475639	0.00203477	RPLP0P6	2.48971	0.814818	0.190667	MOB3A	1.15239	0.718011	1	CWF19L2	3.22033	0.840695	0.0149839	CERK	2.17492	1.06265	0.295754	ZNRD1	0.793027	0.243643	1	YWHAE	2.80638	0.172528	0.0915047	MINOS1	2.02348	0.280162	0.450482	IDH3G	1.12757	0.359045	1	POLE3	1.61152	0.352849	1	ASRGL1
900	TRG-AS1	2.72196	1.13185	0.0944573	DNASE2	1.57103	0.844715	1	HIST1H2BG	3.8246	1.39336	0.00203536	MRFAP1	2.486	0.275683	0.192377	CTDNEP1	1.15029	0.390232	1	RP11-348H3.2	3.21814	2.34051	0.0150722	SDPR	2.17171	1.78706	0.297724	RNPEP	0.792612	0.482985	1	ATP1B3	2.80488	0.271529	0.0918477	LIN7B	2.02157	2.01738	0.451839	CWC25	1.12636	0.374247	1	MYO1G	1.60906	0.564541	1	ARHGAP17
901	KLF6	2.71536	0.148056	0.0962919	C21orf91	1.57008	0.776791	1	MFGE8	3.82253	1.37826	0.00204783	GOPC	2.48415	0.653807	0.193093	FBXW9	1.14988	0.730719	1	DERL2	3.20362	0.484322	0.0157794	TNPO1	2.16991	0.949461	0.298927	BIK	0.790598	0.369276	1	GRB2	2.79794	0.328303	0.0936039	ARPC2	2.01982	0.00845213	0.453495	SCAMP3	1.12469	0.355923	1	SNF8	1.60765	0.541312	1	PARP8
902	MS4A6A	2.71382	0.197442	0.0966714	RRAGA	1.56325	0.450458	1	ARL16	3.81784	0.598642	0.0020823	PHF14	2.47862	0.523226	0.195967	PLEKHA3	1.1491	1.04705	1	KCNMB1	3.19793	3.4189	0.0160478	PHF21A	2.16923	1.41896	0.299292	DPH7	0.789993	0.488345	1	GSN	2.79789	0.34977	0.0936039	SERPINF1	2.01936	1.92665	0.45353	ZNF511	1.12409	0.550803	1	LRRC25	1.60702	1.94492	1	SIGLEC12
903	PMVK	2.71186	0.366298	0.0971739	FXN	1.56083	0.575067	1	UBXN4	3.81405	0.349242	0.00211162	CPSF1	2.47666	1.00003	0.196753	CCDC88C	1.14862	0.939324	1	ARPC5	3.19185	0.210678	0.0163514	DICER1	2.16759	1.05437	0.300232	EIF2A	0.789769	0.286313	1	ASF1B	2.79342	0.898611	0.0947345	ACADM	2.01723	0.434275	0.455124	VARS	1.12086	0.978118	1	DYSF	1.60624	1.26194	1	HIKESHI
904	EMC2	2.70837	0.740348	0.0980592	2019-03-05	1.5603	0.553011	1	REXO2	3.81068	0.529595	0.00213831	HLA-C	2.47495	0.138081	0.197521	SLC26A8	1.14856	3.1108	1	TRMT11	3.18802	1.60843	0.0165311	FAM217B	2.16595	0.877444	0.301325	EBLN3P	0.789266	0.383154	1	IDH3A	2.79243	0.990316	0.0949395	ZDHHC24	2.01665	0.835861	0.455516	NSMCE4A	1.11948	0.421994	1	SEC61B	1.60286	0.108272	1	STUB1
905	CARD16	2.70725	0.200341	0.0983193	NENF	1.55621	0.432839	1	ILF3-AS1	3.80972	0.65024	0.00214357	SUN2	2.47474	0.453918	0.197521	HSPA1B	1.14795	1.54459	1	RHOC	3.18036	1.02135	0.0169256	GANAB	2.16441	0.418008	0.302202	EMC1	0.788131	0.751287	1	MITD1	2.79159	0.59134	0.0950992	ANP32A	2.01593	0.21755	0.455825	PSMA3-AS1	1.1187	0.255851	1	KIAA0319L	1.59874	0.802384	1	TARDBP
906	APEX1	2.70392	0.137688	0.0992375	TTF1	1.55526	0.489382	1	DNAJC15	3.80591	0.337115	0.00217345	SLC12A7	2.46949	1.81523	0.200234	GSK3A	1.14725	0.820905	1	MRPL15	3.17762	0.446148	0.0170568	RNU2-63P	2.16413	1.80226	0.302259	ZNF692	0.787761	0.526544	1	PSMA3-AS1	2.79108	0.35365	0.0951628	TM9SF2	2.00564	0.515113	0.464962	NARF	1.11556	0.321436	1	MRPL14	1.59614	0.318196	1	PFKL
907	PSMD14	2.70281	0.312145	0.0994978	TOMM40	1.55425	0.539118	1	HSPE1	3.80296	0.197911	0.00219788	KDM6B	2.46933	1.61821	0.200234	CD3E	1.14317	1.40595	1	MRPL54	3.16198	0.475936	0.0179591	DNAJC1	2.16287	0.407901	0.302924	PRKDC	0.786409	0.369508	1	RANBP1	2.78648	0.166072	0.0963485	SAT2	2.00268	0.582771	0.467765	AOAH	1.11274	0.533145	1	WAS	1.59513	0.351036	1	NNT
908	TIMMDC1	2.70013	0.316983	0.100229	GLOD4	1.55373	0.379441	1	WASF1	3.79722	1.31825	0.00224763	WAS	2.46815	0.395035	0.200751	NCAPD2	1.14191	0.886364	1	PFDN1	3.15691	0.477117	0.0182431	RPL12P4	2.16158	0.534252	0.303758	FAM3C	0.785806	0.781788	1	GHITM	2.77804	0.170375	0.0985512	SRP19	2.00045	0.489142	0.470001	EAPP	1.11031	0.262533	1	DYNC1H1	1.59484	0.663909	1	SRSF11
909	LPAR6	2.69955	0.90386	0.100331	ISCA2	1.55109	0.33875	1	ZBTB20	3.79171	1.41912	0.00229457	FDFT1	2.46776	0.241687	0.200817	LINC01506	1.13907	1.89867	1	CCDC58	3.15096	1.08315	0.0185973	FRAT2	2.15572	1.31387	0.307881	TRGV9	0.785494	0.782706	1	TCTEX1D2	2.77798	1.02538	0.0985512	R3HCC1	1.99906	1.03359	0.471073	REXO4	1.10947	0.81166	1	IGFBP2	1.5933	0.945197	1	EBP
910	DIMT1	2.69763	0.597248	0.10079	MBOAT7	1.54808	0.318471	1	PSMB2	3.78191	0.215985	0.00238134	MYCBP2	2.46581	0.605976	0.201766	SNORD3A	1.13785	1.43867	1	C12orf73	3.14038	1.04937	0.0192164	ACSL4	2.15545	1.02747	0.307881	DDX54	0.784117	0.520775	1	CUTA	2.77639	0.15417	0.0989427	ZDHHC9	1.99689	1.46911	0.473251	TMEM161A	1.10895	0.983313	1	DNAJC5	1.59307	1.22429	1	TNFRSF10B
911	C14orf1	2.68873	0.436804	0.103344	SESN1	1.54559	0.597708	1	PRKRA	3.77903	0.466802	0.00240727	EIF1AX	2.46307	0.313506	0.203168	SLCO4C1	1.13597	2.0955	1	MEAF6	3.11375	0.43585	0.0209192	MGAT4B	2.15543	1.41593	0.307881	SENP6	0.783864	0.33358	1	VMA21	2.77145	0.463042	0.100367	SLC3A2	1.9925	0.544541	0.477219	RAB13	1.10054	0.309871	1	ZNF385A	1.59103	1.75255	1	RSU1
912	TEX264	2.68802	0.464433	0.10349	PPM1G	1.54258	0.373592	1	POP7	3.77535	0.74423	0.00244116	SLC45A3	2.45472	0.793117	0.207327	LCOR	1.13578	0.622766	1	C12orf65	3.10878	0.775182	0.021238	PPP3CA	2.15381	0.883772	0.308829	PDXDC1	0.783571	0.381627	1	RWDD1	2.7632	0.231909	0.102755	ST3GAL4-AS1	1.98898	0.926252	0.48046	MDFI	1.09581	0.91029	1	AKNA	1.58935	0.709318	1	FUCA2
913	SLC38A1	2.6869	0.545603	0.103762	GBP4	1.54239	0.869919	1	ZNF580	3.77389	1.30061	0.00245363	ITGA6	2.45399	1.6485	0.207327	ARL2	1.13492	0.171663	1	TEFM	3.10379	1.19292	0.0215876	RPS3AP47	2.15205	0.441431	0.310047	DUSP1	0.782984	0.0912893	1	NSA2	2.75692	0.26972	0.104656	MRPL46	1.98848	0.703844	0.480763	ENDOV	1.09577	0.971196	1	DCAF7	1.5887	0.300092	1	CHCHD3
914	VPS26A	2.68552	0.447475	0.104117	MRPS35	1.54087	0.329185	1	RP9	3.77205	0.899894	0.002468	HDHD2	2.45394	0.457843	0.207327	BAG4	1.13453	1.11885	1	NUP37	3.09791	0.839886	0.0219828	PRPS2	2.15133	0.91701	0.310347	TMED4	0.781636	0.230346	1	BZW2	2.7563	0.327818	0.104687	NGLY1	1.98696	0.5943	0.481919	CCDC107	1.09572	0.659533	1	MCUB	1.58789	1.21863	1	EIF2S1
915	DTWD1	2.68471	0.502672	0.104295	PRELID1	1.53861	0.215693	1	TRPT1	3.77129	1.17745	0.00247365	RIN3	2.45178	0.749307	0.208422	PQLC1	1.13403	1.07604	1	PPM1K	3.09745	0.915794	0.0220051	MTDH	2.15127	0.219052	0.310347	CERS6	0.781338	0.459209	1	ZNHIT3	2.75624	0.435998	0.104687	HTATSF1	1.97638	0.599213	0.491166	KMT2E	1.09517	0.321983	1	HNRNPA2B1	1.58782	0.0888212	1	CRLS1
916	N4BP2L1	2.68401	0.448855	0.104438	RTFDC1	1.53675	0.225263	1	WDR86-AS1	3.77085	4.32901	0.00247617	TFDP2	2.44799	0.340239	0.21032	TNFSF13B	1.13171	0.119134	1	RP11-1I2.1	3.09608	5.93724	0.0220819	INTS6	2.14913	1.03767	0.311555	DENND6A	0.780653	0.823328	1	STX8	2.7552	0.497637	0.104927	PHGDH	1.97487	1.13794	0.492151	NARS	1.09455	0.277329	1	NQO2	1.58514	0.641079	1	RAD23B
917	PDCL3	2.68141	0.337569	0.105178	STOML2	1.53405	0.209759	1	QDPR	3.7688	0.712321	0.0024909	C9orf139	2.44709	0.970107	0.21069	TAP1	1.13112	0.608155	1	PRDX3	3.09305	0.214251	0.0222958	TFCP2	2.14875	1.03915	0.311695	TOMM70	0.778076	0.633456	1	CCNG2	2.75288	0.882031	0.105576	CAPZA2	1.97458	0.40924	0.492236	GULP1	1.09196	3.24767	1	EIF4G3	1.5842	0.662356	1	MT1G
918	MRPS18A	2.67982	0.484303	0.105506	ARMC1	1.53377	0.40649	1	EIF2S3	3.76676	0.417063	0.00250946	ADAR	2.44639	0.633818	0.210946	FXYD6	1.13047	1.88744	1	NTPCR	3.08765	0.580956	0.02268	MLLT1	2.1484	1.37489	0.311812	RNF220	0.777257	0.291877	1	COMT	2.74932	0.202585	0.106635	SUMF1	1.97216	1.1029	0.494543	RPL27A	1.08922	0.0739746	1	MRPL52	1.58284	0.148082	1	ETFB
919	NECAP2	2.67667	0.492572	0.106296	DPP3	1.52768	0.735249	1	SEC13	3.76634	0.388069	0.00251174	MAGED2	2.44593	0.431191	0.21106	TP53I11	1.12924	1.54038	1	MED10	3.08736	0.55293	0.022689	FAM107B	2.14674	0.538285	0.312957	ZMAT1	0.776518	0.980853	1	ERAP1	2.74643	0.818172	0.107483	TXN2	1.97027	0.302826	0.49598	HACD1	1.08869	0.279384	1	CHMP4B	1.58249	0.952903	1	LILRB3
920	DUSP23	2.67512	0.246328	0.106637	TMEM80	1.52712	0.691726	1	PRPF40A	3.76591	0.314872	0.00251419	NCBP2	2.4443	0.314076	0.211862	MGRN1	1.12861	0.801203	1	MRPL50	3.08484	0.665349	0.0228423	MSN	2.14452	0.194377	0.313958	TRIP11	0.776052	0.784827	1	EIF3D	2.74412	0.179492	0.107999	TMEM14A	1.96964	0.766254	0.496467	APBB1IP	1.08708	0.392824	1	HIPK3	1.58001	0.845723	1	GSPT1
921	NTPCR	2.67512	0.368277	0.106637	TMEM179B	1.5257	0.250163	1	MMADHC	3.76103	0.237042	0.0025618	BTN3A2	2.44337	0.565918	0.2121	SREBF2	1.12704	0.778434	1	ORC4	3.07901	0.783097	0.0232304	ZNF660	2.14442	1.76228	0.313958	SEPHS2	0.774792	0.267277	1	UTP11	2.74407	0.403091	0.107999	NQO2	1.96659	0.803435	0.499267	EPB41L4A-AS1	1.08675	0.303649	1	WHSC1	1.5786	1.01387	1	SERINC3
922	MTDH	2.67014	0.176984	0.107922	IFITM3	1.52564	0.1316	1	NUBP2	3.75998	0.595794	0.0025687	FBRSL1	2.44114	1.48769	0.213106	CPM	1.12658	1.61206	1	MRPL36	3.07582	0.3869	0.0234417	DCAF8	2.14429	0.769544	0.313958	HOXA4	0.774223	1.2143	1	ANP32E	2.74398	0.456571	0.107999	BNIP3	1.9633	0.94148	0.502881	MRPL43	1.08476	0.265091	1	HLA-DRB6	1.57853	0.2949	1	FCGR2A
923	PECAM1	2.66701	0.486356	0.108856	UBA5	1.52188	0.637906	1	C12orf45	3.7573	0.621462	0.00259223	CD53	2.43862	0.161733	0.214441	DAAM1	1.12564	1.05577	1	C1D	3.07581	0.561874	0.0234417	TAOK1	2.14007	1.18763	0.317133	RPL14	0.7723	-0.0649803	1	EGFL7	2.74148	0.315351	0.108728	PSMD14	1.9628	0.427277	0.503213	SAFB2	1.08357	0.626888	1	RPS6KA1	1.57771	0.520537	1	CORO1C
924	MRPS12	2.66112	0.302941	0.110542	URM1	1.52175	0.372462	1	EIF5	3.75713	0.206063	0.00259223	EIF3B	2.4369	0.635987	0.215149	NUMB	1.12389	0.41635	1	ICAM2	3.0724	0.497765	0.0236585	PIGU	2.13821	0.898925	0.318299	TEX10	0.771106	0.565075	1	C6orf203	2.74079	0.701891	0.108861	VKORC1	1.96109	0.397414	0.504972	SMDT1	1.08013	0.158314	1	BID	1.57734	0.233457	1	HES6
925	TMSB4XP4	2.64957	0.159573	0.11407	CDC123	1.52155	0.187903	1	STRAP	3.75668	0.293693	0.00259492	KDM5D	2.43638	1.4637	0.2153	CCNB2	1.12166	0.536453	1	MED30	3.06787	0.710454	0.0239932	CCNK	2.13821	0.948201	0.318299	BRD8	0.770569	0.432309	1	SLC35A1	2.73744	0.60807	0.109781	RFC2	1.96078	0.697916	0.505085	C20orf96	1.07967	0.657824	1	RER1	1.57724	0.296133	1	PNRC1
926	NTHL1	2.64796	0.731774	0.114452	SMAD1	1.52007	1.32963	1	TES	3.74851	0.839544	0.00267689	LRRC75A	2.43325	0.629092	0.217013	HIPK3	1.11978	0.567523	1	MRPL39	3.0667	1.26285	0.0240741	IARS2	2.13728	0.832418	0.318883	PABPC4	0.770188	0.215905	1	HSPA1A	2.7327	0.54455	0.111274	RPS3AP6	1.95803	0.297208	0.507312	BCL2L1	1.0783	0.683402	1	SPN	1.57683	0.190549	1	SEPHS2
927	IK	2.64605	0.256483	0.115019	LYL1	1.52006	0.457083	1	MAP1LC3B	3.7396	0.28942	0.00276939	ELAVL1	2.43254	0.390476	0.217286	RABL6	1.11656	0.908054	1	RP11-996F15.2	3.05428	4.67839	0.0250237	MAPK1	2.13574	0.676914	0.319794	PDCD6IP	0.770016	0.284821	1	POLR2J	2.72972	0.232473	0.112185	YPEL5	1.95693	0.339767	0.508359	ANKRD12	1.07789	0.330515	1	FNDC3B	1.57547	0.435547	1	IMPAD1
928	TWSG1	2.64567	0.877495	0.115069	RP11-371A22.1	1.51751	0.180202	1	TMEM219	3.7336	0.197295	0.00282991	TNRC6B	2.43167	0.731714	0.217646	SLC44A2	1.11338	1.18022	1	RP11-305L7.3	3.03981	5.23418	0.0261561	TRIM33	2.13483	0.907112	0.320211	MAP3K7	0.769595	0.446626	1	ATP6V1E1	2.72407	0.297098	0.113922	TSPAN13	1.9545	0.887538	0.510483	GTF2F1	1.07691	0.618306	1	CENPB	1.57523	1.63851	1	IRX3
929	STAG3L2	2.64421	0.43839	0.115465	PFKL	1.51512	0.373977	1	SRSF8	3.73318	0.715331	0.00283249	SIGIRR	2.42923	0.536152	0.218961	WIPF2	1.11226	0.532775	1	EBAG9	3.03263	0.812461	0.0266986	NOA1	2.13375	0.914661	0.320757	MBTD1	0.769359	0.722557	1	FDFT1	2.71982	0.215239	0.115293	PYURF	1.9502	0.224043	0.514844	RWDD1	1.07622	0.200515	1	QPCT	1.57371	1.46833	1	PRKCD
930	NDUFS4	2.63795	0.190559	0.117389	COA1	1.51436	0.398067	1	EBNA1BP2	3.73261	0.428171	0.00283676	CCT4	2.42686	0.187372	0.220235	ZDHHC3	1.11214	0.518805	1	COPS2	3.0307	0.742503	0.0268249	ITGA5	2.13299	0.693433	0.321208	KANSL1	0.769066	0.854121	1	CCDC90B	2.71603	0.423547	0.11611	STRA13	1.94586	0.428356	0.519025	AGPAT2	1.07579	0.433776	1	MRPS6	1.57316	0.267704	1	AGTRAP
931	CAPZA2	2.63247	0.277879	0.11913	UMPS	1.51394	0.523648	1	TRMT6	3.72834	0.827964	0.00288091	PLAGL1	2.42621	0.665638	0.220365	FAM8A1	1.11105	0.848835	1	ALG5	3.03008	0.499083	0.0268652	IMPA2	2.1325	0.874896	0.321446	PRKAR1A	0.768106	0.206581	1	HADH	2.71487	0.474143	0.116417	AIF1L	1.93934	1.58153	0.525927	ZDHHC24	1.07559	0.511189	1	SERBP1	1.57275	0.16267	1	AUP1
932	COMMD8	2.63019	0.31839	0.11985	GPS1	1.51222	0.454896	1	SLC50A1	3.72365	0.660422	0.00293134	RNF166	2.42612	0.578055	0.220365	H2AFX	1.1063	0.703938	1	PPIG	3.02429	0.400999	0.027301	PARP6	2.13099	1.10303	0.322343	CBX1	0.767868	0.578925	1	VPS25	2.71347	0.34698	0.116805	MKKS	1.93699	0.357543	0.527442	WIPI2	1.07558	0.489423	1	MRPL34	1.57089	0.277706	1	PLEKHB2
933	POLR2G	2.6299	0.150037	0.119869	WBP4	1.50941	0.362395	1	CASP8	3.72359	0.906652	0.00293134	CHCHD7	2.42509	0.232954	0.220834	SMG1	1.1057	0.423014	1	HDDC2	3.01319	0.580347	0.0282671	HNRNPR	2.12711	0.269556	0.324833	FANCL	0.767433	0.342578	1	BET1	2.71149	0.621341	0.117401	CLDN10	1.93385	1.15903	0.530761	DYNC1I2	1.07415	0.185113	1	TRIM44	1.56973	0.448907	1	GALM
934	FCGRT	2.62789	0.454247	0.120493	NR1H2	1.50931	0.588626	1	HAX1	3.72216	0.385129	0.00294585	TFEC	2.42136	0.753119	0.222952	GMIP	1.10418	0.829402	1	VBP1	3.00798	0.421548	0.0287093	MCM5	2.12649	0.570567	0.325176	CCNG2	0.766649	0.394127	1	CD180	2.70175	1.12088	0.120791	TM2D3	1.93032	0.640893	0.534305	RBM6	1.07131	0.401637	1	TRMT1	1.56953	0.325793	1	KRAS
935	ASAH1	2.62425	0.158722	0.12162	NASP	1.50891	0.224503	1	TIMMDC1	3.71851	0.412709	0.00298645	TCF4	2.42095	1.05177	0.223021	ZBTB7A	1.10174	0.802498	1	RPL10P3	3.00743	0.899326	0.0287458	UAP1	2.12393	1.26382	0.326851	PDS5A	0.765839	0.402063	1	FO538757.1	2.69919	0.810792	0.121618	PSMD7	1.92462	0.333067	0.539773	ZNF667-AS1	1.07056	1.11442	1	SKAP2	1.56529	0.256201	1	ATP2B4
936	JKAMP	2.62334	0.342986	0.121859	TNFRSF14	1.50695	0.722747	1	FDPS	3.71103	0.256948	0.00306923	PPP4C	2.42073	0.335345	0.223021	RHOB	1.09892	0.644871	1	MED21	3.00489	0.708677	0.0289705	SNX10	2.12384	0.877816	0.326851	POLR3E	0.764655	0.679039	1	VRK1	2.69513	0.504804	0.122787	ATG10	1.92114	1.03589	0.54358	GNB1L	1.06803	1.33789	1	SLC25A24	1.56073	1.1477	1	TREX1
937	HNRNPF	2.61861	0.167148	0.123476	DNAJC2	1.50576	0.376531	1	ARL3	3.68963	0.95783	0.0033368	CMTM3	2.41769	0.281779	0.224726	MANBA	1.09607	0.481568	1	CINP	2.99874	0.80374	0.0295458	PIK3C3	2.11757	1.02065	0.331013	ITPR2	0.76463	0.611071	1	RAD51C	2.69482	0.48376	0.122795	MAGT1	1.91778	0.730664	0.54699	SEZ6L2	1.06662	2.99921	1	TMEM109	1.55957	0.60472	1	EIF4G1
938	C14orf119	2.61615	0.216374	0.124193	PISD	1.50317	0.598257	1	MPP1	3.68793	0.308454	0.00335672	DEK	2.417	0.245334	0.224993	TGFBR1	1.09557	1.11497	1	ASUN	2.99799	0.903351	0.0296025	HADHB	2.11675	0.259244	0.331521	NOTCH2	0.764476	0.449571	1	PRMT7	2.69345	1.50711	0.123087	BEX4	1.91685	0.408205	0.547616	TOMM20	1.06607	0.233198	1	SNRNP200	1.55188	0.479096	1	GPCPD1
939	SUMO3	2.60762	0.193897	0.127065	BCL7A	1.502	0.941469	1	MORN2	3.68344	1.1353	0.00341389	KMT2C	2.41457	1.05	0.226338	KCNE5	1.09396	1.18564	1	BLOC1S2	2.99408	0.640338	0.0299196	HOXB8	2.11311	1.8648	0.33401	HOXB5	0.763514	1.0864	1	TTC28-AS1	2.6874	0.924168	0.12523	NME6	1.91142	0.926994	0.553081	PIGU	1.0649	0.632539	1	DCTN3	1.55184	0.279626	1	ATP23
940	APOBEC3G	2.60663	0.557727	0.127344	CTR9	1.50134	0.577719	1	SBDS	3.66768	1.60679	0.00362321	KEAP1	2.4135	0.629501	0.226839	SLC35C2	1.09237	0.39248	1	CD99P1	2.99229	1.57476	0.030047	PLD1	2.11295	1.02897	0.33401	GLCCI1	0.76329	0.983945	1	HERPUD1	2.68685	0.407552	0.125326	CLDN5	1.90632	3.53383	0.559071	TMEM223	1.06116	0.426697	1	MICAL1	1.55113	1.05421	1	ITGA5
941	RRP7A	2.6048	0.443398	0.127938	SCOC	1.49835	0.350943	1	RP11-678G14.4	3.6667	4.35836	0.00363449	FGFR1OP2	2.41284	0.337451	0.226995	DHCR24	1.09055	1.95562	1	C9orf78	2.98941	0.260377	0.0302989	DENND1C	2.11116	1.24095	0.335168	RP11-112J1.1	0.763283	0.333722	1	C11orf74	2.68293	0.561351	0.126694	NME1	1.90473	0.182543	0.560554	CCDC94	1.05777	0.812986	1	SERP1	1.5509	0.126156	1	KDELR1
942	HINT2	2.60115	0.393419	0.129217	RPUSD3	1.49692	0.359943	1	ACAT2	3.65635	0.489557	0.00377866	TRIM27	2.41273	0.508517	0.226995	MXD1	1.08835	0.789196	1	MRPL45	2.98012	0.787391	0.0311484	PIGS	2.1104	0.890902	0.335638	TRIP12	0.762624	0.346168	1	MOB4	2.68137	0.564786	0.127176	STIP1	1.90332	0.490809	0.562088	C19orf25	1.05716	0.690151	1	DOCK2	1.55036	0.476851	1	MICAL1
943	CCDC115	2.59881	0.381852	0.129919	PDRG1	1.49237	0.546303	1	PER1	3.65008	1.66999	0.00386929	SEC13	2.41016	0.319106	0.228435	DGAT1	1.08548	1.24655	1	MRPS23	2.97953	0.463387	0.0311912	PIP4K2B	2.10949	1.19529	0.336226	TMEM106B	0.761855	0.438942	1	PDCD10	2.68045	0.362565	0.127416	VPS35	1.90197	0.337995	0.563549	BBX	1.05605	0.551	1	NCF4	1.54984	0.206075	1	ZNF106
944	EMG1	2.5941	0.366653	0.131621	SLC39A4	1.49189	0.429657	1	LAIR1	3.64631	0.21363	0.00392352	CTDNEP1	2.40949	0.541165	0.228691	AGL	1.08541	1.12045	1	MED28	2.96698	0.385338	0.0323189	ZNF395	2.1073	1.48342	0.337723	RFWD2	0.760706	0.521226	1	CHMP2A	2.67645	0.174663	0.128747	CDK5RAP3	1.89986	0.413992	0.565721	GAMT	1.05334	0.366855	1	CRLS1	1.54966	0.738387	1	SRSF10
945	EIF4H	2.58845	0.40581	0.133618	PAX5	1.49099	1.97355	1	SMNDC1	3.64588	0.680555	0.00392734	LYN	2.4088	0.469638	0.228903	PPFIA1	1.08386	1.20087	1	IER5L	2.96622	2.38808	0.0323791	ACTA2	2.10263	0.950687	0.341255	SNF8	0.759647	0.354189	1	FCGR2B	2.67639	2.62731	0.128747	HN1L	1.89338	0.757965	0.572741	PARL	1.05309	0.286116	1	BIRC5	1.54337	0.92819	1	PRNP
946	KXD1	2.58735	0.380081	0.133952	HLA-DRB1	1.49002	0.0660962	1	CLPP	3.64512	0.48219	0.00393599	ASNA1	2.40863	0.347074	0.228903	TMEM91	1.08295	0.629688	1	RP5-1056L3.3	2.96608	0.943745	0.0323791	SOS1	2.10016	1.27798	0.342897	WDR36	0.758861	0.84963	1	SUGT1	2.67578	0.40584	0.12876	C7orf49	1.88348	0.713212	0.583512	PPP1R2	1.05083	0.495237	1	RHNO1	1.54111	0.786904	1	DGUOK
947	DLD	2.58664	0.305809	0.134132	SMAGP	1.48757	1.67498	1	ISYNA1	3.6373	0.952369	0.00405398	LINC01268	2.40596	1.0485	0.230252	CLU	1.08149	0.268589	1	KBTBD3	2.96531	1.1899	0.0324427	PLXND1	2.09938	0.698385	0.343394	CDC34	0.758393	1.01566	1	RPS17	2.67578	0.331259	0.12876	IFT43	1.88002	1.03281	0.587515	XRCC6	1.05018	0.180525	1	RAB10	1.53973	0.345577	1	SSR1
948	TMX1	2.57728	0.28798	0.137272	SLC25A11	1.48536	0.313806	1	EBP	3.63714	0.628008	0.00405398	DHX9	2.40068	0.408055	0.233435	UGGT1	1.08123	0.7188	1	RP11-1094M14.11	2.95505	0.974497	0.0334157	RAB3GAP2	2.09609	0.962172	0.345853	ABHD12	0.758196	0.45643	1	TXNDC12	2.67437	0.314772	0.12907	LLNLF-158E9.1	1.87837	2.16999	0.589428	AUP1	1.04873	0.198542	1	AGTPBP1	1.53538	1.0484	1	CNIH1
949	SSU72	2.57723	0.217638	0.137272	TGIF1	1.48427	0.539391	1	STON2	3.63305	2.34856	0.00411582	WIPI2	2.39795	0.664705	0.235017	DENND3	1.07961	0.60985	1	EMC3	2.95328	0.3919	0.0335894	RP13-895J2.7	2.0954	3.04783	0.346158	NFIC	0.754872	0.516083	1	DRAM2	2.67411	0.41875	0.12907	GRB2	1.8744	0.404842	0.594161	YIPF3	1.04539	0.342727	1	CUL3	1.53504	0.831457	1	STAG2
950	SNRNP27	2.57023	0.317755	0.139693	EPHB6	1.48304	1.03228	1	FAM127A	3.62744	1.37453	0.0042001	CLSTN1	2.39655	1.28834	0.235749	CDKN3	1.07836	0.430411	1	HPF1	2.94829	0.688502	0.0341182	SKIV2L2	2.09534	0.883725	0.346158	IL12A-AS1	0.754164	2.02845	1	PILRA	2.66934	1.39918	0.130802	FGFR1	1.87325	2.48055	0.595419	LYRM4	1.04435	0.373386	1	CPSF7	1.53302	0.502865	1	PSMB5
951	STX7	2.56877	0.464438	0.140089	HPS1	1.47809	0.401394	1	CCDC25	3.62421	0.791356	0.00424968	U2AF2	2.39438	0.488613	0.236976	TBL1XR1	1.07806	0.724971	1	FKBP7	2.9425	1.06003	0.0347257	ZNRF1	2.09377	1.16297	0.34733	ACSL1	0.754119	0.427644	1	DDX39A	2.66393	0.271437	0.132469	HVCN1	1.86456	1.30087	0.605159	CTD-2035E11.3	1.04263	1.50184	1	APOBR	1.52662	1.19462	1	FAR1
952	HIKESHI	2.56212	0.259075	0.142603	NDUFAF3	1.47755	0.180848	1	PFDN1	3.6164	0.367332	0.00437671	PSMB8	2.3897	0.19511	0.239504	IL16	1.07792	0.38529	1	ATP6V1B2	2.94205	0.545357	0.034758	CYBRD1	2.08918	0.741454	0.350929	CEP104	0.753944	1.11784	1	RAP1A	2.65702	0.282974	0.135101	TCF25	1.85927	0.370966	0.61124	RRP9	1.04102	0.874377	1	GAS7	1.52557	1.21146	1	PSMC2
953	SURF6	2.56103	0.629479	0.142953	CISD2	1.47751	0.3094	1	TSTA3	3.61139	0.712762	0.00445893	IFRD2	2.38849	0.574383	0.240128	ATG7	1.07731	0.984128	1	FAM32A	2.9401	0.288127	0.0349401	EFCAB14	2.08841	0.909162	0.351425	FAM117A	0.753819	0.348937	1	COPS3	2.64624	0.26946	0.139361	MTF2	1.85438	0.39653	0.617365	TOP1	1.03997	0.390784	1	UBAC2	1.52462	0.500497	1	TRIM22
954	RNF114	2.55742	0.285788	0.144251	TMEM206	1.47532	0.731475	1	CYC1	3.60992	0.204146	0.00448099	UBE2R2	2.3736	0.4656	0.249679	GNA13	1.0757	0.541438	1	TXNDC9	2.93101	0.500309	0.035871	ZNF692	2.08474	1.00635	0.354416	MBD6	0.752626	0.542956	1	S100Z	2.64369	1.14743	0.140295	RAB7B	1.85295	0.960178	0.618721	CDIPT	1.03942	0.537344	1	MAZ	1.52452	0.556857	1	KPNA3
955	HSP90B1	2.55702	0.132447	0.144317	P2RX4	1.47525	0.676308	1	DNAJC4	3.60639	0.559972	0.00453899	SMIM10L1	2.36777	0.332643	0.25329	STARD7	1.07294	0.322978	1	PSMD4	2.93096	0.276223	0.035871	TMEM173	2.08426	0.213075	0.35451	TFCP2	0.752474	0.545624	1	FBXL5	2.64219	0.480487	0.140799	MED4	1.85227	0.323592	0.6188	PRPF38B	1.03651	0.319675	1	SIPA1	1.52422	0.905093	1	TMEM14B
956	EXOSC3	2.55508	0.464013	0.145026	RAB1B	1.47152	0.367446	1	C10orf128	3.60381	3.40426	0.00458095	YAF2	2.36236	0.648876	0.256472	NIN	1.0706	0.467616	1	RBM48	2.92939	1.15802	0.0360142	TPP2	2.08207	0.777912	0.356071	DHX32	0.750841	0.989031	1	CD1C	2.63805	4.34609	0.142164	ALOX5	1.85155	1.38649	0.619505	CIAPIN1	1.0327	0.451064	1	SNTB1	1.5235	1.13478	1	PPP2R1A
957	IGHA2	2.55059	0.853266	0.146606	AC007969.5	1.46282	0.132017	1	PSMD14	3.60218	0.367546	0.00460653	RPS15AP1	2.35951	0.386472	0.258263	CCDC85B	1.06976	0.306031	1	TSC22D1	2.9266	0.354595	0.0363001	DUS1L	2.08177	1.21225	0.356165	OSBPL5	0.750591	0.690992	1	PSMD14	2.63092	0.321955	0.14506	ST13	1.84818	0.190953	0.62359	SCO2	1.03268	0.510355	1	OSBPL8	1.52207	0.642101	1	COL9A3
958	NFU1	2.54969	0.330647	0.146884	CWC15	1.4611	0.15274	1	YIPF3	3.60001	0.511332	0.00464168	BAZ2B	2.35764	0.792471	0.259389	IQSEC1	1.06885	1.87401	1	LMBRD1	2.9233	1.02641	0.0366293	ANKRD11	2.0803	1.05548	0.357106	NCAPD3	0.750549	0.832542	1	FLNB	2.63007	1.22499	0.145297	MALSU1	1.84742	0.591051	0.624348	RILPL2	1.03242	0.202856	1	SLPI	1.52179	0.257914	1	EI24
959	SF3B4	2.54907	0.320158	0.147045	GNAI1	1.46079	1.13383	1	FNTA	3.59936	0.446678	0.00464993	ANKRD13D	2.35713	0.47995	0.25944	RP11-139H15.5	1.06697	1.72275	1	FAM92A1	2.9189	1.36811	0.0370907	ST3GAL6	2.0783	0.781222	0.358512	REV1	0.750277	0.691961	1	UHRF2	2.62885	0.481901	0.14566	CD247	1.84563	2.51598	0.626253	MRPS2	1.02989	0.50693	1	CAB39	1.52148	0.795327	1	PSMA4
960	POLR2J	2.54812	0.203145	0.147192	SCYL1	1.46072	0.930323	1	MRPS23	3.59907	0.386167	0.00465173	DDX5	2.35704	0.140725	0.25944	TMEM127	1.06613	0.883625	1	MRPL24	2.91737	0.324004	0.0372339	PRNP	2.07571	0.580325	0.360444	CHAF1B	0.748543	0.951238	1	RAB1A	2.62846	0.270524	0.14566	HARS	1.84391	0.745814	0.628365	CPSF3L	1.02846	0.436382	1	RP2	1.51939	0.944041	1	UTP6
961	MRPS14	2.54713	0.27505	0.147462	SNAP23	1.45768	0.258899	1	MRTO4	3.59742	0.621453	0.00467792	DLGAP4	2.35098	1.14555	0.263146	NMU	1.06462	5.01224	1	CD302	2.90521	0.5161	0.0385292	ZC3H14	2.0733	0.924411	0.362227	WRNIP1	0.748055	0.474886	1	BCAT1	2.62836	0.866683	0.14566	POLR2K	1.84247	0.277594	0.630088	SPIN2B	1.02531	0.764448	1	COX6B1	1.51905	0.0793016	1	ZC3HAV1
962	ATP5J	2.54436	0.1447	0.148437	ZNF766	1.45754	0.68332	1	DPH5	3.59584	1.01783	0.00470307	OS9	2.34641	0.246636	0.266027	MTF1	1.06421	1.08015	1	EVI2A	2.90408	0.533777	0.0386486	LONP2	2.07232	0.997041	0.362918	SETD5	0.746595	0.519215	1	CYSLTR1	2.62736	1.13732	0.145963	STAT3	1.83856	0.468356	0.634703	WDR54	1.02523	0.616296	1	ATP5H	1.51802	0.152578	1	GLA
963	LAMA5	2.54251	2.2633	0.149022	LYPLA2	1.45477	0.429335	1	UBE2D1	3.57847	1.0214	0.00500854	SRSF6	2.3456	0.263057	0.266261	CORO7	1.06394	0.721299	1	CNPY2	2.90357	0.280531	0.0386904	TOP1MT	2.07016	0.801491	0.364492	ZNF83	0.745934	0.519241	1	CD33	2.62133	0.282482	0.148321	GABRE	1.83439	4.81508	0.640003	RBM14	1.02485	0.56292	1	PABPN1	1.51475	0.522578	1	MDH1
964	RP11-423H2.1	2.54045	1.06803	0.149732	FGFR1OP2	1.45356	0.290368	1	HPRT1	3.56634	0.35801	0.00523089	NSA2	2.3453	0.244524	0.266261	GALNT3	1.06226	1.37644	1	CNIH1	2.90088	0.354349	0.0389634	CLCN7	2.069	0.992089	0.365196	TRIM33	0.745596	0.446955	1	LBR	2.61656	0.278075	0.150281	COPZ1	1.83377	0.334816	0.640577	CCDC112	1.02455	0.979508	1	ASAP1	1.51149	1.00587	1	STXBP2
965	RAB2A	2.54038	0.258693	0.149732	CPSF3L	1.45333	0.474704	1	TOX	3.56409	1.15053	0.00526462	PPP1CA	2.3453	0.147742	0.266261	COL9A3	1.05735	1.61294	1	TMEM71	2.8978	0.946446	0.0393223	SLC4A1	2.06828	0.919305	0.365638	DMTF1	0.745222	0.498194	1	NUDT7	2.61508	1.04996	0.150809	RANGRF	1.82503	0.530068	0.650958	DDX56	1.02437	0.450953	1	ARHGAP9	1.50633	0.494659	1	PSMD2
966	AGPAT5	2.53695	0.637004	0.150799	HSD17B8	1.4531	0.811595	1	IFT57	3.56213	0.744741	0.00529275	CTNNBL1	2.34077	0.403403	0.268567	CTDSPL	1.05229	1.7808	1	SNRPA1	2.89753	0.402838	0.0393223	RP11-543P15.1	2.06705	0.0924764	0.366487	OIP5	0.742981	0.878592	1	ATG3	2.61339	0.205664	0.151427	CHCHD3	1.8245	0.666266	0.651418	DTD1	1.02332	0.642793	1	DNAJC13	1.50592	1.02496	1	ANP32A
967	HACD1	2.52537	0.307398	0.15544	SSNA1	1.45267	0.318486	1	TMEM261	3.55784	0.306585	0.0053683	ATP5C1	2.34004	0.145046	0.268905	NECTIN1	1.04935	1.87348	1	AC002310.12	2.8958	1.19511	0.0394957	CTDNEP1	2.06322	0.604703	0.369122	MLXIP	0.742737	0.339193	1	PSMC2	2.61258	0.299798	0.151659	SMARCB1	1.81767	0.497345	0.660091	UBE2D2	1.02277	0.155758	1	ZDHHC12	1.50575	0.460378	1	ATIC
968	RARRES3	2.52332	0.383493	0.156247	TSN	1.45081	0.258777	1	APH1A	3.55205	0.498054	0.00548377	RGS1	2.33624	1.19618	0.271468	PLAGL2	1.04884	1.09772	1	TSPOAP1	2.89174	1.32528	0.0399443	LETMD1	2.06322	0.649832	0.369122	CCND2	0.742255	0.28569	1	EIF1AY	2.61095	0.287265	0.152252	SORL1	1.81122	0.361989	0.668282	SUDS3	1.0206	0.784765	1	FABP5	1.50245	0.27126	1	DGKZ
969	TXNDC12	2.52082	0.297285	0.157254	ZDHHC4	1.4491	0.360997	1	ADH5	3.5501	0.399108	0.00551268	PRMT1	2.33521	0.178577	0.272027	PRR34-AS1	1.04765	0.394923	1	SERINC3	2.88151	0.446723	0.0411394	HNRNPLL	2.05187	1.18548	0.378494	RALGDS	0.742094	0.615063	1	SNRPA1	2.61021	0.269525	0.152456	TIPRL	1.80648	0.522962	0.674994	SNHG10	1.01804	0.515042	1	RAB44	1.50133	0.912646	1	DERL1
970	WSB1	2.51116	0.218467	0.161409	PTP4A1	1.44703	0.364274	1	PSMD3	3.549	0.574702	0.00553194	NUDT3	2.33419	0.36015	0.272391	TMEM8A	1.04722	1.25698	1	ZNF467	2.87039	2.32975	0.0424372	AKAP1	2.05171	1.62437	0.378494	SDSL	0.741012	0.653631	1	FGFR1OP2	2.60189	0.358664	0.156073	RAB1B	1.80298	0.531905	0.678743	RRP1	1.01552	0.728872	1	LRP10	1.50067	0.861153	1	POU2F2
971	TOMM22	2.51057	0.238272	0.161567	GALC	1.44694	1.00814	1	PDE6D	3.5461	0.975481	0.00558519	CCT5	2.33175	0.193112	0.273977	SH3D21	1.047	0.872267	1	SCFD1	2.86743	0.795262	0.0427926	TXNL4A	2.04831	0.414014	0.381259	ZEB2	0.740826	0.251022	1	TPI1	2.58892	0.164212	0.161803	LYST	1.80285	0.480141	0.678743	SCGB3A1	1.01523	0.859573	1	SEMA4A	1.50033	1.20985	1	FAM21A
972	DUSP11	2.51016	0.731986	0.161649	RP11-33B1.1	1.44455	0.995123	1	PAFAH1B1	3.5387	0.541802	0.00574	EFTUD2	2.32675	0.505819	0.277274	RP11-65L3.2	1.04543	3.36516	1	RP11-245D16.4	2.86416	2.44824	0.0431467	AP3D1	2.04454	0.980423	0.384378	C1GALT1	0.739893	0.603303	1	RNASEH2A	2.58356	0.481466	0.164203	SF3B5	1.80265	0.14828	0.678743	PEF1	1.01436	0.409655	1	NCAPG2	1.50019	1.28927	1	SSR3
973	SRRM1	2.50587	0.329948	0.163514	TRIAP1	1.43879	0.329159	1	SNRNP70	3.5385	0.667616	0.00574009	CBFA2T3	2.3255	0.945299	0.278007	LRRC25	1.04272	1.32416	1	ZSCAN16-AS1	2.86206	0.583785	0.0433892	CRAMP1	2.03845	1.79601	0.389697	SAFB	0.73925	0.380574	1	ECHDC1	2.58078	0.452765	0.165388	ADGRG1	1.80245	1.77397	0.678743	RSF1	1.01193	0.508739	1	MYCBP2	1.49802	0.530519	1	INSR
974	TMA16	2.50217	0.343916	0.164901	MRPL23	1.43586	0.514003	1	GLRX3	3.52078	0.396883	0.00613092	MLLT11	2.3207	0.419194	0.281203	ATG16L2	1.04208	0.333571	1	C19orf53	2.85794	0.235909	0.043934	KDM1A	2.03802	1.21703	0.389733	TESMIN	0.738901	0.583996	1	NAPSB	2.56852	2.28459	0.171211	IGLC3	1.80031	0.445223	0.681611	FAM228B	1.00922	0.413794	1	ADI1	1.4974	0.22634	1	LSM1
975	TSG101	2.50013	0.317982	0.165744	UQCR11	1.43293	-0.0262353	1	PIGBOS1	3.5207	0.569334	0.00613092	ING4	2.32043	0.317861	0.281203	CPEB4	1.04152	1.55009	1	LIAS	2.85677	1.28118	0.0440513	BRD7	2.03204	0.784244	0.394826	TBC1D2B	0.73836	0.786311	1	DCK	2.56779	0.431702	0.17143	MRPS7	1.79279	0.360142	0.691322	DSG2	1.00915	2.24169	1	STAB1	1.49716	0.696142	1	CBX3
976	NDUFAF6	2.49899	0.492336	0.166168	TRAF3IP3	1.43257	0.215594	1	UBE2E1	3.5175	0.198884	0.00620089	RARRES3	2.31593	0.379769	0.283775	YPEL3	1.04073	0.376515	1	PHF11	2.85314	0.752166	0.0444881	PI15	2.03022	1.7398	0.39637	TMED7	0.737532	0.487395	1	EMC7	2.56702	0.369851	0.171667	SNRNP35	1.7917	0.61148	0.692647	PSIP1	1.00889	0.35669	1	NAA20	1.49675	0.245839	1	NUDT7
977	HCFC1R1	2.49843	0.448943	0.16632	CCDC174	1.43246	0.514285	1	KXD1	3.51342	0.476902	0.00629244	DSC2	2.31446	1.58571	0.284516	PRKCB	1.03982	0.255086	1	PIGBOS1	2.84899	0.62103	0.044981	RING1	2.02974	1.00719	0.396641	PGP	0.737491	0.589107	1	ISCU	2.56209	0.25053	0.173833	JKAMP	1.78512	0.449543	0.700027	SDCCAG8	1.00709	0.329202	1	STAC3	1.49646	0.615691	1	UBE2R2
978	ARRDC1	2.49262	0.471717	0.16863	SPAG16	1.43226	1.34321	1	NCBP2-AS2	3.50986	0.383799	0.00637281	CDV3	2.31251	0.543663	0.285794	ZNF217	1.03867	0.950012	1	AK5	2.84372	2.27788	0.045661	VPS26B	2.02938	0.982511	0.3968	IGHA2	0.737428	0.436422	1	ETHE1	2.56209	0.411689	0.173833	BAX	1.78435	0.220675	0.700884	IGSF10	1.00631	1.00502	1	MAP2K2	1.49181	0.8344	1	SRSF9
979	PA2G4	2.49259	0.153338	0.16863	MRPL46	1.43197	0.426593	1	BLOC1S2	3.50966	0.534525	0.00637304	SLC37A1	2.30605	1.16541	0.289926	CX3CR1	1.03842	0.987562	1	ISG20	2.84342	0.847626	0.0456808	CDK13	2.02908	1.3316	0.396857	ZFP91	0.734752	0.476608	1	GINS2	2.55925	0.529271	0.175112	LOXL4	1.78376	4.67275	0.701456	CNTN1	1.00554	3.01072	1	RAB5B	1.48918	0.700862	1	MMP7
980	CCT5	2.48854	0.172156	0.170446	PSMD1	1.43138	0.346769	1	CBX1	3.50857	1.29841	0.00639185	CTSW	2.29944	0.158946	0.294637	LINC00926	1.03659	0.504766	1	STK38L	2.82975	1.06073	0.0475091	ACLY	2.02862	0.829172	0.396962	AHCY	0.733748	0.29331	1	CYBB	2.55503	0.824004	0.176931	AUP1	1.77975	0.296468	0.706505	UBL7	1.00431	0.335213	1	TYK2	1.48811	0.807787	1	FAM65B
981	BUB3	2.48637	0.233697	0.171149	SNW1	1.4301	0.263975	1	MT1X	3.50209	0.992882	0.00654299	MCRIP1	2.29822	0.35291	0.295382	SULT1B1	1.03502	1.65727	1	TAF7	2.8259	0.323841	0.0479607	UGGT1	2.02479	1.20514	0.400251	DYM	0.733443	0.497565	1	XPNPEP1	2.55488	0.418807	0.176931	CLPTM1	1.77849	0.975867	0.707894	SCRN2	1.00391	0.574568	1	TIMM23	1.48753	0.32908	1	SEL1L3
982	RAB1B	2.4853	0.398856	0.171423	YTHDF2	1.42771	0.247859	1	CXCL2	3.49945	2.53657	0.00660328	DAP3	2.2977	0.41764	0.295583	EAF2	1.03383	0.142934	1	ORC3	2.82533	1.19529	0.0480218	CTBP2	2.02099	0.779605	0.403527	SPPL3	0.73314	0.712514	1	CTD-3035D6.1	2.55479	0.759538	0.176931	BACE1	1.77305	1.38201	0.71532	SERP1	1.00231	0.101187	1	COPS9	1.48726	0.131987	1	INTS8
983	RBM8A	2.48297	0.142631	0.172338	TM2D3	1.42549	0.412403	1	WAS	3.49749	0.442465	0.00664723	CASP2	2.29503	0.720542	0.297469	CLTCL1	1.0299	1.91191	1	PIP5K1B	2.82343	1.95936	0.0482589	PPP4R3A	2.02067	0.936044	0.40365	PATZ1	0.732635	0.584654	1	IL16	2.55389	0.672413	0.177239	EXOSC1	1.77231	0.443847	0.716127	CCDC86	1.00113	0.664427	1	ITGA5	1.48447	0.552714	1	LINC00116
984	CCDC28B	2.47031	0.709585	0.177852	NDUFV1	1.41758	0.29039	1	AC020571.3	3.49446	3.72024	0.00671385	ILKAP	2.29412	0.840306	0.297801	EP300	1.02934	0.827601	1	EPSTI1	2.82255	2.41161	0.0483663	DAZAP1	2.01686	0.523157	0.406773	TPGS2	0.732572	0.25827	1	FRG1CP	2.55028	1.05862	0.178791	CCDC115	1.76891	0.473157	0.720758	TMUB1	1.00068	0.723484	1	CYCS	1.48271	0.150858	1	HVCN1
985	TFPI	2.46155	0.749243	0.181943	HPS4	1.41485	0.510499	1	PWP1	3.49391	0.449803	0.00672208	FAM89B	2.29314	1.37714	0.298343	MICALL2	1.02732	1.29583	1	LTF	2.82064	0.338322	0.0486064	FAM13B	2.01395	1.25846	0.409415	NEMP1	0.730696	1.13234	1	RPF2	2.54958	0.365097	0.178954	URI1	1.7662	0.731197	0.72433	EIF3D	0.999832	0.157811	1	PSTPIP1	1.48219	1.11598	1	SRRM2
986	SNAPIN	2.46145	0.361137	0.181943	RP11-343H5.4	1.41253	0.727195	1	XIAP	3.49375	0.957613	0.00672208	NCOA1	2.28699	0.970738	0.303009	KCNK6	1.02695	1.55516	1	FAM24B	2.81903	2.75529	0.0488003	MSH6	2.01201	1.06646	0.410823	CMBL	0.729541	0.747654	1	MED7	2.54938	0.604932	0.178954	ERCC1	1.76498	0.459899	0.725902	NXT1	0.9955	0.373409	1	ARF1	1.47935	0.15202	1	PSMD1
[truncated: 9,013 more rows]
[truncated: 15 more columns]

## Sheet: Supplementary Table 8
Supplementary Table 8: Differentially expressed genes in RP gene high clusters
[truncated: 10,002 more rows]

## Sheet: Supplementary Table 10
Supplementary Table 10:The up- and down-regulated genes in P20-Post compared to the P20-Pre
[truncated: 533 more rows]

[truncated: 2 more sheets: Supplementary Table 11, Supplementary Table 14]
