# Supplementary material for: A single-cell survey of cellular hierarchy in acute myeloid leukemia
Source: J Hematol Oncol. 2020 Sep 25;13:128. doi: 10.1186/s13045-020-00941-y (PMC7517826; doi:10.1186/s13045-020-00941-y)
Supplement: Supplementary file 19 — Additional file 19: Table S12. GSEA of C5 in comparison to C13. [file 13045_2020_941_MOESM19_ESM.xlsx]

## Sheet: GO gene sets
Supplementary Table 12-1: GO gene sets of gene set enrichment analysis of C5 comparing to C13
NAME	GS<br> follow link to MSigDB	GS DETAILS	SIZE	ES	NES	NOM p-val	FDR q-val	FWER p-val	RANK AT MAX	LEADING EDGE
GO_MISFOLDED_OR_INCOMPLETELY_SYNTHESIZED_PROTEIN_CATABOLIC_PROCESS	GO_MISFOLDED_OR_INCOMPLETELY_SYNTHESIZED_PROTEIN_CATABOLIC_PROCESS	Details ...	16	0.525873	2.89631	0	0	0	1193	tags=25%	list=9%	signal=27%
GO_INTRAMOLECULAR_OXIDOREDUCTASE_ACTIVITY_TRANSPOSING_S_S_BONDS	GO_INTRAMOLECULAR_OXIDOREDUCTASE_ACTIVITY_TRANSPOSING_S_S_BONDS	Details ...	16	0.749566	2.83958	0	0	0	1187	tags=50%	list=9%	signal=55%
GO_PROTEIN_EXIT_FROM_ENDOPLASMIC_RETICULUM	GO_PROTEIN_EXIT_FROM_ENDOPLASMIC_RETICULUM	Details ...	19	0.683412	2.83892	0	0	0	1872	tags=53%	list=13%	signal=61%
GO_PHOSPHOLIPID_TRANSPORTER_ACTIVITY	GO_PHOSPHOLIPID_TRANSPORTER_ACTIVITY	Details ...	31	0.395669	2.77728	0	0	0	1728	tags=29%	list=12%	signal=33%
GO_REGULATION_OF_SYSTEMIC_ARTERIAL_BLOOD_PRESSURE_MEDIATED_BY_A_CHEMICAL_SIGNAL	GO_REGULATION_OF_SYSTEMIC_ARTERIAL_BLOOD_PRESSURE_MEDIATED_BY_A_CHEMICAL_SIGNAL	Details ...	17	0.758281	2.77276	0	0	0	127	tags=24%	list=1%	signal=24%
GO_NEUTROPHIL_MEDIATED_IMMUNITY	GO_NEUTROPHIL_MEDIATED_IMMUNITY	Details ...	17	0.684007	2.5393	0	0	0	1408	tags=35%	list=10%	signal=39%
GO_CARBOXYPEPTIDASE_ACTIVITY	GO_CARBOXYPEPTIDASE_ACTIVITY	Details ...	18	0.48931	2.47078	0	0	0	554	tags=33%	list=4%	signal=35%
GO_MITOCHONDRIAL_MEMBRANE_PART	GO_MITOCHONDRIAL_MEMBRANE_PART	Details ...	148	0.404657	2.45413	0	0	0	2198	tags=32%	list=16%	signal=38%
GO_NEGATIVE_REGULATION_OF_RESPONSE_TO_ENDOPLASMIC_RETICULUM_STRESS	GO_NEGATIVE_REGULATION_OF_RESPONSE_TO_ENDOPLASMIC_RETICULUM_STRESS	Details ...	31	0.639608	2.43692	0	0	0	1196	tags=42%	list=9%	signal=46%
GO_MITOCHONDRIAL_PROTEIN_COMPLEX	GO_MITOCHONDRIAL_PROTEIN_COMPLEX	Details ...	123	0.427056	2.42993	0	0	0	2297	tags=36%	list=17%	signal=42%
GO_ERAD_PATHWAY	GO_ERAD_PATHWAY	Details ...	67	0.501861	2.39939	0	0	0	1872	tags=30%	list=13%	signal=34%
GO_NEURON_APOPTOTIC_PROCESS	GO_NEURON_APOPTOTIC_PROCESS	Details ...	29	0.414868	2.39434	0	0	0	2092	tags=31%	list=15%	signal=36%
GO_NUCLEOSIDE_TRIPHOSPHATE_METABOLIC_PROCESS	GO_NUCLEOSIDE_TRIPHOSPHATE_METABOLIC_PROCESS	Details ...	185	0.374663	2.3845	0	0	0	2165	tags=32%	list=16%	signal=37%
GO_CELLULAR_RESPONSE_TO_TOPOLOGICALLY_INCORRECT_PROTEIN	GO_CELLULAR_RESPONSE_TO_TOPOLOGICALLY_INCORRECT_PROTEIN	Details ...	98	0.472145	2.31658	0	0	0	1358	tags=30%	list=10%	signal=33%
GO_TELOMERE_MAINTENANCE_VIA_TELOMERE_LENGTHENING	GO_TELOMERE_MAINTENANCE_VIA_TELOMERE_LENGTHENING	Details ...	23	0.371968	2.31394	0	0	0	1053	tags=17%	list=8%	signal=19%
GO_SPERM_EGG_RECOGNITION	GO_SPERM_EGG_RECOGNITION	Details ...	18	0.549019	2.31229	0	0	0	3261	tags=56%	list=23%	signal=72%
GO_GENERATION_OF_PRECURSOR_METABOLITES_AND_ENERGY	GO_GENERATION_OF_PRECURSOR_METABOLITES_AND_ENERGY	Details ...	218	0.431363	2.28069	0	0	0	1871	tags=30%	list=13%	signal=34%
GO_ENDOCRINE_PROCESS	GO_ENDOCRINE_PROCESS	Details ...	15	0.718557	2.26718	0	0	0	127	tags=27%	list=1%	signal=27%
GO_NUCLEOTIDE_PHOSPHORYLATION	GO_NUCLEOTIDE_PHOSPHORYLATION	Details ...	42	0.384468	2.24725	0	0	0	1211	tags=26%	list=9%	signal=29%
GO_PURINE_NUCLEOSIDE_BIOSYNTHETIC_PROCESS	GO_PURINE_NUCLEOSIDE_BIOSYNTHETIC_PROCESS	Details ...	72	0.429407	2.24496	0	0	0	2132	tags=36%	list=15%	signal=42%
GO_CYTOPLASMIC_SEQUESTERING_OF_PROTEIN	GO_CYTOPLASMIC_SEQUESTERING_OF_PROTEIN		34	0.539846	2.23331	0	0	0	1285	tags=35%	list=9%	signal=39%
GO_PROTEIN_HOMOTETRAMERIZATION	GO_PROTEIN_HOMOTETRAMERIZATION		44	0.551377	2.22275	0	0	0	1857	tags=32%	list=13%	signal=37%
GO_SUBSTANTIA_NIGRA_DEVELOPMENT	GO_SUBSTANTIA_NIGRA_DEVELOPMENT		34	0.578156	2.22024	0	0	0	2516	tags=38%	list=18%	signal=47%
GO_INTRINSIC_COMPONENT_OF_MITOCHONDRIAL_INNER_MEMBRANE	GO_INTRINSIC_COMPONENT_OF_MITOCHONDRIAL_INNER_MEMBRANE		16	0.554015	2.21937	0	0	0	4364	tags=63%	list=31%	signal=91%
GO_CELLULAR_RESPIRATION	GO_CELLULAR_RESPIRATION		127	0.448341	2.20891	0	0	0	2436	tags=36%	list=18%	signal=44%
GO_ENERGY_DERIVATION_BY_OXIDATION_OF_ORGANIC_COMPOUNDS	GO_ENERGY_DERIVATION_BY_OXIDATION_OF_ORGANIC_COMPOUNDS		171	0.433715	2.19622	0	0	0	1871	tags=30%	list=13%	signal=34%
GO_U12_TYPE_SPLICEOSOMAL_COMPLEX	GO_U12_TYPE_SPLICEOSOMAL_COMPLEX		25	0.553246	2.1874	0	0	0	5241	tags=76%	list=38%	signal=122%
GO_NUCLEOSIDE_MONOPHOSPHATE_METABOLIC_PROCESS	GO_NUCLEOSIDE_MONOPHOSPHATE_METABOLIC_PROCESS		193	0.393589	2.18647	0	0	0	1242	tags=26%	list=9%	signal=28%
GO_RESPONSE_TO_TOPOLOGICALLY_INCORRECT_PROTEIN	GO_RESPONSE_TO_TOPOLOGICALLY_INCORRECT_PROTEIN		129	0.445198	2.18364	0	0	0	1193	tags=27%	list=9%	signal=29%
GO_SPLICEOSOMAL_SNRNP_ASSEMBLY	GO_SPLICEOSOMAL_SNRNP_ASSEMBLY		36	0.499618	2.17855	0	0	0	4211	tags=56%	list=30%	signal=79%
GO_LEUKOCYTE_MEDIATED_CYTOTOXICITY	GO_LEUKOCYTE_MEDIATED_CYTOTOXICITY		28	0.546108	2.16995	0	0	0	1424	tags=32%	list=10%	signal=36%
GO_CELLULAR_MODIFIED_AMINO_ACID_BIOSYNTHETIC_PROCESS	GO_CELLULAR_MODIFIED_AMINO_ACID_BIOSYNTHETIC_PROCESS		37	0.503641	2.15409	0	0	0	1734	tags=38%	list=12%	signal=43%
GO_CELLULAR_AMINO_ACID_BIOSYNTHETIC_PROCESS	GO_CELLULAR_AMINO_ACID_BIOSYNTHETIC_PROCESS		60	0.487183	2.13755	0	0	0	2140	tags=45%	list=15%	signal=53%
GO_NUCLEOID	GO_NUCLEOID		38	0.565531	2.12351	0	0	0	2051	tags=45%	list=15%	signal=52%
GO_TRANSLATION_ELONGATION_FACTOR_ACTIVITY	GO_TRANSLATION_ELONGATION_FACTOR_ACTIVITY		17	0.589063	2.11318	0	0	0	2122	tags=35%	list=15%	signal=42%
GO_BRANCHED_CHAIN_AMINO_ACID_METABOLIC_PROCESS	GO_BRANCHED_CHAIN_AMINO_ACID_METABOLIC_PROCESS		21	0.402208	2.10651	0	0.00336831	0.1	4442	tags=52%	list=32%	signal=77%
GO_ORGANELLE_INNER_MEMBRANE	GO_ORGANELLE_INNER_MEMBRANE		425	0.347297	2.10511	0	0.00327728	0.1	2303	tags=28%	list=17%	signal=33%
GO_PRECATALYTIC_SPLICEOSOME	GO_PRECATALYTIC_SPLICEOSOME		21	0.400856	2.09889	0	0.00319103	0.1	5676	tags=71%	list=41%	signal=120%
GO_MITOCHONDRIAL_MATRIX	GO_MITOCHONDRIAL_MATRIX		348	0.379051	2.09641	0	0.00310921	0.1	2271	tags=31%	list=16%	signal=36%
GO_ELECTRON_CARRIER_ACTIVITY	GO_ELECTRON_CARRIER_ACTIVITY		82	0.436855	2.09568	0	0.00303148	0.1	1925	tags=29%	list=14%	signal=34%
GO_SINGLE_ORGANISM_MEMBRANE_BUDDING	GO_SINGLE_ORGANISM_MEMBRANE_BUDDING		65	0.403321	2.07768	0	0.00295754	0.1	2575	tags=37%	list=19%	signal=45%
GO_TRANSLATIONAL_ELONGATION	GO_TRANSLATIONAL_ELONGATION		104	0.404924	2.0763	0	0.00288713	0.1	2271	tags=29%	list=16%	signal=34%
GO_NEGATIVE_REGULATION_OF_CELLULAR_RESPONSE_TO_INSULIN_STIMULUS	GO_NEGATIVE_REGULATION_OF_CELLULAR_RESPONSE_TO_INSULIN_STIMULUS		23	0.548704	2.05211	0	0.00281998	0.1	938	tags=30%	list=7%	signal=33%
GO_ER_ASSOCIATED_UBIQUITIN_DEPENDENT_PROTEIN_CATABOLIC_PROCESS	GO_ER_ASSOCIATED_UBIQUITIN_DEPENDENT_PROTEIN_CATABOLIC_PROCESS		58	0.47908	2.04978	0	0.00275589	0.1	1872	tags=28%	list=13%	signal=32%
GO_REGULATION_OF_TELOMERASE_RNA_LOCALIZATION_TO_CAJAL_BODY	GO_REGULATION_OF_TELOMERASE_RNA_LOCALIZATION_TO_CAJAL_BODY		15	0.66658	2.04784	0	0.00269465	0.1	2106	tags=53%	list=15%	signal=63%
GO_RIBONUCLEOSIDE_TRIPHOSPHATE_BIOSYNTHETIC_PROCESS	GO_RIBONUCLEOSIDE_TRIPHOSPHATE_BIOSYNTHETIC_PROCESS		41	0.443526	2.04717	0	0.00263607	0.1	2132	tags=39%	list=15%	signal=46%
GO_ENDOPLASMIC_RETICULUM_LUMEN	GO_ENDOPLASMIC_RETICULUM_LUMEN		103	0.446259	2.04564	0	0.00257998	0.1	1344	tags=25%	list=10%	signal=28%
GO_INNER_MITOCHONDRIAL_MEMBRANE_PROTEIN_COMPLEX	GO_INNER_MITOCHONDRIAL_MEMBRANE_PROTEIN_COMPLEX		97	0.453607	2.0439	0	0.00252623	0.1	2297	tags=39%	list=17%	signal=47%
GO_PURINE_NUCLEOBASE_METABOLIC_PROCESS	GO_PURINE_NUCLEOBASE_METABOLIC_PROCESS		16	0.589384	2.04127	0	0.00247468	0.1	974	tags=31%	list=7%	signal=34%
GO_MITOCHONDRION_MORPHOGENESIS	GO_MITOCHONDRION_MORPHOGENESIS		17	0.522246	2.03585	0	0.00242519	0.1	4458	tags=53%	list=32%	signal=78%
GO_ELECTRON_TRANSPORT_CHAIN	GO_ELECTRON_TRANSPORT_CHAIN		87	0.441146	2.03526	0	0.00237763	0.1	2141	tags=34%	list=15%	signal=41%
GO_RESPONSE_TO_ENDOPLASMIC_RETICULUM_STRESS	GO_RESPONSE_TO_ENDOPLASMIC_RETICULUM_STRESS		194	0.38546	2.03095	0	0.00470245	0.2	2325	tags=30%	list=17%	signal=35%
GO_NUCLEOSIDE_TRIPHOSPHATE_BIOSYNTHETIC_PROCESS	GO_NUCLEOSIDE_TRIPHOSPHATE_BIOSYNTHETIC_PROCESS		51	0.389054	2.02666	0	0.00461372	0.2	2132	tags=33%	list=15%	signal=39%
GO_PROTEIN_FOLDING	GO_PROTEIN_FOLDING		168	0.359758	2.02407	0	0.00452828	0.2	2247	tags=31%	list=16%	signal=36%
GO_SPLICEOSOMAL_COMPLEX	GO_SPLICEOSOMAL_COMPLEX		159	0.32874	2.01713	0	0.00444595	0.2	2249	tags=27%	list=16%	signal=32%
GO_RESPIRATORY_CHAIN	GO_RESPIRATORY_CHAIN		72	0.447159	2.01227	0	0.00436656	0.2	2436	tags=39%	list=18%	signal=47%
GO_NUCLEOSIDE_MONOPHOSPHATE_BIOSYNTHETIC_PROCESS	GO_NUCLEOSIDE_MONOPHOSPHATE_BIOSYNTHETIC_PROCESS		70	0.441213	1.99805	0	0.00428995	0.2	1987	tags=34%	list=14%	signal=40%
GO_RELEASE_OF_CYTOCHROME_C_FROM_MITOCHONDRIA	GO_RELEASE_OF_CYTOCHROME_C_FROM_MITOCHONDRIA		20	0.523856	1.99327	0	0.00632384	0.3	3834	tags=50%	list=28%	signal=69%
GO_CELLULAR_AMINO_ACID_METABOLIC_PROCESS	GO_CELLULAR_AMINO_ACID_METABOLIC_PROCESS		227	0.32616	1.99262	0	0.00621666	0.3	2140	tags=28%	list=15%	signal=32%
GO_OXIDOREDUCTASE_COMPLEX	GO_OXIDOREDUCTASE_COMPLEX		83	0.429893	1.98468	0	0.00611305	0.3	2436	tags=35%	list=18%	signal=42%
GO_TRICARBOXYLIC_ACID_METABOLIC_PROCESS	GO_TRICARBOXYLIC_ACID_METABOLIC_PROCESS		31	0.448548	1.98317	0	0.00601283	0.3	1769	tags=32%	list=13%	signal=37%
GO_NADH_DEHYDROGENASE_COMPLEX	GO_NADH_DEHYDROGENASE_COMPLEX		42	0.521134	1.9819	0	0.00591585	0.3	2297	tags=43%	list=17%	signal=51%
GO_H4_HISTONE_ACETYLTRANSFERASE_COMPLEX	GO_H4_HISTONE_ACETYLTRANSFERASE_COMPLEX		18	0.562489	1.97758	0	0.00582195	0.3	979	tags=39%	list=7%	signal=42%
GO_MITOCHONDRIAL_MEMBRANE_ORGANIZATION	GO_MITOCHONDRIAL_MEMBRANE_ORGANIZATION		81	0.402828	1.97618	0	0.00573098	0.3	2198	tags=28%	list=16%	signal=34%
GO_INNER_MITOCHONDRIAL_MEMBRANE_ORGANIZATION	GO_INNER_MITOCHONDRIAL_MEMBRANE_ORGANIZATION		16	0.58961	1.97434	0	0.00564281	0.3	4876	tags=75%	list=35%	signal=115%
GO_ENDOPLASMIC_RETICULUM_GOLGI_INTERMEDIATE_COMPARTMENT	GO_ENDOPLASMIC_RETICULUM_GOLGI_INTERMEDIATE_COMPARTMENT		81	0.40705	1.97287	0	0.00555731	0.3	2170	tags=33%	list=16%	signal=39%
GO_PRE_MRNA_BINDING	GO_PRE_MRNA_BINDING		23	0.522608	1.9539	0	0.00547437	0.3	1996	tags=35%	list=14%	signal=41%
GO_REGULATION_OF_SULFUR_METABOLIC_PROCESS	GO_REGULATION_OF_SULFUR_METABOLIC_PROCESS		17	0.553731	1.94835	0	0.00539386	0.3	1769	tags=35%	list=13%	signal=40%
GO_REGULATION_OF_MEIOTIC_CELL_CYCLE	GO_REGULATION_OF_MEIOTIC_CELL_CYCLE		22	0.611677	1.94544	0	0.00531569	0.3	2612	tags=55%	list=19%	signal=67%
GO_GLYCOSYL_COMPOUND_METABOLIC_PROCESS	GO_GLYCOSYL_COMPOUND_METABOLIC_PROCESS		284	0.331562	1.9438	0	0.00523975	0.3	2165	tags=28%	list=16%	signal=32%
GO_REGULATION_OF_SYSTEMIC_ARTERIAL_BLOOD_PRESSURE	GO_REGULATION_OF_SYSTEMIC_ARTERIAL_BLOOD_PRESSURE		35	0.545317	1.94276	0	0.00516595	0.3	127	tags=11%	list=1%	signal=12%
GO_OXIDATIVE_PHOSPHORYLATION	GO_OXIDATIVE_PHOSPHORYLATION		78	0.489792	1.93226	0	0.00678211	0.4	1168	tags=31%	list=8%	signal=33%
GO_MYELIN_SHEATH	GO_MYELIN_SHEATH		127	0.337576	1.92685	0	0.00668921	0.4	2182	tags=32%	list=16%	signal=38%
GO_CELL_REDOX_HOMEOSTASIS	GO_CELL_REDOX_HOMEOSTASIS		52	0.466409	1.92358	0	0.00659881	0.4	1064	tags=27%	list=8%	signal=29%
GO_CELLULAR_RESPONSE_TO_GLUCOSE_STARVATION	GO_CELLULAR_RESPONSE_TO_GLUCOSE_STARVATION		28	0.495767	1.92332	0	0.00651083	0.4	2140	tags=32%	list=15%	signal=38%
GO_MULTICELLULAR_ORGANISM_METABOLIC_PROCESS	GO_MULTICELLULAR_ORGANISM_METABOLIC_PROCESS		33	0.41529	1.92051	0	0.00642516	0.4	731	tags=15%	list=5%	signal=16%
GO_NEGATIVE_REGULATION_OF_STEM_CELL_DIFFERENTIATION	GO_NEGATIVE_REGULATION_OF_STEM_CELL_DIFFERENTIATION		17	0.513977	1.91834	0	0.00634172	0.4	4375	tags=65%	list=31%	signal=94%
GO_CELLULAR_RESPONSE_TO_FLUID_SHEAR_STRESS	GO_CELLULAR_RESPONSE_TO_FLUID_SHEAR_STRESS		16	0.493019	1.91114	0	0.00626041	0.4	2033	tags=44%	list=15%	signal=51%
GO_U5_SNRNP	GO_U5_SNRNP		16	0.537542	1.90334	0	0.00774152	0.4	5355	tags=88%	list=39%	signal=142%
GO_SERINE_HYDROLASE_ACTIVITY	GO_SERINE_HYDROLASE_ACTIVITY		93	0.417454	1.89932	0	0.00764475	0.4	569	tags=15%	list=4%	signal=16%
GO_IMMUNOGLOBULIN_COMPLEX	GO_IMMUNOGLOBULIN_COMPLEX		17	0.556598	1.89672	0	0.00902018	0.5	1567	tags=35%	list=11%	signal=40%
GO_ATPASE_REGULATOR_ACTIVITY	GO_ATPASE_REGULATOR_ACTIVITY		25	0.471206	1.89258	0	0.00891018	0.5	866	tags=20%	list=6%	signal=21%
GO_CELL_KILLING	GO_CELL_KILLING		37	0.402903	1.89176	0	0.00880283	0.5	1106	tags=27%	list=8%	signal=29%
GO_ALPHA_AMINO_ACID_BIOSYNTHETIC_PROCESS	GO_ALPHA_AMINO_ACID_BIOSYNTHETIC_PROCESS		56	0.463019	1.8903	0	0.00869803	0.5	2140	tags=43%	list=15%	signal=50%
GO_PURINE_NUCLEOSIDE_MONOPHOSPHATE_BIOSYNTHETIC_PROCESS	GO_PURINE_NUCLEOSIDE_MONOPHOSPHATE_BIOSYNTHETIC_PROCESS		52	0.469868	1.88955	0	0.0085957	0.5	1174	tags=33%	list=8%	signal=36%
GO_MONOSACCHARIDE_BIOSYNTHETIC_PROCESS	GO_MONOSACCHARIDE_BIOSYNTHETIC_PROCESS		39	0.437749	1.88859	0	0.00849575	0.5	1926	tags=38%	list=14%	signal=45%
GO_POSITIVE_REGULATION_OF_ATPASE_ACTIVITY	GO_POSITIVE_REGULATION_OF_ATPASE_ACTIVITY		32	0.448287	1.87799	0	0.0083981	0.5	2331	tags=38%	list=17%	signal=45%
GO_NEGATIVE_REGULATION_OF_SEQUENCE_SPECIFIC_DNA_BINDING_TRANSCRIPTION_FACTOR_ACTIVITY	GO_NEGATIVE_REGULATION_OF_SEQUENCE_SPECIFIC_DNA_BINDING_TRANSCRIPTION_FACTOR_ACTIVITY		88	0.42598	1.87658	0	0.00970238	0.6	2413	tags=35%	list=17%	signal=42%
GO_POSITIVE_REGULATION_OF_LYMPHOCYTE_MEDIATED_IMMUNITY	GO_POSITIVE_REGULATION_OF_LYMPHOCYTE_MEDIATED_IMMUNITY		46	0.388907	1.8742	0	0.00959337	0.6	4173	tags=52%	list=30%	signal=74%
GO_REGULATION_OF_ENDOPLASMIC_RETICULUM_STRESS_INDUCED_INTRINSIC_APOPTOTIC_SIGNALING_PATHWAY	GO_REGULATION_OF_ENDOPLASMIC_RETICULUM_STRESS_INDUCED_INTRINSIC_APOPTOTIC_SIGNALING_PATHWAY		24	0.617299	1.87342	0	0.00948678	0.6	2127	tags=46%	list=15%	signal=54%
GO_REGULATION_OF_TYROSINE_PHOSPHORYLATION_OF_STAT3_PROTEIN	GO_REGULATION_OF_TYROSINE_PHOSPHORYLATION_OF_STAT3_PROTEIN		22	0.49354	1.87078	0	0.00938253	0.6	2950	tags=50%	list=21%	signal=63%
GO_DNA_STRAND_ELONGATION_INVOLVED_IN_DNA_REPLICATION	GO_DNA_STRAND_ELONGATION_INVOLVED_IN_DNA_REPLICATION		25	0.469912	1.86987	0	0.00928054	0.6	1916	tags=36%	list=14%	signal=42%
GO_NEGATIVE_REGULATION_OF_RESPONSE_TO_BIOTIC_STIMULUS	GO_NEGATIVE_REGULATION_OF_RESPONSE_TO_BIOTIC_STIMULUS		22	0.505026	1.86876	0	0.00918075	0.6	2136	tags=41%	list=15%	signal=48%
GO_CELLULAR_RESPONSE_TO_UV	GO_CELLULAR_RESPONSE_TO_UV		55	0.324688	1.86794	0	0.00908308	0.6	1325	tags=18%	list=10%	signal=20%
GO_TRANSLATIONAL_TERMINATION	GO_TRANSLATIONAL_TERMINATION		89	0.374057	1.8678	0	0.00898747	0.6	2271	tags=28%	list=16%	signal=33%
GO_HEME_METABOLIC_PROCESS	GO_HEME_METABOLIC_PROCESS		25	0.480022	1.86159	0	0.0101673	0.6	4534	tags=56%	list=33%	signal=83%
GO_SIN3_TYPE_COMPLEX	GO_SIN3_TYPE_COMPLEX		15	0.572238	1.85842	0	0.0112645	0.7	1911	tags=33%	list=14%	signal=39%
GO_REGULATION_OF_CELLULAR_AMINO_ACID_METABOLIC_PROCESS	GO_REGULATION_OF_CELLULAR_AMINO_ACID_METABOLIC_PROCESS		53	0.419806	1.85807	0	0.0111496	0.7	2151	tags=34%	list=15%	signal=40%
GO_PIGMENT_BIOSYNTHETIC_PROCESS	GO_PIGMENT_BIOSYNTHETIC_PROCESS		37	0.456419	1.85444	0	0.0122395	0.7	2090	tags=32%	list=15%	signal=38%
GO_REGULATION_OF_INTERLEUKIN_8_PRODUCTION	GO_REGULATION_OF_INTERLEUKIN_8_PRODUCTION		42	0.390212	1.85074	0	0.0121172	0.7	1968	tags=29%	list=14%	signal=33%
GO_CARBOHYDRATE_CATABOLIC_PROCESS	GO_CARBOHYDRATE_CATABOLIC_PROCESS		76	0.382409	1.84731	0	0.0119972	0.7	1894	tags=26%	list=14%	signal=30%
GO_TETRAHYDROFOLATE_METABOLIC_PROCESS	GO_TETRAHYDROFOLATE_METABOLIC_PROCESS		15	0.589804	1.84714	0	0.0118796	0.7	2093	tags=60%	list=15%	signal=71%
GO_REGULATION_OF_PROTEIN_SUMOYLATION	GO_REGULATION_OF_PROTEIN_SUMOYLATION		16	0.514255	1.84693	0	0.0117642	0.7	1188	tags=31%	list=9%	signal=34%
GO_MITOCHONDRIAL_TRANSPORT	GO_MITOCHONDRIAL_TRANSPORT		143	0.328039	1.84373	0	0.0116511	0.7	2092	tags=25%	list=15%	signal=29%
GO_REGULATION_OF_NUCLEAR_DIVISION	GO_REGULATION_OF_NUCLEAR_DIVISION		117	0.320458	1.84267	0	0.0115401	0.7	1995	tags=25%	list=14%	signal=29%
GO_ISOMERASE_ACTIVITY	GO_ISOMERASE_ACTIVITY		118	0.376026	1.83608	0	0.0114313	0.7	2222	tags=34%	list=16%	signal=40%
GO_MITOCHONDRIAL_RESPIRATORY_CHAIN_COMPLEX_ASSEMBLY	GO_MITOCHONDRIAL_RESPIRATORY_CHAIN_COMPLEX_ASSEMBLY		63	0.422913	1.83073	0	0.0113244	0.7	2297	tags=37%	list=17%	signal=44%
GO_NUCLEOBASE_CONTAINING_SMALL_MOLECULE_METABOLIC_PROCESS	GO_NUCLEOBASE_CONTAINING_SMALL_MOLECULE_METABOLIC_PROCESS		392	0.305756	1.82968	0	0.0112196	0.7	2180	tags=26%	list=16%	signal=29%
GO_ATP_BIOSYNTHETIC_PROCESS	GO_ATP_BIOSYNTHETIC_PROCESS		29	0.517579	1.82807	0	0.0111167	0.7	1174	tags=38%	list=8%	signal=41%
GO_ATP_GENERATION_FROM_ADP	GO_ATP_GENERATION_FROM_ADP		25	0.473447	1.82053	0	0.012127	0.8	996	tags=32%	list=7%	signal=34%
GO_NF_KAPPAB_BINDING	GO_NF_KAPPAB_BINDING		28	0.502919	1.82022	0	0.0120178	0.8	1911	tags=36%	list=14%	signal=41%
GO_MITOCHONDRIAL_ATP_SYNTHESIS_COUPLED_PROTON_TRANSPORT	GO_MITOCHONDRIAL_ATP_SYNTHESIS_COUPLED_PROTON_TRANSPORT		17	0.44948	1.81418	0	0.0119105	0.8	1845	tags=47%	list=13%	signal=54%
GO_REGULATION_OF_CELLULAR_RESPIRATION	GO_REGULATION_OF_CELLULAR_RESPIRATION		16	0.479841	1.81358	0	0.0118051	0.8	171	tags=19%	list=1%	signal=19%
GO_OXIDOREDUCTASE_ACTIVITY_ACTING_ON_NAD_P_H	GO_OXIDOREDUCTASE_ACTIVITY_ACTING_ON_NAD_P_H		76	0.402199	1.8125	0	0.0127652	0.8	2297	tags=32%	list=17%	signal=38%
GO_NEURAL_NUCLEUS_DEVELOPMENT	GO_NEURAL_NUCLEUS_DEVELOPMENT		41	0.449661	1.81127	0	0.0126542	0.8	2814	tags=39%	list=20%	signal=49%
GO_MUSCLE_ADAPTATION	GO_MUSCLE_ADAPTATION		15	0.551632	1.8083	0	0.0125451	0.8	43	tags=13%	list=0%	signal=13%
GO_INTRAMOLECULAR_OXIDOREDUCTASE_ACTIVITY	GO_INTRAMOLECULAR_OXIDOREDUCTASE_ACTIVITY		41	0.463118	1.80019	0	0.0134828	0.8	2055	tags=39%	list=15%	signal=46%
GO_PRERIBOSOME_LARGE_SUBUNIT_PRECURSOR	GO_PRERIBOSOME_LARGE_SUBUNIT_PRECURSOR		21	0.500935	1.80005	0	0.0143775	0.8	1986	tags=38%	list=14%	signal=44%
GO_NEGATIVE_REGULATION_OF_CYTOPLASMIC_TRANSPORT	GO_NEGATIVE_REGULATION_OF_CYTOPLASMIC_TRANSPORT		82	0.298923	1.79919	0	0.0152925	0.8	2324	tags=32%	list=17%	signal=38%
GO_REGULATION_OF_DNA_TEMPLATED_TRANSCRIPTION_IN_RESPONSE_TO_STRESS	GO_REGULATION_OF_DNA_TEMPLATED_TRANSCRIPTION_IN_RESPONSE_TO_STRESS		55	0.405621	1.79787	0	0.0161915	0.8	1163	tags=24%	list=8%	signal=26%
GO_ADP_METABOLIC_PROCESS	GO_ADP_METABOLIC_PROCESS		33	0.445541	1.79645	0	0.0160577	0.8	996	tags=30%	list=7%	signal=33%
GO_CATALYTIC_STEP_2_SPLICEOSOME	GO_CATALYTIC_STEP_2_SPLICEOSOME		84	0.398234	1.79577	0	0.0159261	0.8	2249	tags=33%	list=16%	signal=40%
GO_PROTEASOME_COMPLEX	GO_PROTEASOME_COMPLEX		72	0.379925	1.79572	0	0.0157966	0.8	2151	tags=35%	list=15%	signal=41%
GO_RNA_SPLICING	GO_RNA_SPLICING		323	0.295937	1.7892	0	0.0176434	0.8	2259	tags=25%	list=16%	signal=29%
GO_RNA_SPLICING_VIA_TRANSESTERIFICATION_REACTIONS	GO_RNA_SPLICING_VIA_TRANSESTERIFICATION_REACTIONS		245	0.323372	1.78901	0	0.0184745	0.8	2249	tags=26%	list=16%	signal=31%
GO_STEROL_BIOSYNTHETIC_PROCESS	GO_STEROL_BIOSYNTHETIC_PROCESS		33	0.511693	1.78879	0	0.0183279	0.8	2043	tags=39%	list=15%	signal=46%
GO_MITOCHONDRION_ORGANIZATION	GO_MITOCHONDRION_ORGANIZATION		475	0.317302	1.7848	0	0.0191405	0.8	2303	tags=27%	list=17%	signal=31%
GO_NADH_METABOLIC_PROCESS	GO_NADH_METABOLIC_PROCESS		26	0.496712	1.78387	0	0.0189909	0.8	985	tags=31%	list=7%	signal=33%
GO_CYTOPLASMIC_SEQUESTERING_OF_TRANSCRIPTION_FACTOR	GO_CYTOPLASMIC_SEQUESTERING_OF_TRANSCRIPTION_FACTOR		17	0.481392	1.78321	0	0.0197527	0.9	2324	tags=47%	list=17%	signal=56%
GO_NUCLEOLAR_PART	GO_NUCLEOLAR_PART		56	0.382219	1.78083	0	0.0196008	0.9	3914	tags=39%	list=28%	signal=54%
GO_SMN_SM_PROTEIN_COMPLEX	GO_SMN_SM_PROTEIN_COMPLEX		16	0.55634	1.78021	0	0.0194512	0.9	5241	tags=88%	list=38%	signal=140%
GO_POSITIVE_REGULATION_OF_NF_KAPPAB_IMPORT_INTO_NUCLEUS	GO_POSITIVE_REGULATION_OF_NF_KAPPAB_IMPORT_INTO_NUCLEUS		16	0.499538	1.77941	0	0.0193038	0.9	753	tags=31%	list=5%	signal=33%
GO_OXIDOREDUCTASE_ACTIVITY_ACTING_ON_A_SULFUR_GROUP_OF_DONORS	GO_OXIDOREDUCTASE_ACTIVITY_ACTING_ON_A_SULFUR_GROUP_OF_DONORS		38	0.424353	1.77863	0	0.0191587	0.9	1320	tags=26%	list=9%	signal=29%
GO_BLASTOCYST_DEVELOPMENT	GO_BLASTOCYST_DEVELOPMENT		42	0.441946	1.76591	0	0.0217597	0.9	2342	tags=33%	list=17%	signal=40%
GO_HISTONE_H2A_ACETYLATION	GO_HISTONE_H2A_ACETYLATION		15	0.612218	1.76449	0	0.0215986	0.9	979	tags=47%	list=7%	signal=50%
GO_POSITIVE_REGULATION_OF_MRNA_PROCESSING	GO_POSITIVE_REGULATION_OF_MRNA_PROCESSING		26	0.43298	1.76322	0	0.0214398	0.9	4308	tags=65%	list=31%	signal=95%
GO_METAL_CLUSTER_BINDING	GO_METAL_CLUSTER_BINDING		56	0.270157	1.76114	0	0.0212833	0.9	5133	tags=48%	list=37%	signal=76%
GO_REGULATION_OF_PROTEIN_UBIQUITINATION_INVOLVED_IN_UBIQUITIN_DEPENDENT_PROTEIN_CATABOLIC_PROCESS	GO_REGULATION_OF_PROTEIN_UBIQUITINATION_INVOLVED_IN_UBIQUITIN_DEPENDENT_PROTEIN_CATABOLIC_PROCESS		95	0.340212	1.74797	0	0.0220149	0.9	2213	tags=27%	list=16%	signal=32%
GO_POLYSACCHARIDE_METABOLIC_PROCESS	GO_POLYSACCHARIDE_METABOLIC_PROCESS		49	0.350105	1.74656	0	0.0218566	0.9	2255	tags=27%	list=16%	signal=32%
GO_MATURATION_OF_5_8S_RRNA_FROM_TRICISTRONIC_RRNA_TRANSCRIPT_SSU_RRNA_5_8S_RRNA_LSU_RRNA_	GO_MATURATION_OF_5_8S_RRNA_FROM_TRICISTRONIC_RRNA_TRANSCRIPT_SSU_RRNA_5_8S_RRNA_LSU_RRNA_		19	0.530895	1.74486	0	0.0217004	0.9	4249	tags=58%	list=31%	signal=83%
GO_CELLULAR_PROTEIN_COMPLEX_DISASSEMBLY	GO_CELLULAR_PROTEIN_COMPLEX_DISASSEMBLY		111	0.317362	1.74299	0	0.0215465	0.9	2271	tags=27%	list=16%	signal=32%
GO_MITOCHONDRIAL_TRANSLATION	GO_MITOCHONDRIAL_TRANSLATION		102	0.361918	1.74161	0	0.0213948	0.9	2271	tags=28%	list=16%	signal=34%
GO_GLYCOLIPID_BIOSYNTHETIC_PROCESS	GO_GLYCOLIPID_BIOSYNTHETIC_PROCESS		42	0.348281	1.74144	0	0.0212452	0.9	1677	tags=24%	list=12%	signal=27%
GO_NEGATIVE_REGULATION_OF_NF_KAPPAB_TRANSCRIPTION_FACTOR_ACTIVITY	GO_NEGATIVE_REGULATION_OF_NF_KAPPAB_TRANSCRIPTION_FACTOR_ACTIVITY		46	0.500035	1.74099	0	0.0210976	0.9	2413	tags=37%	list=17%	signal=45%
GO_PYRUVATE_METABOLIC_PROCESS	GO_PYRUVATE_METABOLIC_PROCESS		40	0.429193	1.74055	0	0.0209521	0.9	996	tags=30%	list=7%	signal=32%
GO_GLYCOPROTEIN_METABOLIC_PROCESS	GO_GLYCOPROTEIN_METABOLIC_PROCESS		212	0.261064	1.7401	0	0.0208086	0.9	1482	tags=18%	list=11%	signal=20%
GO_CHAPERONE_BINDING	GO_CHAPERONE_BINDING		66	0.381382	1.73757	0	0.0214648	0.9	2247	tags=30%	list=16%	signal=36%
GO_POSITIVE_REGULATION_OF_GLIOGENESIS	GO_POSITIVE_REGULATION_OF_GLIOGENESIS		24	0.454966	1.7346	0	0.0221391	0.9	2922	tags=50%	list=21%	signal=63%
GO_REGULATION_OF_HISTONE_METHYLATION	GO_REGULATION_OF_HISTONE_METHYLATION		43	0.401545	1.7325	0	0.022773	0.9	2049	tags=30%	list=15%	signal=35%
GO_MRNA_3_END_PROCESSING	GO_MRNA_3_END_PROCESSING		70	0.362992	1.7286	0	0.0242508	0.9	955	tags=17%	list=7%	signal=18%
GO_SMALL_NUCLEAR_RIBONUCLEOPROTEIN_COMPLEX	GO_SMALL_NUCLEAR_RIBONUCLEOPROTEIN_COMPLEX		58	0.448025	1.72728	0	0.0240902	0.9	5241	tags=62%	list=38%	signal=99%
GO_ORGANELLE_ENVELOPE_LUMEN	GO_ORGANELLE_ENVELOPE_LUMEN		66	0.403867	1.72728	0	0.0239317	0.9	2198	tags=35%	list=16%	signal=41%
GO_POSITIVE_REGULATION_OF_PROTEIN_COMPLEX_DISASSEMBLY	GO_POSITIVE_REGULATION_OF_PROTEIN_COMPLEX_DISASSEMBLY		15	0.436151	1.72518	0	0.0245373	0.9	2556	tags=27%	list=18%	signal=33%
GO_EXTRACELLULAR_MATRIX_DISASSEMBLY	GO_EXTRACELLULAR_MATRIX_DISASSEMBLY		36	0.41815	1.72093	0	0.024378	0.9	383	tags=14%	list=3%	signal=14%
GO_PIGMENT_GRANULE	GO_PIGMENT_GRANULE		87	0.364764	1.71755	0	0.0250154	0.9	945	tags=22%	list=7%	signal=23%
GO_PROTEIN_ADP_RIBOSYLATION	GO_PROTEIN_ADP_RIBOSYLATION		15	0.584633	1.71712	0.166667	0.024855	0.9	2256	tags=47%	list=16%	signal=56%
GO_ENDOPLASMIC_RETICULUM_GOLGI_INTERMEDIATE_COMPARTMENT_MEMBRANE	GO_ENDOPLASMIC_RETICULUM_GOLGI_INTERMEDIATE_COMPARTMENT_MEMBRANE		49	0.42064	1.71659	0	0.0254819	0.9	2170	tags=33%	list=16%	signal=39%
GO_ROUGH_ENDOPLASMIC_RETICULUM	GO_ROUGH_ENDOPLASMIC_RETICULUM		43	0.46886	1.71403	0	0.0253206	0.9	1067	tags=30%	list=8%	signal=33%
GO_PROTEIN_AUTOUBIQUITINATION	GO_PROTEIN_AUTOUBIQUITINATION		42	0.362246	1.71315	0	0.0259302	0.9	3891	tags=43%	list=28%	signal=59%
GO_HISTONE_ACETYLTRANSFERASE_BINDING	GO_HISTONE_ACETYLTRANSFERASE_BINDING		21	0.40801	1.71199	0	0.0265346	1	1112	tags=29%	list=8%	signal=31%
GO_OXIDOREDUCTASE_ACTIVITY_ACTING_ON_CH_OH_GROUP_OF_DONORS	GO_OXIDOREDUCTASE_ACTIVITY_ACTING_ON_CH_OH_GROUP_OF_DONORS		81	0.333202	1.71161	0	0.0263698	1	2128	tags=30%	list=15%	signal=35%
GO_MAINTENANCE_OF_PROTEIN_LOCALIZATION_IN_ORGANELLE	GO_MAINTENANCE_OF_PROTEIN_LOCALIZATION_IN_ORGANELLE		26	0.563064	1.71104	0	0.026207	1	1309	tags=35%	list=9%	signal=38%
GO_PYRIMIDINE_NUCLEOTIDE_BIOSYNTHETIC_PROCESS	GO_PYRIMIDINE_NUCLEOTIDE_BIOSYNTHETIC_PROCESS		26	0.405351	1.71025	0	0.0260462	1	2132	tags=35%	list=15%	signal=41%
GO_PIGMENT_METABOLIC_PROCESS	GO_PIGMENT_METABOLIC_PROCESS		43	0.452625	1.70804	0	0.0266268	1	2356	tags=37%	list=17%	signal=45%
GO_POLYSACCHARIDE_CATABOLIC_PROCESS	GO_POLYSACCHARIDE_CATABOLIC_PROCESS		15	0.68299	1.70687	0	0.0272125	1	1591	tags=40%	list=11%	signal=45%
GO_POSITIVE_REGULATION_OF_HISTONE_METHYLATION	GO_POSITIVE_REGULATION_OF_HISTONE_METHYLATION		24	0.436186	1.70673	0	0.0270485	1	1832	tags=33%	list=13%	signal=38%
GO_SMALL_MOLECULE_BIOSYNTHETIC_PROCESS	GO_SMALL_MOLECULE_BIOSYNTHETIC_PROCESS		290	0.307814	1.69956	0	0.0268866	1	2093	tags=29%	list=15%	signal=33%
GO_HYDRO_LYASE_ACTIVITY	GO_HYDRO_LYASE_ACTIVITY		32	0.440686	1.69646	0	0.0289059	1	1958	tags=31%	list=14%	signal=36%
GO_CIS_TRANS_ISOMERASE_ACTIVITY	GO_CIS_TRANS_ISOMERASE_ACTIVITY		31	0.338233	1.69608	0	0.0294287	1	2222	tags=29%	list=16%	signal=34%
GO_DISULFIDE_OXIDOREDUCTASE_ACTIVITY	GO_DISULFIDE_OXIDOREDUCTASE_ACTIVITY		24	0.499402	1.69581	0	0.0292556	1	4169	tags=58%	list=30%	signal=83%
GO_MITOCHONDRIAL_FUSION	GO_MITOCHONDRIAL_FUSION		15	0.416992	1.69563	0	0.0290845	1	3834	tags=47%	list=28%	signal=64%
GO_POSITIVE_REGULATION_OF_IMMUNOGLOBULIN_PRODUCTION	GO_POSITIVE_REGULATION_OF_IMMUNOGLOBULIN_PRODUCTION		19	0.515698	1.69562	0	0.0289154	1	42	tags=16%	list=0%	signal=16%
GO_NEGATIVE_REGULATION_OF_MITOCHONDRION_ORGANIZATION	GO_NEGATIVE_REGULATION_OF_MITOCHONDRION_ORGANIZATION		28	0.375395	1.69443	0	0.0287483	1	1197	tags=18%	list=9%	signal=19%
GO_MITOCHONDRIAL_RESPIRATORY_CHAIN_COMPLEX_I_BIOGENESIS	GO_MITOCHONDRIAL_RESPIRATORY_CHAIN_COMPLEX_I_BIOGENESIS		51	0.441111	1.69177	0	0.0292857	1	2297	tags=35%	list=17%	signal=42%
GO_ESC_E_Z_COMPLEX	GO_ESC_E_Z_COMPLEX		16	0.46076	1.68459	0	0.031888	1	2060	tags=44%	list=15%	signal=51%
GO_REGULATION_OF_MEIOTIC_NUCLEAR_DIVISION	GO_REGULATION_OF_MEIOTIC_NUCLEAR_DIVISION		15	0.588939	1.68428	0	0.0330639	1	1713	tags=47%	list=12%	signal=53%
GO_POSITIVE_REGULATION_OF_MONOOXYGENASE_ACTIVITY	GO_POSITIVE_REGULATION_OF_MONOOXYGENASE_ACTIVITY		16	0.510846	1.68321	0	0.0335497	1	1127	tags=38%	list=8%	signal=41%
GO_DNA_STRAND_ELONGATION	GO_DNA_STRAND_ELONGATION		29	0.440125	1.67854	0	0.0360745	1	2135	tags=34%	list=15%	signal=41%
GO_REGULATION_OF_NF_KAPPAB_IMPORT_INTO_NUCLEUS	GO_REGULATION_OF_NF_KAPPAB_IMPORT_INTO_NUCLEUS		31	0.422473	1.67767	0	0.035873	1	907	tags=26%	list=7%	signal=28%
GO_DICARBOXYLIC_ACID_METABOLIC_PROCESS	GO_DICARBOXYLIC_ACID_METABOLIC_PROCESS		71	0.357742	1.67734	0	0.0363488	1	1629	tags=25%	list=12%	signal=29%
GO_OXIDOREDUCTASE_ACTIVITY_ACTING_ON_THE_ALDEHYDE_OR_OXO_GROUP_OF_DONORS_NAD_OR_NADP_AS_ACCEPTOR	GO_OXIDOREDUCTASE_ACTIVITY_ACTING_ON_THE_ALDEHYDE_OR_OXO_GROUP_OF_DONORS_NAD_OR_NADP_AS_ACCEPTOR		23	0.509722	1.67733	0	0.036148	1	1769	tags=35%	list=13%	signal=40%
GO_ALPHA_AMINO_ACID_METABOLIC_PROCESS	GO_ALPHA_AMINO_ACID_METABOLIC_PROCESS		145	0.324674	1.67381	0	0.0359494	1	2140	tags=28%	list=15%	signal=32%
GO_POSITIVE_REGULATION_OF_RECEPTOR_ACTIVITY	GO_POSITIVE_REGULATION_OF_RECEPTOR_ACTIVITY		25	0.445786	1.66658	0	0.0377357	1	1842	tags=28%	list=13%	signal=32%
GO_GLYCOSYL_COMPOUND_BIOSYNTHETIC_PROCESS	GO_GLYCOSYL_COMPOUND_BIOSYNTHETIC_PROCESS		96	0.423493	1.66387	0	0.0375306	1	2132	tags=33%	list=15%	signal=39%
GO_CYSTEINE_TYPE_ENDOPEPTIDASE_INHIBITOR_ACTIVITY	GO_CYSTEINE_TYPE_ENDOPEPTIDASE_INHIBITOR_ACTIVITY		28	0.357816	1.66235	0	0.0373277	1	636	tags=18%	list=5%	signal=19%
GO_CARBOHYDRATE_BIOSYNTHETIC_PROCESS	GO_CARBOHYDRATE_BIOSYNTHETIC_PROCESS		82	0.329213	1.66187	0	0.037127	1	1926	tags=30%	list=14%	signal=35%
GO_POSITIVE_REGULATION_OF_MRNA_3_END_PROCESSING	GO_POSITIVE_REGULATION_OF_MRNA_3_END_PROCESSING		16	0.526564	1.66128	0	0.0375877	1	4308	tags=63%	list=31%	signal=90%
GO_NUCLEAR_ENVELOPE_REASSEMBLY	GO_NUCLEAR_ENVELOPE_REASSEMBLY		17	0.452854	1.66061	0	0.0373877	1	2243	tags=35%	list=16%	signal=42%
GO_REGULATION_OF_ATPASE_ACTIVITY	GO_REGULATION_OF_ATPASE_ACTIVITY		44	0.377129	1.66038	0	0.0371899	1	2331	tags=32%	list=17%	signal=38%
GO_REGULATION_OF_CELL_DIVISION	GO_REGULATION_OF_CELL_DIVISION		175	0.311413	1.65961	0	0.0376078	1	2148	tags=24%	list=15%	signal=28%
GO_NEGATIVE_REGULATION_OF_FIBROBLAST_PROLIFERATION	GO_NEGATIVE_REGULATION_OF_FIBROBLAST_PROLIFERATION		20	0.511896	1.65789	0.2	0.0380343	1	2344	tags=45%	list=17%	signal=54%
GO_POSITIVE_REGULATION_OF_MITOCHONDRIAL_MEMBRANE_PERMEABILITY	GO_POSITIVE_REGULATION_OF_MITOCHONDRIAL_MEMBRANE_PERMEABILITY		17	0.574576	1.65775	0	0.0378362	1	1930	tags=41%	list=14%	signal=48%
GO_GAMMA_TUBULIN_COMPLEX	GO_GAMMA_TUBULIN_COMPLEX		17	0.46639	1.65755	0	0.0376401	1	4273	tags=53%	list=31%	signal=76%
GO_RRNA_MODIFICATION	GO_RRNA_MODIFICATION		23	0.393351	1.65483	0	0.0386855	1	5197	tags=57%	list=37%	signal=90%
GO_REGULATION_OF_NUCLEOSIDE_METABOLIC_PROCESS	GO_REGULATION_OF_NUCLEOSIDE_METABOLIC_PROCESS		32	0.438179	1.65473	0	0.0384871	1	1222	tags=28%	list=9%	signal=31%
GO_APPENDAGE_DEVELOPMENT	GO_APPENDAGE_DEVELOPMENT		78	0.312386	1.65266	0	0.0382907	1	2593	tags=35%	list=19%	signal=42%
GO_MAINTENANCE_OF_CELL_NUMBER	GO_MAINTENANCE_OF_CELL_NUMBER		80	0.363436	1.65191	0	0.0380964	1	2201	tags=30%	list=16%	signal=35%
GO_NEGATIVE_REGULATION_OF_MRNA_SPLICING_VIA_SPLICEOSOME	GO_NEGATIVE_REGULATION_OF_MRNA_SPLICING_VIA_SPLICEOSOME		18	0.409155	1.65135	0	0.0384928	1	2101	tags=28%	list=15%	signal=33%
GO_TRANSFERASE_ACTIVITY_TRANSFERRING_PENTOSYL_GROUPS	GO_TRANSFERASE_ACTIVITY_TRANSFERRING_PENTOSYL_GROUPS		41	0.400486	1.64897	0	0.039507	1	2256	tags=32%	list=16%	signal=38%
GO_GAMMA_TUBULIN_BINDING	GO_GAMMA_TUBULIN_BINDING		20	0.449211	1.6481	0	0.0393095	1	4533	tags=60%	list=33%	signal=89%
GO_CARBON_OXYGEN_LYASE_ACTIVITY	GO_CARBON_OXYGEN_LYASE_ACTIVITY		49	0.379456	1.64783	0	0.0391139	1	1958	tags=27%	list=14%	signal=31%
GO_REGULATION_OF_LIGASE_ACTIVITY	GO_REGULATION_OF_LIGASE_ACTIVITY		117	0.353504	1.64424	0	0.040746	1	2213	tags=27%	list=16%	signal=32%
GO_PROTEIN_N_TERMINUS_BINDING	GO_PROTEIN_N_TERMINUS_BINDING		90	0.339034	1.64147	0	0.0423425	1	1717	tags=22%	list=12%	signal=25%
GO_RESPONSE_TO_X_RAY	GO_RESPONSE_TO_X_RAY		24	0.410324	1.63649	0	0.0457259	1	4540	tags=63%	list=33%	signal=93%
GO_ENDOPLASMIC_RETICULUM_TO_CYTOSOL_TRANSPORT	GO_ENDOPLASMIC_RETICULUM_TO_CYTOSOL_TRANSPORT		18	0.5964	1.63589	0	0.0455028	1	2935	tags=56%	list=21%	signal=70%
GO_POSITIVE_REGULATION_OF_VIRAL_PROCESS	GO_POSITIVE_REGULATION_OF_VIRAL_PROCESS		78	0.320672	1.63495	0	0.0458479	1	2138	tags=24%	list=15%	signal=29%
GO_METALLO_SULFUR_CLUSTER_ASSEMBLY	GO_METALLO_SULFUR_CLUSTER_ASSEMBLY		18	0.439158	1.62422	0	0.0491412	1	1944	tags=28%	list=14%	signal=32%
GO_OXIDOREDUCTASE_ACTIVITY_ACTING_ON_THE_CH_OH_GROUP_OF_DONORS_NAD_OR_NADP_AS_ACCEPTOR	GO_OXIDOREDUCTASE_ACTIVITY_ACTING_ON_THE_CH_OH_GROUP_OF_DONORS_NAD_OR_NADP_AS_ACCEPTOR		71	0.371914	1.61951	0	0.0518097	1	1958	tags=31%	list=14%	signal=36%
GO_INTRINSIC_COMPONENT_OF_MITOCHONDRIAL_MEMBRANE	GO_INTRINSIC_COMPONENT_OF_MITOCHONDRIAL_MEMBRANE		41	0.388687	1.61886	0	0.0515618	1	2053	tags=27%	list=15%	signal=31%
GO_SKELETAL_MUSCLE_ORGAN_DEVELOPMENT	GO_SKELETAL_MUSCLE_ORGAN_DEVELOPMENT		59	0.330477	1.61876	0	0.0513163	1	1176	tags=20%	list=8%	signal=22%
GO_THYROID_HORMONE_RECEPTOR_BINDING	GO_THYROID_HORMONE_RECEPTOR_BINDING		28	0.384695	1.61813	0	0.0510731	1	2192	tags=29%	list=16%	signal=34%
GO_PROTEIN_MATURATION	GO_PROTEIN_MATURATION		175	0.314372	1.61806	0	0.0508322	1	1844	tags=25%	list=13%	signal=28%
GO_PROTEASOME_ACCESSORY_COMPLEX	GO_PROTEASOME_ACCESSORY_COMPLEX		24	0.529929	1.61771	0	0.0505935	1	2151	tags=38%	list=15%	signal=44%
GO_MAINTENANCE_OF_LOCATION_IN_CELL	GO_MAINTENANCE_OF_LOCATION_IN_CELL		75	0.386888	1.6173	0	0.0503571	1	2324	tags=33%	list=17%	signal=40%
GO_POSITIVE_REGULATION_OF_TRANSCRIPTION_FROM_RNA_POLYMERASE_II_PROMOTER_IN_RESPONSE_TO_STRESS	GO_POSITIVE_REGULATION_OF_TRANSCRIPTION_FROM_RNA_POLYMERASE_II_PROMOTER_IN_RESPONSE_TO_STRESS		19	0.476811	1.61517	0	0.0501229	1	705	tags=21%	list=5%	signal=22%
GO_POSITIVE_REGULATION_OF_DNA_BINDING	GO_POSITIVE_REGULATION_OF_DNA_BINDING		26	0.391026	1.61338	0	0.0498908	1	1127	tags=27%	list=8%	signal=29%
GO_MITOGEN_ACTIVATED_PROTEIN_KINASE_BINDING	GO_MITOGEN_ACTIVATED_PROTEIN_KINASE_BINDING		19	0.376059	1.61217	0	0.050226	1	1342	tags=26%	list=10%	signal=29%
GO_POSITIVE_REGULATION_OF_OXIDOREDUCTASE_ACTIVITY	GO_POSITIVE_REGULATION_OF_OXIDOREDUCTASE_ACTIVITY		25	0.474801	1.6104	0	0.0510714	1	1127	tags=32%	list=8%	signal=35%
GO_FLAVIN_ADENINE_DINUCLEOTIDE_BINDING	GO_FLAVIN_ADENINE_DINUCLEOTIDE_BINDING		52	0.426932	1.60938	0	0.0508382	1	2128	tags=31%	list=15%	signal=36%
GO_IRE1_MEDIATED_UNFOLDED_PROTEIN_RESPONSE	GO_IRE1_MEDIATED_UNFOLDED_PROTEIN_RESPONSE		49	0.460798	1.60832	0	0.0506071	1	1358	tags=33%	list=10%	signal=36%
GO_RETROGRADE_PROTEIN_TRANSPORT_ER_TO_CYTOSOL	GO_RETROGRADE_PROTEIN_TRANSPORT_ER_TO_CYTOSOL		15	0.679312	1.60572	0	0.0509087	1	1872	tags=53%	list=13%	signal=62%
GO_REGULATION_OF_CELLULAR_AMINE_METABOLIC_PROCESS	GO_REGULATION_OF_CELLULAR_AMINE_METABOLIC_PROCESS		66	0.384004	1.60429	0	0.0512046	1	2151	tags=33%	list=15%	signal=39%
GO_RESPONSE_TO_OXIDATIVE_STRESS	GO_RESPONSE_TO_OXIDATIVE_STRESS		257	0.277179	1.6038	0	0.050975	1	1236	tags=18%	list=9%	signal=19%
GO_RIBOSOME_BINDING	GO_RIBOSOME_BINDING		40	0.413706	1.59966	0	0.05129	1	2652	tags=28%	list=19%	signal=34%
GO_POSITIVE_REGULATION_OF_T_CELL_MEDIATED_IMMUNITY	GO_POSITIVE_REGULATION_OF_T_CELL_MEDIATED_IMMUNITY		24	0.47495	1.59934	0	0.051062	1	4946	tags=63%	list=36%	signal=97%
GO_HORMONE_METABOLIC_PROCESS	GO_HORMONE_METABOLIC_PROCESS		63	0.407652	1.59905	0	0.0513815	1	1696	tags=24%	list=12%	signal=27%
GO_HEPARIN_BINDING	GO_HEPARIN_BINDING		47	0.31701	1.5967	0	0.0527251	1	718	tags=13%	list=5%	signal=13%
GO_ORGANIC_HYDROXY_COMPOUND_CATABOLIC_PROCESS	GO_ORGANIC_HYDROXY_COMPOUND_CATABOLIC_PROCESS		38	0.321393	1.59579	0	0.0524938	1	2279	tags=29%	list=16%	signal=35%
GO_MANNOSYLTRANSFERASE_ACTIVITY	GO_MANNOSYLTRANSFERASE_ACTIVITY		23	0.380524	1.59074	0	0.05384	1	3965	tags=39%	list=29%	signal=55%
GO_NUCLEOSIDE_PHOSPHATE_BIOSYNTHETIC_PROCESS	GO_NUCLEOSIDE_PHOSPHATE_BIOSYNTHETIC_PROCESS		133	0.313651	1.59061	0	0.0536059	1	2180	tags=27%	list=16%	signal=32%
GO_ORGANIC_ACID_CATABOLIC_PROCESS	GO_ORGANIC_ACID_CATABOLIC_PROCESS		133	0.300137	1.58864	0	0.0539047	1	1929	tags=25%	list=14%	signal=29%
GO_U2_SNRNP	GO_U2_SNRNP		18	0.532507	1.58839	0	0.0536724	1	4598	tags=67%	list=33%	signal=99%
GO_UBIQUITIN_LIKE_PROTEIN_LIGASE_BINDING	GO_UBIQUITIN_LIKE_PROTEIN_LIGASE_BINDING		222	0.252645	1.58722	0	0.0539683	1	2228	tags=22%	list=16%	signal=26%
GO_HEME_BIOSYNTHETIC_PROCESS	GO_HEME_BIOSYNTHETIC_PROCESS		20	0.52868	1.58718	0.25	0.0537377	1	5105	tags=65%	list=37%	signal=103%
GO_DNA_DAMAGE_RESPONSE_DETECTION_OF_DNA_DAMAGE	GO_DNA_DAMAGE_RESPONSE_DETECTION_OF_DNA_DAMAGE		34	0.34257	1.58005	0	0.0560737	1	2195	tags=29%	list=16%	signal=35%
GO_SINGLE_STRANDED_DNA_BINDING	GO_SINGLE_STRANDED_DNA_BINDING		79	0.343968	1.579	0	0.0563541	1	2087	tags=28%	list=15%	signal=33%
GO_NEGATIVE_REGULATION_OF_INTRACELLULAR_PROTEIN_TRANSPORT	GO_NEGATIVE_REGULATION_OF_INTRACELLULAR_PROTEIN_TRANSPORT		67	0.323846	1.57718	0	0.0566365	1	2332	tags=36%	list=17%	signal=43%
GO_OVARIAN_FOLLICLE_DEVELOPMENT	GO_OVARIAN_FOLLICLE_DEVELOPMENT		32	0.408638	1.57713	0	0.0563985	1	2868	tags=41%	list=21%	signal=51%
GO_NAD_METABOLIC_PROCESS	GO_NAD_METABOLIC_PROCESS		39	0.399697	1.57537	0	0.0571647	1	985	tags=26%	list=7%	signal=28%
GO_SMALL_MOLECULE_CATABOLIC_PROCESS	GO_SMALL_MOLECULE_CATABOLIC_PROCESS		215	0.309625	1.57348	0	0.0579423	1	1929	tags=25%	list=14%	signal=29%
GO_RESPONSE_TO_DRUG	GO_RESPONSE_TO_DRUG		259	0.26935	1.57272	0	0.0582129	1	2354	tags=24%	list=17%	signal=28%
GO_MATURATION_OF_5_8S_RRNA	GO_MATURATION_OF_5_8S_RRNA		28	0.454079	1.57249	0	0.0579724	1	4772	tags=54%	list=34%	signal=81%
GO_POSITIVE_REGULATION_OF_SMOOTH_MUSCLE_CELL_PROLIFERATION	GO_POSITIVE_REGULATION_OF_SMOOTH_MUSCLE_CELL_PROLIFERATION		39	0.373495	1.57093	0	0.0592127	1	1648	tags=23%	list=12%	signal=26%
GO_AEROBIC_RESPIRATION	GO_AEROBIC_RESPIRATION		47	0.405363	1.56789	0	0.0614742	1	2436	tags=34%	list=18%	signal=41%
GO_POSITIVE_REGULATION_OF_CHROMATIN_MODIFICATION	GO_POSITIVE_REGULATION_OF_CHROMATIN_MODIFICATION		66	0.303116	1.56685	0	0.0612233	1	2056	tags=26%	list=15%	signal=30%
GO_INTERACTION_WITH_SYMBIONT	GO_INTERACTION_WITH_SYMBIONT		45	0.507623	1.56444	0	0.0619569	1	1163	tags=22%	list=8%	signal=24%
GO_CELLULAR_CARBOHYDRATE_CATABOLIC_PROCESS	GO_CELLULAR_CARBOHYDRATE_CATABOLIC_PROCESS		22	0.57256	1.5607	0	0.0626628	1	1748	tags=36%	list=13%	signal=42%
GO_MACROMOLECULAR_COMPLEX_DISASSEMBLY	GO_MACROMOLECULAR_COMPLEX_DISASSEMBLY		160	0.267205	1.56041	0	0.0624101	1	2271	tags=26%	list=16%	signal=30%
GO_COENZYME_BINDING	GO_COENZYME_BINDING		135	0.331791	1.56003	0	0.0631466	1	2128	tags=25%	list=15%	signal=29%
GO_NUCLEOBASE_METABOLIC_PROCESS	GO_NUCLEOBASE_METABOLIC_PROCESS		32	0.417213	1.55676	0	0.0643462	1	2180	tags=28%	list=16%	signal=33%
GO_PROTEIN_LOCALIZATION_TO_MITOCHONDRION	GO_PROTEIN_LOCALIZATION_TO_MITOCHONDRION		59	0.344367	1.55577	0	0.0645642	1	3982	tags=47%	list=29%	signal=66%
GO_NUCLEOSIDE_DIPHOSPHATE_METABOLIC_PROCESS	GO_NUCLEOSIDE_DIPHOSPHATE_METABOLIC_PROCESS		56	0.339189	1.553	0.142857	0.0657417	1	1242	tags=23%	list=9%	signal=25%
GO_SKELETAL_MUSCLE_CONTRACTION	GO_SKELETAL_MUSCLE_CONTRACTION		20	0.488285	1.55207	0	0.0654819	1	3593	tags=55%	list=26%	signal=74%
GO_POSITIVE_REGULATION_OF_BLOOD_PRESSURE	GO_POSITIVE_REGULATION_OF_BLOOD_PRESSURE		16	0.426344	1.55159	0	0.0657015	1	2808	tags=38%	list=20%	signal=47%
GO_REGULATION_OF_TRANSLATIONAL_ELONGATION	GO_REGULATION_OF_TRANSLATIONAL_ELONGATION		22	0.532301	1.55086	0	0.0664066	1	2407	tags=45%	list=17%	signal=55%
GO_MACROMOLECULE_DEACYLATION	GO_MACROMOLECULE_DEACYLATION		61	0.342592	1.55033	0	0.0670803	1	1911	tags=25%	list=14%	signal=28%
GO_MIDBRAIN_DEVELOPMENT	GO_MIDBRAIN_DEVELOPMENT		49	0.387706	1.54892	0	0.0672911	1	1127	tags=22%	list=8%	signal=24%
GO_RESPONSE_TO_FATTY_ACID	GO_RESPONSE_TO_FATTY_ACID		45	0.332208	1.54726	0	0.0679741	1	3061	tags=33%	list=22%	signal=43%
GO_MONOSACCHARIDE_CATABOLIC_PROCESS	GO_MONOSACCHARIDE_CATABOLIC_PROCESS		42	0.371786	1.54713	0	0.0677117	1	1390	tags=24%	list=10%	signal=26%
GO_SEX_CHROMOSOME	GO_SEX_CHROMOSOME		24	0.355412	1.54359	0	0.067925	1	1707	tags=29%	list=12%	signal=33%
GO_PEPTIDYL_ASPARAGINE_MODIFICATION	GO_PEPTIDYL_ASPARAGINE_MODIFICATION		32	0.465573	1.54301	0	0.0676647	1	2104	tags=38%	list=15%	signal=44%
GO_REGULATION_OF_TRANSCRIPTION_INVOLVED_IN_G1_S_TRANSITION_OF_MITOTIC_CELL_CYCLE	GO_REGULATION_OF_TRANSCRIPTION_INVOLVED_IN_G1_S_TRANSITION_OF_MITOTIC_CELL_CYCLE		24	0.330197	1.54047	0	0.0678731	1	2049	tags=29%	list=15%	signal=34%
GO_DRUG_BINDING	GO_DRUG_BINDING		55	0.313438	1.53779	0	0.0699358	1	1958	tags=27%	list=14%	signal=32%
GO_NEGATIVE_REGULATION_OF_GROWTH	GO_NEGATIVE_REGULATION_OF_GROWTH		131	0.305552	1.53572	0	0.0719551	1	1691	tags=21%	list=12%	signal=23%
GO_POSITIVE_REGULATION_OF_PROTEIN_ACETYLATION	GO_POSITIVE_REGULATION_OF_PROTEIN_ACETYLATION		27	0.405948	1.5334	0.125	0.0721328	1	1155	tags=22%	list=8%	signal=24%
GO_IMMUNOGLOBULIN_RECEPTOR_BINDING	GO_IMMUNOGLOBULIN_RECEPTOR_BINDING		18	0.396108	1.53236	0	0.0732429	1	1036	tags=17%	list=7%	signal=18%
GO_REGULATION_OF_PROTEIN_ACETYLATION	GO_REGULATION_OF_PROTEIN_ACETYLATION		50	0.415216	1.53187	0	0.0729686	1	1325	tags=24%	list=10%	signal=26%
GO_REGULATION_OF_DNA_BINDING	GO_REGULATION_OF_DNA_BINDING		61	0.355637	1.52928	0	0.0758387	1	2356	tags=33%	list=17%	signal=39%
GO_RESPONSE_TO_EXTRACELLULAR_STIMULUS	GO_RESPONSE_TO_EXTRACELLULAR_STIMULUS		264	0.252803	1.52665	0	0.078244	1	1850	tags=18%	list=13%	signal=21%
GO_REGULATION_OF_MEMBRANE_PERMEABILITY	GO_REGULATION_OF_MEMBRANE_PERMEABILITY		58	0.414722	1.52644	0	0.0779543	1	2092	tags=28%	list=15%	signal=32%
GO_POSITIVE_REGULATION_OF_CELLULAR_AMIDE_METABOLIC_PROCESS	GO_POSITIVE_REGULATION_OF_CELLULAR_AMIDE_METABOLIC_PROCESS		81	0.328325	1.52535	0	0.0785453	1	1200	tags=16%	list=9%	signal=17%
GO_RESPONSE_TO_METAL_ION	GO_RESPONSE_TO_METAL_ION		196	0.288903	1.52512	0	0.0782565	1	2166	tags=26%	list=16%	signal=30%
GO_POSTREPLICATION_REPAIR	GO_POSTREPLICATION_REPAIR		49	0.370104	1.52333	0	0.0792899	1	2585	tags=33%	list=19%	signal=40%
GO_MONOCARBOXYLIC_ACID_METABOLIC_PROCESS	GO_MONOCARBOXYLIC_ACID_METABOLIC_PROCESS		294	0.268287	1.52229	0	0.0794468	1	1958	tags=24%	list=14%	signal=27%
GO_DEACETYLASE_ACTIVITY	GO_DEACETYLASE_ACTIVITY		47	0.32965	1.52018	0.2	0.0791579	1	4305	tags=45%	list=31%	signal=64%
GO_MITOCHONDRIAL_TRANSMEMBRANE_TRANSPORT	GO_MITOCHONDRIAL_TRANSMEMBRANE_TRANSPORT		48	0.31946	1.51934	0	0.0797425	1	3946	tags=46%	list=28%	signal=64%
GO_MYELOID_LEUKOCYTE_MEDIATED_IMMUNITY	GO_MYELOID_LEUKOCYTE_MEDIATED_IMMUNITY		31	0.452351	1.51777	0	0.0820713	1	26	tags=10%	list=0%	signal=10%
GO_GANGLIOSIDE_METABOLIC_PROCESS	GO_GANGLIOSIDE_METABOLIC_PROCESS		16	0.543016	1.51759	0	0.0817761	1	842	tags=25%	list=6%	signal=27%
GO_REGULATION_OF_PROTEIN_STABILITY	GO_REGULATION_OF_PROTEIN_STABILITY		173	0.299026	1.51723	0	0.081483	1	2167	tags=25%	list=16%	signal=29%
GO_RESPONSE_TO_REACTIVE_OXYGEN_SPECIES	GO_RESPONSE_TO_REACTIVE_OXYGEN_SPECIES		139	0.32552	1.51637	0	0.0816286	1	1511	tags=23%	list=11%	signal=26%
GO_OXIDOREDUCTASE_ACTIVITY_ACTING_ON_NAD_P_H_QUINONE_OR_SIMILAR_COMPOUND_AS_ACCEPTOR	GO_OXIDOREDUCTASE_ACTIVITY_ACTING_ON_NAD_P_H_QUINONE_OR_SIMILAR_COMPOUND_AS_ACCEPTOR		48	0.460435	1.51532	0	0.0822021	1	2297	tags=38%	list=17%	signal=45%
GO_REGULATION_OF_CELLULAR_RESPONSE_TO_INSULIN_STIMULUS	GO_REGULATION_OF_CELLULAR_RESPONSE_TO_INSULIN_STIMULUS		40	0.379219	1.51437	0	0.0823474	1	397	tags=15%	list=3%	signal=15%
GO_REACTIVE_OXYGEN_SPECIES_METABOLIC_PROCESS	GO_REACTIVE_OXYGEN_SPECIES_METABOLIC_PROCESS		53	0.31364	1.51253	0	0.0829028	1	2299	tags=32%	list=17%	signal=38%
GO_TRANSFERASE_ACTIVITY_TRANSFERRING_ALKYL_OR_ARYL_OTHER_THAN_METHYL_GROUPS	GO_TRANSFERASE_ACTIVITY_TRANSFERRING_ALKYL_OR_ARYL_OTHER_THAN_METHYL_GROUPS		48	0.312037	1.51242	0	0.0830414	1	2013	tags=33%	list=14%	signal=39%
GO_INTRAMOLECULAR_TRANSFERASE_ACTIVITY	GO_INTRAMOLECULAR_TRANSFERASE_ACTIVITY		23	0.450262	1.51215	0	0.08275	1	4363	tags=61%	list=31%	signal=89%
GO_REGULATION_OF_MITOCHONDRIAL_OUTER_MEMBRANE_PERMEABILIZATION_INVOLVED_IN_APOPTOTIC_SIGNALING_PATHWAY	GO_REGULATION_OF_MITOCHONDRIAL_OUTER_MEMBRANE_PERMEABILIZATION_INVOLVED_IN_APOPTOTIC_SIGNALING_PATHWAY		36	0.40202	1.50852	0	0.0854568	1	2092	tags=28%	list=15%	signal=33%
GO_PORPHYRIN_CONTAINING_COMPOUND_METABOLIC_PROCESS	GO_PORPHYRIN_CONTAINING_COMPOUND_METABOLIC_PROCESS		29	0.458897	1.50835	0	0.0855886	1	4534	tags=55%	list=33%	signal=82%
GO_ENDOPEPTIDASE_ACTIVITY	GO_ENDOPEPTIDASE_ACTIVITY		210	0.290282	1.50738	0	0.0852914	1	731	tags=10%	list=5%	signal=10%
GO_NEGATIVE_REGULATION_OF_HISTONE_METHYLATION	GO_NEGATIVE_REGULATION_OF_HISTONE_METHYLATION		16	0.479995	1.50693	0	0.0858471	1	1961	tags=38%	list=14%	signal=44%
GO_CLEAVAGE_INVOLVED_IN_RRNA_PROCESSING	GO_CLEAVAGE_INVOLVED_IN_RRNA_PROCESSING		19	0.51682	1.50529	0	0.0868158	1	4249	tags=58%	list=31%	signal=83%
GO_ER_NUCLEUS_SIGNALING_PATHWAY	GO_ER_NUCLEUS_SIGNALING_PATHWAY		29	0.443395	1.50355	0	0.0877642	1	1040	tags=21%	list=7%	signal=22%
GO_ENERGY_COUPLED_PROTON_TRANSPORT_DOWN_ELECTROCHEMICAL_GRADIENT	GO_ENERGY_COUPLED_PROTON_TRANSPORT_DOWN_ELECTROCHEMICAL_GRADIENT		22	0.408585	1.50152	0	0.0891381	1	1174	tags=32%	list=8%	signal=35%
GO_DNA_REPLICATION	GO_DNA_REPLICATION		184	0.255871	1.49996	0	0.0896663	1	2276	tags=23%	list=16%	signal=27%
GO_POSITIVE_REGULATION_OF_NUCLEAR_DIVISION	GO_POSITIVE_REGULATION_OF_NUCLEAR_DIVISION		36	0.311055	1.49933	0	0.0893613	1	1857	tags=25%	list=13%	signal=29%
GO_MEIOTIC_CELL_CYCLE	GO_MEIOTIC_CELL_CYCLE		111	0.301282	1.49879	0	0.0894762	1	2142	tags=26%	list=15%	signal=31%
GO_ANTIGEN_PROCESSING_AND_PRESENTATION_OF_PEPTIDE_ANTIGEN_VIA_MHC_CLASS_I	GO_ANTIGEN_PROCESSING_AND_PRESENTATION_OF_PEPTIDE_ANTIGEN_VIA_MHC_CLASS_I		83	0.332166	1.49808	0	0.0895678	1	2151	tags=28%	list=15%	signal=33%
GO_AMIDE_BIOSYNTHETIC_PROCESS	GO_AMIDE_BIOSYNTHETIC_PROCESS		433	0.258338	1.49785	0	0.0892662	1	2325	tags=25%	list=17%	signal=29%
GO_MONOCARBOXYLIC_ACID_CATABOLIC_PROCESS	GO_MONOCARBOXYLIC_ACID_CATABOLIC_PROCESS		67	0.334437	1.49729	0	0.0889667	1	1929	tags=30%	list=14%	signal=34%
GO_ATPASE_BINDING	GO_ATPASE_BINDING		51	0.337472	1.49688	0	0.0886691	1	1961	tags=25%	list=14%	signal=30%
GO_RESPONSE_TO_PURINE_CONTAINING_COMPOUND	GO_RESPONSE_TO_PURINE_CONTAINING_COMPOUND		94	0.284981	1.49619	0	0.0895748	1	1163	tags=18%	list=8%	signal=20%
GO_REGULATION_OF_MITOPHAGY	GO_REGULATION_OF_MITOPHAGY		37	0.396933	1.49558	0	0.0896801	1	4886	tags=51%	list=35%	signal=79%
GO_REGULATION_OF_PEPTIDYL_THREONINE_PHOSPHORYLATION	GO_REGULATION_OF_PEPTIDYL_THREONINE_PHOSPHORYLATION		23	0.392615	1.49505	0	0.0893832	1	1477	tags=30%	list=11%	signal=34%
GO_GLUCOSE_METABOLIC_PROCESS	GO_GLUCOSE_METABOLIC_PROCESS		82	0.355841	1.49382	0	0.0902866	1	1926	tags=30%	list=14%	signal=35%
GO_ENERGY_RESERVE_METABOLIC_PROCESS	GO_ENERGY_RESERVE_METABOLIC_PROCESS		43	0.38401	1.49376	0.142857	0.0899896	1	1829	tags=23%	list=13%	signal=27%
GO_NEGATIVE_REGULATION_OF_NUCLEAR_DIVISION	GO_NEGATIVE_REGULATION_OF_NUCLEAR_DIVISION		36	0.339868	1.49362	0	0.0896946	1	2148	tags=22%	list=15%	signal=26%
GO_DEVELOPMENT_OF_PRIMARY_SEXUAL_CHARACTERISTICS	GO_DEVELOPMENT_OF_PRIMARY_SEXUAL_CHARACTERISTICS		112	0.244482	1.49295	0	0.089804	1	2180	tags=25%	list=16%	signal=29%
GO_REGULATION_OF_STEROID_METABOLIC_PROCESS	GO_REGULATION_OF_STEROID_METABOLIC_PROCESS		37	0.383449	1.49177	0	0.0910996	1	2182	tags=35%	list=16%	signal=42%
GO_PYRIMIDINE_NUCLEOTIDE_METABOLIC_PROCESS	GO_PYRIMIDINE_NUCLEOTIDE_METABOLIC_PROCESS		41	0.382323	1.48841	0	0.0943755	1	4251	tags=44%	list=31%	signal=63%
GO_REGULATION_OF_ERAD_PATHWAY	GO_REGULATION_OF_ERAD_PATHWAY		26	0.460892	1.48806	0.25	0.0940701	1	1756	tags=35%	list=13%	signal=40%
GO_TETRAPYRROLE_BINDING	GO_TETRAPYRROLE_BINDING		58	0.302869	1.48361	0	0.0961123	1	753	tags=17%	list=5%	signal=18%
GO_POSITIVE_REGULATION_OF_CYTOKINE_BIOSYNTHETIC_PROCESS	GO_POSITIVE_REGULATION_OF_CYTOKINE_BIOSYNTHETIC_PROCESS		37	0.37907	1.48084	0	0.096987	1	876	tags=16%	list=6%	signal=17%
GO_ER_TO_GOLGI_VESICLE_MEDIATED_TRANSPORT	GO_ER_TO_GOLGI_VESICLE_MEDIATED_TRANSPORT		138	0.292019	1.48067	0	0.0966762	1	2170	tags=25%	list=16%	signal=29%
GO_MICROTUBULE_NUCLEATION	GO_MICROTUBULE_NUCLEATION		17	0.468869	1.47563	0	0.100974	1	2065	tags=35%	list=15%	signal=41%
GO_POSITIVE_REGULATION_OF_STEM_CELL_PROLIFERATION	GO_POSITIVE_REGULATION_OF_STEM_CELL_PROLIFERATION		27	0.379455	1.47553	0	0.100653	1	1390	tags=19%	list=10%	signal=21%
GO_SULFUR_COMPOUND_BINDING	GO_SULFUR_COMPOUND_BINDING		97	0.26803	1.47326	0	0.103006	1	1523	tags=19%	list=11%	signal=21%
GO_GLYCOSYLATION	GO_GLYCOSYLATION		172	0.284503	1.47292	0	0.10268	1	1857	tags=22%	list=13%	signal=25%
GO_STEROID_BIOSYNTHETIC_PROCESS	GO_STEROID_BIOSYNTHETIC_PROCESS		64	0.393721	1.47286	0	0.102356	1	2043	tags=31%	list=15%	signal=36%
GO_PROTEIN_TARGETING_TO_MITOCHONDRION	GO_PROTEIN_TARGETING_TO_MITOCHONDRION		43	0.360893	1.47254	0	0.10242	1	3982	tags=49%	list=29%	signal=68%
GO_INNATE_IMMUNE_RESPONSE_ACTIVATING_CELL_SURFACE_RECEPTOR_SIGNALING_PATHWAY	GO_INNATE_IMMUNE_RESPONSE_ACTIVATING_CELL_SURFACE_RECEPTOR_SIGNALING_PATHWAY		94	0.31153	1.47244	0	0.102099	1	2151	tags=23%	list=15%	signal=27%
GO_TETRAPYRROLE_BIOSYNTHETIC_PROCESS	GO_TETRAPYRROLE_BIOSYNTHETIC_PROCESS		26	0.49999	1.47191	0	0.102152	1	808	tags=23%	list=6%	signal=24%
GO_MRNA_PROCESSING	GO_MRNA_PROCESSING		367	0.273181	1.46881	0	0.104477	1	2259	tags=23%	list=16%	signal=27%
GO_OUTFLOW_TRACT_MORPHOGENESIS	GO_OUTFLOW_TRACT_MORPHOGENESIS		22	0.493182	1.46824	0	0.1049	1	2805	tags=45%	list=20%	signal=57%
GO_CELLULAR_RESPONSE_TO_STARVATION	GO_CELLULAR_RESPONSE_TO_STARVATION		86	0.305921	1.46761	0	0.104575	1	2140	tags=26%	list=15%	signal=30%
GO_POSITIVE_REGULATION_OF_OSTEOCLAST_DIFFERENTIATION	GO_POSITIVE_REGULATION_OF_OSTEOCLAST_DIFFERENTIATION		15	0.426514	1.46708	0.25	0.104612	1	2235	tags=33%	list=16%	signal=40%
GO_PEPTIDASE_ACTIVITY	GO_PEPTIDASE_ACTIVITY		340	0.259974	1.46701	0	0.10429	1	1521	tags=15%	list=11%	signal=17%
GO_NEGATIVE_REGULATION_OF_DNA_BINDING	GO_NEGATIVE_REGULATION_OF_DNA_BINDING		30	0.376362	1.4665	0	0.10397	1	2356	tags=37%	list=17%	signal=44%
GO_OXIDOREDUCTASE_ACTIVITY_ACTING_ON_THE_ALDEHYDE_OR_OXO_GROUP_OF_DONORS	GO_OXIDOREDUCTASE_ACTIVITY_ACTING_ON_THE_ALDEHYDE_OR_OXO_GROUP_OF_DONORS		27	0.410051	1.46598	0	0.103652	1	1769	tags=30%	list=13%	signal=34%
GO_REGULATION_OF_CELLULAR_KETONE_METABOLIC_PROCESS	GO_REGULATION_OF_CELLULAR_KETONE_METABOLIC_PROCESS		113	0.322963	1.46372	0	0.105535	1	2156	tags=27%	list=16%	signal=32%
GO_CHROMATIN_DNA_BINDING	GO_CHROMATIN_DNA_BINDING		58	0.339399	1.46327	0	0.105214	1	1578	tags=28%	list=11%	signal=31%
GO_PROTEIN_DESTABILIZATION	GO_PROTEIN_DESTABILIZATION		30	0.483905	1.46174	0	0.107478	1	1617	tags=30%	list=12%	signal=34%
GO_CELLULAR_RESPONSE_TO_DRUG	GO_CELLULAR_RESPONSE_TO_DRUG		39	0.412653	1.45998	0	0.108261	1	2152	tags=31%	list=15%	signal=36%
GO_MITOCHONDRIAL_GENOME_MAINTENANCE	GO_MITOCHONDRIAL_GENOME_MAINTENANCE		20	0.370422	1.45788	0.25	0.10904	1	2888	tags=35%	list=21%	signal=44%
GO_GLUCOSE_CATABOLIC_PROCESS	GO_GLUCOSE_CATABOLIC_PROCESS		20	0.511849	1.45672	0	0.109448	1	1390	tags=40%	list=10%	signal=44%
GO_MALE_GAMETE_GENERATION	GO_MALE_GAMETE_GENERATION		230	0.229012	1.45557	0	0.11022	1	2075	tags=20%	list=15%	signal=23%
GO_PROTEIN_STABILIZATION	GO_PROTEIN_STABILIZATION		101	0.343116	1.45172	0	0.113846	1	2167	tags=29%	list=16%	signal=34%
GO_RNA_POLYADENYLATION	GO_RNA_POLYADENYLATION		28	0.313759	1.45076	0	0.114238	1	955	tags=18%	list=7%	signal=19%
GO_REGULATION_OF_ENDOPLASMIC_RETICULUM_UNFOLDED_PROTEIN_RESPONSE	GO_REGULATION_OF_ENDOPLASMIC_RETICULUM_UNFOLDED_PROTEIN_RESPONSE		24	0.502484	1.45024	0	0.113899	1	1448	tags=25%	list=10%	signal=28%
GO_SULFUR_AMINO_ACID_BIOSYNTHETIC_PROCESS	GO_SULFUR_AMINO_ACID_BIOSYNTHETIC_PROCESS		15	0.329876	1.44994	0.25	0.113562	1	3821	tags=47%	list=27%	signal=64%
GO_TRANSITION_METAL_ION_TRANSMEMBRANE_TRANSPORTER_ACTIVITY	GO_TRANSITION_METAL_ION_TRANSMEMBRANE_TRANSPORTER_ACTIVITY		27	0.406722	1.44929	0.166667	0.11359	1	3807	tags=48%	list=27%	signal=66%
GO_CELLULAR_RESPONSE_TO_REACTIVE_OXYGEN_SPECIES	GO_CELLULAR_RESPONSE_TO_REACTIVE_OXYGEN_SPECIES		83	0.271697	1.44641	0	0.115389	1	1511	tags=20%	list=11%	signal=23%
GO_RESPONSE_TO_IONIZING_RADIATION	GO_RESPONSE_TO_IONIZING_RADIATION		112	0.23621	1.44636	0	0.115051	1	2180	tags=20%	list=16%	signal=23%
GO_PHOTORECEPTOR_CELL_DIFFERENTIATION	GO_PHOTORECEPTOR_CELL_DIFFERENTIATION		19	0.408462	1.44548	0	0.116476	1	1457	tags=26%	list=10%	signal=29%
GO_CHROMATIN_SILENCING_AT_RDNA	GO_CHROMATIN_SILENCING_AT_RDNA		17	0.355207	1.44463	0.2	0.116852	1	1325	tags=24%	list=10%	signal=26%
GO_CELLULAR_RESPONSE_TO_CALCIUM_ION	GO_CELLULAR_RESPONSE_TO_CALCIUM_ION		28	0.477752	1.44456	0	0.116512	1	2033	tags=36%	list=15%	signal=42%
GO_DEOXYRIBONUCLEOSIDE_TRIPHOSPHATE_METABOLIC_PROCESS	GO_DEOXYRIBONUCLEOSIDE_TRIPHOSPHATE_METABOLIC_PROCESS		16	0.556674	1.44309	0	0.117932	1	1803	tags=38%	list=13%	signal=43%
GO_PRENYLTRANSFERASE_ACTIVITY	GO_PRENYLTRANSFERASE_ACTIVITY		15	0.531734	1.44308	0	0.117591	1	1463	tags=33%	list=11%	signal=37%
GO_DEOXYRIBONUCLEOTIDE_METABOLIC_PROCESS	GO_DEOXYRIBONUCLEOTIDE_METABOLIC_PROCESS		33	0.483278	1.44189	0	0.119351	1	2180	tags=36%	list=16%	signal=43%
GO_POSITIVE_REGULATION_OF_INTERLEUKIN_8_PRODUCTION	GO_POSITIVE_REGULATION_OF_INTERLEUKIN_8_PRODUCTION		34	0.403191	1.44173	0	0.119711	1	1968	tags=29%	list=14%	signal=34%
GO_RNA_POLYMERASE_ACTIVITY	GO_RNA_POLYMERASE_ACTIVITY		40	0.297449	1.44055	0	0.120757	1	1946	tags=20%	list=14%	signal=23%
GO_SNORNA_BINDING	GO_SNORNA_BINDING		25	0.445275	1.43926	0	0.121105	1	1110	tags=28%	list=8%	signal=30%
GO_TRNA_METABOLIC_PROCESS	GO_TRNA_METABOLIC_PROCESS		164	0.264359	1.43914	0	0.12076	1	2409	tags=26%	list=17%	signal=31%
GO_SECRETORY_GRANULE	GO_SECRETORY_GRANULE		191	0.25797	1.43816	0	0.121453	1	713	tags=13%	list=5%	signal=13%
GO_U2_TYPE_SPLICEOSOMAL_COMPLEX	GO_U2_TYPE_SPLICEOSOMAL_COMPLEX		27	0.464748	1.43799	0	0.121455	1	4186	tags=48%	list=30%	signal=69%
GO_DIGESTIVE_SYSTEM_DEVELOPMENT	GO_DIGESTIVE_SYSTEM_DEVELOPMENT		63	0.313288	1.43735	0	0.121448	1	3165	tags=40%	list=23%	signal=51%
GO_COFACTOR_BINDING	GO_COFACTOR_BINDING		186	0.315445	1.4351	0	0.123783	1	2140	tags=26%	list=15%	signal=30%
GO_PEPTIDE_METABOLIC_PROCESS	GO_PEPTIDE_METABOLIC_PROCESS		464	0.261736	1.43462	0	0.123782	1	2271	tags=24%	list=16%	signal=28%
GO_NUCLEOSIDE_PHOSPHATE_CATABOLIC_PROCESS	GO_NUCLEOSIDE_PHOSPHATE_CATABOLIC_PROCESS		48	0.308686	1.43419	0	0.123762	1	2073	tags=23%	list=15%	signal=27%
GO_MEIOTIC_CELL_CYCLE_PROCESS	GO_MEIOTIC_CELL_CYCLE_PROCESS		89	0.324652	1.43349	0	0.124076	1	2142	tags=29%	list=15%	signal=34%
GO_STEROID_METABOLIC_PROCESS	GO_STEROID_METABOLIC_PROCESS		127	0.299769	1.43203	0	0.125081	1	1827	tags=24%	list=13%	signal=27%
GO_REGULATION_OF_STEROID_BIOSYNTHETIC_PROCESS	GO_REGULATION_OF_STEROID_BIOSYNTHETIC_PROCESS		25	0.425605	1.432	0	0.124734	1	2182	tags=36%	list=16%	signal=43%
GO_APOPTOTIC_MITOCHONDRIAL_CHANGES	GO_APOPTOTIC_MITOCHONDRIAL_CHANGES		50	0.332245	1.43173	0	0.124388	1	2303	tags=26%	list=17%	signal=31%
GO_RESPONSE_TO_UV	GO_RESPONSE_TO_UV		104	0.298497	1.42973	0	0.12539	1	1347	tags=15%	list=10%	signal=17%
GO_AMINO_ACID_ACTIVATION	GO_AMINO_ACID_ACTIVATION		51	0.301187	1.42947	0	0.125044	1	5257	tags=59%	list=38%	signal=94%
GO_MIDBODY	GO_MIDBODY		106	0.277351	1.42843	0	0.125688	1	2022	tags=25%	list=15%	signal=28%
GO_REGULATION_OF_PHAGOCYTOSIS	GO_REGULATION_OF_PHAGOCYTOSIS		44	0.397755	1.42837	0	0.125344	1	876	tags=18%	list=6%	signal=19%
GO_OXIDOREDUCTION_COENZYME_METABOLIC_PROCESS	GO_OXIDOREDUCTION_COENZYME_METABOLIC_PROCESS		78	0.35208	1.42753	0	0.126006	1	996	tags=22%	list=7%	signal=23%
GO_RIBONUCLEOSIDE_DIPHOSPHATE_METABOLIC_PROCESS	GO_RIBONUCLEOSIDE_DIPHOSPHATE_METABOLIC_PROCESS		43	0.399284	1.42704	0	0.125996	1	1242	tags=28%	list=9%	signal=31%
GO_TOXIN_TRANSPORT	GO_TOXIN_TRANSPORT		30	0.408322	1.42494	0	0.126304	1	2606	tags=37%	list=19%	signal=45%
GO_SKELETAL_MUSCLE_CELL_DIFFERENTIATION	GO_SKELETAL_MUSCLE_CELL_DIFFERENTIATION		24	0.514189	1.4245	0	0.126294	1	445	tags=25%	list=3%	signal=26%
GO_HYDROLASE_ACTIVITY_ACTING_ON_CARBON_NITROGEN_BUT_NOT_PEPTIDE_BONDS	GO_HYDROLASE_ACTIVITY_ACTING_ON_CARBON_NITROGEN_BUT_NOT_PEPTIDE_BONDS		102	0.216273	1.42389	0	0.126275	1	2212	tags=22%	list=16%	signal=25%
GO_REGULATION_OF_TRANSLATION_IN_RESPONSE_TO_STRESS	GO_REGULATION_OF_TRANSLATION_IN_RESPONSE_TO_STRESS		19	0.350201	1.42382	0	0.125934	1	2152	tags=32%	list=15%	signal=37%
GO_REGULATION_OF_PROTEIN_INSERTION_INTO_MITOCHONDRIAL_MEMBRANE_INVOLVED_IN_APOPTOTIC_SIGNALING_PATHWAY	GO_REGULATION_OF_PROTEIN_INSERTION_INTO_MITOCHONDRIAL_MEMBRANE_INVOLVED_IN_APOPTOTIC_SIGNALING_PATHWAY		25	0.472798	1.42307	0	0.125922	1	2092	tags=32%	list=15%	signal=38%
GO_REGULATION_OF_MITOCHONDRIAL_MEMBRANE_POTENTIAL	GO_REGULATION_OF_MITOCHONDRIAL_MEMBRANE_POTENTIAL		42	0.430774	1.42253	0	0.126573	1	1761	tags=33%	list=13%	signal=38%
GO_OXIDOREDUCTASE_ACTIVITY_ACTING_ON_PEROXIDE_AS_ACCEPTOR	GO_OXIDOREDUCTASE_ACTIVITY_ACTING_ON_PEROXIDE_AS_ACCEPTOR		28	0.349801	1.42151	0	0.127201	1	1183	tags=25%	list=9%	signal=27%
GO_SERINE_FAMILY_AMINO_ACID_METABOLIC_PROCESS	GO_SERINE_FAMILY_AMINO_ACID_METABOLIC_PROCESS		28	0.342263	1.41791	0	0.131038	1	2042	tags=32%	list=15%	signal=38%
GO_CARBOHYDRATE_METABOLIC_PROCESS	GO_CARBOHYDRATE_METABOLIC_PROCESS		416	0.266943	1.41751	0	0.131012	1	1926	tags=22%	list=14%	signal=24%
GO_U4_U6_X_U5_TRI_SNRNP_COMPLEX	GO_U4_U6_X_U5_TRI_SNRNP_COMPLEX		21	0.471183	1.417	0	0.130974	1	2037	tags=33%	list=15%	signal=39%
GO_CELLULAR_RESPONSE_TO_NUTRIENT	GO_CELLULAR_RESPONSE_TO_NUTRIENT		20	0.337942	1.41654	0	0.130953	1	2868	tags=35%	list=21%	signal=44%
GO_MONOSACCHARIDE_METABOLIC_PROCESS	GO_MONOSACCHARIDE_METABOLIC_PROCESS		129	0.256156	1.41431	0	0.132541	1	1926	tags=23%	list=14%	signal=27%
GO_MATURATION_OF_SSU_RRNA_FROM_TRICISTRONIC_RRNA_TRANSCRIPT_SSU_RRNA_5_8S_RRNA_LSU_RRNA_	GO_MATURATION_OF_SSU_RRNA_FROM_TRICISTRONIC_RRNA_TRANSCRIPT_SSU_RRNA_5_8S_RRNA_LSU_RRNA_		33	0.309691	1.41379	0	0.132823	1	4420	tags=42%	list=32%	signal=62%
GO_NUCLEOBASE_BIOSYNTHETIC_PROCESS	GO_NUCLEOBASE_BIOSYNTHETIC_PROCESS		16	0.544375	1.41284	0	0.133431	1	1987	tags=38%	list=14%	signal=44%
GO_REGULATION_OF_CHROMOSOME_ORGANIZATION	GO_REGULATION_OF_CHROMOSOME_ORGANIZATION		229	0.271396	1.41117	0	0.134984	1	2135	tags=21%	list=15%	signal=24%
GO_PRERIBOSOME	GO_PRERIBOSOME		58	0.370239	1.41028	0	0.134631	1	1986	tags=29%	list=14%	signal=34%
GO_NAD_BINDING	GO_NAD_BINDING		45	0.390904	1.40985	0	0.134597	1	1592	tags=29%	list=11%	signal=33%
GO_ATPASE_ACTIVATOR_ACTIVITY	GO_ATPASE_ACTIVATOR_ACTIVITY		16	0.379887	1.40905	0	0.13517	1	3520	tags=44%	list=25%	signal=59%
GO_TBP_CLASS_PROTEIN_BINDING	GO_TBP_CLASS_PROTEIN_BINDING		18	0.380772	1.40885	0	0.135122	1	1784	tags=33%	list=13%	signal=38%
GO_REGULATION_OF_BLOOD_PRESSURE	GO_REGULATION_OF_BLOOD_PRESSURE		74	0.276143	1.40802	0	0.135091	1	218	tags=8%	list=2%	signal=8%
GO_PURINE_CONTAINING_COMPOUND_BIOSYNTHETIC_PROCESS	GO_PURINE_CONTAINING_COMPOUND_BIOSYNTHETIC_PROCESS		99	0.319255	1.40376	0	0.138485	1	2132	tags=30%	list=15%	signal=36%
GO_TRANSCRIPTION_COUPLED_NUCLEOTIDE_EXCISION_REPAIR	GO_TRANSCRIPTION_COUPLED_NUCLEOTIDE_EXCISION_REPAIR		70	0.304885	1.40343	0	0.13844	1	4649	tags=49%	list=33%	signal=73%
GO_ORGANIC_ACID_BIOSYNTHETIC_PROCESS	GO_ORGANIC_ACID_BIOSYNTHETIC_PROCESS		165	0.309293	1.40128	0	0.13994	1	2140	tags=31%	list=15%	signal=36%
GO_LEUKOCYTE_APOPTOTIC_PROCESS	GO_LEUKOCYTE_APOPTOTIC_PROCESS		19	0.341033	1.40065	0.2	0.139895	1	3741	tags=42%	list=27%	signal=58%
GO_PROTEIN_DISULFIDE_OXIDOREDUCTASE_ACTIVITY	GO_PROTEIN_DISULFIDE_OXIDOREDUCTASE_ACTIVITY		18	0.465205	1.40062	0	0.139538	1	4167	tags=50%	list=30%	signal=71%
GO_RNA_SPLICING_VIA_ENDONUCLEOLYTIC_CLEAVAGE_AND_LIGATION	GO_RNA_SPLICING_VIA_ENDONUCLEOLYTIC_CLEAVAGE_AND_LIGATION		15	0.464434	1.40053	0.166667	0.139183	1	4578	tags=53%	list=33%	signal=79%
GO_CATION_CHANNEL_COMPLEX	GO_CATION_CHANNEL_COMPLEX		40	0.358578	1.39789	0.166667	0.141556	1	3260	tags=45%	list=23%	signal=59%
GO_CILIARY_BASE	GO_CILIARY_BASE		17	0.316636	1.39706	0	0.142733	1	3165	tags=35%	list=23%	signal=46%
GO_ASPARTATE_FAMILY_AMINO_ACID_BIOSYNTHETIC_PROCESS	GO_ASPARTATE_FAMILY_AMINO_ACID_BIOSYNTHETIC_PROCESS		19	0.412838	1.39645	0	0.142684	1	2140	tags=42%	list=15%	signal=50%
GO_REGULATION_OF_VIRAL_TRANSCRIPTION	GO_REGULATION_OF_VIRAL_TRANSCRIPTION		51	0.31353	1.39396	0	0.145059	1	1793	tags=24%	list=13%	signal=27%
GO_RESPONSE_TO_MINERALOCORTICOID	GO_RESPONSE_TO_MINERALOCORTICOID		22	0.379636	1.39374	0	0.144695	1	1931	tags=36%	list=14%	signal=42%
GO_REGULATION_OF_ESTABLISHMENT_OF_PLANAR_POLARITY	GO_REGULATION_OF_ESTABLISHMENT_OF_PLANAR_POLARITY		83	0.283033	1.39308	0	0.145558	1	2277	tags=27%	list=16%	signal=32%
GO_RESPONSE_TO_INORGANIC_SUBSTANCE	GO_RESPONSE_TO_INORGANIC_SUBSTANCE		299	0.246285	1.39247	0	0.1461	1	2166	tags=23%	list=16%	signal=27%
GO_POSITIVE_REGULATION_OF_NEURON_DEATH	GO_POSITIVE_REGULATION_OF_NEURON_DEATH		51	0.31376	1.39232	0	0.145735	1	1744	tags=24%	list=13%	signal=27%
GO_NEGATIVE_REGULATION_OF_MAPK_CASCADE	GO_NEGATIVE_REGULATION_OF_MAPK_CASCADE		101	0.279767	1.39203	0	0.146573	1	1109	tags=17%	list=8%	signal=18%
GO_MICROTUBULE_ORGANIZING_CENTER	GO_MICROTUBULE_ORGANIZING_CENTER		492	0.232042	1.392	0	0.14621	1	2124	tags=22%	list=15%	signal=25%
GO_FATTY_ACID_BETA_OXIDATION	GO_FATTY_ACID_BETA_OXIDATION		40	0.361512	1.39086	0.2	0.145848	1	1711	tags=30%	list=12%	signal=34%
GO_RNA_3_END_PROCESSING	GO_RNA_3_END_PROCESSING		92	0.339039	1.3901	0	0.146075	1	2111	tags=23%	list=15%	signal=27%
GO_TRANSITION_METAL_ION_TRANSPORT	GO_TRANSITION_METAL_ION_TRANSPORT		68	0.308719	1.38822	0.166667	0.149	1	2163	tags=24%	list=16%	signal=28%
GO_NEGATIVE_REGULATION_OF_REPRODUCTIVE_PROCESS	GO_NEGATIVE_REGULATION_OF_REPRODUCTIVE_PROCESS		25	0.407896	1.38777	0	0.148634	1	922	tags=24%	list=7%	signal=26%
GO_NEGATIVE_REGULATION_OF_MULTI_ORGANISM_PROCESS	GO_NEGATIVE_REGULATION_OF_MULTI_ORGANISM_PROCESS		109	0.271187	1.38573	0	0.151234	1	2344	tags=26%	list=17%	signal=31%
GO_VESICLE_TARGETING	GO_VESICLE_TARGETING		67	0.351316	1.38572	0	0.150865	1	2575	tags=31%	list=19%	signal=38%
GO_NEGATIVE_REGULATION_OF_PROTEIN_MODIFICATION_BY_SMALL_PROTEIN_CONJUGATION_OR_REMOVAL	GO_NEGATIVE_REGULATION_OF_PROTEIN_MODIFICATION_BY_SMALL_PROTEIN_CONJUGATION_OR_REMOVAL		124	0.249863	1.38559	0	0.150497	1	2256	tags=23%	list=16%	signal=27%
GO_MULTICELLULAR_ORGANISMAL_MACROMOLECULE_METABOLIC_PROCESS	GO_MULTICELLULAR_ORGANISMAL_MACROMOLECULE_METABOLIC_PROCESS		29	0.444404	1.3851	0	0.150428	1	731	tags=17%	list=5%	signal=18%
GO_U2_TYPE_PRESPLICEOSOME	GO_U2_TYPE_PRESPLICEOSOME		15	0.487224	1.38437	0	0.150655	1	4186	tags=47%	list=30%	signal=67%
GO_REGULATION_OF_MITOCHONDRION_ORGANIZATION	GO_REGULATION_OF_MITOCHONDRION_ORGANIZATION		162	0.238915	1.38437	0	0.15029	1	2275	tags=21%	list=16%	signal=25%
GO_HEXOSE_CATABOLIC_PROCESS	GO_HEXOSE_CATABOLIC_PROCESS		34	0.38483	1.38431	0	0.149927	1	1390	tags=26%	list=10%	signal=29%
GO_NEGATIVE_REGULATION_OF_TRANSFERASE_ACTIVITY	GO_NEGATIVE_REGULATION_OF_TRANSFERASE_ACTIVITY		255	0.227079	1.38418	0	0.149566	1	2213	tags=22%	list=16%	signal=26%
GO_TRANSLESION_SYNTHESIS	GO_TRANSLESION_SYNTHESIS		38	0.327007	1.3837	0	0.149503	1	2585	tags=32%	list=19%	signal=39%
GO_AGING	GO_AGING		179	0.266368	1.38043	0	0.153186	1	1803	tags=21%	list=13%	signal=23%
GO_PROTEASOMAL_PROTEIN_CATABOLIC_PROCESS	GO_PROTEASOMAL_PROTEIN_CATABOLIC_PROCESS		248	0.246899	1.37993	0	0.153112	1	2151	tags=21%	list=15%	signal=24%
GO_REGULATION_OF_CHROMATIN_ORGANIZATION	GO_REGULATION_OF_CHROMATIN_ORGANIZATION		124	0.281691	1.37932	0	0.15388	1	2056	tags=23%	list=15%	signal=26%
GO_DNA_DEPENDENT_DNA_REPLICATION	GO_DNA_DEPENDENT_DNA_REPLICATION		88	0.292953	1.37839	0	0.154096	1	2276	tags=26%	list=16%	signal=31%
GO_LIPOSACCHARIDE_METABOLIC_PROCESS	GO_LIPOSACCHARIDE_METABOLIC_PROCESS		79	0.275184	1.37681	0	0.155746	1	1187	tags=18%	list=9%	signal=19%
GO_POSITIVE_REGULATION_OF_MITOCHONDRIAL_OUTER_MEMBRANE_PERMEABILIZATION_INVOLVED_IN_APOPTOTIC_SIGNALING_PATHWAY	GO_POSITIVE_REGULATION_OF_MITOCHONDRIAL_OUTER_MEMBRANE_PERMEABILIZATION_INVOLVED_IN_APOPTOTIC_SIGNALING_PATHWAY		31	0.401585	1.37511	0.166667	0.156519	1	2092	tags=29%	list=15%	signal=34%
GO_OUTER_MEMBRANE	GO_OUTER_MEMBRANE		137	0.26221	1.37441	0	0.15729	1	2246	tags=23%	list=16%	signal=27%
GO_RNA_POLYMERASE_II_TRANSCRIPTION_COREPRESSOR_ACTIVITY	GO_RNA_POLYMERASE_II_TRANSCRIPTION_COREPRESSOR_ACTIVITY		17	0.447414	1.37387	0	0.157769	1	159	tags=12%	list=1%	signal=12%
GO_PROTEIN_EXPORT_FROM_NUCLEUS	GO_PROTEIN_EXPORT_FROM_NUCLEUS		27	0.3298	1.37305	0	0.158255	1	512	tags=15%	list=4%	signal=15%
GO_ORGANELLAR_LARGE_RIBOSOMAL_SUBUNIT	GO_ORGANELLAR_LARGE_RIBOSOMAL_SUBUNIT		30	0.425849	1.37282	0	0.158171	1	4992	tags=60%	list=36%	signal=93%
GO_BIOMINERAL_TISSUE_DEVELOPMENT	GO_BIOMINERAL_TISSUE_DEVELOPMENT		26	0.359653	1.37242	0	0.158372	1	1109	tags=27%	list=8%	signal=29%
GO_NECROTIC_CELL_DEATH	GO_NECROTIC_CELL_DEATH		26	0.358718	1.37131	0	0.16	1	1966	tags=23%	list=14%	signal=27%
GO_POSITIVE_REGULATION_OF_KIDNEY_DEVELOPMENT	GO_POSITIVE_REGULATION_OF_KIDNEY_DEVELOPMENT		16	0.418727	1.37051	0.25	0.160481	1	1054	tags=31%	list=8%	signal=34%
GO_CELLULAR_RESPONSE_TO_AMINO_ACID_STIMULUS	GO_CELLULAR_RESPONSE_TO_AMINO_ACID_STIMULUS		34	0.359888	1.36936	0	0.162072	1	702	tags=15%	list=5%	signal=15%
GO_HOMOLOGOUS_CHROMOSOME_SEGREGATION	GO_HOMOLOGOUS_CHROMOSOME_SEGREGATION		23	0.372569	1.36846	0	0.16281	1	4329	tags=57%	list=31%	signal=82%
GO_POSITIVE_REGULATION_OF_CELL_PROLIFERATION	GO_POSITIVE_REGULATION_OF_CELL_PROLIFERATION		434	0.225997	1.36701	0	0.165251	1	1713	tags=18%	list=12%	signal=20%
GO_GLUCOSE_6_PHOSPHATE_METABOLIC_PROCESS	GO_GLUCOSE_6_PHOSPHATE_METABOLIC_PROCESS		17	0.426024	1.36691	0	0.165154	1	1926	tags=29%	list=14%	signal=34%
GO_REGULATION_OF_EXTRINSIC_APOPTOTIC_SIGNALING_PATHWAY_IN_ABSENCE_OF_LIGAND	GO_REGULATION_OF_EXTRINSIC_APOPTOTIC_SIGNALING_PATHWAY_IN_ABSENCE_OF_LIGAND		31	0.368975	1.36397	0	0.167805	1	2092	tags=29%	list=15%	signal=34%
GO_REGULATION_OF_PROTEIN_MODIFICATION_BY_SMALL_PROTEIN_CONJUGATION_OR_REMOVAL	GO_REGULATION_OF_PROTEIN_MODIFICATION_BY_SMALL_PROTEIN_CONJUGATION_OR_REMOVAL		240	0.251919	1.36321	0	0.168236	1	2256	tags=23%	list=16%	signal=26%
GO_NEGATIVE_REGULATION_OF_WNT_SIGNALING_PATHWAY	GO_NEGATIVE_REGULATION_OF_WNT_SIGNALING_PATHWAY		122	0.25914	1.36253	0	0.168413	1	1818	tags=23%	list=13%	signal=26%
GO_PCG_PROTEIN_COMPLEX	GO_PCG_PROTEIN_COMPLEX		42	0.313737	1.36236	0	0.168028	1	2275	tags=31%	list=16%	signal=37%
GO_POSITIVE_REGULATION_OF_PROTEOLYSIS	GO_POSITIVE_REGULATION_OF_PROTEOLYSIS		290	0.239838	1.36234	0	0.167644	1	1857	tags=21%	list=13%	signal=24%
GO_L_AMINO_ACID_TRANSMEMBRANE_TRANSPORTER_ACTIVITY	GO_L_AMINO_ACID_TRANSMEMBRANE_TRANSPORTER_ACTIVITY		24	0.331194	1.36171	0	0.168077	1	2314	tags=25%	list=17%	signal=30%
GO_TETRAPYRROLE_METABOLIC_PROCESS	GO_TETRAPYRROLE_METABOLIC_PROCESS		44	0.344446	1.36157	0	0.167695	1	808	tags=16%	list=6%	signal=17%
GO_REGULATION_OF_INSULIN_RECEPTOR_SIGNALING_PATHWAY	GO_REGULATION_OF_INSULIN_RECEPTOR_SIGNALING_PATHWAY		29	0.347296	1.36105	0	0.168425	1	1325	tags=24%	list=10%	signal=27%
GO_REPLICATION_FORK	GO_REPLICATION_FORK		58	0.310601	1.36105	0	0.168044	1	1916	tags=24%	list=14%	signal=28%
GO_RESPONSE_TO_ACID_CHEMICAL	GO_RESPONSE_TO_ACID_CHEMICAL		172	0.249012	1.36036	0	0.168737	1	1149	tags=15%	list=8%	signal=16%
GO_POSTTRANSCRIPTIONAL_REGULATION_OF_GENE_EXPRESSION	GO_POSTTRANSCRIPTIONAL_REGULATION_OF_GENE_EXPRESSION		368	0.233662	1.36024	0	0.168357	1	2152	tags=20%	list=15%	signal=23%
GO_RESPONSE_TO_INTERLEUKIN_4	GO_RESPONSE_TO_INTERLEUKIN_4		23	0.316009	1.35706	0	0.17257	1	2005	tags=30%	list=14%	signal=36%
GO_CELLULAR_RESPONSE_TO_ACID_CHEMICAL	GO_CELLULAR_RESPONSE_TO_ACID_CHEMICAL		90	0.266072	1.35693	0	0.172722	1	702	tags=12%	list=5%	signal=13%
GO_RECEPTOR_REGULATOR_ACTIVITY	GO_RECEPTOR_REGULATOR_ACTIVITY		16	0.370994	1.35545	0	0.173959	1	3088	tags=44%	list=22%	signal=56%
GO_HISTONE_H4_ACETYLATION	GO_HISTONE_H4_ACETYLATION		38	0.396765	1.35422	0.2	0.175162	1	1847	tags=32%	list=13%	signal=36%
GO_POSITIVE_REGULATION_OF_PROTEIN_MODIFICATION_BY_SMALL_PROTEIN_CONJUGATION_OR_REMOVAL	GO_POSITIVE_REGULATION_OF_PROTEIN_MODIFICATION_BY_SMALL_PROTEIN_CONJUGATION_OR_REMOVAL		170	0.275861	1.35415	0	0.174772	1	2213	tags=24%	list=16%	signal=28%
GO_REGULATION_OF_EPIDERMAL_CELL_DIFFERENTIATION	GO_REGULATION_OF_EPIDERMAL_CELL_DIFFERENTIATION		21	0.328779	1.35374	0.166667	0.174927	1	1578	tags=33%	list=11%	signal=38%
GO_EXTRACELLULAR_MATRIX	GO_EXTRACELLULAR_MATRIX		125	0.246092	1.35368	0	0.174539	1	1855	tags=18%	list=13%	signal=20%
GO_POTASSIUM_CHANNEL_COMPLEX	GO_POTASSIUM_CHANNEL_COMPLEX		18	0.470587	1.35261	0	0.176038	1	1707	tags=39%	list=12%	signal=44%
GO_GERM_CELL_DEVELOPMENT	GO_GERM_CELL_DEVELOPMENT		113	0.256401	1.35179	0	0.176986	1	2092	tags=21%	list=15%	signal=25%
GO_COPI_COATED_VESICLE	GO_COPI_COATED_VESICLE		19	0.350841	1.35162	0.166667	0.177642	1	2124	tags=32%	list=15%	signal=37%
GO_POSITIVE_REGULATION_OF_ALPHA_BETA_T_CELL_DIFFERENTIATION	GO_POSITIVE_REGULATION_OF_ALPHA_BETA_T_CELL_DIFFERENTIATION		26	0.340134	1.35123	0	0.17752	1	1085	tags=31%	list=8%	signal=33%
GO_POSITIVE_REGULATION_OF_CELL_KILLING	GO_POSITIVE_REGULATION_OF_CELL_KILLING		25	0.403131	1.35084	0.2	0.178202	1	3594	tags=52%	list=26%	signal=70%
GO_OOCYTE_MATURATION	GO_OOCYTE_MATURATION		15	0.394067	1.34718	0.125	0.182835	1	16	tags=7%	list=0%	signal=7%
GO_ESTROGEN_RECEPTOR_BINDING	GO_ESTROGEN_RECEPTOR_BINDING		32	0.251708	1.34423	0	0.186653	1	1939	tags=25%	list=14%	signal=29%
GO_MANNOSYLATION	GO_MANNOSYLATION		28	0.408926	1.34377	0	0.1865	1	3965	tags=43%	list=29%	signal=60%
GO_TUBE_DEVELOPMENT	GO_TUBE_DEVELOPMENT		288	0.228903	1.34295	0	0.186893	1	2354	tags=24%	list=17%	signal=28%
GO_NEGATIVE_REGULATION_OF_BINDING	GO_NEGATIVE_REGULATION_OF_BINDING		93	0.299009	1.3417	0	0.188581	1	2068	tags=30%	list=15%	signal=35%
GO_RESPONSE_TO_RADIATION	GO_RESPONSE_TO_RADIATION		271	0.243597	1.33956	0	0.191321	1	2180	tags=20%	list=16%	signal=23%
GO_CELLULAR_GLUCOSE_HOMEOSTASIS	GO_CELLULAR_GLUCOSE_HOMEOSTASIS		47	0.340148	1.33923	0	0.191429	1	2087	tags=21%	list=15%	signal=25%
GO_HISTONE_H3_ACETYLATION	GO_HISTONE_H3_ACETYLATION		39	0.292546	1.33919	0	0.191016	1	1694	tags=21%	list=12%	signal=23%
GO_PSEUDOURIDINE_SYNTHESIS	GO_PSEUDOURIDINE_SYNTHESIS		17	0.499192	1.3391	0.166667	0.190606	1	2164	tags=41%	list=16%	signal=49%
GO_TRNA_PROCESSING	GO_TRNA_PROCESSING		104	0.256033	1.33837	0	0.190972	1	2523	tags=27%	list=18%	signal=33%
GO_PEPTIDYL_PROLINE_MODIFICATION	GO_PEPTIDYL_PROLINE_MODIFICATION		36	0.363665	1.33822	0	0.190563	1	2222	tags=28%	list=16%	signal=33%
GO_SWI_SNF_SUPERFAMILY_TYPE_COMPLEX	GO_SWI_SNF_SUPERFAMILY_TYPE_COMPLEX		61	0.292771	1.33741	0	0.191181	1	1553	tags=20%	list=11%	signal=22%
GO_MAINTENANCE_OF_LOCATION	GO_MAINTENANCE_OF_LOCATION		102	0.275861	1.33725	0	0.190774	1	1309	tags=22%	list=9%	signal=24%
GO_COENZYME_METABOLIC_PROCESS	GO_COENZYME_METABOLIC_PROCESS		196	0.244748	1.33695	0	0.190869	1	1805	tags=20%	list=13%	signal=23%
GO_REGULATION_OF_NEURAL_PRECURSOR_CELL_PROLIFERATION	GO_REGULATION_OF_NEURAL_PRECURSOR_CELL_PROLIFERATION		34	0.311205	1.33681	0.25	0.190464	1	4540	tags=44%	list=33%	signal=65%
GO_RESPONSE_TO_PROGESTERONE	GO_RESPONSE_TO_PROGESTERONE		30	0.411282	1.33654	0	0.190829	1	2942	tags=43%	list=21%	signal=55%
GO_POSITIVE_REGULATION_OF_TRANSCRIPTION_FACTOR_IMPORT_INTO_NUCLEUS	GO_POSITIVE_REGULATION_OF_TRANSCRIPTION_FACTOR_IMPORT_INTO_NUCLEUS		36	0.379538	1.33616	0	0.19094	1	753	tags=19%	list=5%	signal=21%
GO_NEGATIVE_REGULATION_OF_PROTEIN_COMPLEX_ASSEMBLY	GO_NEGATIVE_REGULATION_OF_PROTEIN_COMPLEX_ASSEMBLY		71	0.29489	1.3361	0	0.190538	1	2068	tags=28%	list=15%	signal=33%
GO_PLATELET_ALPHA_GRANULE_LUMEN	GO_PLATELET_ALPHA_GRANULE_LUMEN		29	0.32493	1.33609	0	0.190136	1	1596	tags=28%	list=11%	signal=31%
GO_RESPONSE_TO_GAMMA_RADIATION	GO_RESPONSE_TO_GAMMA_RADIATION		38	0.357554	1.33469	0	0.193567	1	353	tags=11%	list=3%	signal=11%
GO_PRIMARY_ALCOHOL_METABOLIC_PROCESS	GO_PRIMARY_ALCOHOL_METABOLIC_PROCESS		24	0.367102	1.33445	0	0.193419	1	1186	tags=21%	list=9%	signal=23%
GO_FC_EPSILON_RECEPTOR_SIGNALING_PATHWAY	GO_FC_EPSILON_RECEPTOR_SIGNALING_PATHWAY		119	0.238226	1.33408	0	0.193527	1	1818	tags=18%	list=13%	signal=21%
GO_SPERMATID_DIFFERENTIATION	GO_SPERMATID_DIFFERENTIATION		63	0.282258	1.33327	0	0.193881	1	2052	tags=24%	list=15%	signal=28%
GO_POSITIVE_REGULATION_OF_DNA_METABOLIC_PROCESS	GO_POSITIVE_REGULATION_OF_DNA_METABOLIC_PROCESS		135	0.317953	1.33319	0	0.193477	1	2888	tags=33%	list=21%	signal=41%
GO_RESPONSE_TO_INCREASED_OXYGEN_LEVELS	GO_RESPONSE_TO_INCREASED_OXYGEN_LEVELS		15	0.429127	1.33291	0.125	0.193331	1	1783	tags=27%	list=13%	signal=31%
GO_POSITIVE_REGULATION_OF_RESPONSE_TO_DNA_DAMAGE_STIMULUS	GO_POSITIVE_REGULATION_OF_RESPONSE_TO_DNA_DAMAGE_STIMULUS		45	0.345401	1.3326	0	0.19293	1	2031	tags=31%	list=15%	signal=36%
GO_RESPONSE_TO_FLUID_SHEAR_STRESS	GO_RESPONSE_TO_FLUID_SHEAR_STRESS		25	0.355587	1.33107	0	0.196278	1	814	tags=24%	list=6%	signal=25%
GO_TRANSLATION_FACTOR_ACTIVITY_RNA_BINDING	GO_TRANSLATION_FACTOR_ACTIVITY_RNA_BINDING		76	0.318359	1.32999	0	0.197871	1	2152	tags=26%	list=15%	signal=31%
GO_TELOMERE_MAINTENANCE_VIA_TELOMERASE	GO_TELOMERE_MAINTENANCE_VIA_TELOMERASE		16	0.439788	1.32974	0	0.197949	1	2135	tags=25%	list=15%	signal=29%
GO_REGULATION_OF_GLIAL_CELL_DIFFERENTIATION	GO_REGULATION_OF_GLIAL_CELL_DIFFERENTIATION		30	0.390646	1.32932	0	0.198282	1	2593	tags=37%	list=19%	signal=45%
GO_REGULATION_OF_ENDOTHELIAL_CELL_DIFFERENTIATION	GO_REGULATION_OF_ENDOTHELIAL_CELL_DIFFERENTIATION		15	0.461469	1.32842	0	0.198625	1	2593	tags=47%	list=19%	signal=57%
GO_GROWTH_FACTOR_ACTIVITY	GO_GROWTH_FACTOR_ACTIVITY		46	0.290047	1.32811	0	0.198467	1	2770	tags=35%	list=20%	signal=43%
GO_REGULATION_OF_CELLULAR_AMIDE_METABOLIC_PROCESS	GO_REGULATION_OF_CELLULAR_AMIDE_METABOLIC_PROCESS		276	0.224573	1.32759	0	0.198061	1	1200	tags=14%	list=9%	signal=15%
GO_CELLULAR_MODIFIED_AMINO_ACID_METABOLIC_PROCESS	GO_CELLULAR_MODIFIED_AMINO_ACID_METABOLIC_PROCESS		134	0.302198	1.3264	0.333333	0.199392	1	2093	tags=28%	list=15%	signal=32%
GO_GLUCAN_METABOLIC_PROCESS	GO_GLUCAN_METABOLIC_PROCESS		39	0.359167	1.32528	0.166667	0.201182	1	1829	tags=23%	list=13%	signal=26%
GO_PROTEIN_DEACETYLASE_ACTIVITY	GO_PROTEIN_DEACETYLASE_ACTIVITY		39	0.308083	1.32346	0	0.203484	1	4239	tags=41%	list=30%	signal=59%
GO_SPLICEOSOMAL_COMPLEX_ASSEMBLY	GO_SPLICEOSOMAL_COMPLEX_ASSEMBLY		49	0.336655	1.32325	0	0.203557	1	4325	tags=43%	list=31%	signal=62%
GO_TELOMERE_MAINTENANCE_VIA_RECOMBINATION	GO_TELOMERE_MAINTENANCE_VIA_RECOMBINATION		31	0.306156	1.32297	0.333333	0.203872	1	2195	tags=26%	list=16%	signal=31%
GO_MALE_MEIOSIS	GO_MALE_MEIOSIS		17	0.498584	1.32223	0.2	0.203954	1	4255	tags=59%	list=31%	signal=85%
GO_PYRIMIDINE_DEOXYRIBONUCLEOTIDE_METABOLIC_PROCESS	GO_PYRIMIDINE_DEOXYRIBONUCLEOTIDE_METABOLIC_PROCESS		16	0.531016	1.32195	0	0.204283	1	4790	tags=63%	list=34%	signal=95%
GO_COENZYME_A_METABOLIC_PROCESS	GO_COENZYME_A_METABOLIC_PROCESS		16	0.389599	1.3213	0.2	0.20459	1	5100	tags=50%	list=37%	signal=79%
GO_ANTIGEN_PROCESSING_AND_PRESENTATION_OF_EXOGENOUS_PEPTIDE_ANTIGEN_VIA_MHC_CLASS_I	GO_ANTIGEN_PROCESSING_AND_PRESENTATION_OF_EXOGENOUS_PEPTIDE_ANTIGEN_VIA_MHC_CLASS_I		63	0.315346	1.32128	0	0.204415	1	2151	tags=27%	list=15%	signal=32%
GO_HYDROGEN_TRANSPORT	GO_HYDROGEN_TRANSPORT		98	0.25951	1.32088	0.333333	0.20473	1	4563	tags=46%	list=33%	signal=68%
GO_SPLICEOSOMAL_TRI_SNRNP_COMPLEX	GO_SPLICEOSOMAL_TRI_SNRNP_COMPLEX		26	0.496259	1.32078	0.333333	0.20432	1	5241	tags=73%	list=38%	signal=117%
GO_INCLUSION_BODY	GO_INCLUSION_BODY		53	0.296549	1.32064	0	0.203913	1	843	tags=15%	list=6%	signal=16%
GO_REGULATION_OF_PROTEIN_LOCALIZATION_TO_NUCLEUS	GO_REGULATION_OF_PROTEIN_LOCALIZATION_TO_NUCLEUS		145	0.267742	1.31995	0	0.20375	1	2324	tags=28%	list=17%	signal=34%
GO_NCRNA_METABOLIC_PROCESS	GO_NCRNA_METABOLIC_PROCESS		477	0.217106	1.31763	0	0.205743	1	1986	tags=20%	list=14%	signal=22%
GO_AU_RICH_ELEMENT_BINDING	GO_AU_RICH_ELEMENT_BINDING		18	0.406999	1.31747	0	0.205568	1	4418	tags=56%	list=32%	signal=81%
GO_MATERNAL_PLACENTA_DEVELOPMENT	GO_MATERNAL_PLACENTA_DEVELOPMENT		16	0.451146	1.31717	0	0.206371	1	1931	tags=38%	list=14%	signal=43%
GO_REGULATION_OF_GENERATION_OF_PRECURSOR_METABOLITES_AND_ENERGY	GO_REGULATION_OF_GENERATION_OF_PRECURSOR_METABOLITES_AND_ENERGY		58	0.315023	1.31487	0	0.209278	1	1829	tags=24%	list=13%	signal=28%
GO_INTRINSIC_APOPTOTIC_SIGNALING_PATHWAY_BY_P53_CLASS_MEDIATOR	GO_INTRINSIC_APOPTOTIC_SIGNALING_PATHWAY_BY_P53_CLASS_MEDIATOR		40	0.329527	1.31356	0.25	0.210527	1	2184	tags=30%	list=16%	signal=35%
GO_MICROBODY_LUMEN	GO_MICROBODY_LUMEN		34	0.343743	1.31349	0.5	0.210344	1	1593	tags=24%	list=11%	signal=27%
GO_VITAMIN_D_RECEPTOR_BINDING	GO_VITAMIN_D_RECEPTOR_BINDING		16	0.442701	1.31256	0.2	0.211813	1	2192	tags=31%	list=16%	signal=37%
GO_DEOXYRIBOSE_PHOSPHATE_CATABOLIC_PROCESS	GO_DEOXYRIBOSE_PHOSPHATE_CATABOLIC_PROCESS		21	0.419262	1.31198	0	0.211881	1	2692	tags=33%	list=19%	signal=41%
GO_REGULATION_OF_SMOOTH_MUSCLE_CELL_PROLIFERATION	GO_REGULATION_OF_SMOOTH_MUSCLE_CELL_PROLIFERATION		58	0.309541	1.31194	0.166667	0.211466	1	1771	tags=26%	list=13%	signal=30%
GO_WATER_SOLUBLE_VITAMIN_METABOLIC_PROCESS	GO_WATER_SOLUBLE_VITAMIN_METABOLIC_PROCESS		63	0.228184	1.31088	0	0.213188	1	2093	tags=24%	list=15%	signal=28%
GO_RRNA_TRANSCRIPTION	GO_RRNA_TRANSCRIPTION		16	0.358997	1.31071	0.25	0.213011	1	894	tags=19%	list=6%	signal=20%
GO_RESPONSE_TO_CAMP	GO_RESPONSE_TO_CAMP		61	0.31863	1.31065	0	0.212832	1	1163	tags=20%	list=8%	signal=21%
GO_PROTEIN_N_LINKED_GLYCOSYLATION	GO_PROTEIN_N_LINKED_GLYCOSYLATION		61	0.309734	1.31053	0	0.212419	1	1269	tags=23%	list=9%	signal=25%
GO_POSITIVE_REGULATION_OF_CELL_DIVISION	GO_POSITIVE_REGULATION_OF_CELL_DIVISION		70	0.319267	1.30997	0	0.212474	1	1905	tags=24%	list=14%	signal=28%
GO_DNA_HELICASE_ACTIVITY	GO_DNA_HELICASE_ACTIVITY		50	0.320166	1.30952	0	0.212992	1	2888	tags=34%	list=21%	signal=43%
GO_NEGATIVE_REGULATION_OF_PROTEIN_CATABOLIC_PROCESS	GO_NEGATIVE_REGULATION_OF_PROTEIN_CATABOLIC_PROCESS		80	0.301864	1.30831	0.25	0.214424	1	1594	tags=21%	list=11%	signal=24%
GO_CELLULAR_RESPONSE_TO_INORGANIC_SUBSTANCE	GO_CELLULAR_RESPONSE_TO_INORGANIC_SUBSTANCE		91	0.296616	1.30733	0	0.21565	1	2166	tags=25%	list=16%	signal=30%
GO_REGULATION_OF_ORGAN_MORPHOGENESIS	GO_REGULATION_OF_ORGAN_MORPHOGENESIS		135	0.28175	1.30629	0	0.218449	1	1818	tags=23%	list=13%	signal=26%
GO_ALCOHOL_CATABOLIC_PROCESS	GO_ALCOHOL_CATABOLIC_PROCESS		35	0.323683	1.30515	0	0.220373	1	2279	tags=29%	list=16%	signal=34%
GO_2_OXOGLUTARATE_METABOLIC_PROCESS	GO_2_OXOGLUTARATE_METABOLIC_PROCESS		17	0.41459	1.3049	0.25	0.220185	1	4460	tags=65%	list=32%	signal=95%
GO_MRNA_CIS_SPLICING_VIA_SPLICEOSOME	GO_MRNA_CIS_SPLICING_VIA_SPLICEOSOME		16	0.439163	1.30385	0.166667	0.220926	1	5675	tags=63%	list=41%	signal=105%
GO_REGULATION_OF_MEGAKARYOCYTE_DIFFERENTIATION	GO_REGULATION_OF_MEGAKARYOCYTE_DIFFERENTIATION		17	0.371063	1.30358	0	0.22097	1	2033	tags=35%	list=15%	signal=41%
GO_PROTEIN_CATABOLIC_PROCESS	GO_PROTEIN_CATABOLIC_PROCESS		466	0.220173	1.30269	0	0.222401	1	2213	tags=19%	list=16%	signal=22%
GO_RESPONSE_TO_TRANSITION_METAL_NANOPARTICLE	GO_RESPONSE_TO_TRANSITION_METAL_NANOPARTICLE		92	0.269228	1.30247	0.333333	0.2222	1	918	tags=17%	list=7%	signal=18%
GO_PRESPLICEOSOME	GO_PRESPLICEOSOME		20	0.397145	1.30013	0	0.224297	1	4186	tags=45%	list=30%	signal=64%
GO_TRANSFERASE_ACTIVITY_TRANSFERRING_GLYCOSYL_GROUPS	GO_TRANSFERASE_ACTIVITY_TRANSFERRING_GLYCOSYL_GROUPS		171	0.261796	1.30002	0	0.223872	1	2256	tags=23%	list=16%	signal=27%
GO_SEXUAL_REPRODUCTION	GO_SEXUAL_REPRODUCTION		355	0.210456	1.29973	0	0.223678	1	2106	tags=20%	list=15%	signal=23%
GO_CELLULAR_RESPONSE_TO_RADIATION	GO_CELLULAR_RESPONSE_TO_RADIATION		99	0.27233	1.29966	0	0.223477	1	1325	tags=16%	list=10%	signal=18%
GO_CELLULAR_RESPONSE_TO_EXTERNAL_STIMULUS	GO_CELLULAR_RESPONSE_TO_EXTERNAL_STIMULUS		178	0.216364	1.29917	0	0.223513	1	2182	tags=20%	list=16%	signal=23%
GO_REGULATION_OF_TRANSLATIONAL_FIDELITY	GO_REGULATION_OF_TRANSLATIONAL_FIDELITY		15	0.491283	1.29806	0	0.224919	1	2325	tags=47%	list=17%	signal=56%
GO_ANAPHASE_PROMOTING_COMPLEX_DEPENDENT_CATABOLIC_PROCESS	GO_ANAPHASE_PROMOTING_COMPLEX_DEPENDENT_CATABOLIC_PROCESS		75	0.329291	1.29791	0.2	0.224727	1	2213	tags=28%	list=16%	signal=33%
GO_MICROTUBULE_POLYMERIZATION	GO_MICROTUBULE_POLYMERIZATION		24	0.322356	1.29742	0	0.225199	1	2065	tags=29%	list=15%	signal=34%
GO_IN_UTERO_EMBRYONIC_DEVELOPMENT	GO_IN_UTERO_EMBRYONIC_DEVELOPMENT		205	0.23025	1.29684	0	0.225451	1	2188	tags=21%	list=16%	signal=25%
GO_PHOSPHOTRANSFERASE_ACTIVITY_PHOSPHATE_GROUP_AS_ACCEPTOR	GO_PHOSPHOTRANSFERASE_ACTIVITY_PHOSPHATE_GROUP_AS_ACCEPTOR		26	0.319235	1.29363	0	0.231763	1	2864	tags=35%	list=21%	signal=44%
GO_NEGATIVE_REGULATION_OF_CATABOLIC_PROCESS	GO_NEGATIVE_REGULATION_OF_CATABOLIC_PROCESS		150	0.269586	1.29307	0.333333	0.233136	1	1222	tags=16%	list=9%	signal=17%
GO_PROTEIN_MANNOSYLATION	GO_PROTEIN_MANNOSYLATION		17	0.478209	1.29201	0	0.234065	1	1153	tags=24%	list=8%	signal=26%
GO_PROTON_TRANSPORTING_ATP_SYNTHASE_COMPLEX	GO_PROTON_TRANSPORTING_ATP_SYNTHASE_COMPLEX		22	0.392763	1.29102	0	0.234771	1	1174	tags=32%	list=8%	signal=35%
GO_REGULATION_OF_RELEASE_OF_CYTOCHROME_C_FROM_MITOCHONDRIA	GO_REGULATION_OF_RELEASE_OF_CYTOCHROME_C_FROM_MITOCHONDRIA		39	0.344126	1.28959	0.166667	0.237024	1	2173	tags=26%	list=16%	signal=30%
GO_CERAMIDE_METABOLIC_PROCESS	GO_CERAMIDE_METABOLIC_PROCESS		51	0.305858	1.28911	0.2	0.23704	1	842	tags=18%	list=6%	signal=19%
GO_PEPTIDYL_LYSINE_MODIFICATION	GO_PEPTIDYL_LYSINE_MODIFICATION		257	0.199243	1.28848	0	0.237716	1	2083	tags=19%	list=15%	signal=22%
GO_MUSCLE_CONTRACTION	GO_MUSCLE_CONTRACTION		103	0.263242	1.28831	0	0.237502	1	3334	tags=36%	list=24%	signal=47%
GO_REGULATION_OF_CELL_CYCLE_PROCESS	GO_REGULATION_OF_CELL_CYCLE_PROCESS		428	0.229726	1.28783	0	0.238623	1	2151	tags=21%	list=15%	signal=24%
GO_MOTILE_CILIUM	GO_MOTILE_CILIUM		51	0.305611	1.2875	0	0.239524	1	3149	tags=33%	list=23%	signal=43%
GO_OVULATION_CYCLE	GO_OVULATION_CYCLE		55	0.320667	1.28717	0	0.239534	1	2895	tags=36%	list=21%	signal=46%
GO_OXIDOREDUCTASE_ACTIVITY_ACTING_ON_THE_CH_CH_GROUP_OF_DONORS	GO_OXIDOREDUCTASE_ACTIVITY_ACTING_ON_THE_CH_CH_GROUP_OF_DONORS		47	0.354218	1.28663	0.142857	0.239545	1	1013	tags=19%	list=7%	signal=21%
GO_VESICLE_COATING	GO_VESICLE_COATING		64	0.321992	1.28658	0	0.239108	1	2575	tags=30%	list=19%	signal=36%
GO_NEGATIVE_REGULATION_OF_I_KAPPAB_KINASE_NF_KAPPAB_SIGNALING	GO_NEGATIVE_REGULATION_OF_I_KAPPAB_KINASE_NF_KAPPAB_SIGNALING		34	0.326647	1.28505	0.2	0.242212	1	1652	tags=26%	list=12%	signal=30%
GO_POSITIVE_REGULATION_OF_LIPID_METABOLIC_PROCESS	GO_POSITIVE_REGULATION_OF_LIPID_METABOLIC_PROCESS		67	0.221911	1.28497	0	0.241772	1	1853	tags=21%	list=13%	signal=24%
GO_NEGATIVE_REGULATION_OF_CELL_DIVISION	GO_NEGATIVE_REGULATION_OF_CELL_DIVISION		45	0.395086	1.28351	0	0.241555	1	2148	tags=24%	list=15%	signal=29%
GO_REGULATION_OF_T_HELPER_CELL_DIFFERENTIATION	GO_REGULATION_OF_T_HELPER_CELL_DIFFERENTIATION		16	0.397478	1.28261	0.166667	0.24506	1	907	tags=31%	list=7%	signal=33%
GO_UROGENITAL_SYSTEM_DEVELOPMENT	GO_UROGENITAL_SYSTEM_DEVELOPMENT		135	0.246018	1.28233	0	0.245917	1	1754	tags=21%	list=13%	signal=24%
GO_NEGATIVE_REGULATION_OF_ESTABLISHMENT_OF_PROTEIN_LOCALIZATION	GO_NEGATIVE_REGULATION_OF_ESTABLISHMENT_OF_PROTEIN_LOCALIZATION		129	0.240813	1.2821	0	0.246123	1	2362	tags=28%	list=17%	signal=33%
GO_INO80_TYPE_COMPLEX	GO_INO80_TYPE_COMPLEX		21	0.405166	1.28186	0.2	0.246554	1	1199	tags=29%	list=9%	signal=31%
GO_HYDROGEN_ION_TRANSMEMBRANE_TRANSPORT	GO_HYDROGEN_ION_TRANSMEMBRANE_TRANSPORT		77	0.267085	1.281	0	0.247412	1	4563	tags=47%	list=33%	signal=69%
GO_DNA_DIRECTED_RNA_POLYMERASE_III_COMPLEX	GO_DNA_DIRECTED_RNA_POLYMERASE_III_COMPLEX		17	0.447147	1.27948	0.2	0.248057	1	1841	tags=24%	list=13%	signal=27%
GO_MULTICELLULAR_ORGANISM_REPRODUCTION	GO_MULTICELLULAR_ORGANISM_REPRODUCTION		379	0.201253	1.279	0	0.248033	1	2092	tags=19%	list=15%	signal=22%
GO_CARBOHYDRATE_DERIVATIVE_TRANSPORTER_ACTIVITY	GO_CARBOHYDRATE_DERIVATIVE_TRANSPORTER_ACTIVITY		28	0.317576	1.27897	0.166667	0.24781	1	3801	tags=39%	list=27%	signal=54%
GO_NEGATIVE_REGULATION_OF_MUSCLE_CELL_DIFFERENTIATION	GO_NEGATIVE_REGULATION_OF_MUSCLE_CELL_DIFFERENTIATION		27	0.39094	1.27854	0	0.248444	1	3023	tags=48%	list=22%	signal=61%
GO_DNA_RECOMBINATION	GO_DNA_RECOMBINATION		166	0.241657	1.27844	0	0.248218	1	2195	tags=22%	list=16%	signal=26%
GO_NUCLEAR_EXPORT	GO_NUCLEAR_EXPORT		133	0.247618	1.27835	0	0.247776	1	2111	tags=20%	list=15%	signal=23%
GO_REGULATION_OF_COFACTOR_METABOLIC_PROCESS	GO_REGULATION_OF_COFACTOR_METABOLIC_PROCESS		33	0.408086	1.27826	0.333333	0.247336	1	1222	tags=27%	list=9%	signal=30%
GO_DNA_TEMPLATED_TRANSCRIPTION_TERMINATION	GO_DNA_TEMPLATED_TRANSCRIPTION_TERMINATION		95	0.279413	1.27798	0	0.246897	1	4308	tags=37%	list=31%	signal=53%
GO_POSITIVE_REGULATION_OF_ADAPTIVE_IMMUNE_RESPONSE	GO_POSITIVE_REGULATION_OF_ADAPTIVE_IMMUNE_RESPONSE		52	0.364366	1.27733	0	0.247952	1	4173	tags=50%	list=30%	signal=71%
GO_KERATAN_SULFATE_METABOLIC_PROCESS	GO_KERATAN_SULFATE_METABOLIC_PROCESS		19	0.377284	1.27725	0.2	0.248149	1	1482	tags=26%	list=11%	signal=29%
GO_LAMIN_BINDING	GO_LAMIN_BINDING		16	0.445858	1.27719	0.25	0.247711	1	1754	tags=25%	list=13%	signal=29%
GO_SUPEROXIDE_METABOLIC_PROCESS	GO_SUPEROXIDE_METABOLIC_PROCESS		18	0.36299	1.27706	0.333333	0.247704	1	1033	tags=22%	list=7%	signal=24%
GO_RESPONSE_TO_NUTRIENT	GO_RESPONSE_TO_NUTRIENT		114	0.283286	1.27687	0	0.247268	1	2935	tags=30%	list=21%	signal=37%
GO_NEGATIVE_REGULATION_OF_CHROMOSOME_SEGREGATION	GO_NEGATIVE_REGULATION_OF_CHROMOSOME_SEGREGATION		23	0.29726	1.27633	0	0.247696	1	1921	tags=17%	list=14%	signal=20%
GO_POSITIVE_REGULATION_OF_MRNA_METABOLIC_PROCESS	GO_POSITIVE_REGULATION_OF_MRNA_METABOLIC_PROCESS		36	0.320527	1.27549	0.2	0.249175	1	4308	tags=53%	list=31%	signal=76%
GO_TRNA_MODIFICATION	GO_TRNA_MODIFICATION		52	0.273918	1.27425	0	0.251288	1	2325	tags=29%	list=17%	signal=35%
GO_POSITIVE_REGULATION_OF_EPITHELIAL_CELL_PROLIFERATION	GO_POSITIVE_REGULATION_OF_EPITHELIAL_CELL_PROLIFERATION		62	0.333406	1.27404	0	0.250849	1	2603	tags=34%	list=19%	signal=41%
GO_RIBONUCLEOPROTEIN_COMPLEX_LOCALIZATION	GO_RIBONUCLEOPROTEIN_COMPLEX_LOCALIZATION		108	0.266099	1.2735	0	0.251902	1	2111	tags=19%	list=15%	signal=22%
GO_LIGASE_ACTIVITY_FORMING_CARBON_NITROGEN_BONDS	GO_LIGASE_ACTIVITY_FORMING_CARBON_NITROGEN_BONDS		43	0.343414	1.27342	0.285714	0.251675	1	2140	tags=30%	list=15%	signal=36%
GO_CENTROSOME	GO_CENTROSOME		396	0.222205	1.27303	0	0.251868	1	2106	tags=21%	list=15%	signal=24%
GO_POSITIVE_REGULATION_OF_CHROMOSOME_ORGANIZATION	GO_POSITIVE_REGULATION_OF_CHROMOSOME_ORGANIZATION		121	0.250245	1.273	0.25	0.251634	1	2135	tags=22%	list=15%	signal=26%
GO_E_BOX_BINDING	GO_E_BOX_BINDING		17	0.501105	1.27231	0	0.251825	1	1957	tags=41%	list=14%	signal=48%
GO_ORGANOPHOSPHATE_ESTER_TRANSMEMBRANE_TRANSPORTER_ACTIVITY	GO_ORGANOPHOSPHATE_ESTER_TRANSMEMBRANE_TRANSPORTER_ACTIVITY		21	0.311074	1.27185	0.25	0.251812	1	1649	tags=24%	list=12%	signal=27%
GO_TRANSCRIPTION_FACTOR_BINDING	GO_TRANSCRIPTION_FACTOR_BINDING		377	0.251694	1.27156	0	0.251999	1	2098	tags=24%	list=15%	signal=27%
GO_AMINO_ACID_TRANSMEMBRANE_TRANSPORTER_ACTIVITY	GO_AMINO_ACID_TRANSMEMBRANE_TRANSPORTER_ACTIVITY		33	0.358692	1.27148	0	0.251985	1	3731	tags=36%	list=27%	signal=50%
GO_MODIFICATION_OF_MORPHOLOGY_OR_PHYSIOLOGY_OF_OTHER_ORGANISM	GO_MODIFICATION_OF_MORPHOLOGY_OR_PHYSIOLOGY_OF_OTHER_ORGANISM		78	0.327335	1.27124	0	0.251964	1	600	tags=14%	list=4%	signal=15%
GO_AMINO_ACID_BINDING	GO_AMINO_ACID_BINDING		49	0.302434	1.27071	0	0.252563	1	2090	tags=35%	list=15%	signal=41%
GO_POSITIVE_REGULATION_OF_TYROSINE_PHOSPHORYLATION_OF_STAT3_PROTEIN	GO_POSITIVE_REGULATION_OF_TYROSINE_PHOSPHORYLATION_OF_STAT3_PROTEIN		16	0.401669	1.26963	0.2	0.253789	1	2950	tags=44%	list=21%	signal=55%
GO_REGULATION_OF_SEQUESTERING_OF_CALCIUM_ION	GO_REGULATION_OF_SEQUESTERING_OF_CALCIUM_ION		54	0.229899	1.26952	0	0.253554	1	1542	tags=17%	list=11%	signal=19%
GO_PYRIMIDINE_NUCLEOSIDE_BIOSYNTHETIC_PROCESS	GO_PYRIMIDINE_NUCLEOSIDE_BIOSYNTHETIC_PROCESS		25	0.329172	1.26918	0	0.253529	1	4311	tags=44%	list=31%	signal=64%
GO_REGULATION_OF_FAT_CELL_DIFFERENTIATION	GO_REGULATION_OF_FAT_CELL_DIFFERENTIATION		51	0.241914	1.26874	0	0.254131	1	1648	tags=20%	list=12%	signal=22%
GO_FERTILIZATION	GO_FERTILIZATION		60	0.297355	1.26797	0	0.254533	1	3970	tags=40%	list=29%	signal=56%
GO_HEAT_SHOCK_PROTEIN_BINDING	GO_HEAT_SHOCK_PROTEIN_BINDING		71	0.27118	1.26765	0	0.254717	1	2143	tags=25%	list=15%	signal=30%
GO_POSITIVE_REGULATION_OF_CELLULAR_PROTEIN_CATABOLIC_PROCESS	GO_POSITIVE_REGULATION_OF_CELLULAR_PROTEIN_CATABOLIC_PROCESS		170	0.235366	1.26761	0	0.254487	1	1857	tags=19%	list=13%	signal=22%
GO_REGULATION_OF_PROTEIN_EXIT_FROM_ENDOPLASMIC_RETICULUM	GO_REGULATION_OF_PROTEIN_EXIT_FROM_ENDOPLASMIC_RETICULUM		15	0.408669	1.2669	0.285714	0.255293	1	878	tags=27%	list=6%	signal=28%
GO_REPRODUCTIVE_SYSTEM_DEVELOPMENT	GO_REPRODUCTIVE_SYSTEM_DEVELOPMENT		217	0.236003	1.26671	0	0.255481	1	2644	tags=27%	list=19%	signal=33%
GO_FEMALE_MEIOTIC_DIVISION	GO_FEMALE_MEIOTIC_DIVISION		17	0.45834	1.26612	0.2	0.255867	1	2506	tags=35%	list=18%	signal=43%
GO_LIPID_OXIDATION	GO_LIPID_OXIDATION		51	0.298503	1.26549	0	0.257256	1	2048	tags=27%	list=15%	signal=32%
GO_LIPID_TRANSPORTER_ACTIVITY	GO_LIPID_TRANSPORTER_ACTIVITY		52	0.342174	1.26412	0	0.260272	1	1728	tags=21%	list=12%	signal=24%
GO_ATP_DEPENDENT_DNA_HELICASE_ACTIVITY	GO_ATP_DEPENDENT_DNA_HELICASE_ACTIVITY		31	0.322283	1.2637	0	0.260245	1	2652	tags=32%	list=19%	signal=40%
GO_PROTON_TRANSPORTING_TWO_SECTOR_ATPASE_COMPLEX	GO_PROTON_TRANSPORTING_TWO_SECTOR_ATPASE_COMPLEX		43	0.328479	1.26353	0	0.260212	1	1870	tags=28%	list=13%	signal=32%
GO_EMBRYO_IMPLANTATION	GO_EMBRYO_IMPLANTATION		20	0.407483	1.26314	0.333333	0.259983	1	753	tags=25%	list=5%	signal=26%
GO_EMBRYO_DEVELOPMENT_ENDING_IN_BIRTH_OR_EGG_HATCHING	GO_EMBRYO_DEVELOPMENT_ENDING_IN_BIRTH_OR_EGG_HATCHING		324	0.191249	1.2609	0	0.263806	1	2489	tags=23%	list=18%	signal=27%
GO_ACUTE_INFLAMMATORY_RESPONSE	GO_ACUTE_INFLAMMATORY_RESPONSE		36	0.314491	1.26057	0	0.263764	1	1783	tags=28%	list=13%	signal=32%
GO_RESPONSE_TO_AMINO_ACID	GO_RESPONSE_TO_AMINO_ACID		68	0.277219	1.26038	0	0.263528	1	2407	tags=24%	list=17%	signal=28%
GO_NEGATIVE_REGULATION_OF_CHROMOSOME_ORGANIZATION	GO_NEGATIVE_REGULATION_OF_CHROMOSOME_ORGANIZATION		85	0.295974	1.25988	0	0.264281	1	2031	tags=21%	list=15%	signal=25%
GO_CELLULAR_HORMONE_METABOLIC_PROCESS	GO_CELLULAR_HORMONE_METABOLIC_PROCESS		44	0.302156	1.25953	0	0.264438	1	4641	tags=50%	list=33%	signal=75%
GO_OSTEOBLAST_DIFFERENTIATION	GO_OSTEOBLAST_DIFFERENTIATION		73	0.262549	1.25931	0	0.264405	1	2033	tags=25%	list=15%	signal=29%
GO_CELLULAR_RESPONSE_TO_OXIDATIVE_STRESS	GO_CELLULAR_RESPONSE_TO_OXIDATIVE_STRESS		143	0.251131	1.25813	0	0.265966	1	1511	tags=19%	list=11%	signal=21%
GO_REGULATION_OF_MONOOXYGENASE_ACTIVITY	GO_REGULATION_OF_MONOOXYGENASE_ACTIVITY		35	0.314113	1.25716	0.25	0.266335	1	1127	tags=23%	list=8%	signal=25%
GO_RESPONSE_TO_CALCIUM_ION	GO_RESPONSE_TO_CALCIUM_ION		65	0.324351	1.2556	0	0.269264	1	2128	tags=28%	list=15%	signal=33%
GO_REGULATION_OF_ENDOCYTOSIS	GO_REGULATION_OF_ENDOCYTOSIS		132	0.238278	1.25502	0	0.270617	1	1277	tags=14%	list=9%	signal=15%
GO_REGULATION_OF_TRANSLATIONAL_INITIATION	GO_REGULATION_OF_TRANSLATIONAL_INITIATION		73	0.315794	1.25285	0.2	0.274746	1	2250	tags=26%	list=16%	signal=31%
GO_RIBONUCLEOPROTEIN_COMPLEX_BIOGENESIS	GO_RIBONUCLEOPROTEIN_COMPLEX_BIOGENESIS		405	0.214844	1.25201	0	0.276874	1	2014	tags=19%	list=14%	signal=22%
GO_NUCLEAR_CHROMOSOME_SEGREGATION	GO_NUCLEAR_CHROMOSOME_SEGREGATION		175	0.188285	1.25121	0	0.278419	1	2135	tags=19%	list=15%	signal=23%
GO_REGULATION_OF_SYMBIOSIS_ENCOMPASSING_MUTUALISM_THROUGH_PARASITISM	GO_REGULATION_OF_SYMBIOSIS_ENCOMPASSING_MUTUALISM_THROUGH_PARASITISM		165	0.259293	1.2499	0	0.28033	1	2362	tags=22%	list=17%	signal=27%
GO_INTRINSIC_APOPTOTIC_SIGNALING_PATHWAY	GO_INTRINSIC_APOPTOTIC_SIGNALING_PATHWAY		125	0.233083	1.2496	0	0.280063	1	2184	tags=22%	list=16%	signal=26%
GO_REGULATION_OF_MRNA_METABOLIC_PROCESS	GO_REGULATION_OF_MRNA_METABOLIC_PROCESS		101	0.231888	1.24936	0	0.280193	1	2407	tags=24%	list=17%	signal=29%
GO_METHYLTRANSFERASE_COMPLEX	GO_METHYLTRANSFERASE_COMPLEX		80	0.24446	1.24933	0	0.279737	1	4685	tags=46%	list=34%	signal=69%
GO_NEGATIVE_REGULATION_OF_CELL_GROWTH	GO_NEGATIVE_REGULATION_OF_CELL_GROWTH		90	0.256312	1.24868	0	0.280662	1	2134	tags=24%	list=15%	signal=29%
GO_BLASTOCYST_FORMATION	GO_BLASTOCYST_FORMATION		18	0.382611	1.24858	0.25	0.280207	1	1931	tags=22%	list=14%	signal=26%
GO_PYRIMIDINE_CONTAINING_COMPOUND_METABOLIC_PROCESS	GO_PYRIMIDINE_CONTAINING_COMPOUND_METABOLIC_PROCESS		57	0.292245	1.24816	0	0.280543	1	4311	tags=39%	list=31%	signal=56%
GO_PROSTATE_GLAND_DEVELOPMENT	GO_PROSTATE_GLAND_DEVELOPMENT		22	0.397183	1.24748	0.2	0.282434	1	3271	tags=50%	list=24%	signal=65%
GO_RRNA_METABOLIC_PROCESS	GO_RRNA_METABOLIC_PROCESS		239	0.230549	1.24708	0	0.28276	1	1986	tags=21%	list=14%	signal=24%
GO_SISTER_CHROMATID_COHESION	GO_SISTER_CHROMATID_COHESION		92	0.260843	1.24702	0	0.282501	1	2262	tags=24%	list=16%	signal=28%
GO_TRANSLATION_REGULATOR_ACTIVITY	GO_TRANSLATION_REGULATOR_ACTIVITY		22	0.365948	1.24547	0.333333	0.285755	1	463	tags=18%	list=3%	signal=19%
GO_RETROGRADE_VESICLE_MEDIATED_TRANSPORT_GOLGI_TO_ER	GO_RETROGRADE_VESICLE_MEDIATED_TRANSPORT_GOLGI_TO_ER		65	0.353003	1.24543	0	0.285296	1	2575	tags=32%	list=19%	signal=39%
GO_MESONEPHROS_DEVELOPMENT	GO_MESONEPHROS_DEVELOPMENT		28	0.412839	1.24507	0.2	0.286196	1	1085	tags=25%	list=8%	signal=27%
GO_NEGATIVE_REGULATION_OF_PROTEIN_BINDING	GO_NEGATIVE_REGULATION_OF_PROTEIN_BINDING		61	0.294703	1.24504	0	0.285932	1	1857	tags=31%	list=13%	signal=36%
GO_RESPONSE_TO_ESTRADIOL	GO_RESPONSE_TO_ESTRADIOL		81	0.305188	1.24475	0	0.286248	1	1155	tags=20%	list=8%	signal=21%
GO_CELLULAR_RESPONSE_TO_INTERLEUKIN_4	GO_CELLULAR_RESPONSE_TO_INTERLEUKIN_4		21	0.355486	1.24451	0.2	0.286565	1	2005	tags=33%	list=14%	signal=39%
GO_RESPONSE_TO_COPPER_ION	GO_RESPONSE_TO_COPPER_ION		20	0.336725	1.24428	0.25	0.286499	1	918	tags=25%	list=7%	signal=27%
GO_NEGATIVE_REGULATION_OF_APOPTOTIC_SIGNALING_PATHWAY	GO_NEGATIVE_REGULATION_OF_APOPTOTIC_SIGNALING_PATHWAY		144	0.252427	1.24381	0	0.286804	1	2134	tags=24%	list=15%	signal=28%
GO_PROTEIN_HOMOOLIGOMERIZATION	GO_PROTEIN_HOMOOLIGOMERIZATION		154	0.233637	1.24339	0	0.287311	1	2356	tags=22%	list=17%	signal=26%
GO_CYTOCHROME_COMPLEX_ASSEMBLY	GO_CYTOCHROME_COMPLEX_ASSEMBLY		15	0.447412	1.24316	0.2	0.287429	1	1835	tags=27%	list=13%	signal=31%
GO_REGULATION_OF_TRANSCRIPTION_REGULATORY_REGION_DNA_BINDING	GO_REGULATION_OF_TRANSCRIPTION_REGULATORY_REGION_DNA_BINDING		19	0.418153	1.24272	0	0.287354	1	668	tags=21%	list=5%	signal=22%
GO_NUCLEAR_TRANSPORT	GO_NUCLEAR_TRANSPORT		294	0.204233	1.24241	0	0.287469	1	2032	tags=18%	list=15%	signal=21%
GO_POSITIVE_REGULATION_OF_LIGASE_ACTIVITY	GO_POSITIVE_REGULATION_OF_LIGASE_ACTIVITY		101	0.332296	1.24219	0.25	0.28759	1	2213	tags=27%	list=16%	signal=32%
GO_REGULATION_OF_MRNA_3_END_PROCESSING	GO_REGULATION_OF_MRNA_3_END_PROCESSING		26	0.277348	1.2409	0	0.289234	1	2407	tags=27%	list=17%	signal=32%
GO_COFACTOR_METABOLIC_PROCESS	GO_COFACTOR_METABOLIC_PROCESS		253	0.248791	1.24049	0	0.289159	1	2093	tags=21%	list=15%	signal=24%
GO_MRNA_BINDING	GO_MRNA_BINDING		124	0.249959	1.23975	0	0.290023	1	1803	tags=18%	list=13%	signal=20%
GO_REGULATION_OF_REPRODUCTIVE_PROCESS	GO_REGULATION_OF_REPRODUCTIVE_PROCESS		67	0.313796	1.23948	0	0.290137	1	2895	tags=36%	list=21%	signal=45%
GO_NEURON_DEATH	GO_NEURON_DEATH		35	0.341199	1.23814	0.166667	0.292333	1	2092	tags=26%	list=15%	signal=30%
GO_RESPONSE_TO_MOLECULE_OF_BACTERIAL_ORIGIN	GO_RESPONSE_TO_MOLECULE_OF_BACTERIAL_ORIGIN		213	0.230195	1.23785	0	0.292815	1	2049	tags=20%	list=15%	signal=23%
GO_CARBOHYDRATE_HOMEOSTASIS	GO_CARBOHYDRATE_HOMEOSTASIS		90	0.322888	1.23772	0.2	0.292547	1	2127	tags=24%	list=15%	signal=29%
GO_PROTEIN_ACTIVATION_CASCADE	GO_PROTEIN_ACTIVATION_CASCADE		36	0.360179	1.23624	0	0.296219	1	1488	tags=22%	list=11%	signal=25%
GO_REGULATION_OF_PROTEIN_HOMODIMERIZATION_ACTIVITY	GO_REGULATION_OF_PROTEIN_HOMODIMERIZATION_ACTIVITY		19	0.362445	1.23509	0.25	0.298575	1	2092	tags=32%	list=15%	signal=37%
GO_THREONINE_TYPE_PEPTIDASE_ACTIVITY	GO_THREONINE_TYPE_PEPTIDASE_ACTIVITY		19	0.342418	1.23314	0.2	0.303366	1	1521	tags=26%	list=11%	signal=30%
GO_REGULATION_OF_MITOCHONDRIAL_MEMBRANE_PERMEABILITY_INVOLVED_IN_APOPTOTIC_PROCESS	GO_REGULATION_OF_MITOCHONDRIAL_MEMBRANE_PERMEABILITY_INVOLVED_IN_APOPTOTIC_PROCESS		19	0.420296	1.23274	0	0.303085	1	1930	tags=32%	list=14%	signal=37%
GO_RESPONSE_TO_ESTROGEN	GO_RESPONSE_TO_ESTROGEN		121	0.253717	1.23245	0	0.303372	1	1155	tags=17%	list=8%	signal=18%
GO_POSITIVE_REGULATION_OF_MULTI_ORGANISM_PROCESS	GO_POSITIVE_REGULATION_OF_MULTI_ORGANISM_PROCESS		118	0.236379	1.23182	0	0.304021	1	703	tags=11%	list=5%	signal=12%
GO_INTRINSIC_APOPTOTIC_SIGNALING_PATHWAY_IN_RESPONSE_TO_ENDOPLASMIC_RETICULUM_STRESS	GO_INTRINSIC_APOPTOTIC_SIGNALING_PATHWAY_IN_RESPONSE_TO_ENDOPLASMIC_RETICULUM_STRESS		27	0.37377	1.23159	0.2	0.304108	1	2092	tags=33%	list=15%	signal=39%
GO_P53_BINDING	GO_P53_BINDING		55	0.288208	1.23131	0.333333	0.304393	1	2184	tags=24%	list=16%	signal=28%
GO_DEOXYRIBONUCLEASE_ACTIVITY	GO_DEOXYRIBONUCLEASE_ACTIVITY		54	0.277745	1.23121	0	0.303925	1	4790	tags=50%	list=34%	signal=76%
GO_RESPONSE_TO_RETINOIC_ACID	GO_RESPONSE_TO_RETINOIC_ACID		53	0.276599	1.2305	0.142857	0.304388	1	3041	tags=34%	list=22%	signal=43%
GO_DNA_METHYLATION_OR_DEMETHYLATION	GO_DNA_METHYLATION_OR_DEMETHYLATION		39	0.259732	1.2302	0.333333	0.304669	1	1278	tags=13%	list=9%	signal=14%
GO_REGULATION_OF_NUCLEOTIDE_METABOLIC_PROCESS	GO_REGULATION_OF_NUCLEOTIDE_METABOLIC_PROCESS		85	0.240956	1.22998	0	0.304948	1	1222	tags=15%	list=9%	signal=17%
GO_FATTY_ACID_CATABOLIC_PROCESS	GO_FATTY_ACID_CATABOLIC_PROCESS		56	0.33444	1.22995	0.333333	0.304855	1	1929	tags=29%	list=14%	signal=33%
GO_REGULATION_OF_GLIOGENESIS	GO_REGULATION_OF_GLIOGENESIS		48	0.304726	1.22947	0.333333	0.305304	1	2644	tags=31%	list=19%	signal=38%
GO_MRNA_SPLICE_SITE_SELECTION	GO_MRNA_SPLICE_SITE_SELECTION		24	0.447103	1.22927	0.4	0.305584	1	2249	tags=33%	list=16%	signal=40%
GO_HEXOSE_METABOLIC_PROCESS	GO_HEXOSE_METABOLIC_PROCESS		110	0.263653	1.22925	0.2	0.305119	1	1926	tags=24%	list=14%	signal=27%
GO_VESICLE_ORGANIZATION	GO_VESICLE_ORGANIZATION		209	0.213798	1.229	0	0.305024	1	2187	tags=23%	list=16%	signal=27%
GO_POSITIVE_REGULATION_OF_LIPID_BIOSYNTHETIC_PROCESS	GO_POSITIVE_REGULATION_OF_LIPID_BIOSYNTHETIC_PROCESS		34	0.349538	1.22883	0	0.305117	1	938	tags=21%	list=7%	signal=22%
GO_CELLULAR_COMPONENT_DISASSEMBLY	GO_CELLULAR_COMPONENT_DISASSEMBLY		386	0.213816	1.22816	0	0.305935	1	2271	tags=21%	list=16%	signal=24%
GO_2_IRON_2_SULFUR_CLUSTER_BINDING	GO_2_IRON_2_SULFUR_CLUSTER_BINDING		19	0.357053	1.22811	0.4	0.305833	1	5105	tags=47%	list=37%	signal=75%
GO_REGULATION_OF_TYROSINE_PHOSPHORYLATION_OF_STAT_PROTEIN	GO_REGULATION_OF_TYROSINE_PHOSPHORYLATION_OF_STAT_PROTEIN		34	0.299554	1.22797	0.25	0.305371	1	2950	tags=35%	list=21%	signal=45%
GO_OVULATION_CYCLE_PROCESS	GO_OVULATION_CYCLE_PROCESS		41	0.304177	1.22663	0	0.309484	1	2868	tags=37%	list=21%	signal=46%
GO_VESICLE_LOCALIZATION	GO_VESICLE_LOCALIZATION		144	0.245068	1.22498	0	0.313219	1	2169	tags=22%	list=16%	signal=26%
GO_PYRIMIDINE_CONTAINING_COMPOUND_BIOSYNTHETIC_PROCESS	GO_PYRIMIDINE_CONTAINING_COMPOUND_BIOSYNTHETIC_PROCESS		34	0.343798	1.22493	0	0.312748	1	4311	tags=44%	list=31%	signal=64%
GO_ACETYL_COA_METABOLIC_PROCESS	GO_ACETYL_COA_METABOLIC_PROCESS		18	0.344168	1.22459	0.333333	0.31263	1	1958	tags=22%	list=14%	signal=26%
GO_NEGATIVE_REGULATION_OF_INTRACELLULAR_TRANSPORT	GO_NEGATIVE_REGULATION_OF_INTRACELLULAR_TRANSPORT		96	0.297562	1.22316	0.2	0.315582	1	2356	tags=32%	list=17%	signal=39%
GO_GENE_SILENCING	GO_GENE_SILENCING		140	0.208823	1.22315	0	0.31511	1	1847	tags=18%	list=13%	signal=20%
GO_TRANSCRIPTION_FACTOR_ACTIVITY_PROTEIN_BINDING	GO_TRANSCRIPTION_FACTOR_ACTIVITY_PROTEIN_BINDING		426	0.193321	1.22315	0	0.314639	1	1939	tags=17%	list=14%	signal=19%
GO_NEGATIVE_REGULATION_OF_PEPTIDASE_ACTIVITY	GO_NEGATIVE_REGULATION_OF_PEPTIDASE_ACTIVITY		119	0.212403	1.2226	0	0.315804	1	1489	tags=16%	list=11%	signal=18%
GO_REGULATION_OF_EPITHELIAL_CELL_PROLIFERATION	GO_REGULATION_OF_EPITHELIAL_CELL_PROLIFERATION		127	0.248827	1.22254	0	0.315507	1	2223	tags=24%	list=16%	signal=28%
GO_NAD_DEPENDENT_PROTEIN_DEACETYLASE_ACTIVITY	GO_NAD_DEPENDENT_PROTEIN_DEACETYLASE_ACTIVITY		15	0.411704	1.22177	0.2	0.316472	1	4045	tags=53%	list=29%	signal=75%
GO_MEDIATOR_COMPLEX	GO_MEDIATOR_COMPLEX		33	0.34935	1.2212	0	0.317091	1	2201	tags=30%	list=16%	signal=36%
GO_PROTEIN_C_TERMINUS_BINDING	GO_PROTEIN_C_TERMINUS_BINDING		148	0.238542	1.21903	0.2	0.319141	1	2298	tags=26%	list=17%	signal=31%
GO_SPERM_FLAGELLUM	GO_SPERM_FLAGELLUM		27	0.330995	1.21796	0	0.32188	1	2670	tags=33%	list=19%	signal=41%
GO_REGULATION_OF_PROTEASOMAL_PROTEIN_CATABOLIC_PROCESS	GO_REGULATION_OF_PROTEASOMAL_PROTEIN_CATABOLIC_PROCESS		156	0.220872	1.21757	0	0.322833	1	1857	tags=18%	list=13%	signal=20%
GO_BETA_CATENIN_TCF_COMPLEX_ASSEMBLY	GO_BETA_CATENIN_TCF_COMPLEX_ASSEMBLY		28	0.433514	1.21616	0	0.326266	1	1652	tags=25%	list=12%	signal=28%
GO_STEROL_METABOLIC_PROCESS	GO_STEROL_METABOLIC_PROCESS		85	0.305303	1.21596	0	0.326493	1	2043	tags=27%	list=15%	signal=32%
GO_NEGATIVE_REGULATION_OF_MAP_KINASE_ACTIVITY	GO_NEGATIVE_REGULATION_OF_MAP_KINASE_ACTIVITY		53	0.27658	1.21559	0.25	0.326914	1	1327	tags=19%	list=10%	signal=21%
GO_RESPONSE_TO_LIGHT_STIMULUS	GO_RESPONSE_TO_LIGHT_STIMULUS		179	0.247937	1.21554	0	0.326433	1	2140	tags=20%	list=15%	signal=23%
GO_REGULATION_OF_KIDNEY_DEVELOPMENT	GO_REGULATION_OF_KIDNEY_DEVELOPMENT		21	0.343777	1.21507	0	0.327546	1	1054	tags=24%	list=8%	signal=26%
GO_SOMATIC_STEM_CELL_POPULATION_MAINTENANCE	GO_SOMATIC_STEM_CELL_POPULATION_MAINTENANCE		34	0.321426	1.21507	0	0.327066	1	1793	tags=24%	list=13%	signal=27%
GO_TRANSMEMBRANE_TRANSPORTER_ACTIVITY	GO_TRANSMEMBRANE_TRANSPORTER_ACTIVITY		449	0.197676	1.21495	0	0.326766	1	3260	tags=29%	list=23%	signal=37%
GO_POSITIVE_REGULATION_OF_LIPID_CATABOLIC_PROCESS	GO_POSITIVE_REGULATION_OF_LIPID_CATABOLIC_PROCESS		15	0.371947	1.21485	0.25	0.326289	1	1742	tags=27%	list=13%	signal=30%
GO_DEVELOPMENTAL_PROCESS_INVOLVED_IN_REPRODUCTION	GO_DEVELOPMENTAL_PROCESS_INVOLVED_IN_REPRODUCTION		313	0.229007	1.21476	0	0.325991	1	2188	tags=22%	list=16%	signal=26%
GO_NEGATIVE_REGULATION_OF_GENE_EXPRESSION_EPIGENETIC	GO_NEGATIVE_REGULATION_OF_GENE_EXPRESSION_EPIGENETIC		68	0.270307	1.21392	0.2	0.327821	1	1847	tags=24%	list=13%	signal=27%
GO_SNRNA_BINDING	GO_SNRNA_BINDING		33	0.389454	1.21377	0.333333	0.327692	1	2117	tags=33%	list=15%	signal=39%
GO_METHYLATED_HISTONE_BINDING	GO_METHYLATED_HISTONE_BINDING		42	0.313187	1.21359	0.2	0.327919	1	4358	tags=45%	list=31%	signal=66%
GO_LOCALIZATION_WITHIN_MEMBRANE	GO_LOCALIZATION_WITHIN_MEMBRANE		94	0.304201	1.21346	0	0.328143	1	2216	tags=29%	list=16%	signal=34%
GO_REGULATION_OF_PROTEIN_CATABOLIC_PROCESS	GO_REGULATION_OF_PROTEIN_CATABOLIC_PROCESS		316	0.208511	1.21276	0	0.32837	1	1857	tags=18%	list=13%	signal=20%
GO_MULTICELLULAR_ORGANISMAL_RESPONSE_TO_STRESS	GO_MULTICELLULAR_ORGANISMAL_RESPONSE_TO_STRESS		28	0.355656	1.21186	0.2	0.329626	1	3130	tags=43%	list=23%	signal=55%
GO_NUCLEAR_CHROMOSOME	GO_NUCLEAR_CHROMOSOME		392	0.190756	1.21159	0	0.329492	1	1931	tags=17%	list=14%	signal=20%
GO_REGULATION_OF_MESENCHYMAL_CELL_PROLIFERATION	GO_REGULATION_OF_MESENCHYMAL_CELL_PROLIFERATION		15	0.439825	1.21148	0.166667	0.329366	1	2593	tags=33%	list=19%	signal=41%
GO_RESPONSE_TO_STARVATION	GO_RESPONSE_TO_STARVATION		104	0.291629	1.21115	0	0.329409	1	2140	tags=25%	list=15%	signal=29%
GO_TRANSCRIPTION_FACTOR_ACTIVITY_RNA_POLYMERASE_II_TRANSCRIPTION_FACTOR_BINDING	GO_TRANSCRIPTION_FACTOR_ACTIVITY_RNA_POLYMERASE_II_TRANSCRIPTION_FACTOR_BINDING		89	0.220063	1.21011	0	0.330664	1	1652	tags=16%	list=12%	signal=18%
GO_STEROID_HORMONE_RECEPTOR_BINDING	GO_STEROID_HORMONE_RECEPTOR_BINDING		69	0.246463	1.20951	0.333333	0.33088	1	1939	tags=23%	list=14%	signal=27%
GO_POSITIVE_REGULATION_OF_PROTEIN_AUTOPHOSPHORYLATION	GO_POSITIVE_REGULATION_OF_PROTEIN_AUTOPHOSPHORYLATION		17	0.36686	1.20909	0	0.33074	1	2549	tags=35%	list=18%	signal=43%
GO_TELOMERE_ORGANIZATION	GO_TELOMERE_ORGANIZATION		79	0.241644	1.20736	0	0.332338	1	2195	tags=23%	list=16%	signal=27%
GO_POSITIVE_REGULATION_OF_DNA_REPLICATION	GO_POSITIVE_REGULATION_OF_DNA_REPLICATION		62	0.330605	1.20704	0	0.332724	1	2612	tags=32%	list=19%	signal=40%
GO_NEGATIVE_REGULATION_OF_CANONICAL_WNT_SIGNALING_PATHWAY	GO_NEGATIVE_REGULATION_OF_CANONICAL_WNT_SIGNALING_PATHWAY		102	0.276691	1.20688	0.25	0.332949	1	1818	tags=24%	list=13%	signal=27%
GO_NEGATIVE_REGULATION_OF_NERVOUS_SYSTEM_DEVELOPMENT	GO_NEGATIVE_REGULATION_OF_NERVOUS_SYSTEM_DEVELOPMENT		131	0.21392	1.20635	0	0.333338	1	2593	tags=24%	list=19%	signal=29%
GO_NEGATIVE_REGULATION_OF_PROTEOLYSIS	GO_NEGATIVE_REGULATION_OF_PROTEOLYSIS		175	0.218464	1.20619	0.142857	0.333388	1	1489	tags=15%	list=11%	signal=17%
GO_POSITIVE_REGULATION_OF_GENE_EXPRESSION_EPIGENETIC	GO_POSITIVE_REGULATION_OF_GENE_EXPRESSION_EPIGENETIC		54	0.260664	1.20609	0	0.333772	1	1841	tags=19%	list=13%	signal=21%
GO_AGGRESOME	GO_AGGRESOME		24	0.3788	1.20607	0	0.333471	1	2434	tags=33%	list=17%	signal=40%
GO_ORGANOPHOSPHATE_ESTER_TRANSPORT	GO_ORGANOPHOSPHATE_ESTER_TRANSPORT		61	0.281669	1.206	0.166667	0.333165	1	2313	tags=30%	list=17%	signal=35%
GO_REGULATION_OF_GENE_EXPRESSION_EPIGENETIC	GO_REGULATION_OF_GENE_EXPRESSION_EPIGENETIC		164	0.22538	1.20554	0	0.334406	1	1847	tags=20%	list=13%	signal=22%
GO_ZINC_II_ION_TRANSPORT	GO_ZINC_II_ION_TRANSPORT		17	0.475761	1.20429	0	0.335797	1	2959	tags=41%	list=21%	signal=52%
GO_REGULATION_OF_DNA_BIOSYNTHETIC_PROCESS	GO_REGULATION_OF_DNA_BIOSYNTHETIC_PROCESS		70	0.26246	1.20402	0	0.336006	1	1114	tags=13%	list=8%	signal=14%
GO_MEMBRANE_BUDDING	GO_MEMBRANE_BUDDING		100	0.288382	1.20382	0	0.336397	1	2187	tags=28%	list=16%	signal=33%
GO_RESPONSE_TO_VITAMIN	GO_RESPONSE_TO_VITAMIN		53	0.373999	1.20258	0	0.340188	1	753	tags=17%	list=5%	signal=18%
GO_NITROGEN_COMPOUND_TRANSPORT	GO_NITROGEN_COMPOUND_TRANSPORT		309	0.199825	1.20236	0	0.340393	1	1886	tags=16%	list=14%	signal=18%
GO_NEGATIVE_REGULATION_OF_HISTONE_MODIFICATION	GO_NEGATIVE_REGULATION_OF_HISTONE_MODIFICATION		34	0.374207	1.20126	0	0.34212	1	2350	tags=29%	list=17%	signal=35%
GO_CYTOPLASMIC_STRESS_GRANULE	GO_CYTOPLASMIC_STRESS_GRANULE		28	0.353008	1.20065	0	0.342642	1	2186	tags=29%	list=16%	signal=34%
GO_FATTY_ACID_METABOLIC_PROCESS	GO_FATTY_ACID_METABOLIC_PROCESS		188	0.235768	1.20044	0	0.342668	1	1958	tags=23%	list=14%	signal=27%
GO_PROTEIN_SERINE_THREONINE_PHOSPHATASE_ACTIVITY	GO_PROTEIN_SERINE_THREONINE_PHOSPHATASE_ACTIVITY		53	0.299812	1.20032	0.2	0.342188	1	1903	tags=19%	list=14%	signal=22%
GO_HYDROGEN_PEROXIDE_METABOLIC_PROCESS	GO_HYDROGEN_PEROXIDE_METABOLIC_PROCESS		17	0.494105	1.19979	0	0.343233	1	636	tags=35%	list=5%	signal=37%
GO_POSITIVE_REGULATION_OF_DNA_BIOSYNTHETIC_PROCESS	GO_POSITIVE_REGULATION_OF_DNA_BIOSYNTHETIC_PROCESS		47	0.335016	1.19894	0	0.343599	1	1114	tags=17%	list=8%	signal=18%
GO_REGULATION_OF_TRANSCRIPTION_FACTOR_IMPORT_INTO_NUCLEUS	GO_REGULATION_OF_TRANSCRIPTION_FACTOR_IMPORT_INTO_NUCLEUS		71	0.333065	1.19886	0.2	0.343121	1	1285	tags=23%	list=9%	signal=25%
GO_DYNEIN_BINDING	GO_DYNEIN_BINDING		21	0.386088	1.19794	0.333333	0.345001	1	884	tags=19%	list=6%	signal=20%
GO_REGULATION_OF_OLIGODENDROCYTE_DIFFERENTIATION	GO_REGULATION_OF_OLIGODENDROCYTE_DIFFERENTIATION		16	0.38316	1.19793	0	0.344522	1	2593	tags=44%	list=19%	signal=54%
GO_GAMETE_GENERATION	GO_GAMETE_GENERATION		299	0.211574	1.19708	0	0.346409	1	1337	tags=14%	list=10%	signal=16%
GO_PROTEIN_ACETYLATION	GO_PROTEIN_ACETYLATION		99	0.255374	1.19457	0.5	0.350622	1	1847	tags=21%	list=13%	signal=24%
GO_RESPONSE_TO_INTERLEUKIN_1	GO_RESPONSE_TO_INTERLEUKIN_1		64	0.278127	1.19454	0.333333	0.350137	1	902	tags=14%	list=6%	signal=15%
GO_PHAGOCYTOSIS_ENGULFMENT	GO_PHAGOCYTOSIS_ENGULFMENT		29	0.358616	1.1938	0.166667	0.351998	1	1036	tags=10%	list=7%	signal=11%
GO_CERAMIDE_BIOSYNTHETIC_PROCESS	GO_CERAMIDE_BIOSYNTHETIC_PROCESS		28	0.307706	1.19369	0	0.35168	1	1925	tags=25%	list=14%	signal=29%
GO_PHOSPHATE_TRANSMEMBRANE_TRANSPORTER_ACTIVITY	GO_PHOSPHATE_TRANSMEMBRANE_TRANSPORTER_ACTIVITY		24	0.292814	1.19354	0.25	0.35186	1	1649	tags=21%	list=12%	signal=24%
GO_MONOSACCHARIDE_BINDING	GO_MONOSACCHARIDE_BINDING		43	0.264446	1.19321	0	0.353025	1	939	tags=16%	list=7%	signal=17%
GO_NUCLEAR_ENVELOPE	GO_NUCLEAR_ENVELOPE		315	0.19107	1.19206	0	0.355522	1	2191	tags=19%	list=16%	signal=22%
GO_TRANSCRIPTION_FROM_RNA_POLYMERASE_III_PROMOTER	GO_TRANSCRIPTION_FROM_RNA_POLYMERASE_III_PROMOTER		37	0.339568	1.19142	0.2	0.356518	1	1841	tags=19%	list=13%	signal=22%
GO_COP9_SIGNALOSOME	GO_COP9_SIGNALOSOME		26	0.315327	1.19079	0.2	0.358351	1	967	tags=19%	list=7%	signal=21%
GO_RESPONSE_TO_TOXIC_SUBSTANCE	GO_RESPONSE_TO_TOXIC_SUBSTANCE		155	0.220251	1.19028	0.25	0.359023	1	1255	tags=15%	list=9%	signal=16%
GO_NUCLEOBASE_CONTAINING_COMPOUND_TRANSPORT	GO_NUCLEOBASE_CONTAINING_COMPOUND_TRANSPORT		167	0.258197	1.19014	0	0.358533	1	1886	tags=19%	list=14%	signal=21%
GO_REGULATION_OF_TOR_SIGNALING	GO_REGULATION_OF_TOR_SIGNALING		52	0.25568	1.19013	0	0.358043	1	2187	tags=19%	list=16%	signal=23%
GO_POSITIVE_REGULATION_OF_VASCULAR_ENDOTHELIAL_GROWTH_FACTOR_PRODUCTION	GO_POSITIVE_REGULATION_OF_VASCULAR_ENDOTHELIAL_GROWTH_FACTOR_PRODUCTION		15	0.491951	1.18958	0	0.358876	1	1155	tags=33%	list=8%	signal=36%
GO_HEPATICOBILIARY_SYSTEM_DEVELOPMENT	GO_HEPATICOBILIARY_SYSTEM_DEVELOPMENT		83	0.294229	1.18812	0.333333	0.360888	1	1784	tags=25%	list=13%	signal=29%
GO_NEGATIVE_REGULATION_OF_DNA_BIOSYNTHETIC_PROCESS	GO_NEGATIVE_REGULATION_OF_DNA_BIOSYNTHETIC_PROCESS		21	0.353684	1.18723	0.142857	0.36285	1	671	tags=14%	list=5%	signal=15%
GO_CELLULAR_ALDEHYDE_METABOLIC_PROCESS	GO_CELLULAR_ALDEHYDE_METABOLIC_PROCESS		60	0.278309	1.18579	0.2	0.365636	1	1894	tags=22%	list=14%	signal=25%
GO_NUCLEOTIDE_EXCISION_REPAIR	GO_NUCLEOTIDE_EXCISION_REPAIR		105	0.266912	1.18523	0	0.365632	1	4551	tags=43%	list=33%	signal=63%
GO_REGULATION_OF_TRANSCRIPTION_FROM_RNA_POLYMERASE_II_PROMOTER_IN_RESPONSE_TO_HYPOXIA	GO_REGULATION_OF_TRANSCRIPTION_FROM_RNA_POLYMERASE_II_PROMOTER_IN_RESPONSE_TO_HYPOXIA		26	0.409476	1.18463	0	0.366283	1	925	tags=23%	list=7%	signal=25%
GO_PYRIMIDINE_NUCLEOSIDE_METABOLIC_PROCESS	GO_PYRIMIDINE_NUCLEOSIDE_METABOLIC_PROCESS		36	0.271949	1.18337	0	0.370371	1	4311	tags=39%	list=31%	signal=56%
GO_REGULATION_OF_CYTOKINE_BIOSYNTHETIC_PROCESS	GO_REGULATION_OF_CYTOKINE_BIOSYNTHETIC_PROCESS		57	0.299498	1.18327	0.333333	0.370036	1	876	tags=12%	list=6%	signal=13%
GO_IMPORT_INTO_CELL	GO_IMPORT_INTO_CELL		20	0.355421	1.18295	0	0.370028	1	2545	tags=30%	list=18%	signal=37%
GO_NEGATIVE_REGULATION_OF_PROTEIN_ACETYLATION	GO_NEGATIVE_REGULATION_OF_PROTEIN_ACETYLATION		17	0.44369	1.18266	0	0.370514	1	1961	tags=35%	list=14%	signal=41%
GO_EMBRYO_DEVELOPMENT	GO_EMBRYO_DEVELOPMENT		481	0.185736	1.18139	0	0.373274	1	2602	tags=23%	list=19%	signal=28%
GO_REGULATION_OF_STRIATED_MUSCLE_CELL_DIFFERENTIATION	GO_REGULATION_OF_STRIATED_MUSCLE_CELL_DIFFERENTIATION		46	0.291729	1.18069	0.4	0.374241	1	2092	tags=26%	list=15%	signal=31%
GO_CELLULAR_LIPID_CATABOLIC_PROCESS	GO_CELLULAR_LIPID_CATABOLIC_PROCESS		97	0.220926	1.18043	0	0.374543	1	1929	tags=19%	list=14%	signal=21%
GO_PROTON_TRANSPORTING_TWO_SECTOR_ATPASE_COMPLEX_PROTON_TRANSPORTING_DOMAIN	GO_PROTON_TRANSPORTING_TWO_SECTOR_ATPASE_COMPLEX_PROTON_TRANSPORTING_DOMAIN		19	0.350808	1.17764	0	0.379248	1	927	tags=21%	list=7%	signal=23%
GO_RESPONSE_TO_HYDROGEN_PEROXIDE	GO_RESPONSE_TO_HYDROGEN_PEROXIDE		88	0.275865	1.17738	0.2	0.379555	1	1325	tags=19%	list=10%	signal=21%
GO_TRANSCRIPTION_COREPRESSOR_ACTIVITY	GO_TRANSCRIPTION_COREPRESSOR_ACTIVITY		147	0.224534	1.1754	0	0.381937	1	1655	tags=15%	list=12%	signal=17%
GO_MONOVALENT_INORGANIC_CATION_TRANSPORT	GO_MONOVALENT_INORGANIC_CATION_TRANSPORT		188	0.214176	1.17534	0	0.38159	1	4574	tags=43%	list=33%	signal=63%
GO_REGULATION_OF_RELEASE_OF_SEQUESTERED_CALCIUM_ION_INTO_CYTOSOL	GO_REGULATION_OF_RELEASE_OF_SEQUESTERED_CALCIUM_ION_INTO_CYTOSOL		35	0.305327	1.17425	0.166667	0.385112	1	1127	tags=17%	list=8%	signal=19%
GO_POSITIVE_REGULATION_OF_VIRAL_TRANSCRIPTION	GO_POSITIVE_REGULATION_OF_VIRAL_TRANSCRIPTION		33	0.348854	1.17324	0.2	0.387169	1	1793	tags=24%	list=13%	signal=28%
GO_REGULATION_OF_OXIDOREDUCTASE_ACTIVITY	GO_REGULATION_OF_OXIDOREDUCTASE_ACTIVITY		52	0.274394	1.17322	0.2	0.386655	1	1127	tags=19%	list=8%	signal=21%
GO_NEGATIVE_REGULATION_OF_TELOMERE_MAINTENANCE_VIA_TELOMERE_LENGTHENING	GO_NEGATIVE_REGULATION_OF_TELOMERE_MAINTENANCE_VIA_TELOMERE_LENGTHENING		16	0.372224	1.17276	0	0.387101	1	671	tags=19%	list=5%	signal=20%
GO_NCRNA_PROCESSING	GO_NCRNA_PROCESSING		356	0.212518	1.17192	0	0.389777	1	2212	tags=22%	list=16%	signal=25%
GO_TRANSCRIPTIONAL_ACTIVATOR_ACTIVITY_RNA_POLYMERASE_II_CORE_PROMOTER_PROXIMAL_REGION_SEQUENCE_SPECIFIC_BINDING	GO_TRANSCRIPTIONAL_ACTIVATOR_ACTIVITY_RNA_POLYMERASE_II_CORE_PROMOTER_PROXIMAL_REGION_SEQUENCE_SPECIFIC_BINDING		113	0.260444	1.17171	0	0.389586	1	2033	tags=21%	list=15%	signal=25%
GO_MUSCLE_SYSTEM_PROCESS	GO_MUSCLE_SYSTEM_PROCESS		128	0.243843	1.1717	0	0.389072	1	3240	tags=32%	list=23%	signal=41%
GO_POSITIVE_REGULATION_OF_TOR_SIGNALING	GO_POSITIVE_REGULATION_OF_TOR_SIGNALING		23	0.457182	1.1717	0.5	0.388558	1	2187	tags=30%	list=16%	signal=36%
GO_REGULATION_OF_B_CELL_ACTIVATION	GO_REGULATION_OF_B_CELL_ACTIVATION		90	0.241594	1.17127	0.333333	0.388679	1	2167	tags=23%	list=16%	signal=27%
GO_HISTONE_EXCHANGE	GO_HISTONE_EXCHANGE		35	0.217882	1.17119	0.5	0.388168	1	944	tags=11%	list=7%	signal=12%
GO_STRUCTURE_SPECIFIC_DNA_BINDING	GO_STRUCTURE_SPECIFIC_DNA_BINDING		92	0.265821	1.17109	0.25	0.387982	1	1578	tags=21%	list=11%	signal=23%
GO_CELLULAR_RESPONSE_TO_EPIDERMAL_GROWTH_FACTOR_STIMULUS	GO_CELLULAR_RESPONSE_TO_EPIDERMAL_GROWTH_FACTOR_STIMULUS		15	0.449541	1.16994	0.25	0.389513	1	2602	tags=47%	list=19%	signal=57%
GO_COFACTOR_BIOSYNTHETIC_PROCESS	GO_COFACTOR_BIOSYNTHETIC_PROCESS		137	0.223265	1.16943	0	0.39011	1	2165	tags=20%	list=16%	signal=23%
GO_NEGATIVE_REGULATION_OF_PHOSPHORYLATION	GO_NEGATIVE_REGULATION_OF_PHOSPHORYLATION		281	0.202642	1.16943	0	0.3896	1	1390	tags=15%	list=10%	signal=16%
GO_LIGAND_GATED_CHANNEL_ACTIVITY	GO_LIGAND_GATED_CHANNEL_ACTIVITY		36	0.350042	1.16846	0	0.391471	1	3113	tags=44%	list=22%	signal=57%
GO_FOLIC_ACID_CONTAINING_COMPOUND_METABOLIC_PROCESS	GO_FOLIC_ACID_CONTAINING_COMPOUND_METABOLIC_PROCESS		21	0.52244	1.168	0.5	0.39191	1	2093	tags=43%	list=15%	signal=50%
GO_BETA_TUBULIN_BINDING	GO_BETA_TUBULIN_BINDING		30	0.308875	1.1671	0.25	0.39407	1	2168	tags=27%	list=16%	signal=32%
GO_MALE_SEX_DIFFERENTIATION	GO_MALE_SEX_DIFFERENTIATION		76	0.244239	1.16675	0.25	0.394507	1	2180	tags=24%	list=16%	signal=28%
GO_NEUTRAL_AMINO_ACID_TRANSPORT	GO_NEUTRAL_AMINO_ACID_TRANSPORT		17	0.391729	1.16651	0.142857	0.394464	1	2314	tags=29%	list=17%	signal=35%
GO_RIBOSOME_BIOGENESIS	GO_RIBOSOME_BIOGENESIS		289	0.220863	1.16651	0	0.393952	1	2014	tags=20%	list=14%	signal=23%
GO_PIGMENT_CELL_DIFFERENTIATION	GO_PIGMENT_CELL_DIFFERENTIATION		19	0.339722	1.16329	0.2	0.400159	1	3144	tags=42%	list=23%	signal=54%
GO_INTRINSIC_APOPTOTIC_SIGNALING_PATHWAY_IN_RESPONSE_TO_DNA_DAMAGE_BY_P53_CLASS_MEDIATOR	GO_INTRINSIC_APOPTOTIC_SIGNALING_PATHWAY_IN_RESPONSE_TO_DNA_DAMAGE_BY_P53_CLASS_MEDIATOR		25	0.332047	1.16267	0.25	0.401367	1	1744	tags=28%	list=13%	signal=32%
GO_CHAPERONE_MEDIATED_PROTEIN_FOLDING	GO_CHAPERONE_MEDIATED_PROTEIN_FOLDING		37	0.298207	1.16202	0.25	0.402406	1	1713	tags=27%	list=12%	signal=31%
GO_ORGANELLE_FISSION	GO_ORGANELLE_FISSION		376	0.19922	1.16117	0	0.403918	1	2243	tags=20%	list=16%	signal=23%
GO_PROTEASE_BINDING	GO_PROTEASE_BINDING		74	0.236816	1.16074	0.166667	0.405099	1	1812	tags=22%	list=13%	signal=25%
GO_VESICLE_DOCKING_INVOLVED_IN_EXOCYTOSIS	GO_VESICLE_DOCKING_INVOLVED_IN_EXOCYTOSIS		24	0.324189	1.1604	0.25	0.405194	1	2050	tags=29%	list=15%	signal=34%
GO_CORE_PROMOTER_PROXIMAL_REGION_DNA_BINDING	GO_CORE_PROMOTER_PROXIMAL_REGION_DNA_BINDING		214	0.204953	1.15965	0	0.407168	1	2033	tags=18%	list=15%	signal=20%
GO_REGULATION_OF_MITOTIC_CELL_CYCLE	GO_REGULATION_OF_MITOTIC_CELL_CYCLE		376	0.218839	1.15761	0	0.413333	1	2213	tags=22%	list=16%	signal=25%
GO_CARBOXY_TERMINAL_DOMAIN_PROTEIN_KINASE_COMPLEX	GO_CARBOXY_TERMINAL_DOMAIN_PROTEIN_KINASE_COMPLEX		20	0.379352	1.15692	0.333333	0.413887	1	5247	tags=70%	list=38%	signal=112%
GO_FEMALE_GAMETE_GENERATION	GO_FEMALE_GAMETE_GENERATION		55	0.288557	1.15612	0	0.415063	1	1325	tags=20%	list=10%	signal=22%
GO_ADP_BINDING	GO_ADP_BINDING		23	0.314498	1.15325	0.166667	0.421495	1	2182	tags=26%	list=16%	signal=31%
GO_REGULATION_OF_SYNAPSE_ORGANIZATION	GO_REGULATION_OF_SYNAPSE_ORGANIZATION		29	0.244855	1.15313	0	0.421264	1	3088	tags=38%	list=22%	signal=49%
GO_PYRIMIDINE_NUCLEOBASE_METABOLIC_PROCESS	GO_PYRIMIDINE_NUCLEOBASE_METABOLIC_PROCESS		17	0.279979	1.15232	0.333333	0.423198	1	4311	tags=41%	list=31%	signal=60%
GO_ORGANIC_HYDROXY_COMPOUND_BIOSYNTHETIC_PROCESS	GO_ORGANIC_HYDROXY_COMPOUND_BIOSYNTHETIC_PROCESS		103	0.27273	1.15082	0	0.426194	1	1742	tags=23%	list=13%	signal=26%
GO_REGULATION_OF_MRNA_CATABOLIC_PROCESS	GO_REGULATION_OF_MRNA_CATABOLIC_PROCESS		23	0.288046	1.15028	0.25	0.42673	1	2407	tags=26%	list=17%	signal=31%
GO_NEGATIVE_REGULATION_OF_CELLULAR_CATABOLIC_PROCESS	GO_NEGATIVE_REGULATION_OF_CELLULAR_CATABOLIC_PROCESS		116	0.25366	1.15014	0.333333	0.426653	1	1222	tags=16%	list=9%	signal=17%
GO_NEGATIVE_REGULATION_OF_TRANSLATIONAL_INITIATION	GO_NEGATIVE_REGULATION_OF_TRANSLATIONAL_INITIATION		19	0.422606	1.15005	0.2	0.426262	1	2152	tags=37%	list=15%	signal=44%
GO_ENTRAINMENT_OF_CIRCADIAN_CLOCK_BY_PHOTOPERIOD	GO_ENTRAINMENT_OF_CIRCADIAN_CLOCK_BY_PHOTOPERIOD		16	0.364099	1.14966	0.2	0.426647	1	2813	tags=44%	list=20%	signal=55%
GO_WNT_SIGNALING_PATHWAY	GO_WNT_SIGNALING_PATHWAY		226	0.198428	1.14945	0	0.427036	1	1829	tags=18%	list=13%	signal=20%
GO_FATTY_ACYL_COA_BINDING	GO_FATTY_ACYL_COA_BINDING		24	0.30401	1.14927	0.333333	0.427722	1	1159	tags=21%	list=8%	signal=23%
GO_POSITIVE_REGULATION_OF_LEUKOCYTE_DIFFERENTIATION	GO_POSITIVE_REGULATION_OF_LEUKOCYTE_DIFFERENTIATION		90	0.277395	1.14911	0	0.427484	1	1870	tags=28%	list=13%	signal=32%
GO_ALCOHOL_BIOSYNTHETIC_PROCESS	GO_ALCOHOL_BIOSYNTHETIC_PROCESS		77	0.26953	1.14874	0.25	0.427697	1	2043	tags=25%	list=15%	signal=29%
GO_CRANIAL_SKELETAL_SYSTEM_DEVELOPMENT	GO_CRANIAL_SKELETAL_SYSTEM_DEVELOPMENT		31	0.284691	1.14811	0.4	0.42914	1	3424	tags=45%	list=25%	signal=60%
GO_DNA_DEALKYLATION	GO_DNA_DEALKYLATION		16	0.34387	1.14808	0.25	0.428599	1	538	tags=13%	list=4%	signal=13%
GO_RETROMER_COMPLEX	GO_RETROMER_COMPLEX		20	0.301937	1.14777	0.333333	0.428524	1	5309	tags=55%	list=38%	signal=89%
GO_STRIATED_MUSCLE_CONTRACTION	GO_STRIATED_MUSCLE_CONTRACTION		46	0.345642	1.14699	0.333333	0.430576	1	3240	tags=43%	list=23%	signal=56%
GO_DENDRITIC_CELL_DIFFERENTIATION	GO_DENDRITIC_CELL_DIFFERENTIATION		22	0.457558	1.1466	0.5	0.430804	1	638	tags=9%	list=5%	signal=10%
GO_STEM_CELL_DIVISION	GO_STEM_CELL_DIVISION		19	0.299642	1.14654	0.4	0.43056	1	1851	tags=32%	list=13%	signal=36%
GO_SECRETORY_VESICLE	GO_SECRETORY_VESICLE		245	0.246057	1.14562	0	0.431823	1	1765	tags=19%	list=13%	signal=21%
GO_CELLULAR_RESPONSE_TO_LIGHT_STIMULUS	GO_CELLULAR_RESPONSE_TO_LIGHT_STIMULUS		63	0.276348	1.14539	0.2	0.431731	1	1325	tags=16%	list=10%	signal=17%
GO_GROWTH_FACTOR_BINDING	GO_GROWTH_FACTOR_BINDING		55	0.276139	1.14513	0	0.431802	1	1522	tags=20%	list=11%	signal=22%
GO_EMBRYONIC_DIGIT_MORPHOGENESIS	GO_EMBRYONIC_DIGIT_MORPHOGENESIS		33	0.260504	1.14396	0.2	0.433658	1	2593	tags=30%	list=19%	signal=37%
GO_REGULATION_OF_PROTEIN_OLIGOMERIZATION	GO_REGULATION_OF_PROTEIN_OLIGOMERIZATION		22	0.302097	1.14387	0.25	0.433118	1	1744	tags=27%	list=13%	signal=31%
GO_ORGANIC_HYDROXY_COMPOUND_METABOLIC_PROCESS	GO_ORGANIC_HYDROXY_COMPOUND_METABOLIC_PROCESS		277	0.22068	1.14364	0	0.432883	1	1827	tags=19%	list=13%	signal=22%
GO_NEGATIVE_REGULATION_OF_TRANSCRIPTION_FACTOR_IMPORT_INTO_NUCLEUS	GO_NEGATIVE_REGULATION_OF_TRANSCRIPTION_FACTOR_IMPORT_INTO_NUCLEUS		32	0.37122	1.14363	0.222222	0.432493	1	2324	tags=38%	list=17%	signal=45%
GO_CARBOHYDRATE_DERIVATIVE_TRANSPORT	GO_CARBOHYDRATE_DERIVATIVE_TRANSPORT		35	0.399495	1.14283	0	0.43407	1	1926	tags=31%	list=14%	signal=36%
GO_POSITIVE_REGULATION_OF_ORGAN_GROWTH	GO_POSITIVE_REGULATION_OF_ORGAN_GROWTH		15	0.365816	1.14208	0.25	0.436224	1	2033	tags=27%	list=15%	signal=31%
GO_NUCLEOTIDE_TRANSPORT	GO_NUCLEOTIDE_TRANSPORT		20	0.31578	1.14206	0	0.435684	1	1649	tags=25%	list=12%	signal=28%
GO_DAMAGED_DNA_BINDING	GO_DAMAGED_DNA_BINDING		57	0.299955	1.14201	0.285714	0.435145	1	1641	tags=21%	list=12%	signal=24%
GO_REGULATION_OF_CALCIUM_ION_IMPORT	GO_REGULATION_OF_CALCIUM_ION_IMPORT		44	0.2496	1.13941	0.2	0.444468	1	1127	tags=14%	list=8%	signal=15%
GO_RIBONUCLEOPROTEIN_COMPLEX_SUBUNIT_ORGANIZATION	GO_RIBONUCLEOPROTEIN_COMPLEX_SUBUNIT_ORGANIZATION		175	0.222324	1.13926	0	0.444511	1	2267	tags=23%	list=16%	signal=27%
GO_POSITIVE_REGULATION_OF_VIRAL_GENOME_REPLICATION	GO_POSITIVE_REGULATION_OF_VIRAL_GENOME_REPLICATION		27	0.284551	1.13921	0.2	0.444114	1	2138	tags=26%	list=15%	signal=31%
GO_SPINDLE	GO_SPINDLE		230	0.233579	1.13792	0	0.447142	1	2116	tags=22%	list=15%	signal=25%
GO_ADIPOSE_TISSUE_DEVELOPMENT	GO_ADIPOSE_TISSUE_DEVELOPMENT		21	0.344373	1.13789	0.333333	0.446741	1	2044	tags=29%	list=15%	signal=33%
GO_T_TUBULE	GO_T_TUBULE		15	0.467923	1.13738	0.5	0.446929	1	3866	tags=47%	list=28%	signal=65%
GO_OXIDOREDUCTASE_ACTIVITY_ACTING_ON_THE_CH_NH_GROUP_OF_DONORS	GO_OXIDOREDUCTASE_ACTIVITY_ACTING_ON_THE_CH_NH_GROUP_OF_DONORS		17	0.372194	1.13599	0.2	0.449799	1	3160	tags=53%	list=23%	signal=68%
GO_POSITIVE_REGULATION_OF_MYELOID_LEUKOCYTE_DIFFERENTIATION	GO_POSITIVE_REGULATION_OF_MYELOID_LEUKOCYTE_DIFFERENTIATION		32	0.40486	1.1356	0	0.450434	1	2235	tags=38%	list=16%	signal=45%
GO_GATED_CHANNEL_ACTIVITY	GO_GATED_CHANNEL_ACTIVITY		86	0.203136	1.13537	0	0.450476	1	3260	tags=37%	list=23%	signal=48%
GO_REGULATION_OF_INTRACELLULAR_PROTEIN_TRANSPORT	GO_REGULATION_OF_INTRACELLULAR_PROTEIN_TRANSPORT		259	0.186064	1.13518	0	0.450506	1	2332	tags=22%	list=17%	signal=25%
GO_NEGATIVE_REGULATION_OF_RNA_SPLICING	GO_NEGATIVE_REGULATION_OF_RNA_SPLICING		23	0.322361	1.13449	0.375	0.451723	1	2101	tags=26%	list=15%	signal=31%
GO_NEGATIVE_REGULATION_OF_NUCLEOTIDE_METABOLIC_PROCESS	GO_NEGATIVE_REGULATION_OF_NUCLEOTIDE_METABOLIC_PROCESS		25	0.343152	1.13438	0.25	0.451472	1	1222	tags=20%	list=9%	signal=22%
GO_NEGATIVE_REGULATION_OF_SIGNAL_TRANSDUCTION_IN_ABSENCE_OF_LIGAND	GO_NEGATIVE_REGULATION_OF_SIGNAL_TRANSDUCTION_IN_ABSENCE_OF_LIGAND		20	0.382862	1.1301	0.4	0.465171	1	2092	tags=30%	list=15%	signal=35%
GO_CELLULAR_CARBOHYDRATE_METABOLIC_PROCESS	GO_CELLULAR_CARBOHYDRATE_METABOLIC_PROCESS		98	0.262263	1.12983	0	0.465621	1	1923	tags=21%	list=14%	signal=25%
GO_TRANSCRIPTION_FACTOR_COMPLEX	GO_TRANSCRIPTION_FACTOR_COMPLEX		197	0.210239	1.12976	0	0.465056	1	1957	tags=17%	list=14%	signal=20%
GO_CELLULAR_IRON_ION_HOMEOSTASIS	GO_CELLULAR_IRON_ION_HOMEOSTASIS		29	0.312667	1.12962	0.5	0.464493	1	492	tags=14%	list=4%	signal=14%
GO_LYMPHOCYTE_APOPTOTIC_PROCESS	GO_LYMPHOCYTE_APOPTOTIC_PROCESS		17	0.332302	1.12911	0.2	0.46511	1	3741	tags=41%	list=27%	signal=56%
GO_B_CELL_RECEPTOR_SIGNALING_PATHWAY	GO_B_CELL_RECEPTOR_SIGNALING_PATHWAY		43	0.274696	1.12894	0	0.46514	1	2131	tags=28%	list=15%	signal=33%
GO_RESPONSE_TO_ALCOHOL	GO_RESPONSE_TO_ALCOHOL		204	0.209162	1.12815	0	0.467215	1	1200	tags=14%	list=9%	signal=15%
GO_U1_SNRNP	GO_U1_SNRNP		16	0.491711	1.12714	0.666667	0.469546	1	4186	tags=56%	list=30%	signal=80%
GO_OLIGOSACCHARIDE_LIPID_INTERMEDIATE_BIOSYNTHETIC_PROCESS	GO_OLIGOSACCHARIDE_LIPID_INTERMEDIATE_BIOSYNTHETIC_PROCESS		20	0.418754	1.12697	0.4	0.469265	1	3804	tags=45%	list=27%	signal=62%
GO_MEIOSIS_I	GO_MEIOSIS_I		52	0.306997	1.12606	0.333333	0.471032	1	3259	tags=35%	list=23%	signal=45%
GO_COMPLEMENT_ACTIVATION	GO_COMPLEMENT_ACTIVATION		29	0.375481	1.12596	0.333333	0.470903	1	1295	tags=21%	list=9%	signal=23%
GO_HEAD_DEVELOPMENT	GO_HEAD_DEVELOPMENT		383	0.177463	1.12586	0	0.470918	1	2831	tags=26%	list=20%	signal=31%
GO_BASE_EXCISION_REPAIR	GO_BASE_EXCISION_REPAIR		36	0.263582	1.12506	0.333333	0.471948	1	3479	tags=33%	list=25%	signal=44%
GO_SPINDLE_POLE	GO_SPINDLE_POLE		100	0.302574	1.12498	0	0.47153	1	2052	tags=26%	list=15%	signal=30%
GO_METHYL_CPG_BINDING	GO_METHYL_CPG_BINDING		15	0.332258	1.12488	0.2	0.471111	1	1148	tags=20%	list=8%	signal=22%
GO_GLYOXYLATE_METABOLIC_PROCESS	GO_GLYOXYLATE_METABOLIC_PROCESS		20	0.270896	1.12457	0.2	0.471414	1	4925	tags=55%	list=35%	signal=85%
GO_SINGLE_ORGANISM_BEHAVIOR	GO_SINGLE_ORGANISM_BEHAVIOR		185	0.233028	1.12412	0	0.472143	1	2948	tags=29%	list=21%	signal=37%
GO_CALCIUM_DEPENDENT_PROTEIN_BINDING	GO_CALCIUM_DEPENDENT_PROTEIN_BINDING		36	0.275632	1.12376	0	0.472884	1	2221	tags=28%	list=16%	signal=33%
GO_POSITIVE_REGULATION_OF_INTERLEUKIN_6_PRODUCTION	GO_POSITIVE_REGULATION_OF_INTERLEUKIN_6_PRODUCTION		44	0.298495	1.12368	0.2	0.47246	1	43	tags=9%	list=0%	signal=9%
GO_NEGATIVE_REGULATION_OF_CELLULAR_PROTEIN_CATABOLIC_PROCESS	GO_NEGATIVE_REGULATION_OF_CELLULAR_PROTEIN_CATABOLIC_PROCESS		49	0.307157	1.12342	0.166667	0.472621	1	1594	tags=22%	list=11%	signal=25%
GO_RESPONSE_TO_CADMIUM_ION	GO_RESPONSE_TO_CADMIUM_ION		33	0.273758	1.12261	0.5	0.475086	1	1885	tags=18%	list=14%	signal=21%
GO_NEGATIVE_REGULATION_OF_ORGANELLE_ORGANIZATION	GO_NEGATIVE_REGULATION_OF_ORGANELLE_ORGANIZATION		298	0.227871	1.12218	0.5	0.47611	1	2068	tags=19%	list=15%	signal=22%
GO_RESPONSE_TO_ORGANOPHOSPHORUS	GO_RESPONSE_TO_ORGANOPHOSPHORUS		84	0.300417	1.12161	0.333333	0.476686	1	753	tags=17%	list=5%	signal=18%
GO_PLACENTA_BLOOD_VESSEL_DEVELOPMENT	GO_PLACENTA_BLOOD_VESSEL_DEVELOPMENT		19	0.311327	1.11938	0.25	0.481273	1	3436	tags=42%	list=25%	signal=56%
GO_REGULATION_OF_MEMBRANE_POTENTIAL	GO_REGULATION_OF_MEMBRANE_POTENTIAL		133	0.273498	1.1193	0	0.480849	1	2332	tags=29%	list=17%	signal=35%
GO_MUSCLE_ORGAN_DEVELOPMENT	GO_MUSCLE_ORGAN_DEVELOPMENT		121	0.270082	1.11894	0.333333	0.48127	1	2918	tags=31%	list=21%	signal=39%
GO_NEGATIVE_REGULATION_OF_CELL_MORPHOGENESIS_INVOLVED_IN_DIFFERENTIATION	GO_NEGATIVE_REGULATION_OF_CELL_MORPHOGENESIS_INVOLVED_IN_DIFFERENTIATION		51	0.213675	1.11855	0.333333	0.482422	1	1496	tags=16%	list=11%	signal=18%
GO_REGULATION_OF_OXIDATIVE_STRESS_INDUCED_INTRINSIC_APOPTOTIC_SIGNALING_PATHWAY	GO_REGULATION_OF_OXIDATIVE_STRESS_INDUCED_INTRINSIC_APOPTOTIC_SIGNALING_PATHWAY		22	0.293881	1.11833	0.166667	0.482566	1	1972	tags=27%	list=14%	signal=32%
GO_ORGANIC_ACID_TRANSMEMBRANE_TRANSPORTER_ACTIVITY	GO_ORGANIC_ACID_TRANSMEMBRANE_TRANSPORTER_ACTIVITY		57	0.27318	1.11796	0.5	0.483133	1	950	tags=14%	list=7%	signal=15%
GO_FC_RECEPTOR_SIGNALING_PATHWAY	GO_FC_RECEPTOR_SIGNALING_PATHWAY		175	0.189263	1.11786	0.2	0.482709	1	1818	tags=17%	list=13%	signal=19%
GO_MITOTIC_NUCLEAR_DIVISION	GO_MITOTIC_NUCLEAR_DIVISION		304	0.1814	1.11776	0	0.482422	1	2243	tags=19%	list=16%	signal=22%
GO_RNA_LOCALIZATION	GO_RNA_LOCALIZATION		161	0.261592	1.11763	0	0.481994	1	2111	tags=20%	list=15%	signal=23%
GO_NON_CANONICAL_WNT_SIGNALING_PATHWAY	GO_NON_CANONICAL_WNT_SIGNALING_PATHWAY		100	0.28218	1.1175	0.333333	0.482002	1	2277	tags=25%	list=16%	signal=30%
GO_SYNAPSIS	GO_SYNAPSIS		16	0.337736	1.11719	0.25	0.482727	1	3259	tags=44%	list=23%	signal=57%
GO_RESPONSE_TO_CORTICOSTERONE	GO_RESPONSE_TO_CORTICOSTERONE		17	0.396863	1.11679	0.4	0.483447	1	1931	tags=41%	list=14%	signal=48%
GO_MRNA_TRANSCRIPTION	GO_MRNA_TRANSCRIPTION		16	0.455631	1.11666	0.5	0.483586	1	2426	tags=38%	list=17%	signal=45%
GO_NUCLEAR_CHROMATIN	GO_NUCLEAR_CHROMATIN		218	0.181923	1.1158	0	0.485717	1	1931	tags=17%	list=14%	signal=19%
GO_HORMONE_BINDING	GO_HORMONE_BINDING		25	0.277353	1.11504	0.25	0.487943	1	2778	tags=40%	list=20%	signal=50%
GO_GLUTATHIONE_METABOLIC_PROCESS	GO_GLUTATHIONE_METABOLIC_PROCESS		39	0.281379	1.11468	0.142857	0.488497	1	2013	tags=28%	list=14%	signal=33%
GO_DNA_REPAIR	GO_DNA_REPAIR		397	0.189334	1.11465	0	0.48793	1	2153	tags=18%	list=15%	signal=21%
GO_DNA_DEPENDENT_ATPASE_ACTIVITY	GO_DNA_DEPENDENT_ATPASE_ACTIVITY		73	0.248322	1.11328	0.25	0.491842	1	2659	tags=26%	list=19%	signal=32%
GO_PHAGOCYTOSIS_RECOGNITION	GO_PHAGOCYTOSIS_RECOGNITION		21	0.412177	1.11327	0.5	0.491272	1	1036	tags=19%	list=7%	signal=21%
GO_BEHAVIOR	GO_BEHAVIOR		237	0.206339	1.11309	0	0.491403	1	2948	tags=29%	list=21%	signal=36%
GO_ERROR_FREE_TRANSLESION_SYNTHESIS	GO_ERROR_FREE_TRANSLESION_SYNTHESIS		18	0.36066	1.11264	0.5	0.492246	1	2195	tags=33%	list=16%	signal=40%
GO_REGULATION_OF_KERATINOCYTE_DIFFERENTIATION	GO_REGULATION_OF_KERATINOCYTE_DIFFERENTIATION		15	0.420072	1.11261	0.5	0.491677	1	1578	tags=40%	list=11%	signal=45%
GO_MEMBRANE_LIPID_BIOSYNTHETIC_PROCESS	GO_MEMBRANE_LIPID_BIOSYNTHETIC_PROCESS		76	0.239738	1.11251	0.2	0.491812	1	1925	tags=21%	list=14%	signal=24%
GO_MICROTUBULE	GO_MICROTUBULE		269	0.197226	1.11238	0	0.491668	1	2247	tags=21%	list=16%	signal=25%
GO_REGULATION_OF_IMMUNOGLOBULIN_PRODUCTION	GO_REGULATION_OF_IMMUNOGLOBULIN_PRODUCTION		31	0.38717	1.11229	0.333333	0.491385	1	42	tags=10%	list=0%	signal=10%
GO_OOCYTE_DIFFERENTIATION	GO_OOCYTE_DIFFERENTIATION		22	0.34751	1.11101	0.25	0.495974	1	2092	tags=23%	list=15%	signal=27%
GO_REGULATION_OF_PROTEOLYSIS	GO_REGULATION_OF_PROTEOLYSIS		477	0.209116	1.11097	0	0.495547	1	1822	tags=18%	list=13%	signal=20%
GO_RHYTHMIC_PROCESS	GO_RHYTHMIC_PROCESS		174	0.222028	1.11037	0.333333	0.496789	1	3023	tags=31%	list=22%	signal=39%
GO_REGULATION_OF_LIPID_BIOSYNTHETIC_PROCESS	GO_REGULATION_OF_LIPID_BIOSYNTHETIC_PROCESS		70	0.25945	1.11034	0.2	0.496491	1	1728	tags=21%	list=12%	signal=24%
GO_REGULATION_OF_MEMBRANE_LIPID_DISTRIBUTION	GO_REGULATION_OF_MEMBRANE_LIPID_DISTRIBUTION		26	0.36587	1.10972	0.4	0.499076	1	2313	tags=31%	list=17%	signal=37%
GO_MICROBODY	GO_MICROBODY		103	0.219109	1.10955	0	0.49878	1	2319	tags=22%	list=17%	signal=27%
GO_CELLULAR_RESPONSE_TO_EXTRACELLULAR_STIMULUS	GO_CELLULAR_RESPONSE_TO_EXTRACELLULAR_STIMULUS		128	0.233721	1.10857	0.333333	0.502061	1	2140	tags=20%	list=15%	signal=24%
GO_EXTRINSIC_APOPTOTIC_SIGNALING_PATHWAY_VIA_DEATH_DOMAIN_RECEPTORS	GO_EXTRINSIC_APOPTOTIC_SIGNALING_PATHWAY_VIA_DEATH_DOMAIN_RECEPTORS		32	0.315226	1.10847	0.333333	0.501629	1	2092	tags=31%	list=15%	signal=37%
GO_REGULATION_OF_TRANSCRIPTION_ELONGATION_FROM_RNA_POLYMERASE_II_PROMOTER	GO_REGULATION_OF_TRANSCRIPTION_ELONGATION_FROM_RNA_POLYMERASE_II_PROMOTER		20	0.30123	1.10628	0.25	0.505865	1	2022	tags=25%	list=15%	signal=29%
GO_SARCOLEMMA	GO_SARCOLEMMA		59	0.261254	1.10542	0.333333	0.507075	1	3674	tags=39%	list=26%	signal=53%
GO_PROTEIN_KINASE_B_SIGNALING	GO_PROTEIN_KINASE_B_SIGNALING		24	0.293534	1.10526	0.333333	0.506777	1	326	tags=13%	list=2%	signal=13%
GO_CALCIUM_CHANNEL_COMPLEX	GO_CALCIUM_CHANNEL_COMPLEX		23	0.337844	1.10505	0.4	0.506478	1	3077	tags=39%	list=22%	signal=50%
GO_POSITIVE_REGULATION_OF_CANONICAL_WNT_SIGNALING_PATHWAY	GO_POSITIVE_REGULATION_OF_CANONICAL_WNT_SIGNALING_PATHWAY		83	0.220319	1.10383	0	0.509581	1	1818	tags=22%	list=13%	signal=25%
GO_NEGATIVE_REGULATION_OF_GLIOGENESIS	GO_NEGATIVE_REGULATION_OF_GLIOGENESIS		21	0.327128	1.10375	0	0.509004	1	2593	tags=29%	list=19%	signal=35%
GO_ORGANIC_ANION_TRANSMEMBRANE_TRANSPORTER_ACTIVITY	GO_ORGANIC_ANION_TRANSMEMBRANE_TRANSPORTER_ACTIVITY		74	0.24559	1.10371	0.4	0.508707	1	3933	tags=34%	list=28%	signal=47%
GO_HISTONE_METHYLTRANSFERASE_COMPLEX	GO_HISTONE_METHYLTRANSFERASE_COMPLEX		61	0.244086	1.10347	0.333333	0.50868	1	2060	tags=23%	list=15%	signal=27%
GO_PHOSPHATIDYLSERINE_METABOLIC_PROCESS	GO_PHOSPHATIDYLSERINE_METABOLIC_PROCESS		16	0.289641	1.10325	0	0.509338	1	3704	tags=31%	list=27%	signal=43%
GO_COLLAGEN_TRIMER	GO_COLLAGEN_TRIMER		16	0.318605	1.10231	0.2	0.511234	1	2602	tags=44%	list=19%	signal=54%
GO_POSITIVE_REGULATION_OF_CATABOLIC_PROCESS	GO_POSITIVE_REGULATION_OF_CATABOLIC_PROCESS		321	0.21642	1.10193	0	0.51134	1	2228	tags=22%	list=16%	signal=25%
GO_POSITIVE_REGULATION_OF_PROTEIN_CATABOLIC_PROCESS	GO_POSITIVE_REGULATION_OF_PROTEIN_CATABOLIC_PROCESS		220	0.205944	1.1012	0	0.512381	1	2228	tags=20%	list=16%	signal=24%
GO_AMMONIUM_TRANSPORT	GO_AMMONIUM_TRANSPORT		29	0.247836	1.10112	0.333333	0.512076	1	876	tags=14%	list=6%	signal=15%
GO_POSITIVE_REGULATION_OF_LYASE_ACTIVITY	GO_POSITIVE_REGULATION_OF_LYASE_ACTIVITY		19	0.336403	1.10084	0.166667	0.512455	1	1127	tags=16%	list=8%	signal=17%
GO_CELLULAR_RESPONSE_TO_IONIZING_RADIATION	GO_CELLULAR_RESPONSE_TO_IONIZING_RADIATION		42	0.271966	1.10038	0.25	0.513634	1	1641	tags=19%	list=12%	signal=22%
GO_LIGASE_ACTIVITY_FORMING_CARBON_OXYGEN_BONDS	GO_LIGASE_ACTIVITY_FORMING_CARBON_OXYGEN_BONDS		44	0.261163	1.10034	0.285714	0.513059	1	2325	tags=25%	list=17%	signal=30%
GO_CELLULAR_RESPONSE_TO_TOXIC_SUBSTANCE	GO_CELLULAR_RESPONSE_TO_TOXIC_SUBSTANCE		17	0.326533	1.10026	0.333333	0.512749	1	98	tags=12%	list=1%	signal=12%
GO_COGNITION	GO_COGNITION		129	0.217252	1.10002	0.2	0.512985	1	2948	tags=29%	list=21%	signal=37%
GO_RESPONSE_TO_GROWTH_FACTOR	GO_RESPONSE_TO_GROWTH_FACTOR		253	0.207762	1.09917	0	0.513891	1	2612	tags=23%	list=19%	signal=28%
GO_MONOVALENT_INORGANIC_CATION_TRANSMEMBRANE_TRANSPORTER_ACTIVITY	GO_MONOVALENT_INORGANIC_CATION_TRANSMEMBRANE_TRANSPORTER_ACTIVITY		137	0.229036	1.09911	0.5	0.513319	1	4563	tags=44%	list=33%	signal=65%
GO_PROTEIN_POLYUBIQUITINATION	GO_PROTEIN_POLYUBIQUITINATION		217	0.184865	1.0988	0	0.513685	1	2266	tags=19%	list=16%	signal=23%
GO_NEGATIVE_REGULATION_OF_PROTEIN_POLYMERIZATION	GO_NEGATIVE_REGULATION_OF_PROTEIN_POLYMERIZATION		36	0.280819	1.09865	0	0.513379	1	138	tags=11%	list=1%	signal=11%
GO_CENTROSOME_DUPLICATION	GO_CENTROSOME_DUPLICATION		28	0.251202	1.09856	0.333333	0.512944	1	1492	tags=21%	list=11%	signal=24%
GO_POLYSACCHARIDE_BIOSYNTHETIC_PROCESS	GO_POLYSACCHARIDE_BIOSYNTHETIC_PROCESS		27	0.285864	1.09769	0.5	0.515716	1	2255	tags=30%	list=16%	signal=35%
GO_RESPONSE_TO_VITAMIN_D	GO_RESPONSE_TO_VITAMIN_D		16	0.329633	1.09754	0.25	0.515686	1	753	tags=19%	list=5%	signal=20%
GO_INTRASPECIES_INTERACTION_BETWEEN_ORGANISMS	GO_INTRASPECIES_INTERACTION_BETWEEN_ORGANISMS		24	0.316909	1.09724	0.333333	0.516049	1	2808	tags=33%	list=20%	signal=42%
GO_REGULATION_OF_ALTERNATIVE_MRNA_SPLICING_VIA_SPLICEOSOME	GO_REGULATION_OF_ALTERNATIVE_MRNA_SPLICING_VIA_SPLICEOSOME		27	0.293001	1.09713	0.25	0.515478	1	3627	tags=37%	list=26%	signal=50%
GO_RIBOSOMAL_SMALL_SUBUNIT_BIOGENESIS	GO_RIBOSOMAL_SMALL_SUBUNIT_BIOGENESIS		54	0.279764	1.09669	0	0.516382	1	4420	tags=43%	list=32%	signal=62%
GO_NCRNA_3_END_PROCESSING	GO_NCRNA_3_END_PROCESSING		19	0.395646	1.09556	0.5	0.519272	1	1946	tags=26%	list=14%	signal=31%
GO_REGULATION_OF_OXIDATIVE_STRESS_INDUCED_CELL_DEATH	GO_REGULATION_OF_OXIDATIVE_STRESS_INDUCED_CELL_DEATH		32	0.277902	1.09468	0.375	0.521504	1	1972	tags=25%	list=14%	signal=29%
GO_I_BAND	GO_I_BAND		53	0.242698	1.09466	0.5	0.521192	1	3024	tags=30%	list=22%	signal=38%
GO_RESPONSE_TO_XENOBIOTIC_STIMULUS	GO_RESPONSE_TO_XENOBIOTIC_STIMULUS		48	0.21329	1.0939	0.333333	0.522607	1	2071	tags=23%	list=15%	signal=27%
GO_DNA_MODIFICATION	GO_DNA_MODIFICATION		59	0.246898	1.09369	0	0.522296	1	1874	tags=17%	list=13%	signal=20%
GO_REGULATION_OF_LIPID_METABOLIC_PROCESS	GO_REGULATION_OF_LIPID_METABOLIC_PROCESS		159	0.202074	1.09331	0.25	0.522646	1	2182	tags=21%	list=16%	signal=25%
GO_REGULATION_OF_DNA_REPLICATION	GO_REGULATION_OF_DNA_REPLICATION		123	0.243046	1.09305	0.25	0.523008	1	2354	tags=24%	list=17%	signal=28%
GO_NEGATIVE_REGULATION_OF_HYDROLASE_ACTIVITY	GO_NEGATIVE_REGULATION_OF_HYDROLASE_ACTIVITY		214	0.199195	1.09205	0.2	0.526413	1	1489	tags=14%	list=11%	signal=16%
GO_REGULATION_OF_CANONICAL_WNT_SIGNALING_PATHWAY	GO_REGULATION_OF_CANONICAL_WNT_SIGNALING_PATHWAY		144	0.232903	1.09196	0.25	0.526232	1	1829	tags=22%	list=13%	signal=25%
GO_RNA_POLYMERASE_II_TRANSCRIPTION_COFACTOR_ACTIVITY	GO_RNA_POLYMERASE_II_TRANSCRIPTION_COFACTOR_ACTIVITY		65	0.231074	1.09191	0	0.525657	1	2279	tags=18%	list=16%	signal=22%
GO_POSITIVE_REGULATION_OF_PROTEIN_LOCALIZATION_TO_NUCLEUS	GO_POSITIVE_REGULATION_OF_PROTEIN_LOCALIZATION_TO_NUCLEUS		86	0.291599	1.09185	0	0.525083	1	2106	tags=27%	list=15%	signal=31%
GO_CELLULAR_HOMEOSTASIS	GO_CELLULAR_HOMEOSTASIS		378	0.212005	1.09071	0.5	0.528329	1	2110	tags=20%	list=15%	signal=23%
GO_ENDODEOXYRIBONUCLEASE_ACTIVITY	GO_ENDODEOXYRIBONUCLEASE_ACTIVITY		40	0.23639	1.09064	0.25	0.527754	1	4790	tags=45%	list=34%	signal=68%
GO_RESPONSE_TO_TESTOSTERONE	GO_RESPONSE_TO_TESTOSTERONE		26	0.352488	1.09007	0.333333	0.530465	1	3271	tags=42%	list=24%	signal=55%
GO_POSITIVE_REGULATION_OF_LEUKOCYTE_MEDIATED_IMMUNITY	GO_POSITIVE_REGULATION_OF_LEUKOCYTE_MEDIATED_IMMUNITY		59	0.279852	1.08881	0.333333	0.53383	1	907	tags=17%	list=7%	signal=18%
GO_CELL_CELL_RECOGNITION	GO_CELL_CELL_RECOGNITION		27	0.316397	1.08879	0.4	0.53325	1	3261	tags=41%	list=23%	signal=53%
GO_CELLULAR_RESPONSE_TO_OXYGEN_LEVELS	GO_CELLULAR_RESPONSE_TO_OXYGEN_LEVELS		94	0.265701	1.08879	0.333333	0.532672	1	1756	tags=19%	list=13%	signal=22%
GO_GUANOSINE_CONTAINING_COMPOUND_METABOLIC_PROCESS	GO_GUANOSINE_CONTAINING_COMPOUND_METABOLIC_PROCESS		33	0.308118	1.088	0.166667	0.534318	1	2864	tags=39%	list=21%	signal=49%
GO_SKIN_DEVELOPMENT	GO_SKIN_DEVELOPMENT		79	0.236475	1.08791	0.2	0.533867	1	2602	tags=28%	list=19%	signal=34%
GO_EMBRYONIC_CRANIAL_SKELETON_MORPHOGENESIS	GO_EMBRYONIC_CRANIAL_SKELETON_MORPHOGENESIS		27	0.305709	1.08746	0.444444	0.534869	1	3424	tags=48%	list=25%	signal=64%
GO_RETINA_DEVELOPMENT_IN_CAMERA_TYPE_EYE	GO_RETINA_DEVELOPMENT_IN_CAMERA_TYPE_EYE		50	0.268451	1.08742	0.666667	0.534424	1	2770	tags=32%	list=20%	signal=40%
GO_HYDROLASE_ACTIVITY_HYDROLYZING_N_GLYCOSYL_COMPOUNDS	GO_HYDROLASE_ACTIVITY_HYDROLYZING_N_GLYCOSYL_COMPOUNDS		19	0.448849	1.08739	0.333333	0.533847	1	640	tags=21%	list=5%	signal=22%
GO_REGULATION_OF_DEFENSE_RESPONSE_TO_VIRUS_BY_HOST	GO_REGULATION_OF_DEFENSE_RESPONSE_TO_VIRUS_BY_HOST		87	0.228962	1.08697	0	0.534699	1	1798	tags=18%	list=13%	signal=21%
GO_PYRIMIDINE_NUCLEOSIDE_TRIPHOSPHATE_BIOSYNTHETIC_PROCESS	GO_PYRIMIDINE_NUCLEOSIDE_TRIPHOSPHATE_BIOSYNTHETIC_PROCESS		16	0.318625	1.08583	0.6	0.538171	1	4251	tags=50%	list=31%	signal=72%
GO_NEGATIVE_REGULATION_OF_CELL_DIFFERENTIATION	GO_NEGATIVE_REGULATION_OF_CELL_DIFFERENTIATION		302	0.203381	1.085	0	0.540335	1	1810	tags=19%	list=13%	signal=21%
GO_CHROMOSOME_SEGREGATION	GO_CHROMOSOME_SEGREGATION		216	0.176421	1.08495	0	0.540006	1	2135	tags=19%	list=15%	signal=22%
GO_POSITIVE_REGULATION_OF_PHAGOCYTOSIS	GO_POSITIVE_REGULATION_OF_PHAGOCYTOSIS		30	0.339429	1.0845	0.25	0.540596	1	603	tags=13%	list=4%	signal=14%
GO_NUCLEOBASE_CONTAINING_COMPOUND_KINASE_ACTIVITY	GO_NUCLEOBASE_CONTAINING_COMPOUND_KINASE_ACTIVITY		36	0.246266	1.0839	0.333333	0.541321	1	4251	tags=42%	list=31%	signal=60%
GO_RESPONSE_TO_AXON_INJURY	GO_RESPONSE_TO_AXON_INJURY		26	0.298041	1.08379	0.25	0.540741	1	2092	tags=35%	list=15%	signal=41%
GO_CHROMATIN_MODIFICATION	GO_CHROMATIN_MODIFICATION		429	0.167877	1.08358	0	0.540927	1	2116	tags=17%	list=15%	signal=20%
GO_PROTEIN_TYROSINE_SERINE_THREONINE_PHOSPHATASE_ACTIVITY	GO_PROTEIN_TYROSINE_SERINE_THREONINE_PHOSPHATASE_ACTIVITY		32	0.271575	1.08203	0.333333	0.545637	1	3079	tags=31%	list=22%	signal=40%
GO_NIK_NF_KAPPAB_SIGNALING	GO_NIK_NF_KAPPAB_SIGNALING		76	0.256795	1.08187	0.333333	0.545055	1	2151	tags=21%	list=15%	signal=25%
GO_SEX_DIFFERENTIATION	GO_SEX_DIFFERENTIATION		128	0.240595	1.08151	0.333333	0.545509	1	2180	tags=24%	list=16%	signal=28%
GO_NUCLEOBASE_CONTAINING_SMALL_MOLECULE_INTERCONVERSION	GO_NUCLEOBASE_CONTAINING_SMALL_MOLECULE_INTERCONVERSION		19	0.279699	1.08052	0.2	0.547856	1	2761	tags=32%	list=20%	signal=39%
GO_CELLULAR_RESPONSE_TO_CARBOHYDRATE_STIMULUS	GO_CELLULAR_RESPONSE_TO_CARBOHYDRATE_STIMULUS		48	0.321025	1.0799	0.5	0.54856	1	191	tags=8%	list=1%	signal=8%
GO_REGULATION_OF_ALCOHOL_BIOSYNTHETIC_PROCESS	GO_REGULATION_OF_ALCOHOL_BIOSYNTHETIC_PROCESS		25	0.325938	1.07971	0.5	0.54862	1	2050	tags=24%	list=15%	signal=28%
GO_CELLULAR_PROTEIN_COMPLEX_ASSEMBLY	GO_CELLULAR_PROTEIN_COMPLEX_ASSEMBLY		262	0.195519	1.07941	0	0.549071	1	2144	tags=22%	list=15%	signal=26%
GO_CELLULAR_RESPONSE_TO_GAMMA_RADIATION	GO_CELLULAR_RESPONSE_TO_GAMMA_RADIATION		15	0.419397	1.07862	0.5	0.550529	1	353	tags=13%	list=3%	signal=14%
GO_REGULATION_OF_RESPONSE_TO_BIOTIC_STIMULUS	GO_REGULATION_OF_RESPONSE_TO_BIOTIC_STIMULUS		162	0.183536	1.07795	0	0.552377	1	1798	tags=16%	list=13%	signal=18%
GO_CHROMATIN_SILENCING	GO_CHROMATIN_SILENCING		51	0.281514	1.07778	0.2	0.552181	1	1325	tags=22%	list=10%	signal=24%
GO_NEGATIVE_REGULATION_OF_PHOSPHORUS_METABOLIC_PROCESS	GO_NEGATIVE_REGULATION_OF_PHOSPHORUS_METABOLIC_PROCESS		339	0.189783	1.07545	0	0.558641	1	1327	tags=14%	list=10%	signal=15%
GO_REGULATION_OF_RESPONSE_TO_OXIDATIVE_STRESS	GO_REGULATION_OF_RESPONSE_TO_OXIDATIVE_STRESS		46	0.266384	1.07525	0.2	0.558309	1	1972	tags=26%	list=14%	signal=30%
GO_CIRCADIAN_RHYTHM	GO_CIRCADIAN_RHYTHM		87	0.221243	1.074	0	0.561665	1	2099	tags=28%	list=15%	signal=32%
GO_REGULATION_OF_WNT_SIGNALING_PATHWAY	GO_REGULATION_OF_WNT_SIGNALING_PATHWAY		192	0.208824	1.07387	0.5	0.561455	1	1829	tags=21%	list=13%	signal=24%
GO_REGULATION_OF_CARTILAGE_DEVELOPMENT	GO_REGULATION_OF_CARTILAGE_DEVELOPMENT		21	0.322235	1.07349	0.25	0.562522	1	3536	tags=43%	list=25%	signal=57%
GO_RIBONUCLEOPROTEIN_COMPLEX_BINDING	GO_RIBONUCLEOPROTEIN_COMPLEX_BINDING		84	0.251681	1.07312	0.25	0.563592	1	2407	tags=24%	list=17%	signal=29%
GO_NEGATIVE_REGULATION_OF_AUTOPHAGY	GO_NEGATIVE_REGULATION_OF_AUTOPHAGY		42	0.280022	1.07301	0.2	0.563628	1	326	tags=12%	list=2%	signal=12%
GO_POSITIVE_REGULATION_OF_NUCLEOCYTOPLASMIC_TRANSPORT	GO_POSITIVE_REGULATION_OF_NUCLEOCYTOPLASMIC_TRANSPORT		79	0.223321	1.07155	0.25	0.567741	1	1155	tags=15%	list=8%	signal=16%
GO_SINGLE_FERTILIZATION	GO_SINGLE_FERTILIZATION		48	0.289366	1.07126	0.6	0.568031	1	2166	tags=25%	list=16%	signal=30%
GO_REGULATION_OF_MUSCLE_CELL_DIFFERENTIATION	GO_REGULATION_OF_MUSCLE_CELL_DIFFERENTIATION		85	0.247341	1.07089	0.25	0.568445	1	2831	tags=28%	list=20%	signal=35%
GO_REGULATION_OF_CELLULAR_PROTEIN_LOCALIZATION	GO_REGULATION_OF_CELLULAR_PROTEIN_LOCALIZATION		391	0.186608	1.07088	0.2	0.56785	1	2332	tags=21%	list=17%	signal=25%
GO_NEGATIVE_REGULATION_OF_INTRACELLULAR_SIGNAL_TRANSDUCTION	GO_NEGATIVE_REGULATION_OF_INTRACELLULAR_SIGNAL_TRANSDUCTION		296	0.201127	1.07023	0	0.569792	1	1386	tags=14%	list=10%	signal=15%
GO_SIGNAL_PEPTIDE_PROCESSING	GO_SIGNAL_PEPTIDE_PROCESSING		16	0.307672	1.07003	0.2	0.56995	1	1033	tags=25%	list=7%	signal=27%
GO_CHROMATIN_REMODELING	GO_CHROMATIN_REMODELING		115	0.227746	1.06999	0.333333	0.569355	1	2116	tags=20%	list=15%	signal=23%
GO_HOMOPHILIC_CELL_ADHESION_VIA_PLASMA_MEMBRANE_ADHESION_MOLECULES	GO_HOMOPHILIC_CELL_ADHESION_VIA_PLASMA_MEMBRANE_ADHESION_MOLECULES		26	0.252796	1.06858	0.4	0.573816	1	3275	tags=38%	list=24%	signal=50%
GO_CELLULAR_AMINO_ACID_CATABOLIC_PROCESS	GO_CELLULAR_AMINO_ACID_CATABOLIC_PROCESS		67	0.248783	1.06819	0.5	0.57447	1	1897	tags=21%	list=14%	signal=24%
GO_RESPONSE_TO_OXYGEN_LEVELS	GO_RESPONSE_TO_OXYGEN_LEVELS		192	0.214812	1.06805	0	0.574249	1	1783	tags=18%	list=13%	signal=20%
GO_RESPONSE_TO_KETONE	GO_RESPONSE_TO_KETONE		111	0.22083	1.06758	0	0.57617	1	2087	tags=21%	list=15%	signal=24%
GO_RESPONSE_TO_AMINE	GO_RESPONSE_TO_AMINE		31	0.245201	1.06757	0.5	0.575572	1	3545	tags=42%	list=25%	signal=56%
GO_REGULATION_OF_LIPID_CATABOLIC_PROCESS	GO_REGULATION_OF_LIPID_CATABOLIC_PROCESS		33	0.270416	1.06674	0	0.577208	1	3266	tags=33%	list=23%	signal=43%
GO_MEMBRANE_DOCKING	GO_MEMBRANE_DOCKING		49	0.257268	1.06622	0.666667	0.57824	1	2170	tags=24%	list=16%	signal=29%
GO_PHOSPHATASE_REGULATOR_ACTIVITY	GO_PHOSPHATASE_REGULATOR_ACTIVITY		60	0.224434	1.06474	0.2	0.581395	1	1844	tags=15%	list=13%	signal=17%
GO_LIPID_BIOSYNTHETIC_PROCESS	GO_LIPID_BIOSYNTHETIC_PROCESS		349	0.198302	1.0647	0.333333	0.580916	1	1984	tags=19%	list=14%	signal=22%
GO_POSITIVE_REGULATION_OF_CALCIUM_ION_TRANSMEMBRANE_TRANSPORT	GO_POSITIVE_REGULATION_OF_CALCIUM_ION_TRANSMEMBRANE_TRANSPORT		27	0.262583	1.06308	0.4	0.585677	1	2593	tags=26%	list=19%	signal=32%
GO_REGULATION_OF_PROTEASOMAL_UBIQUITIN_DEPENDENT_PROTEIN_CATABOLIC_PROCESS	GO_REGULATION_OF_PROTEASOMAL_UBIQUITIN_DEPENDENT_PROTEIN_CATABOLIC_PROCESS		129	0.218772	1.06228	0.333333	0.587822	1	1857	tags=18%	list=13%	signal=20%
GO_NUCLEOTIDYLTRANSFERASE_ACTIVITY	GO_NUCLEOTIDYLTRANSFERASE_ACTIVITY		115	0.211157	1.06222	0.428571	0.587457	1	1946	tags=17%	list=14%	signal=19%
GO_ANION_TRANSMEMBRANE_TRANSPORTER_ACTIVITY	GO_ANION_TRANSMEMBRANE_TRANSPORTER_ACTIVITY		123	0.219473	1.06158	0.4	0.588575	1	3226	tags=29%	list=23%	signal=38%
GO_NEGATIVE_REGULATION_OF_TRANSPORTER_ACTIVITY	GO_NEGATIVE_REGULATION_OF_TRANSPORTER_ACTIVITY		36	0.241974	1.06152	0.428571	0.58822	1	2935	tags=33%	list=21%	signal=42%
GO_NUCLEOTIDE_EXCISION_REPAIR_DNA_GAP_FILLING	GO_NUCLEOTIDE_EXCISION_REPAIR_DNA_GAP_FILLING		24	0.32583	1.06129	0.5	0.588499	1	2195	tags=29%	list=16%	signal=35%
GO_NEUROMUSCULAR_JUNCTION_DEVELOPMENT	GO_NEUROMUSCULAR_JUNCTION_DEVELOPMENT		17	0.295038	1.06125	0.333333	0.587895	1	1334	tags=29%	list=10%	signal=32%
GO_RIBONUCLEOPROTEIN_GRANULE	GO_RIBONUCLEOPROTEIN_GRANULE		112	0.194395	1.06118	0.142857	0.587418	1	2250	tags=18%	list=16%	signal=21%
GO_ORGANELLAR_RIBOSOME	GO_ORGANELLAR_RIBOSOME		67	0.326932	1.06089	0.5	0.58744	1	4992	tags=52%	list=36%	signal=81%
GO_REGULATION_OF_LYASE_ACTIVITY	GO_REGULATION_OF_LYASE_ACTIVITY		27	0.244001	1.06052	0	0.587584	1	144	tags=7%	list=1%	signal=7%
GO_MITOTIC_SISTER_CHROMATID_SEGREGATION	GO_MITOTIC_SISTER_CHROMATID_SEGREGATION		81	0.227517	1.05985	0.25	0.588837	1	2000	tags=21%	list=14%	signal=24%
GO_GLUTAMATE_RECEPTOR_BINDING	GO_GLUTAMATE_RECEPTOR_BINDING		20	0.330416	1.05972	0.5	0.588355	1	1242	tags=25%	list=9%	signal=27%
GO_REGULATION_OF_CELL_CYCLE_PHASE_TRANSITION	GO_REGULATION_OF_CELL_CYCLE_PHASE_TRANSITION		269	0.19532	1.05969	0	0.587875	1	1858	tags=17%	list=13%	signal=19%
GO_POSITIVE_REGULATION_OF_EPITHELIAL_CELL_APOPTOTIC_PROCESS	GO_POSITIVE_REGULATION_OF_EPITHELIAL_CELL_APOPTOTIC_PROCESS		15	0.328053	1.05896	0.75	0.589364	1	321	tags=13%	list=2%	signal=14%
GO_SMOOTH_ENDOPLASMIC_RETICULUM	GO_SMOOTH_ENDOPLASMIC_RETICULUM		20	0.36845	1.05895	0.5	0.58889	1	2547	tags=45%	list=18%	signal=55%
GO_GOLGI_ORGANIZATION	GO_GOLGI_ORGANIZATION		76	0.20801	1.05859	0.25	0.589524	1	2313	tags=20%	list=17%	signal=24%
GO_REGULATION_OF_PROTEIN_COMPLEX_DISASSEMBLY	GO_REGULATION_OF_PROTEIN_COMPLEX_DISASSEMBLY		164	0.187365	1.05789	0.5	0.591379	1	1866	tags=16%	list=13%	signal=19%
GO_PTERIDINE_CONTAINING_COMPOUND_METABOLIC_PROCESS	GO_PTERIDINE_CONTAINING_COMPOUND_METABOLIC_PROCESS		27	0.391656	1.05685	0.6	0.592988	1	2093	tags=33%	list=15%	signal=39%
GO_EPIDERMAL_CELL_DIFFERENTIATION	GO_EPIDERMAL_CELL_DIFFERENTIATION		51	0.267402	1.05673	0	0.592505	1	2450	tags=24%	list=18%	signal=28%
GO_NADP_METABOLIC_PROCESS	GO_NADP_METABOLIC_PROCESS		21	0.324609	1.05634	0.666667	0.593133	1	1529	tags=24%	list=11%	signal=27%
GO_NEGATIVE_REGULATION_OF_MRNA_METABOLIC_PROCESS	GO_NEGATIVE_REGULATION_OF_MRNA_METABOLIC_PROCESS		33	0.328087	1.05598	0.333333	0.593993	1	2101	tags=24%	list=15%	signal=28%
GO_RESPONSE_TO_CARBOHYDRATE	GO_RESPONSE_TO_CARBOHYDRATE		102	0.219524	1.0557	0.5	0.594984	1	899	tags=11%	list=6%	signal=11%
GO_CELL_PROLIFERATION	GO_CELL_PROLIFERATION		407	0.196217	1.05522	0	0.596688	1	2187	tags=23%	list=16%	signal=27%
GO_NUCLEAR_MEMBRANE	GO_NUCLEAR_MEMBRANE		213	0.196573	1.05499	0.25	0.59693	1	2257	tags=21%	list=16%	signal=24%
GO_NUCLEIC_ACID_PHOSPHODIESTER_BOND_HYDROLYSIS	GO_NUCLEIC_ACID_PHOSPHODIESTER_BOND_HYDROLYSIS		206	0.183765	1.05455	0	0.597796	1	2326	tags=21%	list=17%	signal=25%
GO_UBIQUITIN_LIGASE_COMPLEX	GO_UBIQUITIN_LIGASE_COMPLEX		209	0.202868	1.05435	0.333333	0.59744	1	2229	tags=20%	list=16%	signal=24%
GO_PROTEASOME_BINDING	GO_PROTEASOME_BINDING		15	0.35316	1.05432	0.5	0.597082	1	1594	tags=33%	list=11%	signal=38%
GO_PHAGOSOME_ACIDIFICATION	GO_PHAGOSOME_ACIDIFICATION		22	0.253252	1.05413	0.6	0.596962	1	1565	tags=18%	list=11%	signal=20%
GO_GENETIC_IMPRINTING	GO_GENETIC_IMPRINTING		15	0.291423	1.0534	0.5	0.59927	1	3590	tags=47%	list=26%	signal=63%
GO_NADP_BINDING	GO_NADP_BINDING		28	0.31914	1.05336	0.25	0.598791	1	1958	tags=18%	list=14%	signal=21%
GO_FIBROBLAST_GROWTH_FACTOR_RECEPTOR_SIGNALING_PATHWAY	GO_FIBROBLAST_GROWTH_FACTOR_RECEPTOR_SIGNALING_PATHWAY		47	0.259304	1.05265	0.166667	0.600738	1	2023	tags=21%	list=15%	signal=25%
GO_POSITIVE_REGULATION_OF_LEUKOCYTE_APOPTOTIC_PROCESS	GO_POSITIVE_REGULATION_OF_LEUKOCYTE_APOPTOTIC_PROCESS		19	0.360488	1.05238	0.666667	0.601232	1	2033	tags=37%	list=15%	signal=43%
GO_EUCHROMATIN	GO_EUCHROMATIN		23	0.261828	1.05196	0.2	0.601712	1	2083	tags=30%	list=15%	signal=36%
GO_REGULATION_OF_STEM_CELL_PROLIFERATION	GO_REGULATION_OF_STEM_CELL_PROLIFERATION		40	0.281755	1.05171	0.4	0.601835	1	928	tags=13%	list=7%	signal=13%
GO_PROTEIN_TETRAMERIZATION	GO_PROTEIN_TETRAMERIZATION		86	0.24457	1.05108	0.333333	0.603877	1	1673	tags=19%	list=12%	signal=21%
GO_COPI_COATED_VESICLE_MEMBRANE	GO_COPI_COATED_VESICLE_MEMBRANE		15	0.426532	1.05094	0.333333	0.604231	1	682	tags=27%	list=5%	signal=28%
GO_CELL_SURFACE_RECEPTOR_SIGNALING_PATHWAY_INVOLVED_IN_CELL_CELL_SIGNALING	GO_CELL_SURFACE_RECEPTOR_SIGNALING_PATHWAY_INVOLVED_IN_CELL_CELL_SIGNALING		25	0.293327	1.05056	0.25	0.604712	1	3165	tags=32%	list=23%	signal=41%
GO_GLUTAMINE_FAMILY_AMINO_ACID_METABOLIC_PROCESS	GO_GLUTAMINE_FAMILY_AMINO_ACID_METABOLIC_PROCESS		41	0.309259	1.05016	0.6	0.605543	1	2140	tags=27%	list=15%	signal=32%
GO_MEMBRANE_LIPID_METABOLIC_PROCESS	GO_MEMBRANE_LIPID_METABOLIC_PROCESS		126	0.217815	1.04974	0	0.606143	1	1742	tags=17%	list=13%	signal=20%
GO_TRANSFERASE_ACTIVITY_TRANSFERRING_HEXOSYL_GROUPS	GO_TRANSFERASE_ACTIVITY_TRANSFERRING_HEXOSYL_GROUPS		120	0.213376	1.0494	0.25	0.606606	1	1269	tags=13%	list=9%	signal=15%
GO_MUSCLE_TISSUE_DEVELOPMENT	GO_MUSCLE_TISSUE_DEVELOPMENT		118	0.190103	1.04892	0.333333	0.607798	1	2593	tags=24%	list=19%	signal=29%
GO_TRANSCRIPTION_INITIATION_FROM_RNA_POLYMERASE_II_PROMOTER	GO_TRANSCRIPTION_INITIATION_FROM_RNA_POLYMERASE_II_PROMOTER		104	0.210705	1.04836	0.25	0.608636	1	2192	tags=20%	list=16%	signal=24%
GO_GLYCERALDEHYDE_3_PHOSPHATE_METABOLIC_PROCESS	GO_GLYCERALDEHYDE_3_PHOSPHATE_METABOLIC_PROCESS		15	0.318683	1.04752	0.5	0.611604	1	1529	tags=20%	list=11%	signal=22%
GO_EXOCRINE_SYSTEM_DEVELOPMENT	GO_EXOCRINE_SYSTEM_DEVELOPMENT		16	0.262873	1.04717	0	0.612668	1	3294	tags=38%	list=24%	signal=49%
GO_REGULATION_OF_HEART_RATE	GO_REGULATION_OF_HEART_RATE		26	0.2834	1.04665	0.5	0.613261	1	4354	tags=50%	list=31%	signal=73%
GO_PROTEIN_HOMODIMERIZATION_ACTIVITY	GO_PROTEIN_HOMODIMERIZATION_ACTIVITY		447	0.188127	1.04654	0.5	0.613371	1	2209	tags=21%	list=16%	signal=24%
GO_COPPER_ION_BINDING	GO_COPPER_ION_BINDING		33	0.285475	1.04601	0.5	0.614196	1	713	tags=15%	list=5%	signal=16%
GO_CHROMATIN_BINDING	GO_CHROMATIN_BINDING		315	0.198491	1.04591	0	0.613706	1	2276	tags=22%	list=16%	signal=25%
GO_MULTI_MULTICELLULAR_ORGANISM_PROCESS	GO_MULTI_MULTICELLULAR_ORGANISM_PROCESS		101	0.231963	1.04572	0.5	0.613696	1	753	tags=12%	list=5%	signal=12%
GO_SEGMENTATION	GO_SEGMENTATION		41	0.22914	1.0457	0.25	0.613214	1	3271	tags=32%	list=24%	signal=41%
GO_POSITIVE_REGULATION_OF_TRANSCRIPTION_FROM_RNA_POLYMERASE_II_PROMOTER_INVOLVED_IN_CELLULAR_RESPONSE_TO_CHEMICAL_STIMULUS	GO_POSITIVE_REGULATION_OF_TRANSCRIPTION_FROM_RNA_POLYMERASE_II_PROMOTER_INVOLVED_IN_CELLULAR_RESPONSE_TO_CHEMICAL_STIMULUS		19	0.354995	1.04407	0.166667	0.617842	1	1324	tags=21%	list=10%	signal=23%
GO_POLYOL_CATABOLIC_PROCESS	GO_POLYOL_CATABOLIC_PROCESS		15	0.299304	1.04336	0.375	0.61986	1	2209	tags=33%	list=16%	signal=40%
GO_REGULATION_OF_GLUCOSE_TRANSPORT	GO_REGULATION_OF_GLUCOSE_TRANSPORT		69	0.198784	1.04327	0.333333	0.619488	1	564	tags=6%	list=4%	signal=6%
GO_REGULATION_OF_BINDING	GO_REGULATION_OF_BINDING		204	0.245993	1.04314	0	0.619359	1	2098	tags=25%	list=15%	signal=28%
GO_RNA_SECONDARY_STRUCTURE_UNWINDING	GO_RNA_SECONDARY_STRUCTURE_UNWINDING		34	0.225585	1.04298	0.6	0.618992	1	1973	tags=21%	list=14%	signal=24%
GO_REGULATION_OF_AUTOPHAGY	GO_REGULATION_OF_AUTOPHAGY		209	0.1851	1.04212	0.5	0.620407	1	2202	tags=19%	list=16%	signal=22%
GO_GPI_ANCHOR_METABOLIC_PROCESS	GO_GPI_ANCHOR_METABOLIC_PROCESS		29	0.31897	1.04198	0.4	0.619921	1	2172	tags=28%	list=16%	signal=33%
GO_POSITIVE_REGULATION_OF_RELEASE_OF_SEQUESTERED_CALCIUM_ION_INTO_CYTOSOL	GO_POSITIVE_REGULATION_OF_RELEASE_OF_SEQUESTERED_CALCIUM_ION_INTO_CYTOSOL		16	0.391256	1.04172	0.6	0.620149	1	1127	tags=25%	list=8%	signal=27%
GO_REGULATION_OF_CARBOHYDRATE_METABOLIC_PROCESS	GO_REGULATION_OF_CARBOHYDRATE_METABOLIC_PROCESS		93	0.235976	1.04105	0.25	0.620597	1	2127	tags=25%	list=15%	signal=29%
GO_ORGANOPHOSPHATE_CATABOLIC_PROCESS	GO_ORGANOPHOSPHATE_CATABOLIC_PROCESS		76	0.250209	1.04102	0.333333	0.620107	1	2731	tags=24%	list=20%	signal=29%
GO_PROTEIN_LOCALIZATION_TO_NUCLEUS	GO_PROTEIN_LOCALIZATION_TO_NUCLEUS		122	0.208961	1.04074	0.25	0.620435	1	1996	tags=21%	list=14%	signal=25%
GO_CYCLIN_DEPENDENT_PROTEIN_SERINE_THREONINE_KINASE_REGULATOR_ACTIVITY	GO_CYCLIN_DEPENDENT_PROTEIN_SERINE_THREONINE_KINASE_REGULATOR_ACTIVITY		24	0.230408	1.04072	0.333333	0.619951	1	3903	tags=38%	list=28%	signal=52%
GO_POSITIVE_REGULATION_OF_DNA_TEMPLATED_TRANSCRIPTION_ELONGATION	GO_POSITIVE_REGULATION_OF_DNA_TEMPLATED_TRANSCRIPTION_ELONGATION		21	0.364264	1.04007	0.4	0.621335	1	2659	tags=29%	list=19%	signal=35%
GO_DNA_TEMPLATED_TRANSCRIPTION_INITIATION	GO_DNA_TEMPLATED_TRANSCRIPTION_INITIATION		143	0.227237	1.03966	0.5	0.622374	1	2192	tags=21%	list=16%	signal=25%
GO_REGULATION_OF_CELLULAR_PROTEIN_CATABOLIC_PROCESS	GO_REGULATION_OF_CELLULAR_PROTEIN_CATABOLIC_PROCESS		235	0.221981	1.0382	0.5	0.62705	1	1857	tags=19%	list=13%	signal=21%
GO_ENDODERM_FORMATION	GO_ENDODERM_FORMATION		22	0.232413	1.03626	0.333333	0.631452	1	2754	tags=27%	list=20%	signal=34%
GO_POSITIVE_REGULATION_OF_NEURON_APOPTOTIC_PROCESS	GO_POSITIVE_REGULATION_OF_NEURON_APOPTOTIC_PROCESS		36	0.237597	1.03581	0.333333	0.632349	1	1744	tags=19%	list=13%	signal=22%
GO_NUCLEAR_REPLICATION_FORK	GO_NUCLEAR_REPLICATION_FORK		37	0.226868	1.03565	0.333333	0.631968	1	1916	tags=19%	list=14%	signal=22%
GO_LYASE_ACTIVITY	GO_LYASE_ACTIVITY		117	0.203604	1.03558	0.25	0.631359	1	1748	tags=16%	list=13%	signal=18%
GO_MONOSACCHARIDE_TRANSPORT	GO_MONOSACCHARIDE_TRANSPORT		27	0.343703	1.03531	0.333333	0.631683	1	2058	tags=37%	list=15%	signal=43%
GO_EYE_DEVELOPMENT	GO_EYE_DEVELOPMENT		137	0.202502	1.03465	0.285714	0.633386	1	3301	tags=34%	list=24%	signal=44%
GO_TRANSFERASE_COMPLEX_TRANSFERRING_PHOSPHORUS_CONTAINING_GROUPS	GO_TRANSFERASE_COMPLEX_TRANSFERRING_PHOSPHORUS_CONTAINING_GROUPS		208	0.177509	1.03406	0.5	0.63532	1	2191	tags=17%	list=16%	signal=20%
GO_PYRIDOXAL_PHOSPHATE_BINDING	GO_PYRIDOXAL_PHOSPHATE_BINDING		29	0.324272	1.03219	0.25	0.638996	1	2090	tags=31%	list=15%	signal=36%
GO_REGULATION_OF_STAT_CASCADE	GO_REGULATION_OF_STAT_CASCADE		58	0.270915	1.03192	0.4	0.63896	1	1108	tags=19%	list=8%	signal=21%
GO_NEGATIVE_REGULATION_OF_DNA_REPLICATION	GO_NEGATIVE_REGULATION_OF_DNA_REPLICATION		44	0.250304	1.03054	0.666667	0.641728	1	1736	tags=16%	list=12%	signal=18%
GO_MATURATION_OF_SSU_RRNA	GO_MATURATION_OF_SSU_RRNA		40	0.28976	1.02989	0.5	0.642507	1	4420	tags=40%	list=32%	signal=58%
GO_SOMATIC_RECOMBINATION_OF_IMMUNOGLOBULIN_GENE_SEGMENTS	GO_SOMATIC_RECOMBINATION_OF_IMMUNOGLOBULIN_GENE_SEGMENTS		19	0.336921	1.02973	0.166667	0.642588	1	2022	tags=21%	list=15%	signal=25%
GO_RRNA_METHYLATION	GO_RRNA_METHYLATION		15	0.405269	1.02911	0.333333	0.643353	1	4977	tags=67%	list=36%	signal=104%
GO_POSITIVE_REGULATION_OF_HEMOPOIESIS	GO_POSITIVE_REGULATION_OF_HEMOPOIESIS		116	0.236687	1.02884	0.333333	0.643662	1	1870	tags=23%	list=13%	signal=27%
GO_POSITIVE_REGULATION_OF_CYTOKINESIS	GO_POSITIVE_REGULATION_OF_CYTOKINESIS		21	0.239498	1.02874	0.5	0.6434	1	223	tags=10%	list=2%	signal=10%
GO_DEVELOPMENTAL_PROGRAMMED_CELL_DEATH	GO_DEVELOPMENTAL_PROGRAMMED_CELL_DEATH		15	0.323496	1.02845	0.5	0.643592	1	3072	tags=40%	list=22%	signal=51%
GO_NEGATIVE_REGULATION_OF_MACROAUTOPHAGY	GO_NEGATIVE_REGULATION_OF_MACROAUTOPHAGY		17	0.269305	1.02534	0.333333	0.65197	1	300	tags=12%	list=2%	signal=12%
GO_REGULATION_OF_SPROUTING_ANGIOGENESIS	GO_REGULATION_OF_SPROUTING_ANGIOGENESIS		17	0.368252	1.02532	0.5	0.65135	1	1109	tags=29%	list=8%	signal=32%
GO_HYDROLASE_ACTIVITY_ACTING_ON_CARBON_NITROGEN_BUT_NOT_PEPTIDE_BONDS_IN_CYCLIC_AMIDINES	GO_HYDROLASE_ACTIVITY_ACTING_ON_CARBON_NITROGEN_BUT_NOT_PEPTIDE_BONDS_IN_CYCLIC_AMIDINES		25	0.277015	1.02516	0.333333	0.651192	1	2701	tags=36%	list=19%	signal=45%
GO_NEGATIVE_REGULATION_OF_EXTRINSIC_APOPTOTIC_SIGNALING_PATHWAY	GO_NEGATIVE_REGULATION_OF_EXTRINSIC_APOPTOTIC_SIGNALING_PATHWAY		68	0.236304	1.0236	0.428571	0.655713	1	3072	tags=28%	list=22%	signal=36%
GO_LIPID_MODIFICATION	GO_LIPID_MODIFICATION		135	0.179292	1.02357	0.5	0.655318	1	2209	tags=20%	list=16%	signal=24%
GO_CELLULAR_PROCESS_INVOLVED_IN_REPRODUCTION_IN_MULTICELLULAR_ORGANISM	GO_CELLULAR_PROCESS_INVOLVED_IN_REPRODUCTION_IN_MULTICELLULAR_ORGANISM		130	0.231134	1.02244	0.5	0.658378	1	2092	tags=20%	list=15%	signal=23%
GO_DNA_REPLICATION_INDEPENDENT_NUCLEOSOME_ORGANIZATION	GO_DNA_REPLICATION_INDEPENDENT_NUCLEOSOME_ORGANIZATION		39	0.232342	1.02106	0.4	0.663341	1	634	tags=10%	list=5%	signal=11%
GO_L_AMINO_ACID_TRANSPORT	GO_L_AMINO_ACID_TRANSPORT		29	0.299358	1.02092	0.5	0.663173	1	2314	tags=24%	list=17%	signal=29%
GO_REGULATION_OF_LIPID_TRANSPORT	GO_REGULATION_OF_LIPID_TRANSPORT		54	0.236171	1.02078	0.75	0.66324	1	1754	tags=24%	list=13%	signal=27%
GO_MUSCLE_STRUCTURE_DEVELOPMENT	GO_MUSCLE_STRUCTURE_DEVELOPMENT		202	0.206087	1.01865	0	0.67006	1	2624	tags=24%	list=19%	signal=29%
GO_OXIDOREDUCTASE_ACTIVITY_ACTING_ON_THE_CH_CH_GROUP_OF_DONORS_NAD_OR_NADP_AS_ACCEPTOR	GO_OXIDOREDUCTASE_ACTIVITY_ACTING_ON_THE_CH_CH_GROUP_OF_DONORS_NAD_OR_NADP_AS_ACCEPTOR		20	0.29237	1.01769	0.75	0.671714	1	2291	tags=25%	list=16%	signal=30%
GO_ACUTE_PHASE_RESPONSE	GO_ACUTE_PHASE_RESPONSE		19	0.344366	1.01747	0.5	0.671873	1	1754	tags=37%	list=13%	signal=42%
GO_INORGANIC_ANION_TRANSPORT	GO_INORGANIC_ANION_TRANSPORT		48	0.242872	1.01718	0.333333	0.672591	1	3056	tags=35%	list=22%	signal=45%
GO_MULTICELLULAR_ORGANISMAL_MOVEMENT	GO_MULTICELLULAR_ORGANISMAL_MOVEMENT		28	0.338986	1.01649	0.5	0.674573	1	3788	tags=43%	list=27%	signal=59%
GO_CATION_TRANSPORTING_ATPASE_ACTIVITY	GO_CATION_TRANSPORTING_ATPASE_ACTIVITY		43	0.222478	1.01575	0.5	0.675867	1	2610	tags=28%	list=19%	signal=34%
GO_NEGATIVE_REGULATION_OF_CHROMATIN_MODIFICATION	GO_NEGATIVE_REGULATION_OF_CHROMATIN_MODIFICATION		40	0.347712	1.01512	0.5	0.676583	1	1961	tags=25%	list=14%	signal=29%
GO_MITOTIC_RECOMBINATION	GO_MITOTIC_RECOMBINATION		40	0.271809	1.01506	0.6	0.675949	1	2195	tags=25%	list=16%	signal=30%
GO_PROTEIN_O_LINKED_GLYCOSYLATION	GO_PROTEIN_O_LINKED_GLYCOSYLATION		56	0.235077	1.01428	0.75	0.678482	1	1153	tags=14%	list=8%	signal=16%
GO_DEPHOSPHORYLATION	GO_DEPHOSPHORYLATION		190	0.201404	1.01402	0.5	0.678407	1	2302	tags=21%	list=17%	signal=24%
GO_ALDITOL_PHOSPHATE_METABOLIC_PROCESS	GO_ALDITOL_PHOSPHATE_METABOLIC_PROCESS		20	0.253548	1.01361	0.5	0.679701	1	3704	tags=30%	list=27%	signal=41%
GO_REGULATION_OF_EPITHELIAL_CELL_DIFFERENTIATION	GO_REGULATION_OF_EPITHELIAL_CELL_DIFFERENTIATION		52	0.253183	1.01355	0.5	0.679404	1	1216	tags=23%	list=9%	signal=25%
GO_SECONDARY_METABOLIC_PROCESS	GO_SECONDARY_METABOLIC_PROCESS		18	0.330766	1.01314	0.25	0.679342	1	624	tags=17%	list=4%	signal=17%
GO_NEGATIVE_REGULATION_OF_MITOTIC_NUCLEAR_DIVISION	GO_NEGATIVE_REGULATION_OF_MITOTIC_NUCLEAR_DIVISION		29	0.242656	1.01304	0.666667	0.678934	1	3975	tags=31%	list=29%	signal=43%
GO_REGULATION_OF_ADAPTIVE_IMMUNE_RESPONSE	GO_REGULATION_OF_ADAPTIVE_IMMUNE_RESPONSE		86	0.215798	1.01276	0.333333	0.678856	1	3637	tags=34%	list=26%	signal=45%
GO_PROTEIN_KINASE_COMPLEX	GO_PROTEIN_KINASE_COMPLEX		76	0.232163	1.01269	0.5	0.678339	1	1790	tags=18%	list=13%	signal=21%
GO_POSITIVE_REGULATION_OF_EPITHELIAL_CELL_DIFFERENTIATION	GO_POSITIVE_REGULATION_OF_EPITHELIAL_CELL_DIFFERENTIATION		23	0.334513	1.01248	0.5	0.678385	1	2593	tags=43%	list=19%	signal=53%
GO_TRANSFERASE_ACTIVITY_TRANSFERRING_ONE_CARBON_GROUPS	GO_TRANSFERASE_ACTIVITY_TRANSFERRING_ONE_CARBON_GROUPS		156	0.172978	1.0119	0	0.680662	1	2031	tags=17%	list=15%	signal=19%
GO_NEGATIVE_REGULATION_OF_MYELOID_LEUKOCYTE_DIFFERENTIATION	GO_NEGATIVE_REGULATION_OF_MYELOID_LEUKOCYTE_DIFFERENTIATION		33	0.266241	1.01143	0.5	0.681248	1	2127	tags=24%	list=15%	signal=29%
GO_TRANSLATION_INITIATION_FACTOR_ACTIVITY	GO_TRANSLATION_INITIATION_FACTOR_ACTIVITY		46	0.26149	1.01008	0.6	0.685217	1	2152	tags=28%	list=15%	signal=33%
GO_MORPHOGENESIS_OF_A_BRANCHING_STRUCTURE	GO_MORPHOGENESIS_OF_A_BRANCHING_STRUCTURE		70	0.210141	1.00989	0.333333	0.685259	1	3436	tags=33%	list=25%	signal=43%
GO_TRANSCRIPTION_FROM_RNA_POLYMERASE_II_PROMOTER	GO_TRANSCRIPTION_FROM_RNA_POLYMERASE_II_PROMOTER		464	0.16531	1.00955	0.5	0.685625	1	2192	tags=17%	list=16%	signal=20%
GO_MEMORY	GO_MEMORY		54	0.266884	1.00898	0.5	0.687329	1	3383	tags=37%	list=24%	signal=49%
GO_POSITIVE_REGULATION_OF_CD4_POSITIVE_ALPHA_BETA_T_CELL_ACTIVATION	GO_POSITIVE_REGULATION_OF_CD4_POSITIVE_ALPHA_BETA_T_CELL_ACTIVATION		18	0.334192	1.00829	0.2	0.688361	1	907	tags=28%	list=7%	signal=30%
GO_EPITHELIAL_CELL_PROLIFERATION	GO_EPITHELIAL_CELL_PROLIFERATION		41	0.235051	1.00731	0.6	0.69073	1	1648	tags=20%	list=12%	signal=22%
GO_ALPHA_AMINO_ACID_CATABOLIC_PROCESS	GO_ALPHA_AMINO_ACID_CATABOLIC_PROCESS		52	0.265544	1.00727	0.5	0.690206	1	1181	tags=17%	list=8%	signal=19%
GO_POSITIVE_REGULATION_OF_STRIATED_MUSCLE_CELL_DIFFERENTIATION	GO_POSITIVE_REGULATION_OF_STRIATED_MUSCLE_CELL_DIFFERENTIATION		27	0.256465	1.00717	0.75	0.690012	1	2770	tags=33%	list=20%	signal=42%
GO_GOLGI_ASSOCIATED_VESICLE	GO_GOLGI_ASSOCIATED_VESICLE		65	0.2367	1.00696	0.75	0.689705	1	1006	tags=15%	list=7%	signal=17%
GO_REGULATION_OF_CIRCADIAN_RHYTHM	GO_REGULATION_OF_CIRCADIAN_RHYTHM		60	0.244343	1.00646	0.666667	0.691618	1	2099	tags=25%	list=15%	signal=29%
GO_DOUBLE_STRANDED_DNA_BINDING	GO_DOUBLE_STRANDED_DNA_BINDING		478	0.158997	1.00578	0	0.692426	1	1410	tags=13%	list=10%	signal=14%
GO_NEGATIVE_REGULATION_OF_MYELOID_CELL_DIFFERENTIATION	GO_NEGATIVE_REGULATION_OF_MYELOID_CELL_DIFFERENTIATION		61	0.247684	1.00548	0.5	0.692783	1	2127	tags=25%	list=15%	signal=29%
GO_REGULATION_OF_FATTY_ACID_METABOLIC_PROCESS	GO_REGULATION_OF_FATTY_ACID_METABOLIC_PROCESS		51	0.289482	1.00543	0.333333	0.692147	1	1325	tags=22%	list=10%	signal=24%
GO_RECIPROCAL_DNA_RECOMBINATION	GO_RECIPROCAL_DNA_RECOMBINATION		28	0.295404	1.00528	0.333333	0.691839	1	2135	tags=25%	list=15%	signal=29%
GO_GTP_DEPENDENT_PROTEIN_BINDING	GO_GTP_DEPENDENT_PROTEIN_BINDING		16	0.402024	1.00515	0.25	0.691646	1	4463	tags=50%	list=32%	signal=74%
GO_REGULATION_OF_TRANSCRIPTION_FROM_RNA_POLYMERASE_I_PROMOTER	GO_REGULATION_OF_TRANSCRIPTION_FROM_RNA_POLYMERASE_I_PROMOTER		22	0.3384	1.00426	0.4	0.694113	1	1989	tags=36%	list=14%	signal=42%
GO_CELL_CYCLE_G1_S_PHASE_TRANSITION	GO_CELL_CYCLE_G1_S_PHASE_TRANSITION		96	0.230696	1.0016	0.666667	0.700544	1	4654	tags=41%	list=33%	signal=61%
GO_CELL_DEATH_IN_RESPONSE_TO_OXIDATIVE_STRESS	GO_CELL_DEATH_IN_RESPONSE_TO_OXIDATIVE_STRESS		15	0.295597	1.00152	0.5	0.700238	1	2092	tags=33%	list=15%	signal=39%
GO_REGULATION_OF_RESPONSE_TO_REACTIVE_OXYGEN_SPECIES	GO_REGULATION_OF_RESPONSE_TO_REACTIVE_OXYGEN_SPECIES		25	0.281064	1.0002	0.5	0.702577	1	1504	tags=24%	list=11%	signal=27%
GO_SUPRAMOLECULAR_FIBER	GO_SUPRAMOLECULAR_FIBER		346	0.178574	0.999905	0.2	0.723534	1	2290	tags=21%	list=16%	signal=25%
GO_REGULATION_OF_PHOSPHOPROTEIN_PHOSPHATASE_ACTIVITY	GO_REGULATION_OF_PHOSPHOPROTEIN_PHOSPHATASE_ACTIVITY		43	0.233865	0.99986	0.6	0.722984	1	1171	tags=14%	list=8%	signal=15%
GO_POSITIVE_REGULATION_OF_PROTEIN_EXPORT_FROM_NUCLEUS	GO_POSITIVE_REGULATION_OF_PROTEIN_EXPORT_FROM_NUCLEUS		16	0.344318	0.999841	0.4	0.722326	1	2851	tags=31%	list=20%	signal=39%
GO_NUCLEAR_BODY	GO_NUCLEAR_BODY		304	0.169902	0.999689	1	0.722003	1	2257	tags=17%	list=16%	signal=20%
GO_NEGATIVE_REGULATION_OF_CYTOKINE_BIOSYNTHETIC_PROCESS	GO_NEGATIVE_REGULATION_OF_CYTOKINE_BIOSYNTHETIC_PROCESS		15	0.332606	0.999456	0.666667	0.7219	1	814	tags=13%	list=6%	signal=14%
GO_REGULATION_OF_LYMPHOCYTE_MEDIATED_IMMUNITY	GO_REGULATION_OF_LYMPHOCYTE_MEDIATED_IMMUNITY		75	0.196076	0.999031	0.5	0.72246	1	1106	tags=12%	list=8%	signal=13%
GO_POSITIVE_REGULATION_OF_NOTCH_SIGNALING_PATHWAY	GO_POSITIVE_REGULATION_OF_NOTCH_SIGNALING_PATHWAY		20	0.321546	0.99791	0.5	0.726069	1	1109	tags=20%	list=8%	signal=22%
GO_CARBON_CARBON_LYASE_ACTIVITY	GO_CARBON_CARBON_LYASE_ACTIVITY		33	0.274545	0.997837	0.666667	0.72596	1	884	tags=12%	list=6%	signal=13%
GO_DNA_SYNTHESIS_INVOLVED_IN_DNA_REPAIR	GO_DNA_SYNTHESIS_INVOLVED_IN_DNA_REPAIR		67	0.243117	0.997221	0.75	0.727604	1	2585	tags=27%	list=19%	signal=33%
GO_CONTRACTILE_FIBER	GO_CONTRACTILE_FIBER		103	0.24514	0.995779	0.5	0.730113	1	3155	tags=31%	list=23%	signal=40%
GO_PHOTORECEPTOR_CELL_DEVELOPMENT	GO_PHOTORECEPTOR_CELL_DEVELOPMENT		15	0.313392	0.995464	0.5	0.730657	1	1457	tags=20%	list=10%	signal=22%
GO_SULFUR_COMPOUND_METABOLIC_PROCESS	GO_SULFUR_COMPOUND_METABOLIC_PROCESS		233	0.190871	0.994437	0.5	0.732931	1	2093	tags=21%	list=15%	signal=24%
GO_RESPONSE_TO_EPIDERMAL_GROWTH_FACTOR	GO_RESPONSE_TO_EPIDERMAL_GROWTH_FACTOR		18	0.348207	0.994368	1	0.73227	1	2602	tags=39%	list=19%	signal=48%
GO_ION_TRANSMEMBRANE_TRANSPORT	GO_ION_TRANSMEMBRANE_TRANSPORT		361	0.186642	0.994111	0.5	0.73236	1	3260	tags=28%	list=23%	signal=36%
GO_APOPTOTIC_SIGNALING_PATHWAY	GO_APOPTOTIC_SIGNALING_PATHWAY		228	0.202828	0.993778	0.5	0.732572	1	1939	tags=18%	list=14%	signal=21%
GO_ATPASE_ACTIVITY_COUPLED	GO_ATPASE_ACTIVITY_COUPLED		242	0.178571	0.993057	0.5	0.734301	1	2659	tags=23%	list=19%	signal=28%
GO_RNA_MODIFICATION	GO_RNA_MODIFICATION		102	0.245396	0.992835	0.5	0.734738	1	2325	tags=23%	list=17%	signal=27%
GO_REGULATION_OF_TRANSCRIPTION_FROM_RNA_POLYMERASE_III_PROMOTER	GO_REGULATION_OF_TRANSCRIPTION_FROM_RNA_POLYMERASE_III_PROMOTER		18	0.315283	0.992477	0.5	0.735483	1	1155	tags=22%	list=8%	signal=24%
GO_NEGATIVE_REGULATION_OF_NEURON_DIFFERENTIATION	GO_NEGATIVE_REGULATION_OF_NEURON_DIFFERENTIATION		91	0.223833	0.991577	0.5	0.738429	1	2139	tags=20%	list=15%	signal=23%
GO_CELL_CELL_ADHESION_VIA_PLASMA_MEMBRANE_ADHESION_MOLECULES	GO_CELL_CELL_ADHESION_VIA_PLASMA_MEMBRANE_ADHESION_MOLECULES		43	0.225228	0.991547	0.5	0.737768	1	3275	tags=33%	list=24%	signal=42%
GO_POSITIVE_REGULATION_OF_ORGANELLE_ORGANIZATION	GO_POSITIVE_REGULATION_OF_ORGANELLE_ORGANIZATION		411	0.191175	0.991281	0.5	0.738712	1	2173	tags=19%	list=16%	signal=22%
GO_DNA_BIOSYNTHETIC_PROCESS	GO_DNA_BIOSYNTHETIC_PROCESS		106	0.200839	0.990915	0.333333	0.739447	1	2195	tags=21%	list=16%	signal=24%
GO_REGULATION_OF_SYNAPTIC_PLASTICITY	GO_REGULATION_OF_SYNAPTIC_PLASTICITY		70	0.225976	0.990835	1	0.739111	1	2948	tags=29%	list=21%	signal=36%
GO_PROTON_TRANSPORTING_V_TYPE_ATPASE_COMPLEX	GO_PROTON_TRANSPORTING_V_TYPE_ATPASE_COMPLEX		19	0.262064	0.990567	0.666667	0.739098	1	2503	tags=26%	list=18%	signal=32%
GO_NEGATIVE_REGULATION_OF_FAT_CELL_DIFFERENTIATION	GO_NEGATIVE_REGULATION_OF_FAT_CELL_DIFFERENTIATION		20	0.335512	0.990244	0.333333	0.738868	1	1325	tags=25%	list=10%	signal=28%
GO_PHENOL_CONTAINING_COMPOUND_METABOLIC_PROCESS	GO_PHENOL_CONTAINING_COMPOUND_METABOLIC_PROCESS		26	0.284684	0.989839	0.5	0.739828	1	974	tags=23%	list=7%	signal=25%
GO_RESPIRATORY_SYSTEM_DEVELOPMENT	GO_RESPIRATORY_SYSTEM_DEVELOPMENT		112	0.206156	0.989782	0.5	0.739278	1	3424	tags=34%	list=25%	signal=45%
GO_METALLOPEPTIDASE_ACTIVITY	GO_METALLOPEPTIDASE_ACTIVITY		89	0.195031	0.989218	0.5	0.740449	1	954	tags=12%	list=7%	signal=13%
GO_POSITIVE_REGULATION_OF_CALCIUM_ION_TRANSPORT	GO_POSITIVE_REGULATION_OF_CALCIUM_ION_TRANSPORT		47	0.212739	0.98866	0.75	0.741825	1	1127	tags=13%	list=8%	signal=14%
GO_CENTRAL_NERVOUS_SYSTEM_NEURON_DEVELOPMENT	GO_CENTRAL_NERVOUS_SYSTEM_NEURON_DEVELOPMENT		28	0.263243	0.988636	0.333333	0.741274	1	3700	tags=39%	list=27%	signal=53%
GO_RESPONSE_TO_GROWTH_HORMONE	GO_RESPONSE_TO_GROWTH_HORMONE		18	0.324679	0.987617	0.666667	0.743423	1	1579	tags=28%	list=11%	signal=31%
GO_PYRIMIDINE_CONTAINING_COMPOUND_CATABOLIC_PROCESS	GO_PYRIMIDINE_CONTAINING_COMPOUND_CATABOLIC_PROCESS		23	0.293633	0.987479	0.666667	0.743197	1	5553	tags=61%	list=40%	signal=101%
GO_POSITIVE_REGULATION_OF_ALPHA_BETA_T_CELL_ACTIVATION	GO_POSITIVE_REGULATION_OF_ALPHA_BETA_T_CELL_ACTIVATION		37	0.268313	0.987072	0.285714	0.743827	1	1085	tags=22%	list=8%	signal=23%
GO_PIGMENTATION	GO_PIGMENTATION		57	0.221549	0.986686	0.25	0.74424	1	2092	tags=21%	list=15%	signal=25%
GO_RESPONSE_TO_TUMOR_NECROSIS_FACTOR	GO_RESPONSE_TO_TUMOR_NECROSIS_FACTOR		149	0.232708	0.986373	0.5	0.744651	1	1619	tags=17%	list=12%	signal=20%
GO_UDP_GALACTOSYLTRANSFERASE_ACTIVITY	GO_UDP_GALACTOSYLTRANSFERASE_ACTIVITY		16	0.309601	0.986196	0.333333	0.744633	1	1482	tags=19%	list=11%	signal=21%
GO_POSITIVE_REGULATION_OF_B_CELL_MEDIATED_IMMUNITY	GO_POSITIVE_REGULATION_OF_B_CELL_MEDIATED_IMMUNITY		15	0.320848	0.985542	0.5	0.745787	1	4163	tags=60%	list=30%	signal=86%
GO_SODIUM_ION_TRANSMEMBRANE_TRANSPORTER_ACTIVITY	GO_SODIUM_ION_TRANSMEMBRANE_TRANSPORTER_ACTIVITY		35	0.282845	0.984998	0.666667	0.746734	1	4028	tags=40%	list=29%	signal=56%
GO_REGULATION_OF_CHROMATIN_SILENCING	GO_REGULATION_OF_CHROMATIN_SILENCING		17	0.342487	0.984768	0.666667	0.74714	1	2056	tags=29%	list=15%	signal=34%
GO_PANCREAS_DEVELOPMENT	GO_PANCREAS_DEVELOPMENT		28	0.236029	0.983332	0.333333	0.750857	1	2999	tags=29%	list=22%	signal=36%
GO_REGULATION_OF_RNA_STABILITY	GO_REGULATION_OF_RNA_STABILITY		124	0.212224	0.982936	0.5	0.751462	1	2250	tags=21%	list=16%	signal=25%
GO_METAL_ION_TRANSMEMBRANE_TRANSPORTER_ACTIVITY	GO_METAL_ION_TRANSMEMBRANE_TRANSPORTER_ACTIVITY		138	0.185609	0.982015	1	0.753678	1	3312	tags=30%	list=24%	signal=40%
GO_PIGMENT_GRANULE_ORGANIZATION	GO_PIGMENT_GRANULE_ORGANIZATION		15	0.415284	0.981133	0.5	0.755134	1	2620	tags=47%	list=19%	signal=57%
GO_KERATINOCYTE_DIFFERENTIATION	GO_KERATINOCYTE_DIFFERENTIATION		34	0.334831	0.980931	0.2	0.755217	1	2450	tags=26%	list=18%	signal=32%
GO_GOLGI_ASSOCIATED_VESICLE_MEMBRANE	GO_GOLGI_ASSOCIATED_VESICLE_MEMBRANE		39	0.268156	0.98074	0.25	0.75477	1	682	tags=15%	list=5%	signal=16%
GO_NEGATIVE_REGULATION_OF_STAT_CASCADE	GO_NEGATIVE_REGULATION_OF_STAT_CASCADE		18	0.381625	0.98072	0.75	0.754109	1	838	tags=28%	list=6%	signal=30%
GO_MULTI_ORGANISM_BEHAVIOR	GO_MULTI_ORGANISM_BEHAVIOR		39	0.248761	0.979458	0.6	0.756313	1	2808	tags=38%	list=20%	signal=48%
GO_PHOSPHATIDYLINOSITOL_DEPHOSPHORYLATION	GO_PHOSPHATIDYLINOSITOL_DEPHOSPHORYLATION		20	0.276407	0.978266	0.6	0.758514	1	4336	tags=45%	list=31%	signal=65%
GO_PHOSPHOLIPID_DEPHOSPHORYLATION	GO_PHOSPHOLIPID_DEPHOSPHORYLATION		20	0.276406	0.97806	0.333333	0.758584	1	4336	tags=45%	list=31%	signal=65%
GO_LUNG_ALVEOLUS_DEVELOPMENT	GO_LUNG_ALVEOLUS_DEVELOPMENT		22	0.339438	0.977127	0.4	0.760883	1	3162	tags=36%	list=23%	signal=47%
GO_DNA_LIGATION	GO_DNA_LIGATION		16	0.321979	0.976721	0.428571	0.761598	1	1833	tags=31%	list=13%	signal=36%
GO_ATPASE_ACTIVITY	GO_ATPASE_ACTIVITY		317	0.16969	0.976608	1	0.761355	1	2659	tags=22%	list=19%	signal=26%
GO_INACTIVATION_OF_MAPK_ACTIVITY	GO_INACTIVATION_OF_MAPK_ACTIVITY		18	0.28235	0.975983	0.5	0.762382	1	838	tags=17%	list=6%	signal=18%
GO_REGULATION_OF_MRNA_SPLICING_VIA_SPLICEOSOME	GO_REGULATION_OF_MRNA_SPLICING_VIA_SPLICEOSOME		51	0.262233	0.975705	0.333333	0.763199	1	2370	tags=25%	list=17%	signal=31%
GO_HORMONE_RECEPTOR_BINDING	GO_HORMONE_RECEPTOR_BINDING		118	0.233052	0.974887	0.5	0.764853	1	2192	tags=23%	list=16%	signal=27%
GO_PURINE_NTP_DEPENDENT_HELICASE_ACTIVITY	GO_PURINE_NTP_DEPENDENT_HELICASE_ACTIVITY		84	0.209444	0.974615	0.5	0.764822	1	2652	tags=23%	list=19%	signal=28%
GO_MICROTUBULE_POLYMERIZATION_OR_DEPOLYMERIZATION	GO_MICROTUBULE_POLYMERIZATION_OR_DEPOLYMERIZATION		32	0.270467	0.974239	0.571429	0.765204	1	2065	tags=28%	list=15%	signal=33%
GO_CELL_DIVISION	GO_CELL_DIVISION		369	0.154812	0.974238	0.5	0.76454	1	2304	tags=18%	list=17%	signal=21%
GO_NUCLEOSOMAL_DNA_BINDING	GO_NUCLEOSOMAL_DNA_BINDING		27	0.2816	0.974209	0.6	0.76398	1	2225	tags=30%	list=16%	signal=35%
GO_REGULATION_OF_UBIQUITIN_PROTEIN_LIGASE_ACTIVITY	GO_REGULATION_OF_UBIQUITIN_PROTEIN_LIGASE_ACTIVITY		15	0.3426	0.972535	0.5	0.767292	1	1857	tags=20%	list=13%	signal=23%
GO_GENE_SILENCING_BY_RNA	GO_GENE_SILENCING_BY_RNA		94	0.188673	0.971611	0.6	0.769031	1	283	tags=7%	list=2%	signal=8%
GO_REGULATION_OF_GLYCOGEN_METABOLIC_PROCESS	GO_REGULATION_OF_GLYCOGEN_METABOLIC_PROCESS		22	0.249393	0.970578	0.5	0.771384	1	1829	tags=23%	list=13%	signal=26%
GO_NEGATIVE_REGULATION_OF_OXIDATIVE_STRESS_INDUCED_INTRINSIC_APOPTOTIC_SIGNALING_PATHWAY	GO_NEGATIVE_REGULATION_OF_OXIDATIVE_STRESS_INDUCED_INTRINSIC_APOPTOTIC_SIGNALING_PATHWAY		16	0.290759	0.970415	0.5	0.771652	1	1972	tags=25%	list=14%	signal=29%
GO_NEUROPEPTIDE_SIGNALING_PATHWAY	GO_NEUROPEPTIDE_SIGNALING_PATHWAY		21	0.319449	0.969882	0.6	0.77318	1	2553	tags=38%	list=18%	signal=47%
GO_DEAMINASE_ACTIVITY	GO_DEAMINASE_ACTIVITY		24	0.32112	0.969174	0.571429	0.774914	1	2701	tags=38%	list=19%	signal=46%
GO_REGULATION_OF_PROTEIN_LOCALIZATION_TO_CELL_SURFACE	GO_REGULATION_OF_PROTEIN_LOCALIZATION_TO_CELL_SURFACE		18	0.247419	0.969058	0.333333	0.77445	1	1754	tags=22%	list=13%	signal=25%
GO_NEGATIVE_REGULATION_OF_STRESS_ACTIVATED_PROTEIN_KINASE_SIGNALING_CASCADE	GO_NEGATIVE_REGULATION_OF_STRESS_ACTIVATED_PROTEIN_KINASE_SIGNALING_CASCADE		30	0.318958	0.96853	0.75	0.775248	1	349	tags=10%	list=3%	signal=10%
GO_POSITIVE_REGULATION_OF_REPRODUCTIVE_PROCESS	GO_POSITIVE_REGULATION_OF_REPRODUCTIVE_PROCESS		27	0.279142	0.968265	0.666667	0.774788	1	642	tags=15%	list=5%	signal=16%
GO_REGULATION_OF_SUPEROXIDE_METABOLIC_PROCESS	GO_REGULATION_OF_SUPEROXIDE_METABOLIC_PROCESS		17	0.3673	0.967501	0.333333	0.776193	1	938	tags=29%	list=7%	signal=32%
GO_POSITIVE_REGULATION_OF_PEPTIDYL_THREONINE_PHOSPHORYLATION	GO_POSITIVE_REGULATION_OF_PEPTIDYL_THREONINE_PHOSPHORYLATION		16	0.368153	0.967043	0.75	0.776677	1	1477	tags=25%	list=11%	signal=28%
GO_LABYRINTHINE_LAYER_DEVELOPMENT	GO_LABYRINTHINE_LAYER_DEVELOPMENT		24	0.346188	0.966575	0.5	0.777144	1	3095	tags=38%	list=22%	signal=48%
GO_PROTEIN_K63_LINKED_DEUBIQUITINATION	GO_PROTEIN_K63_LINKED_DEUBIQUITINATION		20	0.258107	0.96601	0.5	0.777825	1	1236	tags=15%	list=9%	signal=16%
GO_REGULATION_OF_VOLTAGE_GATED_CALCIUM_CHANNEL_ACTIVITY	GO_REGULATION_OF_VOLTAGE_GATED_CALCIUM_CHANNEL_ACTIVITY		15	0.309431	0.965955	0.428571	0.777159	1	4112	tags=47%	list=30%	signal=66%
GO_ALDO_KETO_REDUCTASE_NADP_ACTIVITY	GO_ALDO_KETO_REDUCTASE_NADP_ACTIVITY		15	0.357258	0.965716	0.5	0.776908	1	4949	tags=73%	list=36%	signal=114%
GO_SPINDLE_CHECKPOINT	GO_SPINDLE_CHECKPOINT		22	0.281386	0.965235	0.333333	0.777476	1	1477	tags=14%	list=11%	signal=15%
GO_METHIONINE_METABOLIC_PROCESS	GO_METHIONINE_METABOLIC_PROCESS		15	0.365562	0.963869	0.333333	0.781245	1	2093	tags=40%	list=15%	signal=47%
GO_POSITIVE_REGULATION_OF_MULTICELLULAR_ORGANISM_GROWTH	GO_POSITIVE_REGULATION_OF_MULTICELLULAR_ORGANISM_GROWTH		17	0.393013	0.963485	0.25	0.781932	1	2556	tags=41%	list=18%	signal=50%
GO_R_SMAD_BINDING	GO_R_SMAD_BINDING		15	0.330389	0.962186	0.333333	0.784671	1	1163	tags=20%	list=8%	signal=22%
GO_XENOPHAGY	GO_XENOPHAGY		65	0.233662	0.961647	0.8	0.78555	1	1798	tags=18%	list=13%	signal=21%
GO_MEMBRANE_INVAGINATION	GO_MEMBRANE_INVAGINATION		38	0.292909	0.961099	0.333333	0.786627	1	1036	tags=11%	list=7%	signal=11%
GO_MICROBODY_PART	GO_MICROBODY_PART		75	0.219158	0.960713	0.333333	0.787305	1	1798	tags=17%	list=13%	signal=20%
GO_HYDROLASE_ACTIVITY_ACTING_ON_CARBON_NITROGEN_BUT_NOT_PEPTIDE_BONDS_IN_LINEAR_AMIDES	GO_HYDROLASE_ACTIVITY_ACTING_ON_CARBON_NITROGEN_BUT_NOT_PEPTIDE_BONDS_IN_LINEAR_AMIDES		64	0.219563	0.959809	0.571429	0.789	1	1911	tags=17%	list=14%	signal=20%
GO_KINETOCHORE	GO_KINETOCHORE		97	0.227246	0.959399	0.5	0.789355	1	2116	tags=20%	list=15%	signal=23%
GO_ISOPRENOID_METABOLIC_PROCESS	GO_ISOPRENOID_METABOLIC_PROCESS		57	0.211338	0.959274	0.333333	0.789102	1	1186	tags=14%	list=9%	signal=15%
GO_REGULATION_OF_TELOMERE_MAINTENANCE	GO_REGULATION_OF_TELOMERE_MAINTENANCE		58	0.251344	0.95926	0.4	0.788434	1	671	tags=10%	list=5%	signal=11%
GO_FEMALE_SEX_DIFFERENTIATION	GO_FEMALE_SEX_DIFFERENTIATION		56	0.248711	0.959075	0.75	0.78828	1	2593	tags=29%	list=19%	signal=35%
GO_MULTICELLULAR_ORGANISM_GROWTH	GO_MULTICELLULAR_ORGANISM_GROWTH		54	0.199696	0.9587	0.5	0.788335	1	2659	tags=28%	list=19%	signal=34%
GO_REGULATION_OF_POSTSYNAPTIC_MEMBRANE_POTENTIAL	GO_REGULATION_OF_POSTSYNAPTIC_MEMBRANE_POTENTIAL		16	0.285875	0.958604	0.6	0.787877	1	3114	tags=31%	list=22%	signal=40%
GO_DEVELOPMENTAL_PIGMENTATION	GO_DEVELOPMENTAL_PIGMENTATION		25	0.276278	0.958083	0.666667	0.788519	1	2092	tags=28%	list=15%	signal=33%
GO_PHOSPHATASE_INHIBITOR_ACTIVITY	GO_PHOSPHATASE_INHIBITOR_ACTIVITY		21	0.307388	0.957213	0.666667	0.789992	1	1844	tags=24%	list=13%	signal=27%
GO_POSITIVE_REGULATION_OF_DNA_REPAIR	GO_POSITIVE_REGULATION_OF_DNA_REPAIR		27	0.292489	0.956045	0.5	0.792586	1	2852	tags=37%	list=21%	signal=46%
GO_INORGANIC_CATION_TRANSMEMBRANE_TRANSPORTER_ACTIVITY	GO_INORGANIC_CATION_TRANSMEMBRANE_TRANSPORTER_ACTIVITY		214	0.182439	0.955727	1	0.793246	1	4028	tags=35%	list=29%	signal=48%
GO_TERPENOID_METABOLIC_PROCESS	GO_TERPENOID_METABOLIC_PROCESS		40	0.246484	0.955721	0.6	0.792578	1	1186	tags=15%	list=9%	signal=16%
GO_FOREBRAIN_GENERATION_OF_NEURONS	GO_FOREBRAIN_GENERATION_OF_NEURONS		25	0.213666	0.955636	1	0.792114	1	2450	tags=24%	list=18%	signal=29%
GO_POSITIVE_REGULATION_OF_CELLULAR_PROTEIN_LOCALIZATION	GO_POSITIVE_REGULATION_OF_CELLULAR_PROTEIN_LOCALIZATION		250	0.183674	0.955525	1	0.791649	1	2108	tags=19%	list=15%	signal=22%
GO_NEGATIVE_REGULATION_OF_TRANSPORT	GO_NEGATIVE_REGULATION_OF_TRANSPORT		253	0.227233	0.955343	1	0.791286	1	1385	tags=17%	list=10%	signal=19%
GO_CELL_CYCLE_PHASE_TRANSITION	GO_CELL_CYCLE_PHASE_TRANSITION		222	0.180137	0.954006	0.333333	0.794152	1	2142	tags=19%	list=15%	signal=22%
GO_CELLULAR_RESPONSE_TO_FATTY_ACID	GO_CELLULAR_RESPONSE_TO_FATTY_ACID		27	0.27111	0.953459	0.5	0.795011	1	3061	tags=30%	list=22%	signal=38%
GO_CELLULAR_PIGMENTATION	GO_CELLULAR_PIGMENTATION		34	0.21676	0.952797	0.5	0.796779	1	2092	tags=21%	list=15%	signal=24%
GO_MICROTUBULE_BUNDLE_FORMATION	GO_MICROTUBULE_BUNDLE_FORMATION		32	0.193907	0.95249	0.5	0.797224	1	3948	tags=38%	list=28%	signal=52%
GO_NUCLEOTIDE_KINASE_ACTIVITY	GO_NUCLEOTIDE_KINASE_ACTIVITY		16	0.323036	0.952255	0.4	0.797059	1	4137	tags=44%	list=30%	signal=62%
GO_PROTON_TRANSPORTING_TWO_SECTOR_ATPASE_COMPLEX_CATALYTIC_DOMAIN	GO_PROTON_TRANSPORTING_TWO_SECTOR_ATPASE_COMPLEX_CATALYTIC_DOMAIN		16	0.375179	0.951742	0.5	0.7973	1	2503	tags=38%	list=18%	signal=46%
GO_NONMOTILE_PRIMARY_CILIUM	GO_NONMOTILE_PRIMARY_CILIUM		60	0.205838	0.951193	0.5	0.797839	1	2253	tags=25%	list=16%	signal=30%
GO_RESPONSE_TO_ALKALOID	GO_RESPONSE_TO_ALKALOID		70	0.205166	0.950225	0.6	0.79939	1	3887	tags=36%	list=28%	signal=49%
GO_BRANCHING_MORPHOGENESIS_OF_AN_EPITHELIAL_TUBE	GO_BRANCHING_MORPHOGENESIS_OF_AN_EPITHELIAL_TUBE		58	0.227616	0.949066	0.6	0.801247	1	3436	tags=34%	list=25%	signal=46%
GO_PURINE_CONTAINING_COMPOUND_CATABOLIC_PROCESS	GO_PURINE_CONTAINING_COMPOUND_CATABOLIC_PROCESS		34	0.268093	0.948693	0.666667	0.8018	1	2073	tags=21%	list=15%	signal=24%
GO_RESPONSE_TO_AMPHETAMINE	GO_RESPONSE_TO_AMPHETAMINE		18	0.318573	0.948543	0.8	0.80194	1	3541	tags=50%	list=25%	signal=67%
GO_HISTONE_MONOUBIQUITINATION	GO_HISTONE_MONOUBIQUITINATION		23	0.298138	0.948527	0.6	0.801273	1	2060	tags=26%	list=15%	signal=31%
GO_CELLULAR_KETONE_METABOLIC_PROCESS	GO_CELLULAR_KETONE_METABOLIC_PROCESS		42	0.215764	0.948352	1	0.800705	1	1629	tags=19%	list=12%	signal=22%
GO_POSITIVE_REGULATION_OF_ENDOTHELIAL_CELL_PROLIFERATION	GO_POSITIVE_REGULATION_OF_ENDOTHELIAL_CELL_PROLIFERATION		33	0.222505	0.94796	0.571429	0.801142	1	2603	tags=24%	list=19%	signal=30%
GO_CIRCADIAN_REGULATION_OF_GENE_EXPRESSION	GO_CIRCADIAN_REGULATION_OF_GENE_EXPRESSION		40	0.254131	0.947781	0.5	0.80147	1	2099	tags=33%	list=15%	signal=38%
GO_RNA_POLYMERASE_II_TRANSCRIPTION_FACTOR_BINDING	GO_RNA_POLYMERASE_II_TRANSCRIPTION_FACTOR_BINDING		75	0.231956	0.946976	0.75	0.802821	1	1401	tags=17%	list=10%	signal=19%
GO_LIPID_CATABOLIC_PROCESS	GO_LIPID_CATABOLIC_PROCESS		140	0.179697	0.946832	0.5	0.802352	1	1929	tags=17%	list=14%	signal=20%
GO_HISTONE_BINDING	GO_HISTONE_BINDING		133	0.193306	0.946815	0.5	0.801689	1	2208	tags=20%	list=16%	signal=24%
GO_MULTIVESICULAR_BODY_ORGANIZATION	GO_MULTIVESICULAR_BODY_ORGANIZATION		28	0.245689	0.946194	1	0.803422	1	2059	tags=21%	list=15%	signal=25%
GO_HSP90_PROTEIN_BINDING	GO_HSP90_PROTEIN_BINDING		19	0.245162	0.94489	0.5	0.807239	1	843	tags=11%	list=6%	signal=11%
GO_PHAGOCYTIC_VESICLE_MEMBRANE	GO_PHAGOCYTIC_VESICLE_MEMBRANE		51	0.214011	0.94415	0.75	0.808358	1	1837	tags=16%	list=13%	signal=18%
GO_CELLULAR_RESPONSE_TO_INTERLEUKIN_1	GO_CELLULAR_RESPONSE_TO_INTERLEUKIN_1		44	0.233264	0.944136	0.6	0.807692	1	902	tags=14%	list=6%	signal=15%
GO_TRANSCRIPTION_FACTOR_ACTIVITY_RNA_POLYMERASE_II_CORE_PROMOTER_PROXIMAL_REGION_SEQUENCE_SPECIFIC_BINDING	GO_TRANSCRIPTION_FACTOR_ACTIVITY_RNA_POLYMERASE_II_CORE_PROMOTER_PROXIMAL_REGION_SEQUENCE_SPECIFIC_BINDING		172	0.181533	0.943935	0.5	0.807329	1	2049	tags=18%	list=15%	signal=21%
GO_PHOSPHOLIPID_TRANSPORT	GO_PHOSPHOLIPID_TRANSPORT		38	0.252431	0.94391	0.5	0.806665	1	2313	tags=29%	list=17%	signal=35%
GO_GROWTH	GO_GROWTH		206	0.197189	0.943556	0.5	0.806999	1	2274	tags=22%	list=16%	signal=26%
GO_HISTONE_H2A_UBIQUITINATION	GO_HISTONE_H2A_UBIQUITINATION		16	0.313964	0.942949	0.6	0.807531	1	2060	tags=25%	list=15%	signal=29%
GO_REGULATION_OF_TYPE_I_INTERFERON_MEDIATED_SIGNALING_PATHWAY	GO_REGULATION_OF_TYPE_I_INTERFERON_MEDIATED_SIGNALING_PATHWAY		22	0.262955	0.942352	0.5	0.80885	1	2127	tags=27%	list=15%	signal=32%
GO_NUCLEOTIDE_EXCISION_REPAIR_DNA_DAMAGE_RECOGNITION	GO_NUCLEOTIDE_EXCISION_REPAIR_DNA_DAMAGE_RECOGNITION		23	0.253818	0.942	0.571429	0.80928	1	925	tags=13%	list=7%	signal=14%
GO_PLATELET_ALPHA_GRANULE	GO_PLATELET_ALPHA_GRANULE		44	0.281472	0.941177	0.666667	0.810887	1	1596	tags=23%	list=11%	signal=26%
GO_VASCULAR_ENDOTHELIAL_GROWTH_FACTOR_RECEPTOR_SIGNALING_PATHWAY	GO_VASCULAR_ENDOTHELIAL_GROWTH_FACTOR_RECEPTOR_SIGNALING_PATHWAY		52	0.25188	0.939607	0.666667	0.812976	1	189	tags=8%	list=1%	signal=8%
GO_CATION_TRANSPORT	GO_CATION_TRANSPORT		355	0.16378	0.93926	0.666667	0.813005	1	3260	tags=26%	list=23%	signal=33%
GO_NUCLEAR_TRANSCRIBED_MRNA_CATABOLIC_PROCESS_EXONUCLEOLYTIC	GO_NUCLEAR_TRANSCRIBED_MRNA_CATABOLIC_PROCESS_EXONUCLEOLYTIC		29	0.228977	0.938705	0.8	0.813331	1	2117	tags=14%	list=15%	signal=16%
GO_REGULATION_OF_GLUCOSE_METABOLIC_PROCESS	GO_REGULATION_OF_GLUCOSE_METABOLIC_PROCESS		58	0.241655	0.938026	0.5	0.814942	1	2127	tags=26%	list=15%	signal=30%
GO_PHOSPHOLIPID_BIOSYNTHETIC_PROCESS	GO_PHOSPHOLIPID_BIOSYNTHETIC_PROCESS		173	0.151761	0.937871	1	0.814678	1	2209	tags=18%	list=16%	signal=21%
GO_PROTEIN_K48_LINKED_UBIQUITINATION	GO_PROTEIN_K48_LINKED_UBIQUITINATION		43	0.237336	0.937432	0.571429	0.814604	1	2095	tags=23%	list=15%	signal=27%
GO_CYCLIN_DEPENDENT_PROTEIN_KINASE_HOLOENZYME_COMPLEX	GO_CYCLIN_DEPENDENT_PROTEIN_KINASE_HOLOENZYME_COMPLEX		28	0.266925	0.936905	0.666667	0.815424	1	2112	tags=29%	list=15%	signal=34%
GO_ATP_HYDROLYSIS_COUPLED_TRANSMEMBRANE_TRANSPORT	GO_ATP_HYDROLYSIS_COUPLED_TRANSMEMBRANE_TRANSPORT		27	0.295667	0.93658	0.5	0.81565	1	3833	tags=41%	list=28%	signal=56%
GO_EXOCYTIC_VESICLE	GO_EXOCYTIC_VESICLE		73	0.205212	0.935997	0.666667	0.816764	1	1710	tags=16%	list=12%	signal=19%
GO_POSITIVE_REGULATION_OF_TRANSLATIONAL_INITIATION	GO_POSITIVE_REGULATION_OF_TRANSLATIONAL_INITIATION		19	0.239344	0.935932	0.5	0.816296	1	2250	tags=21%	list=16%	signal=25%
GO_RUFFLE_ORGANIZATION	GO_RUFFLE_ORGANIZATION		19	0.309684	0.935773	0.5	0.815831	1	3427	tags=32%	list=25%	signal=42%
GO_COVALENT_CHROMATIN_MODIFICATION	GO_COVALENT_CHROMATIN_MODIFICATION		277	0.167688	0.935718	1	0.815454	1	2060	tags=17%	list=15%	signal=20%
GO_NEURAL_TUBE_PATTERNING	GO_NEURAL_TUBE_PATTERNING		16	0.371298	0.935037	0.666667	0.816655	1	3165	tags=56%	list=23%	signal=73%
GO_HISTONE_UBIQUITINATION	GO_HISTONE_UBIQUITINATION		33	0.262245	0.93459	0.6	0.816871	1	2060	tags=24%	list=15%	signal=28%
GO_NEGATIVE_REGULATION_OF_CELL_DEVELOPMENT	GO_NEGATIVE_REGULATION_OF_CELL_DEVELOPMENT		146	0.20052	0.93447	0.8	0.816504	1	1810	tags=17%	list=13%	signal=19%
GO_LIGASE_ACTIVITY	GO_LIGASE_ACTIVITY		324	0.175625	0.934274	1	0.81624	1	2165	tags=18%	list=16%	signal=21%
GO_REGULATION_OF_CELL_ADHESION_MEDIATED_BY_INTEGRIN	GO_REGULATION_OF_CELL_ADHESION_MEDIATED_BY_INTEGRIN		26	0.312606	0.934093	0.666667	0.815977	1	1844	tags=27%	list=13%	signal=31%
GO_REGULATION_OF_ENDOTHELIAL_CELL_APOPTOTIC_PROCESS	GO_REGULATION_OF_ENDOTHELIAL_CELL_APOPTOTIC_PROCESS		20	0.284988	0.933674	0.8	0.816793	1	3348	tags=45%	list=24%	signal=59%
GO_EPIDERMAL_GROWTH_FACTOR_RECEPTOR_BINDING	GO_EPIDERMAL_GROWTH_FACTOR_RECEPTOR_BINDING		21	0.322833	0.932837	0.428571	0.818768	1	1935	tags=29%	list=14%	signal=33%
GO_LEARNING	GO_LEARNING		63	0.231313	0.932028	1	0.820142	1	2735	tags=25%	list=20%	signal=31%
GO_REGULATION_OF_RECEPTOR_ACTIVITY	GO_REGULATION_OF_RECEPTOR_ACTIVITY		63	0.241832	0.930342	0.666667	0.825043	1	1277	tags=16%	list=9%	signal=17%
GO_REGULATION_OF_B_CELL_DIFFERENTIATION	GO_REGULATION_OF_B_CELL_DIFFERENTIATION		16	0.377042	0.930192	0.666667	0.824767	1	1648	tags=38%	list=12%	signal=42%
GO_REGULATION_OF_NUCLEASE_ACTIVITY	GO_REGULATION_OF_NUCLEASE_ACTIVITY		22	0.383887	0.929854	1	0.82478	1	1325	tags=27%	list=10%	signal=30%
GO_POSITIVE_REGULATION_OF_BINDING	GO_POSITIVE_REGULATION_OF_BINDING		91	0.252454	0.929129	0.5	0.825181	1	671	tags=15%	list=5%	signal=16%
GO_ATPASE_ACTIVITY_COUPLED_TO_MOVEMENT_OF_SUBSTANCES	GO_ATPASE_ACTIVITY_COUPLED_TO_MOVEMENT_OF_SUBSTANCES		81	0.210765	0.929021	0.333333	0.824904	1	2616	tags=27%	list=19%	signal=33%
GO_CELLULAR_RESPONSE_TO_AMINO_ACID_STARVATION	GO_CELLULAR_RESPONSE_TO_AMINO_ACID_STARVATION		23	0.259408	0.928171	1	0.826461	1	418	tags=9%	list=3%	signal=9%
GO_CHEMOKINE_RECEPTOR_BINDING	GO_CHEMOKINE_RECEPTOR_BINDING		26	0.269537	0.927573	0.5	0.827449	1	3426	tags=38%	list=25%	signal=51%
GO_CHROMOSOME_CENTROMERIC_REGION	GO_CHROMOSOME_CENTROMERIC_REGION		141	0.176632	0.92584	1	0.831343	1	2116	tags=18%	list=15%	signal=21%
GO_DNA_REPLICATION_INITIATION	GO_DNA_REPLICATION_INITIATION		27	0.228703	0.925697	0.6	0.831164	1	5097	tags=56%	list=37%	signal=88%
GO_SULFUR_AMINO_ACID_METABOLIC_PROCESS	GO_SULFUR_AMINO_ACID_METABOLIC_PROCESS		32	0.272195	0.925174	0.714286	0.83176	1	2093	tags=31%	list=15%	signal=37%
GO_REGULATION_OF_RESPONSE_TO_INTERFERON_GAMMA	GO_REGULATION_OF_RESPONSE_TO_INTERFERON_GAMMA		19	0.380868	0.92406	0.75	0.833327	1	2127	tags=32%	list=15%	signal=37%
GO_ANDROGEN_RECEPTOR_BINDING	GO_ANDROGEN_RECEPTOR_BINDING		35	0.21008	0.924056	1	0.832662	1	1939	tags=20%	list=14%	signal=23%
GO_ISOPRENOID_BIOSYNTHETIC_PROCESS	GO_ISOPRENOID_BIOSYNTHETIC_PROCESS		16	0.350276	0.9237	0.6	0.832877	1	337	tags=19%	list=2%	signal=19%
GO_SIGNAL_TRANSDUCTION_BY_PROTEIN_PHOSPHORYLATION	GO_SIGNAL_TRANSDUCTION_BY_PROTEIN_PHOSPHORYLATION		259	0.164292	0.923233	0.5	0.833181	1	1619	tags=14%	list=12%	signal=15%
GO_NUCLEAR_HETEROCHROMATIN	GO_NUCLEAR_HETEROCHROMATIN		24	0.267954	0.923107	0.6	0.832896	1	1653	tags=21%	list=12%	signal=24%
GO_NUCLEAR_UBIQUITIN_LIGASE_COMPLEX	GO_NUCLEAR_UBIQUITIN_LIGASE_COMPLEX		38	0.265124	0.923071	0.666667	0.832326	1	2213	tags=26%	list=16%	signal=31%
GO_NUCLEOBASE_CONTAINING_COMPOUND_TRANSMEMBRANE_TRANSPORTER_ACTIVITY	GO_NUCLEOBASE_CONTAINING_COMPOUND_TRANSMEMBRANE_TRANSPORTER_ACTIVITY		26	0.250834	0.92235	0.666667	0.833393	1	1649	tags=19%	list=12%	signal=22%
GO_REGULATION_OF_EXTRINSIC_APOPTOTIC_SIGNALING_PATHWAY	GO_REGULATION_OF_EXTRINSIC_APOPTOTIC_SIGNALING_PATHWAY		107	0.184087	0.920017	1	0.83773	1	2092	tags=19%	list=15%	signal=22%
GO_PHOTORECEPTOR_CONNECTING_CILIUM	GO_PHOTORECEPTOR_CONNECTING_CILIUM		18	0.335628	0.919768	0.8	0.837927	1	3149	tags=39%	list=23%	signal=50%
GO_SPHINGOLIPID_METABOLIC_PROCESS	GO_SPHINGOLIPID_METABOLIC_PROCESS		89	0.184748	0.919374	0.666667	0.838419	1	1925	tags=17%	list=14%	signal=19%
GO_REGULATION_OF_RYANODINE_SENSITIVE_CALCIUM_RELEASE_CHANNEL_ACTIVITY	GO_REGULATION_OF_RYANODINE_SENSITIVE_CALCIUM_RELEASE_CHANNEL_ACTIVITY		16	0.293049	0.91935	0.714286	0.837852	1	4370	tags=44%	list=31%	signal=64%
GO_POSITIVE_REGULATION_OF_RELEASE_OF_CYTOCHROME_C_FROM_MITOCHONDRIA	GO_POSITIVE_REGULATION_OF_RELEASE_OF_CYTOCHROME_C_FROM_MITOCHONDRIA		26	0.302148	0.919019	0.5	0.838153	1	2173	tags=23%	list=16%	signal=27%
GO_NEGATIVE_REGULATION_OF_ION_TRANSPORT	GO_NEGATIVE_REGULATION_OF_ION_TRANSPORT		61	0.222659	0.918507	0.833333	0.838544	1	1761	tags=21%	list=13%	signal=24%
GO_SMALL_SUBUNIT_PROCESSOME	GO_SMALL_SUBUNIT_PROCESSOME		31	0.315148	0.918357	0.333333	0.838169	1	1821	tags=26%	list=13%	signal=30%
GO_REGULATION_OF_RESPONSE_TO_EXTRACELLULAR_STIMULUS	GO_REGULATION_OF_RESPONSE_TO_EXTRACELLULAR_STIMULUS		141	0.17708	0.91798	0.6	0.838562	1	2202	tags=18%	list=16%	signal=22%
GO_NUCLEAR_CHROMOSOME_TELOMERIC_REGION	GO_NUCLEAR_CHROMOSOME_TELOMERIC_REGION		102	0.209519	0.917922	0.75	0.837998	1	1913	tags=19%	list=14%	signal=21%
GO_REGULATION_OF_EXECUTION_PHASE_OF_APOPTOSIS	GO_REGULATION_OF_EXECUTION_PHASE_OF_APOPTOSIS		18	0.365402	0.917627	0.6	0.838294	1	1188	tags=22%	list=9%	signal=24%
GO_REGULATION_OF_VIRAL_ENTRY_INTO_HOST_CELL	GO_REGULATION_OF_VIRAL_ENTRY_INTO_HOST_CELL		19	0.318122	0.917013	0.8	0.840109	1	2135	tags=37%	list=15%	signal=43%
GO_REPRESSING_TRANSCRIPTION_FACTOR_BINDING	GO_REPRESSING_TRANSCRIPTION_FACTOR_BINDING		47	0.235227	0.916713	0.666667	0.840689	1	1810	tags=17%	list=13%	signal=20%
GO_POSITIVE_REGULATION_OF_TRANSMEMBRANE_TRANSPORT	GO_POSITIVE_REGULATION_OF_TRANSMEMBRANE_TRANSPORT		58	0.206047	0.914533	0.666667	0.845902	1	2735	tags=26%	list=20%	signal=32%
GO_NUCLEOSOME_BINDING	GO_NUCLEOSOME_BINDING		41	0.257111	0.914344	1	0.845911	1	2225	tags=29%	list=16%	signal=35%
GO_DNA_GEOMETRIC_CHANGE	GO_DNA_GEOMETRIC_CHANGE		77	0.187027	0.914003	0.75	0.846297	1	2276	tags=22%	list=16%	signal=26%
GO_ARACHIDONIC_ACID_METABOLIC_PROCESS	GO_ARACHIDONIC_ACID_METABOLIC_PROCESS		21	0.264714	0.913928	0.75	0.845913	1	1783	tags=29%	list=13%	signal=33%
GO_NEGATIVE_REGULATION_OF_SYNAPTIC_TRANSMISSION	GO_NEGATIVE_REGULATION_OF_SYNAPTIC_TRANSMISSION		28	0.221512	0.913782	1	0.845915	1	3307	tags=32%	list=24%	signal=42%
GO_NEGATIVE_REGULATION_OF_CHEMOTAXIS	GO_NEGATIVE_REGULATION_OF_CHEMOTAXIS		18	0.297611	0.913489	0.4	0.846394	1	6	tags=6%	list=0%	signal=6%
GO_POSITIVE_REGULATION_OF_MITOTIC_NUCLEAR_DIVISION	GO_POSITIVE_REGULATION_OF_MITOTIC_NUCLEAR_DIVISION		32	0.2691	0.911856	0.25	0.849424	1	1857	tags=22%	list=13%	signal=25%
GO_ONE_CARBON_METABOLIC_PROCESS	GO_ONE_CARBON_METABOLIC_PROCESS		22	0.299059	0.911548	0.5	0.84951	1	2093	tags=41%	list=15%	signal=48%
GO_POLYUBIQUITIN_BINDING	GO_POLYUBIQUITIN_BINDING		36	0.254706	0.911285	0.5	0.849226	1	2256	tags=31%	list=16%	signal=36%
GO_SYNAPTIC_VESICLE_LOCALIZATION	GO_SYNAPTIC_VESICLE_LOCALIZATION		48	0.229972	0.910856	0.666667	0.849983	1	2144	tags=23%	list=15%	signal=27%
GO_CHROMOSOMAL_REGION	GO_CHROMOSOMAL_REGION		259	0.184604	0.910473	0.5	0.850268	1	2135	tags=19%	list=15%	signal=21%
GO_CELLULAR_RESPONSE_TO_CAMP	GO_CELLULAR_RESPONSE_TO_CAMP		29	0.276158	0.910029	0.4	0.850269	1	702	tags=17%	list=5%	signal=18%
GO_UBIQUITIN_LIKE_PROTEIN_BINDING	GO_UBIQUITIN_LIKE_PROTEIN_BINDING		106	0.231875	0.908689	1	0.85299	1	2536	tags=25%	list=18%	signal=30%
GO_NEGATIVE_REGULATION_OF_CELL_PROJECTION_ORGANIZATION	GO_NEGATIVE_REGULATION_OF_CELL_PROJECTION_ORGANIZATION		77	0.193032	0.906045	0.666667	0.859289	1	1684	tags=16%	list=12%	signal=18%
GO_BHLH_TRANSCRIPTION_FACTOR_BINDING	GO_BHLH_TRANSCRIPTION_FACTOR_BINDING		18	0.295191	0.904869	0.75	0.861168	1	1325	tags=28%	list=10%	signal=31%
GO_POSITIVE_REGULATION_OF_MITOCHONDRION_ORGANIZATION	GO_POSITIVE_REGULATION_OF_MITOCHONDRION_ORGANIZATION		124	0.183538	0.904216	0.571429	0.862474	1	2275	tags=19%	list=16%	signal=22%
GO_POSITIVE_REGULATION_OF_CALCIUM_ION_IMPORT	GO_POSITIVE_REGULATION_OF_CALCIUM_ION_IMPORT		21	0.313321	0.904098	0.75	0.862089	1	1127	tags=19%	list=8%	signal=21%
GO_NEGATIVE_REGULATION_OF_CYSTEINE_TYPE_ENDOPEPTIDASE_ACTIVITY	GO_NEGATIVE_REGULATION_OF_CYSTEINE_TYPE_ENDOPEPTIDASE_ACTIVITY		65	0.213857	0.903048	0.5	0.864601	1	814	tags=11%	list=6%	signal=11%
GO_REGULATION_OF_RECEPTOR_RECYCLING	GO_REGULATION_OF_RECEPTOR_RECYCLING		15	0.29977	0.901975	0.6	0.867424	1	2814	tags=27%	list=20%	signal=33%
GO_TRANSCRIPTION_FACTOR_ACTIVITY_DIRECT_LIGAND_REGULATED_SEQUENCE_SPECIFIC_DNA_BINDING	GO_TRANSCRIPTION_FACTOR_ACTIVITY_DIRECT_LIGAND_REGULATED_SEQUENCE_SPECIFIC_DNA_BINDING		20	0.3276	0.901488	0.5	0.867589	1	4113	tags=50%	list=30%	signal=71%
GO_AMINO_ACID_TRANSMEMBRANE_TRANSPORT	GO_AMINO_ACID_TRANSMEMBRANE_TRANSPORT		27	0.277926	0.901234	0.8	0.867663	1	3731	tags=33%	list=27%	signal=45%
GO_HYDROLASE_ACTIVITY_ACTING_ON_ESTER_BONDS	GO_HYDROLASE_ACTIVITY_ACTING_ON_ESTER_BONDS		483	0.157008	0.901234	1	0.866991	1	2326	tags=18%	list=17%	signal=21%
GO_ORGANELLE_LOCALIZATION	GO_ORGANELLE_LOCALIZATION		287	0.164813	0.900417	0.4	0.868017	1	2169	tags=18%	list=16%	signal=21%
GO_MICROBODY_MEMBRANE	GO_MICROBODY_MEMBRANE		50	0.252906	0.900187	0.6	0.867809	1	2497	tags=24%	list=18%	signal=29%
GO_EPITHELIAL_CELL_MORPHOGENESIS	GO_EPITHELIAL_CELL_MORPHOGENESIS		16	0.343227	0.89988	0.8	0.868165	1	2788	tags=44%	list=20%	signal=55%
GO_PROTEIN_ACYLATION	GO_PROTEIN_ACYLATION		126	0.212874	0.899105	0.75	0.868715	1	1847	tags=19%	list=13%	signal=22%
GO_POSITIVE_REGULATION_OF_CATION_TRANSMEMBRANE_TRANSPORT	GO_POSITIVE_REGULATION_OF_CATION_TRANSMEMBRANE_TRANSPORT		44	0.242822	0.898454	0.333333	0.869161	1	3001	tags=32%	list=22%	signal=40%
GO_REGULATION_OF_CYCLIN_DEPENDENT_PROTEIN_KINASE_ACTIVITY	GO_REGULATION_OF_CYCLIN_DEPENDENT_PROTEIN_KINASE_ACTIVITY		71	0.206668	0.898172	0.8	0.868581	1	1477	tags=18%	list=11%	signal=20%
GO_REGULATION_OF_TRANSCRIPTION_INITIATION_FROM_RNA_POLYMERASE_II_PROMOTER	GO_REGULATION_OF_TRANSCRIPTION_INITIATION_FROM_RNA_POLYMERASE_II_PROMOTER		18	0.291446	0.89801	0.5	0.86819	1	1703	tags=28%	list=12%	signal=32%
GO_RENAL_TUBULE_DEVELOPMENT	GO_RENAL_TUBULE_DEVELOPMENT		23	0.278556	0.897759	0.333333	0.868081	1	2092	tags=22%	list=15%	signal=26%
GO_A_BAND	GO_A_BAND		18	0.33289	0.896063	0.75	0.871204	1	376	tags=17%	list=3%	signal=17%
GO_TELENCEPHALON_DEVELOPMENT	GO_TELENCEPHALON_DEVELOPMENT		118	0.175211	0.895565	0.666667	0.871366	1	2778	tags=25%	list=20%	signal=30%
GO_NEGATIVE_REGULATION_OF_EXTRINSIC_APOPTOTIC_SIGNALING_PATHWAY_VIA_DEATH_DOMAIN_RECEPTORS	GO_NEGATIVE_REGULATION_OF_EXTRINSIC_APOPTOTIC_SIGNALING_PATHWAY_VIA_DEATH_DOMAIN_RECEPTORS		27	0.261392	0.895317	1	0.871621	1	1686	tags=22%	list=12%	signal=25%
GO_ATP_DEPENDENT_CHROMATIN_REMODELING	GO_ATP_DEPENDENT_CHROMATIN_REMODELING		54	0.207822	0.894909	0.666667	0.871976	1	1108	tags=13%	list=8%	signal=14%
GO_TRNA_SPECIFIC_RIBONUCLEASE_ACTIVITY	GO_TRNA_SPECIFIC_RIBONUCLEASE_ACTIVITY		16	0.271906	0.894882	0.666667	0.871308	1	2409	tags=31%	list=17%	signal=38%
GO_REGULATION_OF_RNA_SPLICING	GO_REGULATION_OF_RNA_SPLICING		79	0.228161	0.894882	0.666667	0.870641	1	2370	tags=23%	list=17%	signal=27%
GO_NATURAL_KILLER_CELL_MEDIATED_IMMUNITY	GO_NATURAL_KILLER_CELL_MEDIATED_IMMUNITY		20	0.274241	0.894869	0.8	0.870161	1	3385	tags=45%	list=24%	signal=59%
GO_PROTEIN_LIPID_COMPLEX_SUBUNIT_ORGANIZATION	GO_PROTEIN_LIPID_COMPLEX_SUBUNIT_ORGANIZATION		21	0.283705	0.89377	0.666667	0.872743	1	1728	tags=24%	list=12%	signal=27%
GO_CELLULAR_METABOLIC_COMPOUND_SALVAGE	GO_CELLULAR_METABOLIC_COMPOUND_SALVAGE		31	0.241707	0.892766	1	0.874	1	4311	tags=42%	list=31%	signal=61%
GO_ANDROGEN_RECEPTOR_SIGNALING_PATHWAY	GO_ANDROGEN_RECEPTOR_SIGNALING_PATHWAY		35	0.275762	0.892583	0.75	0.873518	1	2192	tags=26%	list=16%	signal=30%
GO_PREASSEMBLY_OF_GPI_ANCHOR_IN_ER_MEMBRANE	GO_PREASSEMBLY_OF_GPI_ANCHOR_IN_ER_MEMBRANE		15	0.286545	0.892495	1	0.872943	1	4116	tags=40%	list=30%	signal=57%
GO_DNA_DIRECTED_RNA_POLYMERASE_II_HOLOENZYME	GO_DNA_DIRECTED_RNA_POLYMERASE_II_HOLOENZYME		87	0.1742	0.889069	1	0.881201	1	2191	tags=17%	list=16%	signal=20%
GO_RNA_POLYMERASE_COMPLEX	GO_RNA_POLYMERASE_COMPLEX		111	0.168225	0.889002	0.333333	0.880711	1	2191	tags=16%	list=16%	signal=19%
GO_REGULATION_OF_T_CELL_MEDIATED_IMMUNITY	GO_REGULATION_OF_T_CELL_MEDIATED_IMMUNITY		37	0.232024	0.885942	0.8	0.886951	1	907	tags=14%	list=7%	signal=14%
GO_PYRIMIDINE_NUCLEOSIDE_TRIPHOSPHATE_METABOLIC_PROCESS	GO_PYRIMIDINE_NUCLEOSIDE_TRIPHOSPHATE_METABOLIC_PROCESS		18	0.368006	0.884641	1	0.888192	1	2132	tags=33%	list=15%	signal=39%
GO_NEGATIVE_REGULATION_OF_BLOOD_PRESSURE	GO_NEGATIVE_REGULATION_OF_BLOOD_PRESSURE		18	0.3064	0.884629	1	0.887517	1	4886	tags=56%	list=35%	signal=86%
GO_T_CELL_HOMEOSTASIS	GO_T_CELL_HOMEOSTASIS		31	0.218376	0.883785	1	0.888316	1	2092	tags=23%	list=15%	signal=27%
GO_POSITIVE_REGULATION_OF_TRANSPORTER_ACTIVITY	GO_POSITIVE_REGULATION_OF_TRANSPORTER_ACTIVITY		39	0.230001	0.883163	0.666667	0.889109	1	2735	tags=28%	list=20%	signal=35%
GO_RNA_PHOSPHODIESTER_BOND_HYDROLYSIS_ENDONUCLEOLYTIC	GO_RNA_PHOSPHODIESTER_BOND_HYDROLYSIS_ENDONUCLEOLYTIC		51	0.250269	0.882432	0.666667	0.890914	1	2601	tags=31%	list=19%	signal=38%
GO_REGULATION_OF_MICROTUBULE_BASED_PROCESS	GO_REGULATION_OF_MICROTUBULE_BASED_PROCESS		188	0.176702	0.88187	0.666667	0.891435	1	2068	tags=19%	list=15%	signal=22%
GO_REGULATION_OF_DNA_TEMPLATED_TRANSCRIPTION_ELONGATION	GO_REGULATION_OF_DNA_TEMPLATED_TRANSCRIPTION_ELONGATION		36	0.248199	0.881303	0.5	0.891862	1	4089	tags=44%	list=29%	signal=63%
GO_REGULATION_OF_FATTY_ACID_BIOSYNTHETIC_PROCESS	GO_REGULATION_OF_FATTY_ACID_BIOSYNTHETIC_PROCESS		24	0.326663	0.880894	1	0.892566	1	1325	tags=29%	list=10%	signal=32%
GO_NUCLEOTIDE_EXCISION_REPAIR_DNA_INCISION	GO_NUCLEOTIDE_EXCISION_REPAIR_DNA_INCISION		38	0.289586	0.880707	1	0.892806	1	1836	tags=24%	list=13%	signal=27%
GO_NUCLEAR_TRANSCRIBED_MRNA_CATABOLIC_PROCESS_DEADENYLATION_DEPENDENT_DECAY	GO_NUCLEAR_TRANSCRIBED_MRNA_CATABOLIC_PROCESS_DEADENYLATION_DEPENDENT_DECAY		52	0.231109	0.878939	0.666667	0.896068	1	2117	tags=21%	list=15%	signal=25%
GO_POSITIVE_REGULATION_OF_CELL_CYCLE	GO_POSITIVE_REGULATION_OF_CELL_CYCLE		234	0.184983	0.878833	1	0.895941	1	2140	tags=20%	list=15%	signal=23%
GO_EMBRYONIC_PLACENTA_DEVELOPMENT	GO_EMBRYONIC_PLACENTA_DEVELOPMENT		48	0.200065	0.878066	1	0.897098	1	3317	tags=31%	list=24%	signal=41%
GO_HISTONE_H3_DEACETYLATION	GO_HISTONE_H3_DEACETYLATION		21	0.260132	0.877691	1	0.897056	1	1866	tags=24%	list=13%	signal=27%
GO_VERY_LONG_CHAIN_FATTY_ACID_METABOLIC_PROCESS	GO_VERY_LONG_CHAIN_FATTY_ACID_METABOLIC_PROCESS		18	0.293218	0.877627	1	0.89638	1	3921	tags=44%	list=28%	signal=62%
GO_CELL_RECOGNITION	GO_CELL_RECOGNITION		69	0.228336	0.877077	1	0.896797	1	3275	tags=32%	list=24%	signal=41%
GO_RIBOSOMAL_SMALL_SUBUNIT_ASSEMBLY	GO_RIBOSOMAL_SMALL_SUBUNIT_ASSEMBLY		16	0.335853	0.876595	0.5	0.896665	1	3797	tags=44%	list=27%	signal=60%
GO_REGULATION_OF_EPIDERMIS_DEVELOPMENT	GO_REGULATION_OF_EPIDERMIS_DEVELOPMENT		31	0.242391	0.876385	0.714286	0.896451	1	1578	tags=23%	list=11%	signal=25%
GO_REGULATION_OF_VASCULAR_ENDOTHELIAL_GROWTH_FACTOR_PRODUCTION	GO_REGULATION_OF_VASCULAR_ENDOTHELIAL_GROWTH_FACTOR_PRODUCTION		18	0.398807	0.876365	0.5	0.895778	1	2922	tags=44%	list=21%	signal=56%
GO_90S_PRERIBOSOME	GO_90S_PRERIBOSOME		23	0.254054	0.874766	1	0.89855	1	4887	tags=48%	list=35%	signal=74%
GO_LIGASE_ACTIVITY_FORMING_CARBON_SULFUR_BONDS	GO_LIGASE_ACTIVITY_FORMING_CARBON_SULFUR_BONDS		29	0.34857	0.873868	0.5	0.900049	1	573	tags=14%	list=4%	signal=14%
GO_REGULATION_OF_MORPHOGENESIS_OF_A_BRANCHING_STRUCTURE	GO_REGULATION_OF_MORPHOGENESIS_OF_A_BRANCHING_STRUCTURE		21	0.268611	0.873519	0.75	0.900096	1	2593	tags=33%	list=19%	signal=41%
GO_MATERNAL_PROCESS_INVOLVED_IN_FEMALE_PREGNANCY	GO_MATERNAL_PROCESS_INVOLVED_IN_FEMALE_PREGNANCY		36	0.214292	0.872965	0.6	0.90042	1	1931	tags=19%	list=14%	signal=23%
GO_ASPARTATE_FAMILY_AMINO_ACID_METABOLIC_PROCESS	GO_ASPARTATE_FAMILY_AMINO_ACID_METABOLIC_PROCESS		40	0.291477	0.872826	0.5	0.9002	1	2140	tags=30%	list=15%	signal=35%
GO_DNA_TEMPLATED_TRANSCRIPTION_ELONGATION	GO_DNA_TEMPLATED_TRANSCRIPTION_ELONGATION		85	0.200131	0.871993	0.6	0.901149	1	1915	tags=18%	list=14%	signal=20%
GO_RETINOIC_ACID_RECEPTOR_BINDING	GO_RETINOIC_ACID_RECEPTOR_BINDING		23	0.266351	0.871569	0.666667	0.901377	1	3078	tags=35%	list=22%	signal=45%
GO_THIOESTER_METABOLIC_PROCESS	GO_THIOESTER_METABOLIC_PROCESS		59	0.191915	0.871338	0.5	0.900975	1	1958	tags=17%	list=14%	signal=20%
GO_REGULATION_OF_ESTABLISHMENT_OF_PROTEIN_LOCALIZATION_TO_MITOCHONDRION	GO_REGULATION_OF_ESTABLISHMENT_OF_PROTEIN_LOCALIZATION_TO_MITOCHONDRION		96	0.191296	0.870637	0.75	0.901944	1	2095	tags=19%	list=15%	signal=22%
GO_REGULATION_OF_MEMBRANE_DEPOLARIZATION	GO_REGULATION_OF_MEMBRANE_DEPOLARIZATION		18	0.246721	0.870009	0.6	0.902446	1	497	tags=11%	list=4%	signal=12%
GO_KIDNEY_MORPHOGENESIS	GO_KIDNEY_MORPHOGENESIS		22	0.267753	0.869705	0.875	0.902318	1	1054	tags=14%	list=8%	signal=15%
GO_VESICLE_DOCKING	GO_VESICLE_DOCKING		40	0.220661	0.868996	0.75	0.90279	1	2170	tags=23%	list=16%	signal=27%
GO_GENITALIA_DEVELOPMENT	GO_GENITALIA_DEVELOPMENT		17	0.334751	0.868601	0.6	0.903377	1	2506	tags=29%	list=18%	signal=36%
GO_SYNAPTIC_VESICLE_CYCLE	GO_SYNAPTIC_VESICLE_CYCLE		33	0.243448	0.868476	0.833333	0.903068	1	1607	tags=18%	list=12%	signal=21%
GO_CATION_TRANSMEMBRANE_TRANSPORTER_ACTIVITY	GO_CATION_TRANSMEMBRANE_TRANSPORTER_ACTIVITY		261	0.166525	0.868098	0.75	0.903473	1	3312	tags=27%	list=24%	signal=35%
GO_REGULATION_OF_G_PROTEIN_COUPLED_RECEPTOR_PROTEIN_SIGNALING_PATHWAY	GO_REGULATION_OF_G_PROTEIN_COUPLED_RECEPTOR_PROTEIN_SIGNALING_PATHWAY		73	0.194121	0.867214	0.428571	0.90468	1	1148	tags=12%	list=8%	signal=13%
GO_ORGAN_FORMATION	GO_ORGAN_FORMATION		16	0.262186	0.866974	0.666667	0.904545	1	3218	tags=38%	list=23%	signal=49%
GO_REGULATION_OF_MICROTUBULE_POLYMERIZATION	GO_REGULATION_OF_MICROTUBULE_POLYMERIZATION		27	0.249612	0.866824	1	0.903874	1	2068	tags=26%	list=15%	signal=30%
GO_ENDOPLASMIC_RETICULUM_ORGANIZATION	GO_ENDOPLASMIC_RETICULUM_ORGANIZATION		29	0.22219	0.86553	1	0.90536	1	10824	tags=100%	list=78%	signal=450%
GO_REGULATION_OF_SISTER_CHROMATID_SEGREGATION	GO_REGULATION_OF_SISTER_CHROMATID_SEGREGATION		56	0.198035	0.865493	0.666667	0.904781	1	1921	tags=14%	list=14%	signal=17%
GO_SPERM_PART	GO_SPERM_PART		68	0.211746	0.865373	0.8	0.904461	1	3673	tags=35%	list=26%	signal=48%
GO_NUCLEAR_SPECK	GO_NUCLEAR_SPECK		173	0.17714	0.865339	1	0.903882	1	2257	tags=18%	list=16%	signal=21%
GO_CENTRIOLE	GO_CENTRIOLE		80	0.207824	0.864383	0.5	0.905357	1	2227	tags=24%	list=16%	signal=28%
GO_HYDROGEN_EXPORTING_ATPASE_ACTIVITY	GO_HYDROGEN_EXPORTING_ATPASE_ACTIVITY		25	0.310107	0.862851	1	0.90764	1	2503	tags=28%	list=18%	signal=34%
GO_REGULATION_OF_NUCLEOTIDE_CATABOLIC_PROCESS	GO_REGULATION_OF_NUCLEOTIDE_CATABOLIC_PROCESS		23	0.246642	0.862381	0.75	0.907773	1	1222	tags=22%	list=9%	signal=24%
GO_NEGATIVE_REGULATION_OF_PEPTIDYL_TYROSINE_PHOSPHORYLATION	GO_NEGATIVE_REGULATION_OF_PEPTIDYL_TYROSINE_PHOSPHORYLATION		25	0.271275	0.861761	1	0.908435	1	2127	tags=28%	list=15%	signal=33%
GO_SMALL_NUCLEOLAR_RIBONUCLEOPROTEIN_COMPLEX	GO_SMALL_NUCLEOLAR_RIBONUCLEOPROTEIN_COMPLEX		17	0.406651	0.861419	1	0.908832	1	1821	tags=29%	list=13%	signal=34%
GO_IRON_ION_HOMEOSTASIS	GO_IRON_ION_HOMEOSTASIS		47	0.238979	0.860659	0.4	0.909411	1	492	tags=9%	list=4%	signal=9%
GO_NEGATIVE_REGULATION_OF_JNK_CASCADE	GO_NEGATIVE_REGULATION_OF_JNK_CASCADE		24	0.203172	0.860609	0.666667	0.909008	1	4204	tags=38%	list=30%	signal=54%
GO_TUMOR_NECROSIS_FACTOR_RECEPTOR_BINDING	GO_TUMOR_NECROSIS_FACTOR_RECEPTOR_BINDING		22	0.231999	0.860586	0.8	0.908341	1	3072	tags=27%	list=22%	signal=35%
GO_REGULATION_OF_EPITHELIAL_CELL_APOPTOTIC_PROCESS	GO_REGULATION_OF_EPITHELIAL_CELL_APOPTOTIC_PROCESS		29	0.248788	0.859779	0.6	0.908994	1	3348	tags=38%	list=24%	signal=50%
GO_NEUROMUSCULAR_JUNCTION	GO_NEUROMUSCULAR_JUNCTION		27	0.244308	0.859741	1	0.908416	1	970	tags=15%	list=7%	signal=16%
GO_PROTEIN_TRANSPORT_ALONG_MICROTUBULE	GO_PROTEIN_TRANSPORT_ALONG_MICROTUBULE		23	0.257032	0.858569	0.6	0.909701	1	3149	tags=35%	list=23%	signal=45%
GO_REGULATION_OF_CELL_CYCLE_CHECKPOINT	GO_REGULATION_OF_CELL_CYCLE_CHECKPOINT		23	0.303262	0.857261	0.75	0.91124	1	431	tags=9%	list=3%	signal=9%
GO_PROTEIN_MONOUBIQUITINATION	GO_PROTEIN_MONOUBIQUITINATION		49	0.230056	0.856621	1	0.911988	1	2095	tags=22%	list=15%	signal=26%
GO_POSITIVE_REGULATION_OF_TELOMERE_MAINTENANCE	GO_POSITIVE_REGULATION_OF_TELOMERE_MAINTENANCE		40	0.216488	0.856414	0.833333	0.911677	1	2135	tags=20%	list=15%	signal=24%
GO_MAIN_AXON	GO_MAIN_AXON		18	0.304641	0.855727	0.5	0.913131	1	3415	tags=44%	list=25%	signal=59%
GO_RNA_POLYMERASE_II_REPRESSING_TRANSCRIPTION_FACTOR_BINDING	GO_RNA_POLYMERASE_II_REPRESSING_TRANSCRIPTION_FACTOR_BINDING		23	0.233013	0.855673	0.666667	0.912554	1	1397	tags=17%	list=10%	signal=19%
GO_LONG_CHAIN_FATTY_ACID_METABOLIC_PROCESS	GO_LONG_CHAIN_FATTY_ACID_METABOLIC_PROCESS		52	0.25807	0.855549	1	0.911889	1	1216	tags=21%	list=9%	signal=23%
GO_NUCLEOCYTOPLASMIC_TRANSPORTER_ACTIVITY	GO_NUCLEOCYTOPLASMIC_TRANSPORTER_ACTIVITY		21	0.249371	0.855426	1	0.911402	1	1996	tags=14%	list=14%	signal=17%
GO_EXECUTION_PHASE_OF_APOPTOSIS	GO_EXECUTION_PHASE_OF_APOPTOSIS		45	0.151935	0.855232	1	0.911094	1	4174	tags=36%	list=30%	signal=51%
GO_AMINO_ACID_TRANSPORT	GO_AMINO_ACID_TRANSPORT		56	0.223441	0.854759	0.6	0.911579	1	3731	tags=32%	list=27%	signal=44%
GO_REGULATION_OF_HISTONE_H3_K4_METHYLATION	GO_REGULATION_OF_HISTONE_H3_K4_METHYLATION		21	0.25647	0.854659	0.5	0.911437	1	2049	tags=24%	list=15%	signal=28%
GO_RESPONSE_TO_NICOTINE	GO_RESPONSE_TO_NICOTINE		19	0.248576	0.854169	0.833333	0.911564	1	3778	tags=47%	list=27%	signal=65%
GO_TRANSCRIPTIONAL_ACTIVATOR_ACTIVITY_RNA_POLYMERASE_II_TRANSCRIPTION_REGULATORY_REGION_SEQUENCE_SPECIFIC_BINDING	GO_TRANSCRIPTIONAL_ACTIVATOR_ACTIVITY_RNA_POLYMERASE_II_TRANSCRIPTION_REGULATORY_REGION_SEQUENCE_SPECIFIC_BINDING		157	0.178946	0.853667	0.5	0.912307	1	1410	tags=13%	list=10%	signal=14%
GO_CHROMOSOME_ORGANIZATION_INVOLVED_IN_MEIOTIC_CELL_CYCLE	GO_CHROMOSOME_ORGANIZATION_INVOLVED_IN_MEIOTIC_CELL_CYCLE		27	0.23901	0.85316	0.666667	0.912342	1	2506	tags=26%	list=18%	signal=32%
GO_REGULATION_OF_NUCLEOCYTOPLASMIC_TRANSPORT	GO_REGULATION_OF_NUCLEOCYTOPLASMIC_TRANSPORT		153	0.197015	0.852323	1	0.913613	1	1325	tags=16%	list=10%	signal=17%
GO_SPHINGOLIPID_BIOSYNTHETIC_PROCESS	GO_SPHINGOLIPID_BIOSYNTHETIC_PROCESS		45	0.204559	0.852238	0.714286	0.91304	1	1925	tags=20%	list=14%	signal=23%
GO_CELLULAR_CARBOHYDRATE_BIOSYNTHETIC_PROCESS	GO_CELLULAR_CARBOHYDRATE_BIOSYNTHETIC_PROCESS		34	0.24475	0.851974	1	0.912988	1	1923	tags=26%	list=14%	signal=31%
GO_POSITIVE_REGULATION_OF_ACTIN_FILAMENT_BUNDLE_ASSEMBLY	GO_POSITIVE_REGULATION_OF_ACTIN_FILAMENT_BUNDLE_ASSEMBLY		29	0.253508	0.850588	0.666667	0.914437	1	1109	tags=14%	list=8%	signal=15%
GO_MACROPHAGE_DIFFERENTIATION	GO_MACROPHAGE_DIFFERENTIATION		18	0.321003	0.85037	0.666667	0.914389	1	1620	tags=33%	list=12%	signal=38%
GO_REGULATION_OF_LEUKOCYTE_MEDIATED_CYTOTOXICITY	GO_REGULATION_OF_LEUKOCYTE_MEDIATED_CYTOTOXICITY		38	0.19804	0.848539	0.8	0.917122	1	3594	tags=32%	list=26%	signal=42%
GO_THIOLESTER_HYDROLASE_ACTIVITY	GO_THIOLESTER_HYDROLASE_ACTIVITY		24	0.26572	0.848429	0.666667	0.916459	1	4929	tags=58%	list=35%	signal=90%
GO_NEGATIVE_REGULATION_OF_DNA_DEPENDENT_DNA_REPLICATION	GO_NEGATIVE_REGULATION_OF_DNA_DEPENDENT_DNA_REPLICATION		15	0.291608	0.847324	0.8	0.918067	1	2135	tags=27%	list=15%	signal=31%
GO_TERMINATION_OF_RNA_POLYMERASE_II_TRANSCRIPTION	GO_TERMINATION_OF_RNA_POLYMERASE_II_TRANSCRIPTION		61	0.252535	0.846598	0.8	0.919159	1	4308	tags=36%	list=31%	signal=52%
GO_PRIMARY_CILIUM	GO_PRIMARY_CILIUM		112	0.157569	0.844128	0.666667	0.923724	1	2492	tags=21%	list=18%	signal=26%
GO_ANTERIOR_POSTERIOR_AXIS_SPECIFICATION	GO_ANTERIOR_POSTERIOR_AXIS_SPECIFICATION		20	0.296251	0.844072	0.8	0.923059	1	2957	tags=35%	list=21%	signal=44%
GO_NEGATIVE_REGULATION_OF_CALCIUM_ION_TRANSPORT	GO_NEGATIVE_REGULATION_OF_CALCIUM_ION_TRANSPORT		27	0.260902	0.843747	0.75	0.923526	1	3336	tags=37%	list=24%	signal=49%
GO_RESPONSE_TO_IRON_ION	GO_RESPONSE_TO_IRON_ION		20	0.29324	0.843353	1	0.923642	1	2356	tags=30%	list=17%	signal=36%
GO_OOGENESIS	GO_OOGENESIS		37	0.298825	0.843228	1	0.923154	1	2092	tags=22%	list=15%	signal=25%
GO_SECRETORY_GRANULE_ORGANIZATION	GO_SECRETORY_GRANULE_ORGANIZATION		19	0.24653	0.841665	0.555556	0.925524	1	2316	tags=21%	list=17%	signal=25%
GO_COBALAMIN_METABOLIC_PROCESS	GO_COBALAMIN_METABOLIC_PROCESS		15	0.302489	0.841402	0.8	0.925289	1	808	tags=13%	list=6%	signal=14%
GO_PASSIVE_TRANSMEMBRANE_TRANSPORTER_ACTIVITY	GO_PASSIVE_TRANSMEMBRANE_TRANSPORTER_ACTIVITY		144	0.192437	0.840387	0.5	0.926189	1	3260	tags=33%	list=23%	signal=42%
GO_NUCLEASE_ACTIVITY	GO_NUCLEASE_ACTIVITY		159	0.164918	0.838466	1	0.929172	1	2692	tags=22%	list=19%	signal=27%
GO_KIDNEY_EPITHELIUM_DEVELOPMENT	GO_KIDNEY_EPITHELIUM_DEVELOPMENT		43	0.273138	0.838009	1	0.929636	1	498	tags=12%	list=4%	signal=12%
GO_REGULATION_OF_NOTCH_SIGNALING_PATHWAY	GO_REGULATION_OF_NOTCH_SIGNALING_PATHWAY		37	0.219335	0.837148	1	0.930441	1	2410	tags=22%	list=17%	signal=26%
GO_NUCLEOTIDE_TRANSMEMBRANE_TRANSPORTER_ACTIVITY	GO_NUCLEOTIDE_TRANSMEMBRANE_TRANSPORTER_ACTIVITY		18	0.300284	0.836676	0.833333	0.930726	1	1649	tags=22%	list=12%	signal=25%
GO_S_ACYLTRANSFERASE_ACTIVITY	GO_S_ACYLTRANSFERASE_ACTIVITY		25	0.319478	0.836043	0.5	0.930667	1	1958	tags=28%	list=14%	signal=33%
GO_POSITIVE_REGULATION_OF_PROTEASOMAL_PROTEIN_CATABOLIC_PROCESS	GO_POSITIVE_REGULATION_OF_PROTEASOMAL_PROTEIN_CATABOLIC_PROCESS		89	0.207284	0.832891	1	0.935094	1	1857	tags=19%	list=13%	signal=22%
GO_CILIARY_PART	GO_CILIARY_PART		170	0.16377	0.83268	0.5	0.934688	1	2670	tags=24%	list=19%	signal=29%
GO_NAD_ADP_RIBOSYLTRANSFERASE_ACTIVITY	GO_NAD_ADP_RIBOSYLTRANSFERASE_ACTIVITY		22	0.335764	0.832216	0.5	0.934981	1	2256	tags=27%	list=16%	signal=33%
GO_POSITIVE_REGULATION_OF_NUCLEOTIDE_METABOLIC_PROCESS	GO_POSITIVE_REGULATION_OF_NUCLEOTIDE_METABOLIC_PROCESS		46	0.222503	0.828829	1	0.940626	1	1127	tags=13%	list=8%	signal=14%
GO_PTERIDINE_CONTAINING_COMPOUND_BIOSYNTHETIC_PROCESS	GO_PTERIDINE_CONTAINING_COMPOUND_BIOSYNTHETIC_PROCESS		16	0.34833	0.82876	0.75	0.940043	1	2093	tags=31%	list=15%	signal=37%
GO_POSITIVE_REGULATION_OF_EPIDERMIS_DEVELOPMENT	GO_POSITIVE_REGULATION_OF_EPIDERMIS_DEVELOPMENT		16	0.257358	0.827133	0.833333	0.942558	1	1578	tags=25%	list=11%	signal=28%
GO_MULTI_ORGANISM_ORGANELLE_ORGANIZATION	GO_MULTI_ORGANISM_ORGANELLE_ORGANIZATION		21	0.300709	0.827033	0.75	0.941976	1	2059	tags=29%	list=15%	signal=33%
GO_REGULATION_OF_DNA_REPAIR	GO_REGULATION_OF_DNA_REPAIR		56	0.195007	0.826278	0.5	0.942934	1	2031	tags=18%	list=15%	signal=21%
GO_REGULATION_OF_ESTABLISHMENT_OR_MAINTENANCE_OF_CELL_POLARITY	GO_REGULATION_OF_ESTABLISHMENT_OR_MAINTENANCE_OF_CELL_POLARITY		17	0.278319	0.826191	0.666667	0.942431	1	732	tags=12%	list=5%	signal=12%
GO_MODULATION_OF_TRANSCRIPTION_IN_OTHER_ORGANISM_INVOLVED_IN_SYMBIOTIC_INTERACTION	GO_MODULATION_OF_TRANSCRIPTION_IN_OTHER_ORGANISM_INVOLVED_IN_SYMBIOTIC_INTERACTION		19	0.327591	0.82605	0.6	0.942194	1	1163	tags=21%	list=8%	signal=23%
GO_OXIDOREDUCTASE_ACTIVITY_ACTING_ON_A_HEME_GROUP_OF_DONORS	GO_OXIDOREDUCTASE_ACTIVITY_ACTING_ON_A_HEME_GROUP_OF_DONORS		18	0.321065	0.825268	0.5	0.942976	1	1885	tags=22%	list=14%	signal=26%
GO_CYTOPLASMIC_MICROTUBULE	GO_CYTOPLASMIC_MICROTUBULE		36	0.231023	0.824882	0.8	0.942653	1	2068	tags=22%	list=15%	signal=26%
GO_PERIKARYON	GO_PERIKARYON		39	0.188846	0.823707	0.8	0.94429	1	3383	tags=36%	list=24%	signal=47%
GO_PROTEIN_SERINE_THREONINE_KINASE_ACTIVATOR_ACTIVITY	GO_PROTEIN_SERINE_THREONINE_KINASE_ACTIVATOR_ACTIVITY		16	0.290546	0.823493	0.5	0.944136	1	1127	tags=13%	list=8%	signal=14%
GO_MICROTUBULE_ORGANIZING_CENTER_PART	GO_MICROTUBULE_ORGANIZING_CENTER_PART		116	0.194638	0.823314	1	0.943896	1	2075	tags=22%	list=15%	signal=25%
GO_NUCLEAR_TRANSCRIPTION_FACTOR_COMPLEX	GO_NUCLEAR_TRANSCRIPTION_FACTOR_COMPLEX		100	0.168154	0.82309	0.8	0.94383	1	2120	tags=16%	list=15%	signal=19%
GO_RESPONSE_TO_LEAD_ION	GO_RESPONSE_TO_LEAD_ION		16	0.280019	0.820934	0.875	0.946156	1	1534	tags=19%	list=11%	signal=21%
GO_CONDENSED_CHROMOSOME_CENTROMERIC_REGION	GO_CONDENSED_CHROMOSOME_CENTROMERIC_REGION		77	0.205794	0.820064	1	0.946859	1	2116	tags=19%	list=15%	signal=23%
GO_RNA_CAPPING	GO_RNA_CAPPING		32	0.288965	0.819136	1	0.947886	1	4551	tags=41%	list=33%	signal=60%
GO_NEGATIVE_REGULATION_OF_GTPASE_ACTIVITY	GO_NEGATIVE_REGULATION_OF_GTPASE_ACTIVITY		30	0.23418	0.818875	0.5	0.947472	1	1115	tags=10%	list=8%	signal=11%
GO_NEGATIVE_REGULATION_OF_AXONOGENESIS	GO_NEGATIVE_REGULATION_OF_AXONOGENESIS		26	0.233461	0.817015	1	0.94953	1	3762	tags=27%	list=27%	signal=37%
GO_HISTONE_DEACETYLASE_COMPLEX	GO_HISTONE_DEACETYLASE_COMPLEX		50	0.190666	0.816825	1	0.949117	1	1911	tags=18%	list=14%	signal=21%
GO_POSITIVE_REGULATION_OF_CELL_CYCLE_G1_S_PHASE_TRANSITION	GO_POSITIVE_REGULATION_OF_CELL_CYCLE_G1_S_PHASE_TRANSITION		23	0.205839	0.815957	1	0.949553	1	1717	tags=17%	list=12%	signal=20%
GO_REGULATION_OF_CALCIUM_ION_TRANSMEMBRANE_TRANSPORTER_ACTIVITY	GO_REGULATION_OF_CALCIUM_ION_TRANSMEMBRANE_TRANSPORTER_ACTIVITY		39	0.213712	0.81551	0.5	0.949825	1	4453	tags=44%	list=32%	signal=64%
GO_CENTROMERE_COMPLEX_ASSEMBLY	GO_CENTROMERE_COMPLEX_ASSEMBLY		34	0.233229	0.813731	0.6	0.950859	1	634	tags=9%	list=5%	signal=9%
GO_ACETYLGLUCOSAMINYLTRANSFERASE_ACTIVITY	GO_ACETYLGLUCOSAMINYLTRANSFERASE_ACTIVITY		31	0.250658	0.813502	1	0.950447	1	1677	tags=19%	list=12%	signal=22%
GO_NUCLEOTIDE_EXCISION_REPAIR_PREINCISION_COMPLEX_STABILIZATION	GO_NUCLEOTIDE_EXCISION_REPAIR_PREINCISION_COMPLEX_STABILIZATION		20	0.269496	0.813255	0.8	0.950031	1	1533	tags=20%	list=11%	signal=22%
GO_REGULATION_OF_CHROMOSOME_SEGREGATION	GO_REGULATION_OF_CHROMOSOME_SEGREGATION		70	0.207999	0.812924	0.5	0.94996	1	1921	tags=16%	list=14%	signal=18%
GO_REGULATION_OF_CYTOKINESIS	GO_REGULATION_OF_CYTOKINESIS		45	0.208503	0.812604	0.5	0.94963	1	2116	tags=18%	list=15%	signal=21%
GO_NEURAL_TUBE_DEVELOPMENT	GO_NEURAL_TUBE_DEVELOPMENT		91	0.200379	0.811597	1	0.950411	1	3165	tags=29%	list=23%	signal=37%
GO_HELICASE_ACTIVITY	GO_HELICASE_ACTIVITY		133	0.18052	0.809488	0.666667	0.953644	1	2276	tags=19%	list=16%	signal=22%
GO_NEGATIVE_REGULATION_OF_VASCULATURE_DEVELOPMENT	GO_NEGATIVE_REGULATION_OF_VASCULATURE_DEVELOPMENT		37	0.2481	0.809374	0.666667	0.953064	1	3072	tags=38%	list=22%	signal=48%
GO_REGULATION_OF_GLUCOSE_IMPORT	GO_REGULATION_OF_GLUCOSE_IMPORT		37	0.206594	0.808687	0.857143	0.953415	1	564	tags=5%	list=4%	signal=6%
GO_NEGATIVE_REGULATION_OF_TELOMERE_MAINTENANCE	GO_NEGATIVE_REGULATION_OF_TELOMERE_MAINTENANCE		24	0.236675	0.807258	0.666667	0.955347	1	671	tags=13%	list=5%	signal=13%
GO_NEGATIVE_REGULATION_OF_DNA_METABOLIC_PROCESS	GO_NEGATIVE_REGULATION_OF_DNA_METABOLIC_PROCESS		86	0.186982	0.807017	1	0.95518	1	1024	tags=9%	list=7%	signal=10%
GO_MACROMITOPHAGY	GO_MACROMITOPHAGY		88	0.16475	0.806911	0.75	0.954678	1	2202	tags=18%	list=16%	signal=21%
GO_EXTRACELLULAR_LIGAND_GATED_ION_CHANNEL_ACTIVITY	GO_EXTRACELLULAR_LIGAND_GATED_ION_CHANNEL_ACTIVITY		15	0.235226	0.80616	0.75	0.9556	1	3113	tags=40%	list=22%	signal=51%
GO_PHOSPHORIC_ESTER_HYDROLASE_ACTIVITY	GO_PHOSPHORIC_ESTER_HYDROLASE_ACTIVITY		231	0.170871	0.805579	0.666667	0.956025	1	2209	tags=18%	list=16%	signal=21%
GO_COLLAGEN_BINDING	GO_COLLAGEN_BINDING		28	0.254996	0.805574	0.75	0.95536	1	201	tags=11%	list=1%	signal=11%
GO_PLACENTA_DEVELOPMENT	GO_PLACENTA_DEVELOPMENT		76	0.20033	0.804272	0.5	0.956129	1	2342	tags=24%	list=17%	signal=28%
GO_N_METHYLTRANSFERASE_ACTIVITY	GO_N_METHYLTRANSFERASE_ACTIVITY		61	0.19422	0.803797	1	0.95605	1	2031	tags=20%	list=15%	signal=23%
GO_REGULATION_OF_RECEPTOR_BIOSYNTHETIC_PROCESS	GO_REGULATION_OF_RECEPTOR_BIOSYNTHETIC_PROCESS		16	0.267156	0.802242	1	0.957306	1	4540	tags=56%	list=33%	signal=83%
GO_RNA_HELICASE_ACTIVITY	GO_RNA_HELICASE_ACTIVITY		58	0.154514	0.800659	1	0.959408	1	1973	tags=16%	list=14%	signal=18%
GO_REGULATION_OF_PROTEIN_AUTOPHOSPHORYLATION	GO_REGULATION_OF_PROTEIN_AUTOPHOSPHORYLATION		25	0.242556	0.799571	0.75	0.960496	1	3919	tags=40%	list=28%	signal=56%
GO_REGULATION_OF_ACUTE_INFLAMMATORY_RESPONSE	GO_REGULATION_OF_ACUTE_INFLAMMATORY_RESPONSE		34	0.223972	0.799474	1	0.960001	1	1121	tags=18%	list=8%	signal=19%
GO_REGULATION_OF_B_CELL_MEDIATED_IMMUNITY	GO_REGULATION_OF_B_CELL_MEDIATED_IMMUNITY		23	0.23015	0.799075	0.5	0.959753	1	4163	tags=43%	list=30%	signal=62%
GO_REGULATION_OF_ACTIN_FILAMENT_BUNDLE_ASSEMBLY	GO_REGULATION_OF_ACTIN_FILAMENT_BUNDLE_ASSEMBLY		48	0.208584	0.797802	0.666667	0.960855	1	545	tags=8%	list=4%	signal=9%
GO_CAJAL_BODY	GO_CAJAL_BODY		44	0.173743	0.796821	0.666667	0.961529	1	2107	tags=16%	list=15%	signal=19%
GO_REGULATION_OF_CALCIUM_ION_TRANSMEMBRANE_TRANSPORT	GO_REGULATION_OF_CALCIUM_ION_TRANSMEMBRANE_TRANSPORT		59	0.208612	0.795554	0.666667	0.962706	1	3240	tags=29%	list=23%	signal=37%
GO_VITAMIN_METABOLIC_PROCESS	GO_VITAMIN_METABOLIC_PROCESS		72	0.193374	0.79402	1	0.96413	1	2093	tags=21%	list=15%	signal=24%
GO_PROTEIN_LOCALIZATION_TO_CHROMOSOME	GO_PROTEIN_LOCALIZATION_TO_CHROMOSOME		30	0.221914	0.793191	0.714286	0.964628	1	1961	tags=20%	list=14%	signal=23%
GO_ESCRT_COMPLEX	GO_ESCRT_COMPLEX		22	0.250765	0.791387	1	0.966049	1	2059	tags=23%	list=15%	signal=27%
GO_UBIQUITIN_LIKE_PROTEIN_CONJUGATING_ENZYME_BINDING	GO_UBIQUITIN_LIKE_PROTEIN_CONJUGATING_ENZYME_BINDING		27	0.227297	0.789515	0.6	0.967871	1	345	tags=7%	list=2%	signal=8%
GO_REGULATION_OF_ORGAN_GROWTH	GO_REGULATION_OF_ORGAN_GROWTH		36	0.171494	0.789217	1	0.967455	1	1134	tags=11%	list=8%	signal=12%
GO_REGULATION_OF_ACTIVATED_T_CELL_PROLIFERATION	GO_REGULATION_OF_ACTIVATED_T_CELL_PROLIFERATION		26	0.23745	0.78907	0.8	0.966951	1	1686	tags=23%	list=12%	signal=26%
GO_SISTER_CHROMATID_SEGREGATION	GO_SISTER_CHROMATID_SEGREGATION		149	0.194579	0.788441	0.666667	0.96686	1	2135	tags=19%	list=15%	signal=23%
GO_ORGAN_GROWTH	GO_ORGAN_GROWTH		23	0.243583	0.785965	0.666667	0.969427	1	2842	tags=35%	list=20%	signal=44%
GO_GLYCOSPHINGOLIPID_METABOLIC_PROCESS	GO_GLYCOSPHINGOLIPID_METABOLIC_PROCESS		42	0.215649	0.785933	1	0.968762	1	1096	tags=14%	list=8%	signal=15%
GO_NEGATIVE_REGULATION_OF_DEVELOPMENTAL_GROWTH	GO_NEGATIVE_REGULATION_OF_DEVELOPMENTAL_GROWTH		38	0.192508	0.785763	0.666667	0.968098	1	3762	tags=32%	list=27%	signal=43%
GO_MITOTIC_SPINDLE	GO_MITOTIC_SPINDLE		42	0.203096	0.785194	0.75	0.968593	1	4273	tags=43%	list=31%	signal=62%
GO_ACTIN_FILAMENT_BUNDLE_ORGANIZATION	GO_ACTIN_FILAMENT_BUNDLE_ORGANIZATION		30	0.21851	0.784553	0.666667	0.968678	1	2147	tags=23%	list=15%	signal=28%
GO_REGULATION_OF_SPINDLE_ORGANIZATION	GO_REGULATION_OF_SPINDLE_ORGANIZATION		18	0.281182	0.78449	1	0.968263	1	1477	tags=22%	list=11%	signal=25%
GO_SULFUR_COMPOUND_TRANSPORT	GO_SULFUR_COMPOUND_TRANSPORT		15	0.274397	0.784099	0.75	0.968264	1	1611	tags=20%	list=12%	signal=23%
GO_DNA_CATABOLIC_PROCESS	GO_DNA_CATABOLIC_PROCESS		21	0.232418	0.781645	1	0.970801	1	3764	tags=43%	list=27%	signal=59%
GO_NEGATIVE_REGULATION_OF_PROTEIN_SECRETION	GO_NEGATIVE_REGULATION_OF_PROTEIN_SECRETION		52	0.218422	0.781637	0.8	0.970138	1	4202	tags=44%	list=30%	signal=63%
GO_PHOSPHATIDYLINOSITOL_PHOSPHATE_PHOSPHATASE_ACTIVITY	GO_PHOSPHATIDYLINOSITOL_PHOSPHATE_PHOSPHATASE_ACTIVITY		26	0.228754	0.781326	0.8	0.969726	1	2209	tags=23%	list=16%	signal=27%
GO_TRANSCRIPTION_FROM_RNA_POLYMERASE_I_PROMOTER	GO_TRANSCRIPTION_FROM_RNA_POLYMERASE_I_PROMOTER		33	0.270048	0.781298	0.75	0.969065	1	1841	tags=21%	list=13%	signal=24%
GO_RESPONSE_TO_FIBROBLAST_GROWTH_FACTOR	GO_RESPONSE_TO_FIBROBLAST_GROWTH_FACTOR		62	0.231592	0.779157	1	0.970319	1	2023	tags=21%	list=15%	signal=24%
GO_MACROMOLECULE_TRANSMEMBRANE_TRANSPORTER_ACTIVITY	GO_MACROMOLECULE_TRANSMEMBRANE_TRANSPORTER_ACTIVITY		18	0.280781	0.778084	0.857143	0.971459	1	845	tags=17%	list=6%	signal=18%
GO_CARBOHYDRATE_TRANSPORT	GO_CARBOHYDRATE_TRANSPORT		52	0.213533	0.776105	0.666667	0.972939	1	2058	tags=23%	list=15%	signal=27%
GO_CELL_MATURATION	GO_CELL_MATURATION		68	0.165158	0.769115	1	0.981882	1	3955	tags=29%	list=28%	signal=41%
GO_POSITIVE_REGULATION_OF_STAT_CASCADE	GO_POSITIVE_REGULATION_OF_STAT_CASCADE		34	0.253458	0.769101	1	0.981215	1	3348	tags=32%	list=24%	signal=43%
GO_DYNEIN_COMPLEX	GO_DYNEIN_COMPLEX		27	0.211676	0.76852	0.75	0.981792	1	5245	tags=44%	list=38%	signal=71%
GO_GLIAL_CELL_MIGRATION	GO_GLIAL_CELL_MIGRATION		18	0.333122	0.768062	1	0.98153	1	156	tags=11%	list=1%	signal=11%
GO_POSITIVE_REGULATION_OF_RNA_SPLICING	GO_POSITIVE_REGULATION_OF_RNA_SPLICING		17	0.282663	0.767121	1	0.981847	1	4440	tags=59%	list=32%	signal=86%
GO_ERROR_PRONE_TRANSLESION_SYNTHESIS	GO_ERROR_PRONE_TRANSLESION_SYNTHESIS		19	0.296895	0.766154	0.75	0.982413	1	1533	tags=26%	list=11%	signal=30%
GO_DNA_REPAIR_COMPLEX	GO_DNA_REPAIR_COMPLEX		36	0.175633	0.764832	1	0.983219	1	4848	tags=39%	list=35%	signal=60%
GO_PROTEIN_PHOSPHATASE_TYPE_2A_COMPLEX	GO_PROTEIN_PHOSPHATASE_TYPE_2A_COMPLEX		15	0.29558	0.764776	0.75	0.982554	1	838	tags=20%	list=6%	signal=21%
GO_RNA_DEPENDENT_DNA_BIOSYNTHETIC_PROCESS	GO_RNA_DEPENDENT_DNA_BIOSYNTHETIC_PROCESS		20	0.241848	0.764276	0.666667	0.982629	1	1053	tags=15%	list=8%	signal=16%
GO_POSITIVE_REGULATION_OF_CALCIUM_ION_TRANSMEMBRANE_TRANSPORTER_ACTIVITY	GO_POSITIVE_REGULATION_OF_CALCIUM_ION_TRANSMEMBRANE_TRANSPORTER_ACTIVITY		18	0.292846	0.763033	0.75	0.983516	1	2593	tags=28%	list=19%	signal=34%
GO_MISMATCH_REPAIR	GO_MISMATCH_REPAIR		27	0.277888	0.763016	0.666667	0.982852	1	1889	tags=22%	list=14%	signal=26%
GO_TELOMERIC_DNA_BINDING	GO_TELOMERIC_DNA_BINDING		26	0.268838	0.762012	1	0.983741	1	671	tags=15%	list=5%	signal=16%
GO_RESPONSE_TO_DEXAMETHASONE	GO_RESPONSE_TO_DEXAMETHASONE		20	0.265922	0.761908	1	0.983489	1	1299	tags=15%	list=9%	signal=17%
GO_LIGAND_DEPENDENT_NUCLEAR_RECEPTOR_BINDING	GO_LIGAND_DEPENDENT_NUCLEAR_RECEPTOR_BINDING		18	0.271454	0.761897	0.5	0.982826	1	1842	tags=22%	list=13%	signal=26%
GO_EYE_MORPHOGENESIS	GO_EYE_MORPHOGENESIS		53	0.189535	0.761505	0.75	0.982653	1	3232	tags=32%	list=23%	signal=42%
GO_REGULATION_OF_LIPASE_ACTIVITY	GO_REGULATION_OF_LIPASE_ACTIVITY		42	0.235129	0.761089	1	0.982559	1	938	tags=14%	list=7%	signal=15%
GO_NUCLEOSIDE_BISPHOSPHATE_METABOLIC_PROCESS	GO_NUCLEOSIDE_BISPHOSPHATE_METABOLIC_PROCESS		27	0.224454	0.760984	1	0.981898	1	1611	tags=15%	list=12%	signal=17%
GO_REGULATION_OF_MYOBLAST_DIFFERENTIATION	GO_REGULATION_OF_MYOBLAST_DIFFERENTIATION		22	0.236592	0.760622	0.833333	0.981398	1	3023	tags=36%	list=22%	signal=46%
GO_NCRNA_TRANSCRIPTION	GO_NCRNA_TRANSCRIPTION		78	0.15775	0.759828	1	0.981712	1	2191	tags=15%	list=16%	signal=18%
GO_INTRINSIC_COMPONENT_OF_MITOCHONDRIAL_OUTER_MEMBRANE	GO_INTRINSIC_COMPONENT_OF_MITOCHONDRIAL_OUTER_MEMBRANE		19	0.187972	0.759191	0.666667	0.981621	1	2030	tags=16%	list=15%	signal=18%
GO_CALCIUM_DEPENDENT_PHOSPHOLIPID_BINDING	GO_CALCIUM_DEPENDENT_PHOSPHOLIPID_BINDING		24	0.237728	0.758608	1	0.982012	1	1964	tags=29%	list=14%	signal=34%
GO_VOLTAGE_GATED_CATION_CHANNEL_ACTIVITY	GO_VOLTAGE_GATED_CATION_CHANNEL_ACTIVITY		28	0.219407	0.757994	1	0.981916	1	3260	tags=43%	list=23%	signal=56%
GO_HISTONE_METHYLTRANSFERASE_ACTIVITY	GO_HISTONE_METHYLTRANSFERASE_ACTIVITY		41	0.204669	0.757741	1	0.981339	1	2031	tags=22%	list=15%	signal=26%
GO_REGULATION_OF_NEUROTRANSMITTER_SECRETION	GO_REGULATION_OF_NEUROTRANSMITTER_SECRETION		24	0.216958	0.757145	1	0.981247	1	3342	tags=33%	list=24%	signal=44%
GO_CUL3_RING_UBIQUITIN_LIGASE_COMPLEX	GO_CUL3_RING_UBIQUITIN_LIGASE_COMPLEX		34	0.215179	0.756647	1	0.980995	1	3450	tags=29%	list=25%	signal=39%
GO_PHOSPHOLIPID_METABOLIC_PROCESS	GO_PHOSPHOLIPID_METABOLIC_PROCESS		245	0.145395	0.756216	1	0.980898	1	2209	tags=17%	list=16%	signal=20%
GO_REGULATION_OF_NATURAL_KILLER_CELL_MEDIATED_IMMUNITY	GO_REGULATION_OF_NATURAL_KILLER_CELL_MEDIATED_IMMUNITY		23	0.250288	0.756158	0.666667	0.980405	1	649	tags=13%	list=5%	signal=14%
GO_ATPASE_COUPLED_ION_TRANSMEMBRANE_TRANSPORTER_ACTIVITY	GO_ATPASE_COUPLED_ION_TRANSMEMBRANE_TRANSPORTER_ACTIVITY		49	0.230243	0.75516	1	0.981439	1	2610	tags=29%	list=19%	signal=35%
GO_ENDOSOME_TO_LYSOSOME_TRANSPORT	GO_ENDOSOME_TO_LYSOSOME_TRANSPORT		36	0.21265	0.752835	0.75	0.983117	1	2154	tags=19%	list=15%	signal=23%
GO_REGULATION_OF_MYOTUBE_DIFFERENTIATION	GO_REGULATION_OF_MYOTUBE_DIFFERENTIATION		30	0.220401	0.749038	0.857143	0.986175	1	2092	tags=23%	list=15%	signal=27%
GO_HORMONE_BIOSYNTHETIC_PROCESS	GO_HORMONE_BIOSYNTHETIC_PROCESS		19	0.27613	0.748377	0.75	0.986721	1	4641	tags=58%	list=33%	signal=87%
GO_VITAMIN_BINDING	GO_VITAMIN_BINDING		40	0.202071	0.747113	0.75	0.987661	1	1958	tags=18%	list=14%	signal=20%
GO_SITE_OF_DOUBLE_STRAND_BREAK	GO_SITE_OF_DOUBLE_STRAND_BREAK		27	0.159091	0.746746	0.75	0.987249	1	2135	tags=19%	list=15%	signal=22%
GO_THIOL_DEPENDENT_UBIQUITIN_SPECIFIC_PROTEASE_ACTIVITY	GO_THIOL_DEPENDENT_UBIQUITIN_SPECIFIC_PROTEASE_ACTIVITY		59	0.200619	0.746187	1	0.98731	1	2525	tags=22%	list=18%	signal=27%
GO_CYTOCHROME_COMPLEX	GO_CYTOCHROME_COMPLEX		15	0.248485	0.745196	0.8	0.988022	1	4436	tags=53%	list=32%	signal=78%
GO_RESPONSE_TO_ISCHEMIA	GO_RESPONSE_TO_ISCHEMIA		19	0.275837	0.744336	0.75	0.988654	1	162	tags=11%	list=1%	signal=11%
GO_NEGATIVE_REGULATION_OF_RESPONSE_TO_OXIDATIVE_STRESS	GO_NEGATIVE_REGULATION_OF_RESPONSE_TO_OXIDATIVE_STRESS		24	0.28407	0.743384	1	0.988801	1	1325	tags=21%	list=10%	signal=23%
GO_PORE_COMPLEX_ASSEMBLY	GO_PORE_COMPLEX_ASSEMBLY		15	0.354492	0.742461	1	0.989268	1	1518	tags=20%	list=11%	signal=22%
GO_REGULATION_OF_HEMATOPOIETIC_PROGENITOR_CELL_DIFFERENTIATION	GO_REGULATION_OF_HEMATOPOIETIC_PROGENITOR_CELL_DIFFERENTIATION		26	0.220331	0.740346	0.5	0.990627	1	2033	tags=27%	list=15%	signal=31%
GO_SINGLE_ORGANISM_MEMBRANE_FUSION	GO_SINGLE_ORGANISM_MEMBRANE_FUSION		81	0.16209	0.739665	0.857143	0.990447	1	2170	tags=20%	list=16%	signal=23%
GO_NEURAL_PRECURSOR_CELL_PROLIFERATION	GO_NEURAL_PRECURSOR_CELL_PROLIFERATION		37	0.226286	0.738219	1	0.991311	1	2668	tags=30%	list=19%	signal=37%
GO_NUCLEUS_ORGANIZATION	GO_NUCLEUS_ORGANIZATION		112	0.172172	0.73762	1	0.991206	1	2243	tags=17%	list=16%	signal=20%
GO_SOLUTE_CATION_ANTIPORTER_ACTIVITY	GO_SOLUTE_CATION_ANTIPORTER_ACTIVITY		16	0.308859	0.73683	1	0.991194	1	4563	tags=63%	list=33%	signal=93%
GO_CARBOXY_LYASE_ACTIVITY	GO_CARBOXY_LYASE_ACTIVITY		24	0.148501	0.736676	1	0.990779	1	3870	tags=29%	list=28%	signal=40%
GO_GLUTAMINE_METABOLIC_PROCESS	GO_GLUTAMINE_METABOLIC_PROCESS		16	0.268679	0.736615	1	0.990125	1	2140	tags=25%	list=15%	signal=30%
GO_POSITIVE_REGULATION_OF_CARBOHYDRATE_METABOLIC_PROCESS	GO_POSITIVE_REGULATION_OF_CARBOHYDRATE_METABOLIC_PROCESS		36	0.208376	0.736102	1	0.990183	1	2127	tags=25%	list=15%	signal=29%
GO_DOUBLE_STRAND_BREAK_REPAIR	GO_DOUBLE_STRAND_BREAK_REPAIR		133	0.152345	0.734892	1	0.990804	1	2153	tags=17%	list=15%	signal=20%
GO_LIPOPROTEIN_BIOSYNTHETIC_PROCESS	GO_LIPOPROTEIN_BIOSYNTHETIC_PROCESS		71	0.20289	0.73413	1	0.99063	1	1187	tags=14%	list=9%	signal=15%
GO_ASSOCIATIVE_LEARNING	GO_ASSOCIATIVE_LEARNING		36	0.202815	0.733738	1	0.990297	1	934	tags=11%	list=7%	signal=12%
GO_SIGNAL_TRANSDUCTION_IN_ABSENCE_OF_LIGAND	GO_SIGNAL_TRANSDUCTION_IN_ABSENCE_OF_LIGAND		24	0.24044	0.733438	1	0.990198	1	3066	tags=29%	list=22%	signal=37%
GO_NEGATIVE_REGULATION_OF_CALCIUM_ION_TRANSMEMBRANE_TRANSPORT	GO_NEGATIVE_REGULATION_OF_CALCIUM_ION_TRANSMEMBRANE_TRANSPORT		17	0.208735	0.732484	0.75	0.99034	1	4370	tags=47%	list=31%	signal=69%
GO_BAF_TYPE_COMPLEX	GO_BAF_TYPE_COMPLEX		20	0.209013	0.732396	0.666667	0.989846	1	1456	tags=15%	list=10%	signal=17%
GO_NEGATIVE_REGULATION_OF_B_CELL_ACTIVATION	GO_NEGATIVE_REGULATION_OF_B_CELL_ACTIVATION		23	0.244852	0.731875	1	0.989513	1	1804	tags=26%	list=13%	signal=30%
GO_REGULATION_OF_CILIUM_ASSEMBLY	GO_REGULATION_OF_CILIUM_ASSEMBLY		37	0.166891	0.731252	1	0.989183	1	2629	tags=22%	list=19%	signal=27%
GO_WW_DOMAIN_BINDING	GO_WW_DOMAIN_BINDING		19	0.241108	0.730591	1	0.989414	1	4014	tags=42%	list=29%	signal=59%
GO_NUCLEAR_EUCHROMATIN	GO_NUCLEAR_EUCHROMATIN		17	0.282316	0.729174	0.8	0.99003	1	1645	tags=29%	list=12%	signal=33%
GO_NECROPTOTIC_PROCESS	GO_NECROPTOTIC_PROCESS		19	0.231991	0.729074	1	0.989459	1	1686	tags=16%	list=12%	signal=18%
GO_GALACTOSYLTRANSFERASE_ACTIVITY	GO_GALACTOSYLTRANSFERASE_ACTIVITY		20	0.26091	0.728875	0.5	0.988811	1	373	tags=10%	list=3%	signal=10%
GO_WNT_SIGNALING_PATHWAY_CALCIUM_MODULATING_PATHWAY	GO_WNT_SIGNALING_PATHWAY_CALCIUM_MODULATING_PATHWAY		25	0.199543	0.728226	0.75	0.988802	1	2957	tags=24%	list=21%	signal=30%
GO_4_IRON_4_SULFUR_CLUSTER_BINDING	GO_4_IRON_4_SULFUR_CLUSTER_BINDING		38	0.24559	0.728005	1	0.988156	1	2262	tags=21%	list=16%	signal=25%
GO_NEGATIVE_REGULATION_OF_HORMONE_SECRETION	GO_NEGATIVE_REGULATION_OF_HORMONE_SECRETION		28	0.228277	0.727515	1	0.987911	1	4202	tags=43%	list=30%	signal=61%
GO_ENDONUCLEASE_ACTIVITY	GO_ENDONUCLEASE_ACTIVITY		94	0.149845	0.727513	1	0.987266	1	4052	tags=33%	list=29%	signal=46%
GO_LIPID_TRANSLOCATION	GO_LIPID_TRANSLOCATION		17	0.209244	0.726064	1	0.987887	1	2313	tags=24%	list=17%	signal=28%
GO_AXIS_SPECIFICATION	GO_AXIS_SPECIFICATION		39	0.210891	0.725378	1	0.987639	1	2593	tags=28%	list=19%	signal=35%
GO_POSITIVE_REGULATION_OF_MUSCLE_CELL_DIFFERENTIATION	GO_POSITIVE_REGULATION_OF_MUSCLE_CELL_DIFFERENTIATION		49	0.203633	0.721593	0.666667	0.989832	1	2831	tags=29%	list=20%	signal=36%
GO_NEGATIVE_REGULATION_OF_RESPONSE_TO_EXTRACELLULAR_STIMULUS	GO_NEGATIVE_REGULATION_OF_RESPONSE_TO_EXTRACELLULAR_STIMULUS		24	0.206465	0.721428	1	0.989344	1	300	tags=8%	list=2%	signal=9%
GO_TRANSLATION_INITIATION_FACTOR_BINDING	GO_TRANSLATION_INITIATION_FACTOR_BINDING		23	0.21992	0.72084	0.8	0.989253	1	2152	tags=22%	list=15%	signal=26%
GO_PROTEIN_TYROSINE_PHOSPHATASE_ACTIVITY	GO_PROTEIN_TYROSINE_PHOSPHATASE_ACTIVITY		62	0.164816	0.719427	1	0.989235	1	3854	tags=32%	list=28%	signal=44%
GO_MULTICELLULAR_ORGANISM_AGING	GO_MULTICELLULAR_ORGANISM_AGING		19	0.245307	0.719122	0.833333	0.988827	1	4163	tags=37%	list=30%	signal=53%
GO_REGULATION_OF_MYELINATION	GO_REGULATION_OF_MYELINATION		18	0.230983	0.719052	0.8	0.988342	1	463	tags=11%	list=3%	signal=11%
GO_SOMATIC_DIVERSIFICATION_OF_IMMUNOGLOBULINS	GO_SOMATIC_DIVERSIFICATION_OF_IMMUNOGLOBULINS		25	0.218128	0.718478	1	0.98833	1	549	tags=8%	list=4%	signal=8%
GO_POST_EMBRYONIC_DEVELOPMENT	GO_POST_EMBRYONIC_DEVELOPMENT		59	0.155096	0.717507	1	0.988318	1	4286	tags=36%	list=31%	signal=51%
GO_MEIOTIC_CHROMOSOME_SEGREGATION	GO_MEIOTIC_CHROMOSOME_SEGREGATION		35	0.223888	0.71667	0.8	0.988305	1	3259	tags=31%	list=23%	signal=41%
GO_INOSITOL_PHOSPHATE_METABOLIC_PROCESS	GO_INOSITOL_PHOSPHATE_METABOLIC_PROCESS		44	0.193989	0.714645	1	0.989619	1	1159	tags=14%	list=8%	signal=15%
GO_REPLISOME	GO_REPLISOME		27	0.215052	0.712394	1	0.990311	1	1675	tags=15%	list=12%	signal=17%
GO_NEGATIVE_REGULATION_OF_CATION_CHANNEL_ACTIVITY	GO_NEGATIVE_REGULATION_OF_CATION_CHANNEL_ACTIVITY		20	0.231052	0.710762	0.8	0.991069	1	2935	tags=35%	list=21%	signal=44%
GO_UBIQUITIN_DEPENDENT_PROTEIN_CATABOLIC_PROCESS_VIA_THE_MULTIVESICULAR_BODY_SORTING_PATHWAY	GO_UBIQUITIN_DEPENDENT_PROTEIN_CATABOLIC_PROCESS_VIA_THE_MULTIVESICULAR_BODY_SORTING_PATHWAY		16	0.245103	0.708961	1	0.99168	1	2059	tags=19%	list=15%	signal=22%
GO_POTASSIUM_CHANNEL_REGULATOR_ACTIVITY	GO_POTASSIUM_CHANNEL_REGULATOR_ACTIVITY		22	0.225426	0.708379	1	0.991429	1	2735	tags=32%	list=20%	signal=40%
GO_REGULATION_OF_MULTICELLULAR_ORGANISM_GROWTH	GO_REGULATION_OF_MULTICELLULAR_ORGANISM_GROWTH		38	0.200395	0.704372	1	0.993991	1	1432	tags=18%	list=10%	signal=20%
GO_TRANSCRIPTION_ELONGATION_FACTOR_COMPLEX	GO_TRANSCRIPTION_ELONGATION_FACTOR_COMPLEX		37	0.174994	0.704113	0.8	0.993506	1	937	tags=11%	list=7%	signal=12%
GO_STRAND_DISPLACEMENT	GO_STRAND_DISPLACEMENT		24	0.177249	0.702416	1	0.993726	1	2135	tags=21%	list=15%	signal=25%
GO_POLYOL_METABOLIC_PROCESS	GO_POLYOL_METABOLIC_PROCESS		66	0.180514	0.701367	1	0.993786	1	1742	tags=17%	list=13%	signal=19%
GO_SMOOTH_MUSCLE_CELL_DIFFERENTIATION	GO_SMOOTH_MUSCLE_CELL_DIFFERENTIATION		15	0.218054	0.695487	1	0.997361	1	4354	tags=47%	list=31%	signal=68%
GO_SYMPORTER_ACTIVITY	GO_SYMPORTER_ACTIVITY		55	0.168326	0.694049	0.8	0.997269	1	4547	tags=36%	list=33%	signal=54%
GO_REGULATION_OF_CELL_KILLING	GO_REGULATION_OF_CELL_KILLING		42	0.242657	0.692211	1	0.997719	1	3594	tags=36%	list=26%	signal=48%
GO_REGULATION_OF_P38MAPK_CASCADE	GO_REGULATION_OF_P38MAPK_CASCADE		17	0.17873	0.692011	0.8	0.997157	1	349	tags=6%	list=3%	signal=6%
GO_TRANSCRIPTION_COFACTOR_BINDING	GO_TRANSCRIPTION_COFACTOR_BINDING		17	0.225525	0.691372	0.833333	0.997136	1	10775	tags=100%	list=77%	signal=443%
GO_ORGANELLE_DISASSEMBLY	GO_ORGANELLE_DISASSEMBLY		132	0.168261	0.690347	1	0.99704	1	2208	tags=19%	list=16%	signal=22%
GO_CELLULAR_COMPONENT_DISASSEMBLY_INVOLVED_IN_EXECUTION_PHASE_OF_APOPTOSIS	GO_CELLULAR_COMPONENT_DISASSEMBLY_INVOLVED_IN_EXECUTION_PHASE_OF_APOPTOSIS		34	0.182475	0.689847	0.833333	0.996707	1	4174	tags=38%	list=30%	signal=54%
GO_TELOMERE_CAPPING	GO_TELOMERE_CAPPING		19	0.234631	0.687756	0.714286	0.997546	1	2135	tags=21%	list=15%	signal=25%
GO_INOSITOL_PHOSPHATE_PHOSPHATASE_ACTIVITY	GO_INOSITOL_PHOSPHATE_PHOSPHATASE_ACTIVITY		20	0.213272	0.686714	0.8	0.997144	1	1685	tags=15%	list=12%	signal=17%
GO_SYNAPTONEMAL_COMPLEX	GO_SYNAPTONEMAL_COMPLEX		15	0.243078	0.685242	0.75	0.997357	1	4380	tags=47%	list=31%	signal=68%
GO_CILIARY_TIP	GO_CILIARY_TIP		37	0.18679	0.684965	1	0.996797	1	3165	tags=27%	list=23%	signal=35%
GO_ORGANIC_ACID_TRANSMEMBRANE_TRANSPORT	GO_ORGANIC_ACID_TRANSMEMBRANE_TRANSPORT		50	0.185838	0.68255	0.857143	0.998096	1	4635	tags=38%	list=33%	signal=57%
GO_SNAP_RECEPTOR_ACTIVITY	GO_SNAP_RECEPTOR_ACTIVITY		34	0.184353	0.681277	1	0.998225	1	3583	tags=29%	list=26%	signal=40%
GO_REGULATION_OF_RUFFLE_ASSEMBLY	GO_REGULATION_OF_RUFFLE_ASSEMBLY		15	0.275094	0.681203	0.833333	0.997588	1	732	tags=13%	list=5%	signal=14%
GO_REGULATION_OF_CENTROSOME_DUPLICATION	GO_REGULATION_OF_CENTROSOME_DUPLICATION		27	0.22028	0.677841	1	0.998647	1	3786	tags=33%	list=27%	signal=46%
GO_NEUROBLAST_PROLIFERATION	GO_NEUROBLAST_PROLIFERATION		16	0.229193	0.677433	1	0.998317	1	1438	tags=19%	list=10%	signal=21%
GO_NEGATIVE_REGULATION_OF_G_PROTEIN_COUPLED_RECEPTOR_PROTEIN_SIGNALING_PATHWAY	GO_NEGATIVE_REGULATION_OF_G_PROTEIN_COUPLED_RECEPTOR_PROTEIN_SIGNALING_PATHWAY		24	0.177899	0.676666	1	0.998068	1	2050	tags=17%	list=15%	signal=20%
GO_PHOSPHATIDYLINOSITOL_3_KINASE_ACTIVITY	GO_PHOSPHATIDYLINOSITOL_3_KINASE_ACTIVITY		32	0.176939	0.675834	1	0.997975	1	3002	tags=25%	list=22%	signal=32%
GO_PHOSPHATIDYLINOSITOL_METABOLIC_PROCESS	GO_PHOSPHATIDYLINOSITOL_METABOLIC_PROCESS		128	0.151042	0.67461	1	0.998032	1	2209	tags=16%	list=16%	signal=19%
GO_CILIARY_TRANSITION_ZONE	GO_CILIARY_TRANSITION_ZONE		20	0.2219	0.674441	1	0.997553	1	2253	tags=25%	list=16%	signal=30%
GO_REGULATION_OF_CELLULAR_SENESCENCE	GO_REGULATION_OF_CELLULAR_SENESCENCE		20	0.259543	0.673988	0.8	0.997074	1	1858	tags=30%	list=13%	signal=35%
GO_TRANSFERASE_ACTIVITY_TRANSFERRING_SULFUR_CONTAINING_GROUPS	GO_TRANSFERASE_ACTIVITY_TRANSFERRING_SULFUR_CONTAINING_GROUPS		28	0.221074	0.673485	1	0.996596	1	2165	tags=25%	list=16%	signal=30%
GO_SODIUM_ION_TRANSMEMBRANE_TRANSPORT	GO_SODIUM_ION_TRANSMEMBRANE_TRANSPORT		26	0.259805	0.673236	1	0.996039	1	3610	tags=38%	list=26%	signal=52%
GO_CLATHRIN_MEDIATED_ENDOCYTOSIS	GO_CLATHRIN_MEDIATED_ENDOCYTOSIS		27	0.233893	0.672495	1	0.996095	1	2814	tags=22%	list=20%	signal=28%
GO_EXON_EXON_JUNCTION_COMPLEX	GO_EXON_EXON_JUNCTION_COMPLEX		20	0.243392	0.668293	1	0.997221	1	356	tags=10%	list=3%	signal=10%
GO_THIOESTER_BIOSYNTHETIC_PROCESS	GO_THIOESTER_BIOSYNTHETIC_PROCESS		40	0.196335	0.66666	1	0.997438	1	1958	tags=18%	list=14%	signal=20%
GO_MANGANESE_ION_BINDING	GO_MANGANESE_ION_BINDING		37	0.206589	0.663086	1	0.998936	1	2135	tags=19%	list=15%	signal=22%
GO_REGULATION_OF_PHOSPHOLIPASE_ACTIVITY	GO_REGULATION_OF_PHOSPHOLIPASE_ACTIVITY		31	0.218551	0.658772	0.833333	1	1	3075	tags=29%	list=22%	signal=37%
GO_MAGNESIUM_ION_BINDING	GO_MAGNESIUM_ION_BINDING		149	0.156381	0.658353	1	0.999972	1	2087	tags=17%	list=15%	signal=20%
GO_UBIQUITIN_LIKE_PROTEIN_CONJUGATING_ENZYME_ACTIVITY	GO_UBIQUITIN_LIKE_PROTEIN_CONJUGATING_ENZYME_ACTIVITY		28	0.194343	0.65621	1	1	1	2095	tags=21%	list=15%	signal=25%
GO_REGULATION_OF_DNA_DEPENDENT_DNA_REPLICATION	GO_REGULATION_OF_DNA_DEPENDENT_DNA_REPLICATION		36	0.2206	0.655375	1	0.999779	1	2593	tags=25%	list=19%	signal=31%
GO_NUCLEAR_ENVELOPE_ORGANIZATION	GO_NUCLEAR_ENVELOPE_ORGANIZATION		72	0.145349	0.650382	1	1	1	2243	tags=17%	list=16%	signal=20%
GO_SNARE_COMPLEX	GO_SNARE_COMPLEX		43	0.176487	0.649885	1	1	1	3583	tags=28%	list=26%	signal=37%
GO_DORSAL_VENTRAL_PATTERN_FORMATION	GO_DORSAL_VENTRAL_PATTERN_FORMATION		34	0.221019	0.648759	0.5	1	1	3165	tags=41%	list=23%	signal=53%
GO_ORGANELLE_TRANSPORT_ALONG_MICROTUBULE	GO_ORGANELLE_TRANSPORT_ALONG_MICROTUBULE		45	0.169686	0.646729	1	1	1	2065	tags=18%	list=15%	signal=21%
GO_CIS_GOLGI_NETWORK	GO_CIS_GOLGI_NETWORK		34	0.2413	0.645911	1	1	1	2435	tags=26%	list=18%	signal=32%
GO_PATTERNING_OF_BLOOD_VESSELS	GO_PATTERNING_OF_BLOOD_VESSELS		15	0.181865	0.645413	0.8	1	1	1390	tags=13%	list=10%	signal=15%
GO_SCF_UBIQUITIN_LIGASE_COMPLEX	GO_SCF_UBIQUITIN_LIGASE_COMPLEX		27	0.178884	0.642036	1	1	1	1299	tags=11%	list=9%	signal=12%
GO_PLATELET_AGGREGATION	GO_PLATELET_AGGREGATION		29	0.246139	0.640681	0.8	1	1	2366	tags=31%	list=17%	signal=37%
GO_CELL_DIFFERENTIATION_IN_SPINAL_CORD	GO_CELL_DIFFERENTIATION_IN_SPINAL_CORD		15	0.269017	0.639696	1	1	1	1936	tags=27%	list=14%	signal=31%
GO_SPERM_MOTILITY	GO_SPERM_MOTILITY		21	0.194157	0.637351	1	1	1	3933	tags=33%	list=28%	signal=46%
GO_FORMATION_OF_PRIMARY_GERM_LAYER	GO_FORMATION_OF_PRIMARY_GERM_LAYER		49	0.177933	0.637294	1	1	1	3972	tags=35%	list=29%	signal=48%
GO_TRANSCRIPTION_ELONGATION_FROM_RNA_POLYMERASE_II_PROMOTER	GO_TRANSCRIPTION_ELONGATION_FROM_RNA_POLYMERASE_II_PROMOTER		70	0.167828	0.637189	1	0.99954	1	1915	tags=16%	list=14%	signal=18%
GO_POSITIVE_REGULATION_OF_G1_S_TRANSITION_OF_MITOTIC_CELL_CYCLE	GO_POSITIVE_REGULATION_OF_G1_S_TRANSITION_OF_MITOTIC_CELL_CYCLE		21	0.21431	0.634813	1	0.999827	1	1050	tags=14%	list=8%	signal=15%
GO_CILIARY_BASAL_BODY	GO_CILIARY_BASAL_BODY		63	0.157307	0.634589	1	0.999201	1	2670	tags=24%	list=19%	signal=29%
GO_RESPONSE_TO_ZINC_ION	GO_RESPONSE_TO_ZINC_ION		31	0.255632	0.624979	1	1	1	2166	tags=29%	list=16%	signal=34%
GO_REGULATION_OF_ANDROGEN_RECEPTOR_SIGNALING_PATHWAY	GO_REGULATION_OF_ANDROGEN_RECEPTOR_SIGNALING_PATHWAY		17	0.199263	0.624942	0.857143	1	1	1939	tags=18%	list=14%	signal=20%
GO_REGULATION_OF_NEUROTRANSMITTER_TRANSPORT	GO_REGULATION_OF_NEUROTRANSMITTER_TRANSPORT		28	0.218383	0.623219	1	1	1	3342	tags=36%	list=24%	signal=47%
GO_GLUCAN_BIOSYNTHETIC_PROCESS	GO_GLUCAN_BIOSYNTHETIC_PROCESS		18	0.244348	0.622915	1	1	1	1591	tags=22%	list=11%	signal=25%
GO_DNA_DOUBLE_STRAND_BREAK_PROCESSING	GO_DNA_DOUBLE_STRAND_BREAK_PROCESSING		17	0.240679	0.622285	1	1	1	3775	tags=41%	list=27%	signal=56%
GO_REGULATION_OF_TRIGLYCERIDE_METABOLIC_PROCESS	GO_REGULATION_OF_TRIGLYCERIDE_METABOLIC_PROCESS		19	0.164672	0.617938	1	1	1	3661	tags=32%	list=26%	signal=43%
GO_CELLULAR_RESPONSE_TO_RETINOIC_ACID	GO_CELLULAR_RESPONSE_TO_RETINOIC_ACID		25	0.243959	0.61515	1	1	1	3041	tags=36%	list=22%	signal=46%
GO_PHOSPHATIDYLINOSITOL_BIOSYNTHETIC_PROCESS	GO_PHOSPHATIDYLINOSITOL_BIOSYNTHETIC_PROCESS		89	0.134303	0.612091	1	1	1	2209	tags=16%	list=16%	signal=19%
GO_CELL_CELL_ADHERENS_JUNCTION	GO_CELL_CELL_ADHERENS_JUNCTION		26	0.180166	0.611437	1	1	1	3673	tags=35%	list=26%	signal=47%
GO_NEGATIVE_REGULATION_OF_LEUKOCYTE_MIGRATION	GO_NEGATIVE_REGULATION_OF_LEUKOCYTE_MIGRATION		17	0.214935	0.611384	1	1	1	3320	tags=35%	list=24%	signal=46%
GO_MITOTIC_G2_M_TRANSITION_CHECKPOINT	GO_MITOTIC_G2_M_TRANSITION_CHECKPOINT		16	0.297194	0.610037	1	1	1	2135	tags=31%	list=15%	signal=37%
GO_RECOMBINATIONAL_REPAIR	GO_RECOMBINATIONAL_REPAIR		64	0.157052	0.606985	1	1	1	2153	tags=17%	list=15%	signal=20%
GO_CHEMOKINE_ACTIVITY	GO_CHEMOKINE_ACTIVITY		18	0.180904	0.602913	1	1	1	3426	tags=33%	list=25%	signal=44%
GO_NUCLEOTIDE_EXCISION_REPAIR_PREINCISION_COMPLEX_ASSEMBLY	GO_NUCLEOTIDE_EXCISION_REPAIR_PREINCISION_COMPLEX_ASSEMBLY		28	0.172842	0.594716	0.875	1	1	1533	tags=14%	list=11%	signal=16%
GO_NUCLEAR_TRANSCRIPTIONAL_REPRESSOR_COMPLEX	GO_NUCLEAR_TRANSCRIPTIONAL_REPRESSOR_COMPLEX		16	0.210738	0.591167	1	1	1	4796	tags=44%	list=34%	signal=67%
GO_FERROUS_IRON_BINDING	GO_FERROUS_IRON_BINDING		17	0.208597	0.590192	1	1	1	90	tags=6%	list=1%	signal=6%
GO_NEGATIVE_REGULATION_OF_CELL_MATRIX_ADHESION	GO_NEGATIVE_REGULATION_OF_CELL_MATRIX_ADHESION		17	0.260704	0.58131	1	1	1	1277	tags=24%	list=9%	signal=26%
GO_POSITIVE_REGULATION_OF_LIPASE_ACTIVITY	GO_POSITIVE_REGULATION_OF_LIPASE_ACTIVITY		31	0.192795	0.571675	1	1	1	2902	tags=26%	list=21%	signal=33%
GO_REGULATION_OF_CARDIAC_MUSCLE_TISSUE_DEVELOPMENT	GO_REGULATION_OF_CARDIAC_MUSCLE_TISSUE_DEVELOPMENT		19	0.208635	0.571363	1	1	1	2593	tags=26%	list=19%	signal=32%
GO_MICROTUBULE_ANCHORING	GO_MICROTUBULE_ANCHORING		16	0.187654	0.570805	1	1	1	248	tags=6%	list=2%	signal=6%
GO_CELL_SUBSTRATE_JUNCTION_ASSEMBLY	GO_CELL_SUBSTRATE_JUNCTION_ASSEMBLY		21	0.213869	0.570232	1	1	1	3184	tags=29%	list=23%	signal=37%
GO_SCHWANN_CELL_DIFFERENTIATION	GO_SCHWANN_CELL_DIFFERENTIATION		18	0.172484	0.566668	1	1	1	3294	tags=28%	list=24%	signal=36%
GO_ANAPHASE_PROMOTING_COMPLEX	GO_ANAPHASE_PROMOTING_COMPLEX		20	0.177978	0.556015	1	1	1	2213	tags=20%	list=16%	signal=24%
GO_ORGANIC_HYDROXY_COMPOUND_TRANSMEMBRANE_TRANSPORTER_ACTIVITY	GO_ORGANIC_HYDROXY_COMPOUND_TRANSMEMBRANE_TRANSPORTER_ACTIVITY		18	0.194832	0.554605	1	1	1	1728	tags=17%	list=12%	signal=19%
GO_MLL1_2_COMPLEX	GO_MLL1_2_COMPLEX		25	0.180391	0.55404	1	1	1	4639	tags=44%	list=33%	signal=66%
GO_ANION_TRANSMEMBRANE_TRANSPORT	GO_ANION_TRANSMEMBRANE_TRANSPORT		109	0.138031	0.54127	1	1	1	2183	tags=17%	list=16%	signal=19%
GO_GLYCEROLIPID_CATABOLIC_PROCESS	GO_GLYCEROLIPID_CATABOLIC_PROCESS		20	0.208497	0.537475	1	1	1	3704	tags=30%	list=27%	signal=41%
GO_MHC_CLASS_I_PROTEIN_BINDING	GO_MHC_CLASS_I_PROTEIN_BINDING		17	0.198521	0.53655	1	1	1	1174	tags=18%	list=8%	signal=19%
GO_DNA_DEPENDENT_DNA_REPLICATION_MAINTENANCE_OF_FIDELITY	GO_DNA_DEPENDENT_DNA_REPLICATION_MAINTENANCE_OF_FIDELITY		19	0.183499	0.534856	1	1	1	2031	tags=16%	list=15%	signal=18%
GO_CELLULAR_RESPONSE_TO_CORTICOSTEROID_STIMULUS	GO_CELLULAR_RESPONSE_TO_CORTICOSTEROID_STIMULUS		32	0.181619	0.52974	1	1	1	4357	tags=41%	list=31%	signal=59%
GO_CYTOPLASMIC_MICROTUBULE_ORGANIZATION	GO_CYTOPLASMIC_MICROTUBULE_ORGANIZATION		32	0.127264	0.526369	1	1	1	4521	tags=28%	list=33%	signal=42%
GO_CELLULAR_RESPONSE_TO_DEXAMETHASONE_STIMULUS	GO_CELLULAR_RESPONSE_TO_DEXAMETHASONE_STIMULUS		17	0.141873	0.525334	1	1	1	4641	tags=41%	list=33%	signal=62%
GO_MITOCHONDRIAL_RNA_METABOLIC_PROCESS	GO_MITOCHONDRIAL_RNA_METABOLIC_PROCESS		24	0.176544	0.511186	1	1	1	1989	tags=17%	list=14%	signal=19%
GO_POTASSIUM_CHANNEL_ACTIVITY	GO_POTASSIUM_CHANNEL_ACTIVITY		21	0.171942	0.5085	1	1	1	3260	tags=33%	list=23%	signal=43%
GO_COLLAGEN_FIBRIL_ORGANIZATION	GO_COLLAGEN_FIBRIL_ORGANIZATION		15	0.194314	0.505333	1	1	1	3280	tags=33%	list=24%	signal=44%
GO_SNRNA_PROCESSING	GO_SNRNA_PROCESSING		21	0.144709	0.493287	1	1	1	2191	tags=19%	list=16%	signal=23%
GO_REGULATION_OF_FIBROBLAST_MIGRATION	GO_REGULATION_OF_FIBROBLAST_MIGRATION		21	0.154308	0.465583	1	1	1	4202	tags=29%	list=30%	signal=41%
GO_REGULATION_OF_ALPHA_BETA_T_CELL_PROLIFERATION	GO_REGULATION_OF_ALPHA_BETA_T_CELL_PROLIFERATION		18	0.151191	0.439656	1	1	1	4085	tags=33%	list=29%	signal=47%
GO_INTRACILIARY_TRANSPORT_PARTICLE	GO_INTRACILIARY_TRANSPORT_PARTICLE		26	0.15523	0.437313	1	1	1	3149	tags=27%	list=23%	signal=35%
GO_N_TERMINAL_PROTEIN_AMINO_ACID_MODIFICATION	GO_N_TERMINAL_PROTEIN_AMINO_ACID_MODIFICATION		21	0.149353	0.435048	1	0.999554	1	4125	tags=33%	list=30%	signal=47%
GO_REGULATION_OF_LIPID_STORAGE	GO_REGULATION_OF_LIPID_STORAGE		27	0.235762			1	0	2463	tags=30%	list=18%	signal=36%
GO_POSITIVE_REGULATION_OF_MITOTIC_CELL_CYCLE	GO_POSITIVE_REGULATION_OF_MITOTIC_CELL_CYCLE		90	0.180089			1	0	1857	tags=16%	list=13%	signal=18%
GO_IRON_ION_TRANSPORT	GO_IRON_ION_TRANSPORT		37	0.240078			1	0	1870	tags=19%	list=13%	signal=22%
GO_ORGANOPHOSPHATE_BIOSYNTHETIC_PROCESS	GO_ORGANOPHOSPHATE_BIOSYNTHETIC_PROCESS		328	0.244118			1	0	2209	tags=23%	list=16%	signal=27%
GO_REGULATION_OF_GROWTH	GO_REGULATION_OF_GROWTH		364	0.238363			1	0	1544	tags=18%	list=11%	signal=20%
GO_CARBOHYDRATE_DERIVATIVE_BIOSYNTHETIC_PROCESS	GO_CARBOHYDRATE_DERIVATIVE_BIOSYNTHETIC_PROCESS		390	0.27468			1	0	2256	tags=25%	list=16%	signal=29%
GO_POSITIVE_REGULATION_OF_CELL_CYCLE_PROCESS	GO_POSITIVE_REGULATION_OF_CELL_CYCLE_PROCESS		174	0.195801			1	0	1757	tags=18%	list=13%	signal=21%
GO_PROTEIN_UBIQUITINATION	GO_PROTEIN_UBIQUITINATION		499	0.172826			1	0	2285	tags=19%	list=16%	signal=22%
GO_REGULATION_OF_DNA_METABOLIC_PROCESS	GO_REGULATION_OF_DNA_METABOLIC_PROCESS		253	0.242132			1	0	2135	tags=20%	list=15%	signal=23%
GO_POSITIVE_REGULATION_OF_TELOMERE_MAINTENANCE_VIA_TELOMERE_LENGTHENING	GO_POSITIVE_REGULATION_OF_TELOMERE_MAINTENANCE_VIA_TELOMERE_LENGTHENING		30	0.277043			1	0	2106	tags=23%	list=15%	signal=27%
GO_POSITIVE_REGULATION_OF_INNATE_IMMUNE_RESPONSE	GO_POSITIVE_REGULATION_OF_INNATE_IMMUNE_RESPONSE		198	0.189077			1	0	2167	tags=19%	list=16%	signal=22%
GO_ALCOHOL_METABOLIC_PROCESS	GO_ALCOHOL_METABOLIC_PROCESS		222	0.210445			1	0	1827	tags=18%	list=13%	signal=20%
GO_MULTI_ORGANISM_REPRODUCTIVE_PROCESS	GO_MULTI_ORGANISM_REPRODUCTIVE_PROCESS		428	0.217302			1	0	2106	tags=20%	list=15%	signal=23%
GO_PROTEIN_DEPHOSPHORYLATION	GO_PROTEIN_DEPHOSPHORYLATION		133	0.215569			1	0	2302	tags=20%	list=17%	signal=24%
GO_POSITIVE_REGULATION_OF_PROTEIN_IMPORT	GO_POSITIVE_REGULATION_OF_PROTEIN_IMPORT		64	0.232135			1	0	1155	tags=16%	list=8%	signal=17%
GO_REGULATION_OF_MULTI_ORGANISM_PROCESS	GO_REGULATION_OF_MULTI_ORGANISM_PROCESS		334	0.213772			1	0	2138	tags=19%	list=15%	signal=21%
GO_GOLGI_VESICLE_TRANSPORT	GO_GOLGI_VESICLE_TRANSPORT		265	0.187017			1	0	2187	tags=20%	list=16%	signal=23%
GO_PURINE_CONTAINING_COMPOUND_METABOLIC_PROCESS	GO_PURINE_CONTAINING_COMPOUND_METABOLIC_PROCESS		283	0.316027			1	0	2165	tags=28%	list=16%	signal=32%
GO_NEGATIVE_REGULATION_OF_CELLULAR_COMPONENT_ORGANIZATION	GO_NEGATIVE_REGULATION_OF_CELLULAR_COMPONENT_ORGANIZATION		465	0.206175			1	0	2148	tags=19%	list=15%	signal=22%
GO_INORGANIC_ION_TRANSMEMBRANE_TRANSPORT	GO_INORGANIC_ION_TRANSMEMBRANE_TRANSPORT		244	0.201189			1	0	3312	tags=31%	list=24%	signal=40%
GO_NEGATIVE_REGULATION_OF_PROTEIN_MODIFICATION_PROCESS	GO_NEGATIVE_REGULATION_OF_PROTEIN_MODIFICATION_PROCESS		437	0.214707			1	0	2213	tags=20%	list=16%	signal=23%
GO_DNA_ALKYLATION	GO_DNA_ALKYLATION		29	0.265847			1	0	1777	tags=17%	list=13%	signal=20%
GO_REGULATION_OF_APOPTOTIC_SIGNALING_PATHWAY	GO_REGULATION_OF_APOPTOTIC_SIGNALING_PATHWAY		270	0.217076			1	0	2173	tags=22%	list=16%	signal=25%
GO_TRANSPORTER_COMPLEX	GO_TRANSPORTER_COMPLEX		94	0.294416			1	0	3260	tags=38%	list=23%	signal=50%
GO_CONDENSED_CHROMOSOME	GO_CONDENSED_CHROMOSOME		144	0.170242			1	0	2135	tags=18%	list=15%	signal=21%
GO_CHROMOSOME_TELOMERIC_REGION	GO_CHROMOSOME_TELOMERIC_REGION		126	0.174292			1	0	2135	tags=18%	list=15%	signal=21%
GO_CILIUM	GO_CILIUM		241	0.16398			1	0	2670	tags=23%	list=19%	signal=28%
GO_PHOSPHOPROTEIN_BINDING	GO_PHOSPHOPROTEIN_BINDING		46	0.203096			1	0	1106	tags=13%	list=8%	signal=14%
GO_UNFOLDED_PROTEIN_BINDING	GO_UNFOLDED_PROTEIN_BINDING		78	0.467691			1	0	2226	tags=37%	list=16%	signal=44%
GO_OXIDOREDUCTASE_ACTIVITY	GO_OXIDOREDUCTASE_ACTIVITY		461	0.303803			1	0	2141	tags=25%	list=15%	signal=29%

## Sheet: Hallmark gene sets
Supplementary Table 12-2: Hallmark gene sets of gene set enrichment analysis of C5 comparing to C13
NAME	GS<br> follow link to MSigDB	SIZE	NOM p-val	FDR q-val	FWER p-val	GS DETAILS	ES	NES	NOM p-val	FDR q-val	FWER p-val	RANK AT MAX	LEADING EDGE
HALLMARK_MYC_TARGETS_V1	HALLMARK_MYC_TARGETS_V1	197	0	0	0	Details ...	0.486245	2.50567	0	0	0	2276	tags=42%	list=16%	signal=49%
HALLMARK_UNFOLDED_PROTEIN_RESPONSE	HALLMARK_UNFOLDED_PROTEIN_RESPONSE	99	0	0	0	Details ...	0.489927	2.48117	0	0	0	2155	tags=35%	list=15%	signal=42%
HALLMARK_MYC_TARGETS_V2	HALLMARK_MYC_TARGETS_V2	58	0	0	0	Details ...	0.575724	2.48106	0	0	0	2276	tags=47%	list=16%	signal=55%
HALLMARK_UV_RESPONSE_UP	HALLMARK_UV_RESPONSE_UP	119	0	0	0	Details ...	0.416767	2.3171	0	0	0	2366	tags=36%	list=17%	signal=43%
HALLMARK_OXIDATIVE_PHOSPHORYLATION	HALLMARK_OXIDATIVE_PHOSPHORYLATION	194	0	0	0	Details ...	0.437547	2.23721	0	0	0	2303	tags=36%	list=17%	signal=42%
HALLMARK_REACTIVE_OXIGEN_SPECIES_PATHWAY	HALLMARK_REACTIVE_OXIGEN_SPECIES_PATHWAY	44	0	0	0	Details ...	0.410581	1.93935	0	0	0	2299	tags=34%	list=17%	signal=41%
HALLMARK_FATTY_ACID_METABOLISM	HALLMARK_FATTY_ACID_METABOLISM	129	0	0	0	Details ...	0.342292	1.8975	0	0	0	2128	tags=30%	list=15%	signal=35%
HALLMARK_MTORC1_SIGNALING	HALLMARK_MTORC1_SIGNALING	187	0	0	0	Details ...	0.374942	1.82304	0	0	0	2140	tags=34%	list=15%	signal=40%
HALLMARK_PEROXISOME	HALLMARK_PEROXISOME	82	0	0	0	Details ...	0.386861	1.74383	0	0	0	2085	tags=30%	list=15%	signal=36%
HALLMARK_XENOBIOTIC_METABOLISM	HALLMARK_XENOBIOTIC_METABOLISM	121	0	0	0	Details ...	0.359576	1.73898	0	0	0	2356	tags=32%	list=17%	signal=38%
HALLMARK_DNA_REPAIR	HALLMARK_DNA_REPAIR	136	0	0	0	Details ...	0.331931	1.59177	0	0	0	2234	tags=27%	list=16%	signal=32%
HALLMARK_GLYCOLYSIS	HALLMARK_GLYCOLYSIS	137	0	0.0115385	0.1	Details ...	0.254445	1.40771	0	0.0115385	0.1	1629	tags=20%	list=12%	signal=23%
HALLMARK_KRAS_SIGNALING_DN	HALLMARK_KRAS_SIGNALING_DN	52	0	0.0123077	0.1	Details ...	0.416026	1.47609	0	0.0123077	0.1	3260	tags=46%	list=23%	signal=60%
HALLMARK_HYPOXIA	HALLMARK_HYPOXIA	134	0	0.0131868	0.1	Details ...	0.300068	1.47848	0	0.0131868	0.1	1277	tags=22%	list=9%	signal=24%
HALLMARK_E2F_TARGETS	HALLMARK_E2F_TARGETS	196	0	0.0142012	0.1	Details ...	0.273361	1.49907	0	0.0142012	0.1	1977	tags=22%	list=14%	signal=26%
HALLMARK_ADIPOGENESIS	HALLMARK_ADIPOGENESIS	164	0	0.0153846	0.1	Details ...	0.318556	1.51074	0	0.0153846	0.1	1849	tags=24%	list=13%	signal=27%
HALLMARK_TNFA_SIGNALING_VIA_NFKB	HALLMARK_TNFA_SIGNALING_VIA_NFKB	163	0	0.0175824	0.2	Details ...	0.214272	1.37025	0	0.0175824	0.2	2202	tags=21%	list=16%	signal=25%
HALLMARK_CHOLESTEROL_HOMEOSTASIS	HALLMARK_CHOLESTEROL_HOMEOSTASIS	61	0	0.0357444	0.5	Details ...	0.327725	1.32729	0	0.0357444	0.5	1571	tags=25%	list=11%	signal=28%
HALLMARK_ESTROGEN_RESPONSE_EARLY	HALLMARK_ESTROGEN_RESPONSE_EARLY	112	0.25	0.142534	0.9	Details ...	0.273634	1.17823	0.25	0.142534	0.9	930	tags=16%	list=7%	signal=17%
HALLMARK_BILE_ACID_METABOLISM	HALLMARK_BILE_ACID_METABOLISM	72	0	0.147178	0.9	Details ...	0.248961	1.16672	0	0.147178	0.9	2803	tags=28%	list=20%	signal=35%
HALLMARK_MYOGENESIS	HALLMARK_MYOGENESIS	102	0.25	0.270574	1		0.220453	1.11023	0.25	0.270574	1	3334	tags=34%	list=24%	signal=45%
HALLMARK_SPERMATOGENESIS	HALLMARK_SPERMATOGENESIS	69	0.333333	0.312616	1		0.228687	1.09269	0.333333	0.312616	1	2889	tags=29%	list=21%	signal=36%
HALLMARK_NOTCH_SIGNALING	HALLMARK_NOTCH_SIGNALING	20	0.4	0.315623	1		0.361955	1.08486	0.4	0.315623	1	3024	tags=40%	list=22%	signal=51%
HALLMARK_INFLAMMATORY_RESPONSE	HALLMARK_INFLAMMATORY_RESPONSE	122	0.8	0.704603	1		0.194601	0.913056	0.8	0.704603	1	2027	tags=18%	list=15%	signal=21%

## Sheet: Curated gene sets
Supplementary Table 12-3: Curated gene sets of gene set enrichment analysis of C5 comparing to C13
NAME	GS<br> follow link to MSigDB	SIZE	NOM p-val	FDR q-val	FWER p-val	GS DETAILS	ES	NES	RANK AT MAX	LEADING EDGE
YAO_TEMPORAL_RESPONSE_TO_PROGESTERONE_CLUSTER_10	YAO_TEMPORAL_RESPONSE_TO_PROGESTERONE_CLUSTER_10	61	0	0	0	Details ...	0.547796	2.82743	2234	tags=46%	list=16%	signal=54%
QI_PLASMACYTOMA_DN	QI_PLASMACYTOMA_DN	66	0	0	0	Details ...	0.507021	2.64144	1561	tags=36%	list=11%	signal=41%
YAO_TEMPORAL_RESPONSE_TO_PROGESTERONE_CLUSTER_17	YAO_TEMPORAL_RESPONSE_TO_PROGESTERONE_CLUSTER_17	168	0	0	0	Details ...	0.469825	2.60739	2329	tags=40%	list=17%	signal=48%
WONG_EMBRYONIC_STEM_CELL_CORE	WONG_EMBRYONIC_STEM_CELL_CORE	314	0	0	0	Details ...	0.39308	2.54714	2276	tags=31%	list=16%	signal=36%
REACTOME_PREFOLDIN_MEDIATED_TRANSFER_OF_SUBSTRATE_TO_CCT_TRIC	REACTOME_PREFOLDIN_MEDIATED_TRANSFER_OF_SUBSTRATE_TO_CCT_TRIC	21	0	0	0	Details ...	0.535851	2.49513	2106	tags=43%	list=15%	signal=50%
REACTOME_ASSOCIATION_OF_TRIC_CCT_WITH_TARGET_PROTEINS_DURING_BIOSYNTHESIS	REACTOME_ASSOCIATION_OF_TRIC_CCT_WITH_TARGET_PROTEINS_DURING_BIOSYNTHESIS	24	0	0	0	Details ...	0.546381	2.44684	2106	tags=38%	list=15%	signal=44%
MOOTHA_HUMAN_MITODB_6_2002	MOOTHA_HUMAN_MITODB_6_2002	372	0	0	0	Details ...	0.426119	2.40847	2303	tags=34%	list=17%	signal=40%
ZHOU_TNF_SIGNALING_30MIN	ZHOU_TNF_SIGNALING_30MIN	46	0	0	0	Details ...	0.409295	2.36664	1993	tags=48%	list=14%	signal=56%
BLUM_RESPONSE_TO_SALIRASIB_UP	BLUM_RESPONSE_TO_SALIRASIB_UP	224	0	0	0	Details ...	0.424049	2.33913	2202	tags=33%	list=16%	signal=38%
DAIRKEE_TERT_TARGETS_UP	DAIRKEE_TERT_TARGETS_UP	303	0	0	0	Details ...	0.371342	2.33314	2229	tags=31%	list=16%	signal=37%
REACTOME_EXTRACELLULAR_MATRIX_ORGANIZATION	REACTOME_EXTRACELLULAR_MATRIX_ORGANIZATION	29	0	0	0	Details ...	0.574353	2.33212	1361	tags=31%	list=10%	signal=34%
SCHUHMACHER_MYC_TARGETS_UP	SCHUHMACHER_MYC_TARGETS_UP	77	0	0	0	Details ...	0.392639	2.33209	2230	tags=36%	list=16%	signal=43%
REACTOME_RESPIRATORY_ELECTRON_TRANSPORT_ATP_SYNTHESIS_BY_CHEMIOSMOTIC_COUPLING_AND_HEAT_PRODUCTION_BY_UNCOUPLING_PROTEINS_	REACTOME_RESPIRATORY_ELECTRON_TRANSPORT_ATP_SYNTHESIS_BY_CHEMIOSMOTIC_COUPLING_AND_HEAT_PRODUCTION_BY_UNCOUPLING_PROTEINS_	80	0	0	0	Details ...	0.449847	2.33037	2436	tags=40%	list=18%	signal=48%
ROSS_AML_WITH_PML_RARA_FUSION	ROSS_AML_WITH_PML_RARA_FUSION	66	0	0	0	Details ...	0.496435	2.32587	2188	tags=39%	list=16%	signal=47%
RICKMAN_TUMOR_DIFFERENTIATED_MODERATELY_VS_POORLY_DN	RICKMAN_TUMOR_DIFFERENTIATED_MODERATELY_VS_POORLY_DN	15	0	0	0	Details ...	0.590108	2.32075	707	tags=33%	list=5%	signal=35%
SHAFFER_IRF4_TARGETS_IN_ACTIVATED_B_LYMPHOCYTE	SHAFFER_IRF4_TARGETS_IN_ACTIVATED_B_LYMPHOCYTE	68	0	0	0	Details ...	0.388339	2.28911	1264	tags=26%	list=9%	signal=29%
IVANOVA_HEMATOPOIESIS_INTERMEDIATE_PROGENITOR	IVANOVA_HEMATOPOIESIS_INTERMEDIATE_PROGENITOR	127	0	0	0	Details ...	0.4216	2.27096	2014	tags=28%	list=14%	signal=33%
SMITH_TERT_TARGETS_UP	SMITH_TERT_TARGETS_UP	126	0	0	0	Details ...	0.389897	2.2382	2371	tags=29%	list=17%	signal=34%
REACTOME_SYNTHESIS_OF_DNA	REACTOME_SYNTHESIS_OF_DNA	91	0	0	0	Details ...	0.381567	2.23734	2276	tags=32%	list=16%	signal=38%
WENG_POR_TARGETS_LIVER_UP	WENG_POR_TARGETS_LIVER_UP	30	0	0	0	Details ...	0.474134	2.23259	989	tags=33%	list=7%	signal=36%
BROWNE_HCMV_INFECTION_2HR_UP	BROWNE_HCMV_INFECTION_2HR_UP	25	0	0	0		0.640801	2.21751	388	tags=28%	list=3%	signal=29%
MALONEY_RESPONSE_TO_17AAG_DN	MALONEY_RESPONSE_TO_17AAG_DN	73	0	0	0		0.499206	2.19364	968	tags=30%	list=7%	signal=32%
DAIRKEE_CANCER_PRONE_RESPONSE_BPA	DAIRKEE_CANCER_PRONE_RESPONSE_BPA	45	0	0	0		0.47166	2.19158	1903	tags=36%	list=14%	signal=41%
TARTE_PLASMA_CELL_VS_B_LYMPHOCYTE_UP	TARTE_PLASMA_CELL_VS_B_LYMPHOCYTE_UP	71	0	0	0		0.487333	2.18772	1076	tags=34%	list=8%	signal=36%
REACTOME_GLUCOSE_METABOLISM	REACTOME_GLUCOSE_METABOLISM	51	0	0	0		0.498231	2.18761	1629	tags=35%	list=12%	signal=40%
STARK_PREFRONTAL_CORTEX_22Q11_DELETION_DN	STARK_PREFRONTAL_CORTEX_22Q11_DELETION_DN	438	0	0	0		0.341593	2.17885	2354	tags=29%	list=17%	signal=34%
LI_DCP2_BOUND_MRNA	LI_DCP2_BOUND_MRNA	84	0	0	0		0.50612	2.16869	2232	tags=39%	list=16%	signal=47%
KIM_ALL_DISORDERS_DURATION_CORR_DN	KIM_ALL_DISORDERS_DURATION_CORR_DN	125	0	0	0		0.329609	2.16688	2112	tags=26%	list=15%	signal=31%
SESTO_RESPONSE_TO_UV_C3	SESTO_RESPONSE_TO_UV_C3	16	0	0	0		0.565896	2.15828	1744	tags=56%	list=13%	signal=64%
VILIMAS_NOTCH1_TARGETS_DN	VILIMAS_NOTCH1_TARGETS_DN	18	0	0	0		0.517695	2.15445	181	tags=17%	list=1%	signal=17%
WONG_MITOCHONDRIA_GENE_MODULE	WONG_MITOCHONDRIA_GENE_MODULE	205	0	0	0		0.461323	2.15047	2297	tags=37%	list=17%	signal=44%
KEGG_PARKINSONS_DISEASE	KEGG_PARKINSONS_DISEASE	98	0	0	0		0.42295	2.14968	2525	tags=38%	list=18%	signal=46%
HEIDENBLAD_AMPLICON_12P11_12_UP	HEIDENBLAD_AMPLICON_12P11_12_UP	23	0	0	0		0.573086	2.14576	2227	tags=52%	list=16%	signal=62%
AMIT_SERUM_RESPONSE_40_MCF10A	AMIT_SERUM_RESPONSE_40_MCF10A	26	0	0	0		0.553912	2.14093	2013	tags=42%	list=14%	signal=49%
LIANG_HEMATOPOIESIS_STEM_CELL_NUMBER_LARGE_VS_TINY_UP	LIANG_HEMATOPOIESIS_STEM_CELL_NUMBER_LARGE_VS_TINY_UP	34	0	0	0		0.569143	2.13982	1169	tags=35%	list=8%	signal=38%
DARWICHE_SQUAMOUS_CELL_CARCINOMA_DN	DARWICHE_SQUAMOUS_CELL_CARCINOMA_DN	121	0	0	0		0.361113	2.13705	2250	tags=28%	list=16%	signal=33%
WANG_RESPONSE_TO_GSK3_INHIBITOR_SB216763_DN	WANG_RESPONSE_TO_GSK3_INHIBITOR_SB216763_DN	312	0	0	0		0.307411	2.12175	2165	tags=25%	list=16%	signal=29%
BEGUM_TARGETS_OF_PAX3_FOXO1_FUSION_DN	BEGUM_TARGETS_OF_PAX3_FOXO1_FUSION_DN	23	0	0	0		0.453903	2.10801	545	tags=22%	list=4%	signal=23%
ACEVEDO_NORMAL_TISSUE_ADJACENT_TO_LIVER_TUMOR_DN	ACEVEDO_NORMAL_TISSUE_ADJACENT_TO_LIVER_TUMOR_DN	270	0	0	0		0.370324	2.10677	2167	tags=29%	list=16%	signal=34%
RHEIN_ALL_GLUCOCORTICOID_THERAPY_DN	RHEIN_ALL_GLUCOCORTICOID_THERAPY_DN	340	0	0	0		0.358918	2.10265	2218	tags=34%	list=16%	signal=39%
MENSSEN_MYC_TARGETS	MENSSEN_MYC_TARGETS	49	0	0	0		0.460193	2.09734	1200	tags=29%	list=9%	signal=31%
WELCSH_BRCA1_TARGETS_DN	WELCSH_BRCA1_TARGETS_DN	131	0	0	0		0.407527	2.09649	2234	tags=28%	list=16%	signal=33%
REACTOME_TCA_CYCLE_AND_RESPIRATORY_ELECTRON_TRANSPORT	REACTOME_TCA_CYCLE_AND_RESPIRATORY_ELECTRON_TRANSPORT	114	0	0	0		0.44883	2.09186	2141	tags=35%	list=15%	signal=41%
REACTOME_UNFOLDED_PROTEIN_RESPONSE	REACTOME_UNFOLDED_PROTEIN_RESPONSE	68	0	0	0		0.43716	2.08557	2262	tags=34%	list=16%	signal=40%
GAVIN_FOXP3_TARGETS_CLUSTER_T7	GAVIN_FOXP3_TARGETS_CLUSTER_T7	92	0	0	0		0.386209	2.0842	1977	tags=33%	list=14%	signal=38%
FLECHNER_BIOPSY_KIDNEY_TRANSPLANT_OK_VS_DONOR_DN	FLECHNER_BIOPSY_KIDNEY_TRANSPLANT_OK_VS_DONOR_DN	18	0	0	0		0.58462	2.07989	1641	tags=39%	list=12%	signal=44%
REACTOME_BRANCHED_CHAIN_AMINO_ACID_CATABOLISM	REACTOME_BRANCHED_CHAIN_AMINO_ACID_CATABOLISM	16	0	0	0		0.527689	2.07855	1897	tags=38%	list=14%	signal=43%
ENK_UV_RESPONSE_KERATINOCYTE_UP	ENK_UV_RESPONSE_KERATINOCYTE_UP	408	0	0	0		0.351521	2.07545	2371	tags=29%	list=17%	signal=34%
CHANG_CORE_SERUM_RESPONSE_UP	CHANG_CORE_SERUM_RESPONSE_UP	182	0	0	0		0.369649	2.06781	2117	tags=26%	list=15%	signal=30%
RAHMAN_TP53_TARGETS_PHOSPHORYLATED	RAHMAN_TP53_TARGETS_PHOSPHORYLATED	21	0	0	0		0.672065	2.06414	824	tags=43%	list=6%	signal=45%
GRUETZMANN_PANCREATIC_CANCER_DN	GRUETZMANN_PANCREATIC_CANCER_DN	143	0	0	0		0.42447	2.06069	1897	tags=31%	list=14%	signal=35%
DANG_MYC_TARGETS_UP	DANG_MYC_TARGETS_UP	133	0	0	0		0.378001	2.05816	1987	tags=35%	list=14%	signal=40%
SCHMIDT_POR_TARGETS_IN_LIMB_BUD_UP	SCHMIDT_POR_TARGETS_IN_LIMB_BUD_UP	20	0	0	0		0.632826	2.05387	1208	tags=50%	list=9%	signal=55%
BURTON_ADIPOGENESIS_5	BURTON_ADIPOGENESIS_5	107	0	0	0		0.40947	2.03854	2223	tags=33%	list=16%	signal=39%
HOFFMANN_PRE_BI_TO_LARGE_PRE_BII_LYMPHOCYTE_DN	HOFFMANN_PRE_BI_TO_LARGE_PRE_BII_LYMPHOCYTE_DN	61	0	0	0		0.400901	2.0318	1305	tags=26%	list=9%	signal=29%
LEIN_LOCALIZED_TO_PROXIMAL_DENDRITES	LEIN_LOCALIZED_TO_PROXIMAL_DENDRITES	18	0	0	0		0.533396	2.02143	1790	tags=22%	list=13%	signal=25%
NIKOLSKY_BREAST_CANCER_11Q12_Q14_AMPLICON	NIKOLSKY_BREAST_CANCER_11Q12_Q14_AMPLICON	90	0	0	0		0.360918	2.01994	2099	tags=32%	list=15%	signal=38%
BIOCARTA_EIF_PATHWAY	BIOCARTA_EIF_PATHWAY	16	0	0	0		0.615211	2.0111	1986	tags=44%	list=14%	signal=51%
SPIELMAN_LYMPHOBLAST_EUROPEAN_VS_ASIAN_UP	SPIELMAN_LYMPHOBLAST_EUROPEAN_VS_ASIAN_UP	442	0	0	0		0.335823	2.00852	2345	tags=30%	list=17%	signal=35%
LI_AMPLIFIED_IN_LUNG_CANCER	LI_AMPLIFIED_IN_LUNG_CANCER	133	0	0	0		0.442546	2.00428	1013	tags=28%	list=7%	signal=30%
DUNNE_TARGETS_OF_AML1_MTG8_FUSION_UP	DUNNE_TARGETS_OF_AML1_MTG8_FUSION_UP	50	0	0	0		0.436057	2.00425	530	tags=20%	list=4%	signal=21%
BARIS_THYROID_CANCER_UP	BARIS_THYROID_CANCER_UP	21	0	0	0		0.659841	2.0021	1185	tags=48%	list=9%	signal=52%
KEGG_GLYCOLYSIS_GLUCONEOGENESIS	KEGG_GLYCOLYSIS_GLUCONEOGENESIS	37	0	0	0		0.525238	1.99276	1894	tags=41%	list=14%	signal=47%
REACTOME_GLUCONEOGENESIS	REACTOME_GLUCONEOGENESIS	25	0	0	0		0.496172	1.99008	985	tags=32%	list=7%	signal=34%
REACTOME_CROSS_PRESENTATION_OF_SOLUBLE_EXOGENOUS_ANTIGENS_ENDOSOMES	REACTOME_CROSS_PRESENTATION_OF_SOLUBLE_EXOGENOUS_ANTIGENS_ENDOSOMES	45	0	0	0		0.439827	1.98917	2151	tags=33%	list=15%	signal=39%
BUCKANOVICH_T_LYMPHOCYTE_HOMING_ON_TUMOR_DN	BUCKANOVICH_T_LYMPHOCYTE_HOMING_ON_TUMOR_DN	15	0	0	0		0.59557	1.98775	2318	tags=53%	list=17%	signal=64%
HOLLEMAN_PREDNISOLONE_RESISTANCE_ALL_UP	HOLLEMAN_PREDNISOLONE_RESISTANCE_ALL_UP	18	0	0	0		0.578453	1.98757	1102	tags=22%	list=8%	signal=24%
PENG_GLUTAMINE_DEPRIVATION_DN	PENG_GLUTAMINE_DEPRIVATION_DN	310	0	0	0		0.356643	1.98749	2177	tags=30%	list=16%	signal=34%
MORI_PLASMA_CELL_UP	MORI_PLASMA_CELL_UP	44	0	0	0		0.520376	1.98566	2110	tags=41%	list=15%	signal=48%
REACTOME_REGULATION_OF_ORNITHINE_DECARBOXYLASE_ODC	REACTOME_REGULATION_OF_ORNITHINE_DECARBOXYLASE_ODC	47	0	0	0		0.412018	1.98127	2151	tags=32%	list=15%	signal=38%
JIANG_AGING_CEREBRAL_CORTEX_DN	JIANG_AGING_CEREBRAL_CORTEX_DN	43	0	0	0		0.434165	1.98077	1048	tags=21%	list=8%	signal=23%
REACTOME_DIABETES_PATHWAYS	REACTOME_DIABETES_PATHWAYS	95	0	0	0		0.408389	1.98055	2262	tags=32%	list=16%	signal=37%
REACTOME_ACTIVATION_OF_CHAPERONE_GENES_BY_XBP1S	REACTOME_ACTIVATION_OF_CHAPERONE_GENES_BY_XBP1S	39	0	0	0		0.447762	1.97694	1358	tags=33%	list=10%	signal=37%
MOOTHA_PGC	MOOTHA_PGC	352	0	0	0		0.367337	1.97231	2334	tags=32%	list=17%	signal=38%
LE_EGR2_TARGETS_DN	LE_EGR2_TARGETS_DN	74	0	0	0		0.400077	1.96988	1208	tags=26%	list=9%	signal=28%
CHEN_LUNG_CANCER_SURVIVAL	CHEN_LUNG_CANCER_SURVIVAL	21	0	0	0		0.517799	1.96751	974	tags=38%	list=7%	signal=41%
WILLERT_WNT_SIGNALING	WILLERT_WNT_SIGNALING	16	0	0	0		0.632452	1.96616	1923	tags=56%	list=14%	signal=65%
LEE_LIVER_CANCER_SURVIVAL_DN	LEE_LIVER_CANCER_SURVIVAL_DN	152	0	0	0		0.320051	1.96575	2282	tags=26%	list=16%	signal=31%
CUI_GLUCOSE_DEPRIVATION	CUI_GLUCOSE_DEPRIVATION	46	0	0	0		0.411367	1.96573	2484	tags=41%	list=18%	signal=50%
KEGG_VALINE_LEUCINE_AND_ISOLEUCINE_DEGRADATION	KEGG_VALINE_LEUCINE_AND_ISOLEUCINE_DEGRADATION	39	0	0	0		0.507246	1.96377	1929	tags=38%	list=14%	signal=45%
ZHONG_SECRETOME_OF_LUNG_CANCER_AND_ENDOTHELIUM	ZHONG_SECRETOME_OF_LUNG_CANCER_AND_ENDOTHELIUM	48	0	0	0		0.423159	1.95645	985	tags=29%	list=7%	signal=31%
BURTON_ADIPOGENESIS_PEAK_AT_2HR	BURTON_ADIPOGENESIS_PEAK_AT_2HR	37	0	0	0		0.469262	1.95054	2168	tags=38%	list=16%	signal=45%
WANG_IMMORTALIZED_BY_HOXA9_AND_MEIS1_UP	WANG_IMMORTALIZED_BY_HOXA9_AND_MEIS1_UP	22	0	0	0		0.608663	1.94833	530	tags=27%	list=4%	signal=28%
CHOW_RASSF1_TARGETS_DN	CHOW_RASSF1_TARGETS_DN	28	0	0	0		0.379788	1.94323	3938	tags=50%	list=28%	signal=70%
REACTOME_MRNA_SPLICING	REACTOME_MRNA_SPLICING	103	0	0	0		0.409357	1.93418	2234	tags=32%	list=16%	signal=38%
PUJANA_BRCA_CENTERED_NETWORK	PUJANA_BRCA_CENTERED_NETWORK	115	0	0	0		0.319562	1.93259	2276	tags=27%	list=16%	signal=32%
HARRIS_HYPOXIA	HARRIS_HYPOXIA	52	0	0	0		0.373385	1.93047	1163	tags=27%	list=8%	signal=29%
REACTOME_RESOLUTION_OF_AP_SITES_VIA_THE_MULTIPLE_NUCLEOTIDE_PATCH_REPLACEMENT_PATHWAY	REACTOME_RESOLUTION_OF_AP_SITES_VIA_THE_MULTIPLE_NUCLEOTIDE_PATCH_REPLACEMENT_PATHWAY	16	0	0	0		0.602916	1.92721	1874	tags=44%	list=13%	signal=51%
MOOTHA_GLUCONEOGENESIS	MOOTHA_GLUCONEOGENESIS	21	0	0	0		0.516368	1.92409	968	tags=33%	list=7%	signal=36%
LEE_METASTASIS_AND_ALTERNATIVE_SPLICING_DN	LEE_METASTASIS_AND_ALTERNATIVE_SPLICING_DN	27	0	0.00123054	0.1		0.425251	1.90774	1440	tags=30%	list=10%	signal=33%
REACTOME_MITOCHONDRIAL_PROTEIN_IMPORT	REACTOME_MITOCHONDRIAL_PROTEIN_IMPORT	46	0	0.00121702	0.1		0.487718	1.90588	4481	tags=57%	list=32%	signal=83%
MANALO_HYPOXIA_DN	MANALO_HYPOXIA_DN	262	0	0.00120379	0.1		0.318622	1.9025	2326	tags=27%	list=17%	signal=32%
HADDAD_T_LYMPHOCYTE_AND_NK_PROGENITOR_DN	HADDAD_T_LYMPHOCYTE_AND_NK_PROGENITOR_DN	51	0	0.00119084	0.1		0.461991	1.9009	593	tags=22%	list=4%	signal=22%
REACTOME_RESPIRATORY_ELECTRON_TRANSPORT	REACTOME_RESPIRATORY_ELECTRON_TRANSPORT	65	0	0.00237833	0.2		0.447782	1.89981	2436	tags=38%	list=18%	signal=46%
REACTOME_VIF_MEDIATED_DEGRADATION_OF_APOBEC3G	REACTOME_VIF_MEDIATED_DEGRADATION_OF_APOBEC3G	50	0	0.00353316	0.3		0.403427	1.89663	2151	tags=32%	list=15%	signal=38%
SESTO_RESPONSE_TO_UV_C6	SESTO_RESPONSE_TO_UV_C6	32	0	0.00349635	0.3		0.505643	1.89622	2574	tags=41%	list=19%	signal=50%
YAO_TEMPORAL_RESPONSE_TO_PROGESTERONE_CLUSTER_13	YAO_TEMPORAL_RESPONSE_TO_PROGESTERONE_CLUSTER_13	159	0	0.00463285	0.4		0.342648	1.89436	2299	tags=29%	list=17%	signal=34%
MATTIOLI_MGUS_VS_PCL	MATTIOLI_MGUS_VS_PCL	97	0	0.00458558	0.4		0.405047	1.89321	2106	tags=34%	list=15%	signal=40%
ZHU_CMV_24_HR_UP	ZHU_CMV_24_HR_UP	85	0	0.00453926	0.4		0.385801	1.88068	1059	tags=19%	list=8%	signal=20%
WANG_LSD1_TARGETS_DN	WANG_LSD1_TARGETS_DN	18	0	0.00449386	0.4		0.549153	1.87794	749	tags=33%	list=5%	signal=35%
WINTER_HYPOXIA_UP	WINTER_HYPOXIA_UP	69	0	0.00444937	0.4		0.379739	1.87486	1532	tags=26%	list=11%	signal=29%
HESS_TARGETS_OF_HOXA9_AND_MEIS1_UP	HESS_TARGETS_OF_HOXA9_AND_MEIS1_UP	58	0	0.00440575	0.4		0.421634	1.86317	2180	tags=38%	list=16%	signal=45%
YAO_TEMPORAL_RESPONSE_TO_PROGESTERONE_CLUSTER_14	YAO_TEMPORAL_RESPONSE_TO_PROGESTERONE_CLUSTER_14	122	0	0.00436297	0.4		0.392713	1.86291	2316	tags=31%	list=17%	signal=37%
REACTOME_RNA_POL_III_TRANSCRIPTION_TERMINATION	REACTOME_RNA_POL_III_TRANSCRIPTION_TERMINATION	16	0	0.00432102	0.4		0.501066	1.86213	1841	tags=25%	list=13%	signal=29%
HOUSTIS_ROS	HOUSTIS_ROS	29	0	0.00427987	0.4		0.484941	1.86185	2356	tags=45%	list=17%	signal=54%
KEGG_MISMATCH_REPAIR	KEGG_MISMATCH_REPAIR	22	0	0.00423949	0.4		0.442803	1.86151	2195	tags=36%	list=16%	signal=43%
CHICAS_RB1_TARGETS_LOW_SERUM	CHICAS_RB1_TARGETS_LOW_SERUM	73	0	0.00419987	0.4		0.316207	1.859	2093	tags=25%	list=15%	signal=29%
KEGG_TRYPTOPHAN_METABOLISM	KEGG_TRYPTOPHAN_METABOLISM	22	0	0.00416099	0.4		0.535365	1.85544	1582	tags=27%	list=11%	signal=31%
PID_MYC_ACTIV_PATHWAY	PID_MYC_ACTIV_PATHWAY	73	0	0.00412281	0.4		0.351665	1.85339	2087	tags=33%	list=15%	signal=38%
SHEPARD_CRUSH_AND_BURN_MUTANT_UP	SHEPARD_CRUSH_AND_BURN_MUTANT_UP	150	0	0.00408533	0.4		0.339885	1.8504	2122	tags=30%	list=15%	signal=35%
REACTOME_S_PHASE	REACTOME_S_PHASE	106	0	0.00404853	0.4		0.369016	1.84755	2276	tags=29%	list=16%	signal=35%
HSIAO_HOUSEKEEPING_GENES	HSIAO_HOUSEKEEPING_GENES	374	0	0.00401238	0.4		0.288089	1.84241	2106	tags=29%	list=15%	signal=34%
WONG_PROTEASOME_GENE_MODULE	WONG_PROTEASOME_GENE_MODULE	48	0	0.00397687	0.4		0.425303	1.83511	2202	tags=35%	list=16%	signal=42%
KEGG_DNA_REPLICATION	KEGG_DNA_REPLICATION	35	0	0.00493159	0.4		0.452313	1.83182	2276	tags=40%	list=16%	signal=48%
REACTOME_ORC1_REMOVAL_FROM_CHROMATIN	REACTOME_ORC1_REMOVAL_FROM_CHROMATIN	66	0	0.00585481	0.5		0.353799	1.82674	2276	tags=29%	list=16%	signal=34%
SHIN_B_CELL_LYMPHOMA_CLUSTER_2	SHIN_B_CELL_LYMPHOMA_CLUSTER_2	23	0	0.00676827	0.6		0.497052	1.82494	1337	tags=30%	list=10%	signal=34%
DAZARD_RESPONSE_TO_UV_NHEK_UP	DAZARD_RESPONSE_TO_UV_NHEK_UP	175	0	0.00671042	0.6		0.356317	1.82289	1969	tags=28%	list=14%	signal=32%
LIANG_HEMATOPOIESIS_STEM_CELL_NUMBER_QTL	LIANG_HEMATOPOIESIS_STEM_CELL_NUMBER_QTL	15	0	0.00665356	0.6		0.487852	1.82102	1991	tags=53%	list=14%	signal=62%
KEGG_OXIDATIVE_PHOSPHORYLATION	KEGG_OXIDATIVE_PHOSPHORYLATION	102	0	0.00659764	0.6		0.386136	1.82071	2503	tags=34%	list=18%	signal=42%
KEGG_FATTY_ACID_METABOLISM	KEGG_FATTY_ACID_METABOLISM	30	0	0.00654266	0.6		0.402464	1.81482	1711	tags=27%	list=12%	signal=30%
SHIPP_DLBCL_VS_FOLLICULAR_LYMPHOMA_UP	SHIPP_DLBCL_VS_FOLLICULAR_LYMPHOMA_UP	41	0	0.00648859	0.6		0.400276	1.81088	576	tags=22%	list=4%	signal=23%
GRABARCZYK_BCL11B_TARGETS_DN	GRABARCZYK_BCL11B_TARGETS_DN	43	0	0.00643541	0.6		0.444278	1.81019	1005	tags=19%	list=7%	signal=20%
LEE_METASTASIS_AND_RNA_PROCESSING_UP	LEE_METASTASIS_AND_RNA_PROCESSING_UP	17	0	0.00638309	0.6		0.63812	1.80875	1821	tags=41%	list=13%	signal=47%
REACTOME_MRNA_SPLICING_MINOR_PATHWAY	REACTOME_MRNA_SPLICING_MINOR_PATHWAY	39	0	0.00633161	0.6		0.468303	1.80807	4325	tags=54%	list=31%	signal=78%
GOTZMANN_EPITHELIAL_TO_MESENCHYMAL_TRANSITION_DN	GOTZMANN_EPITHELIAL_TO_MESENCHYMAL_TRANSITION_DN	156	0	0.00628096	0.6		0.339421	1.80603	2230	tags=30%	list=16%	signal=35%
PAL_PRMT5_TARGETS_UP	PAL_PRMT5_TARGETS_UP	169	0	0.00713378	0.6		0.323597	1.79925	2257	tags=28%	list=16%	signal=33%
LIAN_NEUTROPHIL_GRANULE_CONSTITUENTS	LIAN_NEUTROPHIL_GRANULE_CONSTITUENTS	21	0	0.00707761	0.6		0.597597	1.7973	569	tags=29%	list=4%	signal=30%
PID_UPA_UPAR_PATHWAY	PID_UPA_UPAR_PATHWAY	24	0	0.00702231	0.6		0.479229	1.7973	6	tags=8%	list=0%	signal=8%
COLLIS_PRKDC_SUBSTRATES	COLLIS_PRKDC_SUBSTRATES	20	0	0.00696788	0.6		0.390048	1.79317	1641	tags=35%	list=12%	signal=40%
CHIARETTI_T_ALL_RELAPSE_PROGNOSIS	CHIARETTI_T_ALL_RELAPSE_PROGNOSIS	18	0	0.00691428	0.6		0.565179	1.79191	68	tags=17%	list=0%	signal=17%
REACTOME_CELL_CYCLE_MITOTIC	REACTOME_CELL_CYCLE_MITOTIC	285	0	0.0068615	0.6		0.270318	1.79115	2213	tags=24%	list=16%	signal=27%
KEGG_BASE_EXCISION_REPAIR	KEGG_BASE_EXCISION_REPAIR	32	0	0.00766417	0.6		0.490541	1.79035	1874	tags=38%	list=13%	signal=43%
KEGG_HUNTINGTONS_DISEASE	KEGG_HUNTINGTONS_DISEASE	144	0	0.00760655	0.6		0.350664	1.78983	2303	tags=31%	list=17%	signal=36%
BORCZUK_MALIGNANT_MESOTHELIOMA_UP	BORCZUK_MALIGNANT_MESOTHELIOMA_UP	285	0	0.00754978	0.6		0.315702	1.78611	2112	tags=27%	list=15%	signal=31%
YAO_TEMPORAL_RESPONSE_TO_PROGESTERONE_CLUSTER_11	YAO_TEMPORAL_RESPONSE_TO_PROGESTERONE_CLUSTER_11	82	0	0.00749386	0.6		0.444095	1.78505	2070	tags=34%	list=15%	signal=40%
NIKOLSKY_BREAST_CANCER_16P13_AMPLICON	NIKOLSKY_BREAST_CANCER_16P13_AMPLICON	81	0	0.00743876	0.6		0.357421	1.78469	1808	tags=25%	list=13%	signal=28%
SILIGAN_TARGETS_OF_EWS_FLI1_FUSION_DN	SILIGAN_TARGETS_OF_EWS_FLI1_FUSION_DN	15	0	0.00738446	0.6		0.539938	1.78282	4451	tags=67%	list=32%	signal=98%
KEGG_PROPANOATE_METABOLISM	KEGG_PROPANOATE_METABOLISM	26	0	0.00733095	0.6		0.522325	1.78145	1929	tags=35%	list=14%	signal=40%
COLLIS_PRKDC_REGULATORS	COLLIS_PRKDC_REGULATORS	15	0	0.00727821	0.6		0.489148	1.77559	1641	tags=40%	list=12%	signal=45%
TSENG_IRS1_TARGETS_UP	TSENG_IRS1_TARGETS_UP	75	0	0.00722622	0.6		0.351854	1.77464	2455	tags=33%	list=18%	signal=40%
SCHLOSSER_MYC_TARGETS_AND_SERUM_RESPONSE_UP	SCHLOSSER_MYC_TARGETS_AND_SERUM_RESPONSE_UP	46	0	0.00717497	0.6		0.514031	1.77212	2322	tags=37%	list=17%	signal=44%
DIRMEIER_LMP1_RESPONSE_EARLY	DIRMEIER_LMP1_RESPONSE_EARLY	57	0	0.00712444	0.6		0.401139	1.77212	2344	tags=30%	list=17%	signal=36%
PENG_LEUCINE_DEPRIVATION_DN	PENG_LEUCINE_DEPRIVATION_DN	176	0	0.00787259	0.7		0.379389	1.76898	2211	tags=31%	list=16%	signal=37%
ZHANG_RESPONSE_TO_CANTHARIDIN_DN	ZHANG_RESPONSE_TO_CANTHARIDIN_DN	65	0	0.00858701	0.7		0.410046	1.76343	2297	tags=37%	list=17%	signal=44%
REACTOME_REGULATION_OF_APOPTOSIS	REACTOME_REGULATION_OF_APOPTOSIS	55	0	0.00852779	0.7		0.340239	1.76128	2151	tags=29%	list=15%	signal=34%
KEGG_PENTOSE_PHOSPHATE_PATHWAY	KEGG_PENTOSE_PHOSPHATE_PATHWAY	20	0	0.00924839	0.7		0.457657	1.75397	3886	tags=40%	list=28%	signal=55%
MOOTHA_VOXPHOS	MOOTHA_VOXPHOS	80	0	0.00918548	0.7		0.423542	1.75252	2436	tags=38%	list=18%	signal=45%
MUELLER_PLURINET	MUELLER_PLURINET	269	0	0.00912342	0.7		0.345945	1.7525	2371	tags=30%	list=17%	signal=35%
CEBALLOS_TARGETS_OF_TP53_AND_MYC_UP	CEBALLOS_TARGETS_OF_TP53_AND_MYC_UP	17	0	0.00906219	0.7		0.667161	1.75159	1931	tags=53%	list=14%	signal=61%
REACTOME_PYRUVATE_METABOLISM	REACTOME_PYRUVATE_METABOLISM	16	0	0.00900177	0.7		0.592037	1.74895	1769	tags=38%	list=13%	signal=43%
REACTOME_ER_PHAGOSOME_PATHWAY	REACTOME_ER_PHAGOSOME_PATHWAY	59	0	0.00894216	0.7		0.365561	1.74844	2151	tags=31%	list=15%	signal=36%
HUTTMANN_B_CLL_POOR_SURVIVAL_UP	HUTTMANN_B_CLL_POOR_SURVIVAL_UP	200	0	0.00888333	0.7		0.242952	1.74622	1169	tags=17%	list=8%	signal=18%
LEE_LIVER_CANCER_MYC_DN	LEE_LIVER_CANCER_MYC_DN	26	0	0.00882527	0.7		0.435255	1.7461	1361	tags=31%	list=10%	signal=34%
REACTOME_CHOLESTEROL_BIOSYNTHESIS	REACTOME_CHOLESTEROL_BIOSYNTHESIS	20	0	0.00876796	0.7		0.553709	1.74541	1208	tags=40%	list=9%	signal=44%
WIERENGA_PML_INTERACTOME	WIERENGA_PML_INTERACTOME	32	0	0.00871139	0.7		0.396251	1.74503	2250	tags=44%	list=16%	signal=52%
DARWICHE_PAPILLOMA_RISK_LOW_DN	DARWICHE_PAPILLOMA_RISK_LOW_DN	110	0	0.0108269	0.9		0.339102	1.74083	2250	tags=28%	list=16%	signal=33%
PID_IL2_1PATHWAY	PID_IL2_1PATHWAY	50	0	0.010758	0.9		0.350233	1.74046	1163	tags=20%	list=8%	signal=22%
REACTOME_G1_S_SPECIFIC_TRANSCRIPTION	REACTOME_G1_S_SPECIFIC_TRANSCRIPTION	17	0	0.0106899	0.9		0.487366	1.73478	2868	tags=47%	list=21%	signal=59%
HEDENFALK_BREAST_CANCER_HEREDITARY_VS_SPORADIC	HEDENFALK_BREAST_CANCER_HEREDITARY_VS_SPORADIC	44	0	0.0106227	0.9		0.399589	1.73257	2076	tags=30%	list=15%	signal=35%
REACTOME_MRNA_PROCESSING	REACTOME_MRNA_PROCESSING	148	0	0.0105563	0.9		0.326075	1.73021	2234	tags=25%	list=16%	signal=29%
GROSS_HIF1A_TARGETS_DN	GROSS_HIF1A_TARGETS_DN	17	0	0.0104907	0.9		0.573433	1.72895	985	tags=41%	list=7%	signal=44%
NAGASHIMA_EGF_SIGNALING_UP	NAGASHIMA_EGF_SIGNALING_UP	40	0	0.0104259	0.9		0.506759	1.72637	3078	tags=52%	list=22%	signal=67%
PRAMOONJAGO_SOX4_TARGETS_DN	PRAMOONJAGO_SOX4_TARGETS_DN	42	0	0.011048	0.9		0.462472	1.72432	945	tags=29%	list=7%	signal=31%
STARK_HYPPOCAMPUS_22Q11_DELETION_DN	STARK_HYPPOCAMPUS_22Q11_DELETION_DN	16	0	0.0109806	0.9		0.577232	1.72202	4856	tags=75%	list=35%	signal=115%
VANDESLUIS_COMMD1_TARGETS_GROUP_3_UP	VANDESLUIS_COMMD1_TARGETS_GROUP_3_UP	47	0	0.0109141	0.9		0.39954	1.72136	846	tags=23%	list=6%	signal=25%
ABRAMSON_INTERACT_WITH_AIRE	ABRAMSON_INTERACT_WITH_AIRE	42	0	0.0108483	0.9		0.406071	1.72043	1939	tags=33%	list=14%	signal=39%
FOURNIER_ACINAR_DEVELOPMENT_EARLY_UP	FOURNIER_ACINAR_DEVELOPMENT_EARLY_UP	17	0	0.0107833	0.9		0.48749	1.71924	470	tags=29%	list=3%	signal=30%
REACTOME_CDK_MEDIATED_PHOSPHORYLATION_AND_REMOVAL_OF_CDC6	REACTOME_CDK_MEDIATED_PHOSPHORYLATION_AND_REMOVAL_OF_CDC6	47	0	0.0107192	0.9		0.373005	1.71883	2151	tags=30%	list=15%	signal=35%
CHAUHAN_RESPONSE_TO_METHOXYESTRADIOL_UP	CHAUHAN_RESPONSE_TO_METHOXYESTRADIOL_UP	44	0	0.0106557	0.9		0.359292	1.71812	418	tags=14%	list=3%	signal=14%
KIM_MYC_AMPLIFICATION_TARGETS_UP	KIM_MYC_AMPLIFICATION_TARGETS_UP	143	0	0.0112445	0.9		0.333502	1.71488	2230	tags=28%	list=16%	signal=33%
PELLICCIOTTA_HDAC_IN_ANTIGEN_PRESENTATION_DN	PELLICCIOTTA_HDAC_IN_ANTIGEN_PRESENTATION_DN	49	0	0.0118444	0.9		0.442489	1.71367	1619	tags=27%	list=12%	signal=30%
BURTON_ADIPOGENESIS_4	BURTON_ADIPOGENESIS_4	36	0	0.0124368	0.9		0.505533	1.71222	1489	tags=33%	list=11%	signal=37%
REACTOME_METABOLISM_OF_AMINO_ACIDS_AND_DERIVATIVES	REACTOME_METABOLISM_OF_AMINO_ACIDS_AND_DERIVATIVES	129	0	0.0123649	0.9		0.373932	1.71092	2151	tags=30%	list=15%	signal=35%
WANG_ADIPOGENIC_GENES_REPRESSED_BY_SIRT1	WANG_ADIPOGENIC_GENES_REPRESSED_BY_SIRT1	17	0	0.0122939	0.9		0.579863	1.71041	985	tags=35%	list=7%	signal=38%
KEGG_CITRATE_CYCLE_TCA_CYCLE	KEGG_CITRATE_CYCLE_TCA_CYCLE	27	0	0.0122236	0.9		0.501628	1.70903	1769	tags=33%	list=13%	signal=38%
ONO_AML1_TARGETS_UP	ONO_AML1_TARGETS_UP	18	0	0.0121542	0.9		0.448582	1.70756	3871	tags=39%	list=28%	signal=54%
SHEPARD_BMYB_MORPHOLINO_UP	SHEPARD_BMYB_MORPHOLINO_UP	159	0	0.0127172	0.9		0.302176	1.70692	2246	tags=26%	list=16%	signal=30%
REACTOME_PYRUVATE_METABOLISM_AND_CITRIC_ACID_TCA_CYCLE	REACTOME_PYRUVATE_METABOLISM_AND_CITRIC_ACID_TCA_CYCLE	38	0	0.0126458	0.9		0.452492	1.70684	2128	tags=32%	list=15%	signal=37%
BILANGES_RAPAMYCIN_SENSITIVE_VIA_TSC1_AND_TSC2	BILANGES_RAPAMYCIN_SENSITIVE_VIA_TSC1_AND_TSC2	64	0	0.0125751	0.9		0.364883	1.70655	1114	tags=23%	list=8%	signal=25%
AMIT_SERUM_RESPONSE_20_MCF10A	AMIT_SERUM_RESPONSE_20_MCF10A	16	0	0.0125053	0.9		0.403281	1.70399	1163	tags=25%	list=8%	signal=27%
ACEVEDO_LIVER_CANCER_DN	ACEVEDO_LIVER_CANCER_DN	346	0	0.0124362	0.9		0.296206	1.70372	2207	tags=26%	list=16%	signal=30%
PELLICCIOTTA_HDAC_IN_ANTIGEN_PRESENTATION_UP	PELLICCIOTTA_HDAC_IN_ANTIGEN_PRESENTATION_UP	60	0	0.0123679	0.9		0.49711	1.70357	2435	tags=40%	list=18%	signal=48%
REACTOME_CLASS_I_MHC_MEDIATED_ANTIGEN_PROCESSING_PRESENTATION	REACTOME_CLASS_I_MHC_MEDIATED_ANTIGEN_PROCESSING_PRESENTATION	213	0	0.0129182	0.9		0.29224	1.70189	2266	tags=25%	list=16%	signal=30%
HOFFMANN_LARGE_TO_SMALL_PRE_BII_LYMPHOCYTE_DN	HOFFMANN_LARGE_TO_SMALL_PRE_BII_LYMPHOCYTE_DN	49	0	0.012848	0.9		0.394076	1.70098	2269	tags=31%	list=16%	signal=36%
REACTOME_CELL_CYCLE_CHECKPOINTS	REACTOME_CELL_CYCLE_CHECKPOINTS	111	0	0.013383	0.9		0.3096	1.69357	2276	tags=24%	list=16%	signal=29%
SIMBULAN_UV_RESPONSE_IMMORTALIZED_DN	SIMBULAN_UV_RESPONSE_IMMORTALIZED_DN	21	0	0.0133111	0.9		0.47739	1.69202	922	tags=19%	list=7%	signal=20%
LOCKWOOD_AMPLIFIED_IN_LUNG_CANCER	LOCKWOOD_AMPLIFIED_IN_LUNG_CANCER	189	0	0.0132399	0.9		0.344972	1.69134	1829	tags=27%	list=13%	signal=31%
MATTIOLI_MGUS_VS_MULTIPLE_MYELOMA	MATTIOLI_MGUS_VS_MULTIPLE_MYELOMA	15	0	0.0137604	0.9		0.431721	1.68935	2708	tags=40%	list=19%	signal=50%
SCHLOSSER_MYC_TARGETS_AND_SERUM_RESPONSE_DN	SCHLOSSER_MYC_TARGETS_AND_SERUM_RESPONSE_DN	45	0	0.0136876	0.9		0.434405	1.68876	1821	tags=33%	list=13%	signal=38%
DARWICHE_SKIN_TUMOR_PROMOTER_DN	DARWICHE_SKIN_TUMOR_PROMOTER_DN	131	0	0.0136156	0.9		0.361326	1.6887	2250	tags=27%	list=16%	signal=32%
PID_AP1_PATHWAY	PID_AP1_PATHWAY	46	0	0.0141398	0.9		0.377981	1.68668	1342	tags=22%	list=10%	signal=24%
REACTOME_G1_S_TRANSITION	REACTOME_G1_S_TRANSITION	106	0	0.0140661	0.9		0.324047	1.6864	1818	tags=22%	list=13%	signal=25%
SEMENZA_HIF1_TARGETS	SEMENZA_HIF1_TARGETS	23	0	0.0151685	0.9		0.512946	1.68274	1277	tags=43%	list=9%	signal=48%
HORTON_SREBF_TARGETS	HORTON_SREBF_TARGETS	20	0	0.0150903	0.9		0.526524	1.68213	1984	tags=45%	list=14%	signal=52%
GUO_TARGETS_OF_IRS1_AND_IRS2	GUO_TARGETS_OF_IRS1_AND_IRS2	73	0	0.0155967	0.9		0.350963	1.68121	1208	tags=22%	list=9%	signal=24%
CAFFAREL_RESPONSE_TO_THC_24HR_5_DN	CAFFAREL_RESPONSE_TO_THC_24HR_5_DN	53	0	0.0155171	0.9		0.399532	1.67981	2178	tags=42%	list=16%	signal=49%
REACTOME_ACTIVATION_OF_ATR_IN_RESPONSE_TO_REPLICATION_STRESS	REACTOME_ACTIVATION_OF_ATR_IN_RESPONSE_TO_REPLICATION_STRESS	34	0	0.0154383	0.9		0.393633	1.67949	5332	tags=62%	list=38%	signal=100%
WATTEL_AUTONOMOUS_THYROID_ADENOMA_DN	WATTEL_AUTONOMOUS_THYROID_ADENOMA_DN	29	0	0.0153604	0.9		0.422882	1.67943	340	tags=17%	list=2%	signal=18%
GROSS_HYPOXIA_VIA_HIF1A_UP	GROSS_HYPOXIA_VIA_HIF1A_UP	69	0	0.0158552	0.9		0.321671	1.67935	1882	tags=25%	list=14%	signal=28%
YORDY_RECIPROCAL_REGULATION_BY_ETS1_AND_SP100_UP	YORDY_RECIPROCAL_REGULATION_BY_ETS1_AND_SP100_UP	17	0	0.0157759	0.9		0.428137	1.67934	1326	tags=24%	list=10%	signal=26%
BAE_BRCA1_TARGETS_UP	BAE_BRCA1_TARGETS_UP	61	0	0.0173737	0.9		0.354218	1.67404	2325	tags=31%	list=17%	signal=37%
LAU_APOPTOSIS_CDKN2A_UP	LAU_APOPTOSIS_CDKN2A_UP	53	0	0.0189796	0.9		0.297837	1.66698	1812	tags=23%	list=13%	signal=26%
BHATI_G2M_ARREST_BY_2METHOXYESTRADIOL_DN	BHATI_G2M_ARREST_BY_2METHOXYESTRADIOL_DN	94	0	0.0188861	0.9		0.378908	1.66677	2325	tags=31%	list=17%	signal=37%
ABRAHAM_ALPC_VS_MULTIPLE_MYELOMA_DN	ABRAHAM_ALPC_VS_MULTIPLE_MYELOMA_DN	19	0	0.0187935	0.9		0.440718	1.66673	1200	tags=21%	list=9%	signal=23%
REACTOME_APC_C_CDC20_MEDIATED_DEGRADATION_OF_MITOTIC_PROTEINS	REACTOME_APC_C_CDC20_MEDIATED_DEGRADATION_OF_MITOTIC_PROTEINS	66	0	0.0187018	0.9		0.35966	1.66655	2213	tags=29%	list=16%	signal=34%
WALLACE_JAK2_TARGETS_UP	WALLACE_JAK2_TARGETS_UP	23	0	0.0202603	0.9		0.539782	1.66541	2071	tags=39%	list=15%	signal=46%
REACTOME_CREB_PHOSPHORYLATION_THROUGH_THE_ACTIVATION_OF_RAS	REACTOME_CREB_PHOSPHORYLATION_THROUGH_THE_ACTIVATION_OF_RAS	15	0	0.0201624	0.9		0.46864	1.66388	1127	tags=20%	list=8%	signal=22%
MANN_RESPONSE_TO_AMIFOSTINE_UP	MANN_RESPONSE_TO_AMIFOSTINE_UP	20	0	0.0200655	0.9		0.515318	1.66335	2132	tags=35%	list=15%	signal=41%
NOJIMA_SFRP2_TARGETS_UP	NOJIMA_SFRP2_TARGETS_UP	19	0	0.0205155	0.9		0.557291	1.65908	1580	tags=42%	list=11%	signal=47%
REACTOME_PROCESSING_OF_CAPPED_INTRON_CONTAINING_PRE_MRNA	REACTOME_PROCESSING_OF_CAPPED_INTRON_CONTAINING_PRE_MRNA	131	0	0.0204178	0.9		0.351405	1.65841	2234	tags=27%	list=16%	signal=32%
MODY_HIPPOCAMPUS_PRENATAL	MODY_HIPPOCAMPUS_PRENATAL	38	0	0.0214008	0.9		0.418152	1.65524	2117	tags=34%	list=15%	signal=40%
BERENJENO_TRANSFORMED_BY_RHOA_UP	BERENJENO_TRANSFORMED_BY_RHOA_UP	457	0	0.0212999	0.9		0.300681	1.6532	2239	tags=27%	list=16%	signal=31%
REACTOME_ANTIGEN_PRESENTATION_FOLDING_ASSEMBLY_AND_PEPTIDE_LOADING_OF_CLASS_I_MHC	REACTOME_ANTIGEN_PRESENTATION_FOLDING_ASSEMBLY_AND_PEPTIDE_LOADING_OF_CLASS_I_MHC	20	0	0.0211999	0.9		0.422975	1.65203	2509	tags=40%	list=18%	signal=49%
BIOCARTA_NDKDYNAMIN_PATHWAY	BIOCARTA_NDKDYNAMIN_PATHWAY	17	0	0.0237323	1		0.606153	1.64898	2277	tags=47%	list=16%	signal=56%
HOSHIDA_LIVER_CANCER_SURVIVAL_DN	HOSHIDA_LIVER_CANCER_SURVIVAL_DN	78	0	0.0251959	1		0.408024	1.64717	2334	tags=35%	list=17%	signal=41%
REACTOME_METABOLISM_OF_NUCLEOTIDES	REACTOME_METABOLISM_OF_NUCLEOTIDES	58	0	0.0256015	1		0.366835	1.64606	2180	tags=28%	list=16%	signal=33%
HU_GENOTOXIC_DAMAGE_24HR	HU_GENOTOXIC_DAMAGE_24HR	26	0	0.0254835	1		0.564873	1.64455	1791	tags=42%	list=13%	signal=48%
REACTOME_MAPK_TARGETS_NUCLEAR_EVENTS_MEDIATED_BY_MAP_KINASES	REACTOME_MAPK_TARGETS_NUCLEAR_EVENTS_MEDIATED_BY_MAP_KINASES	28	0	0.0269229	1		0.311916	1.63904	1163	tags=18%	list=8%	signal=19%
GAVIN_FOXP3_TARGETS_CLUSTER_T4	GAVIN_FOXP3_TARGETS_CLUSTER_T4	71	0	0.0268	1		0.377738	1.63863	1551	tags=25%	list=11%	signal=28%
REACTOME_FORMATION_OF_TUBULIN_FOLDING_INTERMEDIATES_BY_CCT_TRIC	REACTOME_FORMATION_OF_TUBULIN_FOLDING_INTERMEDIATES_BY_CCT_TRIC	15	0	0.0266782	1		0.565171	1.63839	2106	tags=53%	list=15%	signal=63%
REACTOME_BASE_EXCISION_REPAIR	REACTOME_BASE_EXCISION_REPAIR	18	0	0.0265574	1		0.555535	1.63811	1874	tags=39%	list=13%	signal=45%
REACTOME_COLLAGEN_FORMATION	REACTOME_COLLAGEN_FORMATION	16	0	0.0264378	1		0.513193	1.63696	1361	tags=38%	list=10%	signal=42%
KAUFFMANN_DNA_REPLICATION_GENES	KAUFFMANN_DNA_REPLICATION_GENES	128	0	0.028848	1		0.321784	1.63305	2652	tags=32%	list=19%	signal=39%
KEGG_PYRUVATE_METABOLISM	KEGG_PYRUVATE_METABOLISM	29	0.111111	0.0302384	1		0.479466	1.6274	1769	tags=34%	list=13%	signal=39%
DARWICHE_PAPILLOMA_RISK_HIGH_UP	DARWICHE_PAPILLOMA_RISK_HIGH_UP	101	0	0.0310992	1		0.305837	1.62602	1142	tags=20%	list=8%	signal=21%
KAN_RESPONSE_TO_ARSENIC_TRIOXIDE	KAN_RESPONSE_TO_ARSENIC_TRIOXIDE	75	0	0.0309616	1		0.329839	1.62601	4444	tags=49%	list=32%	signal=72%
NGO_MALIGNANT_GLIOMA_1P_LOH	NGO_MALIGNANT_GLIOMA_1P_LOH	15	0	0.0308252	1		0.56712	1.62579	1754	tags=53%	list=13%	signal=61%
PEART_HDAC_PROLIFERATION_CLUSTER_UP	PEART_HDAC_PROLIFERATION_CLUSTER_UP	52	0	0.03069	1		0.436232	1.62487	3885	tags=56%	list=28%	signal=77%
CAIRO_PML_TARGETS_BOUND_BY_MYC_UP	CAIRO_PML_TARGETS_BOUND_BY_MYC_UP	22	0	0.0310543	1		0.446034	1.62379	1987	tags=41%	list=14%	signal=48%
GARY_CD5_TARGETS_DN	GARY_CD5_TARGETS_DN	402	0	0.0318983	1		0.284467	1.62042	2143	tags=21%	list=15%	signal=25%
GENTILE_UV_RESPONSE_CLUSTER_D1	GENTILE_UV_RESPONSE_CLUSTER_D1	15	0	0.0317602	1		0.479712	1.61868	1222	tags=20%	list=9%	signal=22%
SCHURINGA_STAT5A_TARGETS_DN	SCHURINGA_STAT5A_TARGETS_DN	16	0	0.0340497	1		0.499269	1.60985	181	tags=25%	list=1%	signal=25%
NAKAJIMA_MAST_CELL	NAKAJIMA_MAST_CELL	34	0	0.0339035	1		0.430929	1.6096	547	tags=15%	list=4%	signal=15%
YU_MYC_TARGETS_UP	YU_MYC_TARGETS_UP	38	0	0.0337586	1		0.374888	1.60953	2180	tags=34%	list=16%	signal=40%
SCHLOSSER_SERUM_RESPONSE_AUGMENTED_BY_MYC	SCHLOSSER_SERUM_RESPONSE_AUGMENTED_BY_MYC	91	0	0.0340863	1		0.362812	1.60913	2192	tags=31%	list=16%	signal=36%
SARTIPY_NORMAL_AT_INSULIN_RESISTANCE_UP	SARTIPY_NORMAL_AT_INSULIN_RESISTANCE_UP	25	0	0.034421	1		0.530142	1.60805	2946	tags=48%	list=21%	signal=61%
REACTOME_TRANSLATION	REACTOME_TRANSLATION	161	0	0.0342758	1		0.289408	1.60625	1145	tags=20%	list=8%	signal=21%
JECHLINGER_EPITHELIAL_TO_MESENCHYMAL_TRANSITION_DN	JECHLINGER_EPITHELIAL_TO_MESENCHYMAL_TRANSITION_DN	45	0	0.0346058	1		0.321451	1.60575	2593	tags=33%	list=19%	signal=41%
GAL_LEUKEMIC_STEM_CELL_DN	GAL_LEUKEMIC_STEM_CELL_DN	186	0	0.034461	1		0.303341	1.60574	1968	tags=22%	list=14%	signal=25%
VANTVEER_BREAST_CANCER_BRCA1_UP	VANTVEER_BREAST_CANCER_BRCA1_UP	27	0	0.0347789	1		0.529592	1.60493	2287	tags=44%	list=16%	signal=53%
REACTOME_MRNA_CAPPING	REACTOME_MRNA_CAPPING	27	0	0.0360439	1		0.356664	1.60284	4551	tags=44%	list=33%	signal=66%
MOREIRA_RESPONSE_TO_TSA_UP	MOREIRA_RESPONSE_TO_TSA_UP	27	0	0.035895	1		0.450703	1.60268	815	tags=22%	list=6%	signal=24%
MAGRANGEAS_MULTIPLE_MYELOMA_IGG_VS_IGA_UP	MAGRANGEAS_MULTIPLE_MYELOMA_IGG_VS_IGA_UP	15	0.25	0.0362085	1		0.478933	1.59996	3804	tags=60%	list=27%	signal=82%
HEDENFALK_BREAST_CANCER_BRACX_UP	HEDENFALK_BREAST_CANCER_BRACX_UP	15	0	0.0360601	1		0.564319	1.59878	21	tags=13%	list=0%	signal=13%
SAMOLS_TARGETS_OF_KHSV_MIRNAS_DN	SAMOLS_TARGETS_OF_KHSV_MIRNAS_DN	39	0	0.035913	1		0.364991	1.59856	1010	tags=23%	list=7%	signal=25%
HERNANDEZ_MITOTIC_ARREST_BY_DOCETAXEL_1_DN	HERNANDEZ_MITOTIC_ARREST_BY_DOCETAXEL_1_DN	26	0	0.0366864	1		0.49489	1.59657	384	tags=23%	list=3%	signal=24%
GOLUB_ALL_VS_AML_DN	GOLUB_ALL_VS_AML_DN	22	0	0.0365379	1		0.429522	1.59644	388	tags=23%	list=3%	signal=23%
DACOSTA_UV_RESPONSE_VIA_ERCC3_COMMON_UP	DACOSTA_UV_RESPONSE_VIA_ERCC3_COMMON_UP	63	0	0.0363905	1		0.358901	1.59584	2842	tags=37%	list=20%	signal=46%
SHEDDEN_LUNG_CANCER_GOOD_SURVIVAL_A12	SHEDDEN_LUNG_CANCER_GOOD_SURVIVAL_A12	179	0	0.0362444	1		0.268638	1.595	2142	tags=23%	list=15%	signal=27%
PID_NFAT_TFPATHWAY	PID_NFAT_TFPATHWAY	29	0	0.0365478	1		0.430798	1.59278	3072	tags=45%	list=22%	signal=57%
HOWLIN_CITED1_TARGETS_1_UP	HOWLIN_CITED1_TARGETS_1_UP	22	0	0.0364022	1		0.493242	1.59257	607	tags=18%	list=4%	signal=19%
WINTER_HYPOXIA_METAGENE	WINTER_HYPOXIA_METAGENE	170	0	0.0362577	1		0.255763	1.5917	1720	tags=21%	list=12%	signal=24%
REACTOME_GLYCOLYSIS	REACTOME_GLYCOLYSIS	21	0	0.0361144	1		0.477933	1.59126	985	tags=33%	list=7%	signal=36%
DARWICHE_SQUAMOUS_CELL_CARCINOMA_UP	DARWICHE_SQUAMOUS_CELL_CARCINOMA_UP	102	0	0.0372911	1		0.280641	1.58756	1142	tags=20%	list=8%	signal=21%
KEGG_AMYOTROPHIC_LATERAL_SCLEROSIS_ALS	KEGG_AMYOTROPHIC_LATERAL_SCLEROSIS_ALS	36	0	0.0384716	1		0.382727	1.58311	1075	tags=19%	list=8%	signal=21%
HELLER_HDAC_TARGETS_DN	HELLER_HDAC_TARGETS_DN	229	0	0.0387539	1		0.279401	1.58124	1134	tags=17%	list=8%	signal=18%
REACTOME_BIOSYNTHESIS_OF_THE_N_GLYCAN_PRECURSOR_DOLICHOL_LIPID_LINKED_OLIGOSACCHARIDE_LLO_AND_TRANSFER_TO_A_NASCENT_PROTEIN	REACTOME_BIOSYNTHESIS_OF_THE_N_GLYCAN_PRECURSOR_DOLICHOL_LIPID_LINKED_OLIGOSACCHARIDE_LLO_AND_TRANSFER_TO_A_NASCENT_PROTEIN	26	0	0.0390392	1		0.407498	1.57995	3824	tags=42%	list=27%	signal=58%
GALE_APL_WITH_FLT3_MUTATED_DN	GALE_APL_WITH_FLT3_MUTATED_DN	17	0.25	0.0393302	1		0.477419	1.57967	993	tags=35%	list=7%	signal=38%
KYNG_ENVIRONMENTAL_STRESS_RESPONSE_UP	KYNG_ENVIRONMENTAL_STRESS_RESPONSE_UP	44	0	0.039615	1		0.341041	1.57929	2318	tags=36%	list=17%	signal=43%
HILLION_HMGA1_TARGETS	HILLION_HMGA1_TARGETS	64	0	0.0398976	1		0.316783	1.57823	2087	tags=30%	list=15%	signal=35%
SANSOM_WNT_PATHWAY_REQUIRE_MYC	SANSOM_WNT_PATHWAY_REQUIRE_MYC	31	0	0.0401808	1		0.329935	1.5755	918	tags=19%	list=7%	signal=21%
SHAFFER_IRF4_TARGETS_IN_MYELOMA_VS_MATURE_B_LYMPHOCYTE	SHAFFER_IRF4_TARGETS_IN_MYELOMA_VS_MATURE_B_LYMPHOCYTE	92	0	0.0400275	1		0.360074	1.57534	2230	tags=34%	list=16%	signal=40%
MOREAUX_B_LYMPHOCYTE_MATURATION_BY_TACI_DN	MOREAUX_B_LYMPHOCYTE_MATURATION_BY_TACI_DN	66	0	0.0403078	1		0.326105	1.57393	2117	tags=26%	list=15%	signal=30%
GARCIA_TARGETS_OF_FLI1_AND_DAX1_DN	GARCIA_TARGETS_OF_FLI1_AND_DAX1_DN	141	0	0.0401551	1		0.311588	1.57238	2107	tags=23%	list=15%	signal=27%
CHIBA_RESPONSE_TO_TSA_UP	CHIBA_RESPONSE_TO_TSA_UP	37	0	0.0412675	1		0.359581	1.56888	1931	tags=30%	list=14%	signal=34%
REACTOME_RNA_POL_III_TRANSCRIPTION_INITIATION_FROM_TYPE_3_PROMOTER	REACTOME_RNA_POL_III_TRANSCRIPTION_INITIATION_FROM_TYPE_3_PROMOTER	24	0	0.0411123	1		0.443225	1.5679	1841	tags=25%	list=13%	signal=29%
REACTOME_ABORTIVE_ELONGATION_OF_HIV1_TRANSCRIPT_IN_THE_ABSENCE_OF_TAT	REACTOME_ABORTIVE_ELONGATION_OF_HIV1_TRANSCRIPT_IN_THE_ABSENCE_OF_TAT	18	0	0.0422202	1		0.41449	1.56449	1793	tags=22%	list=13%	signal=25%
ZUCCHI_METASTASIS_DN	ZUCCHI_METASTASIS_DN	34	0	0.0420627	1		0.539947	1.56319	2836	tags=41%	list=20%	signal=52%
REACTOME_CELL_CYCLE	REACTOME_CELL_CYCLE	345	0	0.0431539	1		0.251943	1.55798	2213	tags=22%	list=16%	signal=25%
DELLA_RESPONSE_TO_TSA_AND_BUTYRATE	DELLA_RESPONSE_TO_TSA_AND_BUTYRATE	18	0	0.0429941	1		0.501568	1.55747	2085	tags=39%	list=15%	signal=46%
KEGG_SPLICEOSOME	KEGG_SPLICEOSOME	120	0	0.0445025	1		0.361679	1.55477	2249	tags=28%	list=16%	signal=33%
KAAB_HEART_ATRIUM_VS_VENTRICLE_DN	KAAB_HEART_ATRIUM_VS_VENTRICLE_DN	182	0	0.0455889	1		0.290331	1.55346	2331	tags=27%	list=17%	signal=33%
LANDIS_ERBB2_BREAST_TUMORS_324_UP	LANDIS_ERBB2_BREAST_TUMORS_324_UP	109	0	0.0454219	1		0.285251	1.55182	1134	tags=15%	list=8%	signal=16%
REACTOME_FORMATION_OF_TRANSCRIPTION_COUPLED_NER_TC_NER_REPAIR_COMPLEX	REACTOME_FORMATION_OF_TRANSCRIPTION_COUPLED_NER_TC_NER_REPAIR_COMPLEX	27	0	0.0473117	1		0.350755	1.54731	4551	tags=44%	list=33%	signal=66%
XU_HGF_TARGETS_INDUCED_BY_AKT1_6HR	XU_HGF_TARGETS_INDUCED_BY_AKT1_6HR	15	0	0.0475424	1		0.568156	1.54663	1971	tags=40%	list=14%	signal=47%
BIOCARTA_IL2RB_PATHWAY	BIOCARTA_IL2RB_PATHWAY	35	0	0.0473701	1		0.36566	1.54519	1106	tags=20%	list=8%	signal=22%
REACTOME_P53_DEPENDENT_G1_DNA_DAMAGE_RESPONSE	REACTOME_P53_DEPENDENT_G1_DNA_DAMAGE_RESPONSE	54	0	0.0496383	1		0.333023	1.54206	2151	tags=26%	list=15%	signal=31%
SPIRA_SMOKERS_LUNG_CANCER_UP	SPIRA_SMOKERS_LUNG_CANCER_UP	30	0	0.0494598	1		0.446462	1.54151	1964	tags=27%	list=14%	signal=31%
REACTOME_METABOLISM_OF_PROTEINS	REACTOME_METABOLISM_OF_PROTEINS	377	0	0.0492825	1		0.301498	1.54114	2263	tags=27%	list=16%	signal=31%
REACTOME_INTRINSIC_PATHWAY_FOR_APOPTOSIS	REACTOME_INTRINSIC_PATHWAY_FOR_APOPTOSIS	29	0	0.049502	1		0.462591	1.54057	2092	tags=38%	list=15%	signal=45%
HU_GENOTOXIN_ACTION_DIRECT_VS_INDIRECT_24HR	HU_GENOTOXIN_ACTION_DIRECT_VS_INDIRECT_24HR	46	0	0.0501272	1		0.315548	1.5391	4042	tags=41%	list=29%	signal=58%
REACTOME_ASPARAGINE_N_LINKED_GLYCOSYLATION	REACTOME_ASPARAGINE_N_LINKED_GLYCOSYLATION	72	0	0.0523345	1		0.333789	1.53756	2334	tags=31%	list=17%	signal=37%
NGUYEN_NOTCH1_TARGETS_DN	NGUYEN_NOTCH1_TARGETS_DN	67	0	0.0525422	1		0.377088	1.53673	1653	tags=22%	list=12%	signal=25%
BIOCARTA_CHEMICAL_PATHWAY	BIOCARTA_CHEMICAL_PATHWAY	21	0	0.0523572	1		0.422877	1.53599	918	tags=24%	list=7%	signal=25%
AIYAR_COBRA1_TARGETS_DN	AIYAR_COBRA1_TARGETS_DN	23	0	0.0521735	1		0.355505	1.5358	1972	tags=30%	list=14%	signal=35%
RIZ_ERYTHROID_DIFFERENTIATION_12HR	RIZ_ERYTHROID_DIFFERENTIATION_12HR	25	0	0.051991	1		0.471146	1.53493	1410	tags=32%	list=10%	signal=36%
MARKEY_RB1_ACUTE_LOF_UP	MARKEY_RB1_ACUTE_LOF_UP	196	0	0.0529911	1		0.253125	1.53304	2424	tags=28%	list=17%	signal=33%
HASLINGER_B_CLL_WITH_13Q14_DELETION	HASLINGER_B_CLL_WITH_13Q14_DELETION	17	0	0.0528071	1		0.443009	1.53265	4528	tags=53%	list=33%	signal=78%
ELVIDGE_HIF1A_TARGETS_UP	ELVIDGE_HIF1A_TARGETS_UP	60	0	0.0530179	1		0.309788	1.53214	3810	tags=38%	list=27%	signal=53%
MORI_EMU_MYC_LYMPHOMA_BY_ONSET_TIME_DN	MORI_EMU_MYC_LYMPHOMA_BY_ONSET_TIME_DN	17	0	0.0528351	1		0.605329	1.53153	2574	tags=53%	list=19%	signal=65%
LINDGREN_BLADDER_CANCER_CLUSTER_3_UP	LINDGREN_BLADDER_CANCER_CLUSTER_3_UP	273	0	0.0526535	1		0.292956	1.53137	2291	tags=26%	list=16%	signal=31%
KEGG_ARGININE_AND_PROLINE_METABOLISM	KEGG_ARGININE_AND_PROLINE_METABOLISM	32	0	0.0524732	1		0.431514	1.53119	1860	tags=34%	list=13%	signal=40%
WINNEPENNINCKX_MELANOMA_METASTASIS_UP	WINNEPENNINCKX_MELANOMA_METASTASIS_UP	138	0	0.0538431	1		0.278063	1.52777	2195	tags=23%	list=16%	signal=27%
MARCHINI_TRABECTEDIN_RESISTANCE_DN	MARCHINI_TRABECTEDIN_RESISTANCE_DN	34	0	0.0540446	1		0.462187	1.52725	1076	tags=24%	list=8%	signal=25%
ALCALA_APOPTOSIS	ALCALA_APOPTOSIS	84	0	0.0546204	1		0.302853	1.5271	2289	tags=30%	list=16%	signal=35%
PID_FOXM1_PATHWAY	PID_FOXM1_PATHWAY	31	0	0.0552	1		0.304747	1.52688	1477	tags=16%	list=11%	signal=18%
SONG_TARGETS_OF_IE86_CMV_PROTEIN	SONG_TARGETS_OF_IE86_CMV_PROTEIN	59	0	0.0557791	1		0.279663	1.52571	2276	tags=25%	list=16%	signal=30%
GAVIN_FOXP3_TARGETS_CLUSTER_P4	GAVIN_FOXP3_TARGETS_CLUSTER_P4	60	0	0.055968	1		0.332449	1.52489	966	tags=20%	list=7%	signal=21%
ELLWOOD_MYC_TARGETS_DN	ELLWOOD_MYC_TARGETS_DN	32	0	0.0565329	1		0.337939	1.52455	989	tags=19%	list=7%	signal=20%
SESTO_RESPONSE_TO_UV_C7	SESTO_RESPONSE_TO_UV_C7	57	0	0.0563444	1		0.363953	1.52425	2342	tags=35%	list=17%	signal=42%
BIOCARTA_BCR_PATHWAY	BIOCARTA_BCR_PATHWAY	32	0	0.0561572	1		0.385308	1.52419	1567	tags=28%	list=11%	signal=32%
GALE_APL_WITH_FLT3_MUTATED_UP	GALE_APL_WITH_FLT3_MUTATED_UP	52	0	0.0570914	1		0.241607	1.5228	1519	tags=15%	list=11%	signal=17%
TOOKER_GEMCITABINE_RESISTANCE_UP	TOOKER_GEMCITABINE_RESISTANCE_UP	67	0	0.0572721	1		0.314939	1.52172	4008	tags=40%	list=29%	signal=56%
BIOCARTA_ARF_PATHWAY	BIOCARTA_ARF_PATHWAY	16	0	0.0570837	1		0.399486	1.52114	1841	tags=19%	list=13%	signal=22%
ZHANG_TLX_TARGETS_60HR_DN	ZHANG_TLX_TARGETS_60HR_DN	239	0	0.0602338	1		0.257021	1.51724	2208	tags=23%	list=16%	signal=26%
FOURNIER_ACINAR_DEVELOPMENT_LATE_2	FOURNIER_ACINAR_DEVELOPMENT_LATE_2	245	0	0.0604001	1		0.287601	1.51657	2326	tags=25%	list=17%	signal=29%
LIEN_BREAST_CARCINOMA_METAPLASTIC_VS_DUCTAL_DN	LIEN_BREAST_CARCINOMA_METAPLASTIC_VS_DUCTAL_DN	52	0	0.0605708	1		0.315098	1.51622	594	tags=15%	list=4%	signal=16%
AFFAR_YY1_TARGETS_DN	AFFAR_YY1_TARGETS_DN	151	0	0.0603742	1		0.308731	1.5157	1984	tags=25%	list=14%	signal=28%
REACTOME_DNA_REPLICATION	REACTOME_DNA_REPLICATION	174	0	0.0601788	1		0.323563	1.51566	2276	tags=27%	list=16%	signal=32%
RASHI_RESPONSE_TO_IONIZING_RADIATION_1	RASHI_RESPONSE_TO_IONIZING_RADIATION_1	33	0	0.0599846	1		0.426314	1.51514	1923	tags=30%	list=14%	signal=35%
MORI_SMALL_PRE_BII_LYMPHOCYTE_UP	MORI_SMALL_PRE_BII_LYMPHOCYTE_UP	61	0	0.0597918	1		0.307252	1.51501	1093	tags=20%	list=8%	signal=21%
SAKAI_CHRONIC_HEPATITIS_VS_LIVER_CANCER_DN	SAKAI_CHRONIC_HEPATITIS_VS_LIVER_CANCER_DN	19	0	0.0596001	1		0.46237	1.51496	3459	tags=47%	list=25%	signal=63%
SCHLOSSER_MYC_TARGETS_REPRESSED_BY_SERUM	SCHLOSSER_MYC_TARGETS_REPRESSED_BY_SERUM	150	0	0.0601269	1		0.321212	1.5139	2051	tags=25%	list=15%	signal=29%
REACTOME_SIGNALING_BY_THE_B_CELL_RECEPTOR_BCR	REACTOME_SIGNALING_BY_THE_B_CELL_RECEPTOR_BCR	115	0	0.0606613	1		0.27585	1.51321	2151	tags=23%	list=15%	signal=27%
IVANOVA_HEMATOPOIESIS_EARLY_PROGENITOR	IVANOVA_HEMATOPOIESIS_EARLY_PROGENITOR	423	0	0.0608237	1		0.252204	1.51254	2116	tags=20%	list=15%	signal=23%
NAGASHIMA_NRG1_SIGNALING_UP	NAGASHIMA_NRG1_SIGNALING_UP	124	0	0.0617093	1		0.287772	1.50888	2162	tags=27%	list=16%	signal=31%
BENPORATH_MYC_TARGETS_WITH_EBOX	BENPORATH_MYC_TARGETS_WITH_EBOX	190	0	0.0618737	1		0.297795	1.50745	2202	tags=30%	list=16%	signal=35%
AMIT_EGF_RESPONSE_40_MCF10A	AMIT_EGF_RESPONSE_40_MCF10A	15	0	0.0645098	1		0.414293	1.50518	1598	tags=27%	list=11%	signal=30%
KEEN_RESPONSE_TO_ROSIGLITAZONE_UP	KEEN_RESPONSE_TO_ROSIGLITAZONE_UP	30	0	0.0650126	1		0.425011	1.50422	2297	tags=37%	list=17%	signal=44%
REACTOME_EXTENSION_OF_TELOMERES	REACTOME_EXTENSION_OF_TELOMERES	26	0	0.0651556	1		0.452018	1.50315	2195	tags=35%	list=16%	signal=41%
REACTOME_CITRIC_ACID_CYCLE_TCA_CYCLE	REACTOME_CITRIC_ACID_CYCLE_TCA_CYCLE	19	0	0.0649526	1		0.469687	1.50257	1682	tags=32%	list=12%	signal=36%
JACKSON_DNMT1_TARGETS_UP	JACKSON_DNMT1_TARGETS_UP	64	0	0.0647509	1		0.333816	1.50256	2737	tags=30%	list=20%	signal=37%
ZHAN_MULTIPLE_MYELOMA_MF_UP	ZHAN_MULTIPLE_MYELOMA_MF_UP	29	0	0.0645504	1		0.332929	1.50195	3704	tags=41%	list=27%	signal=56%
AMIT_EGF_RESPONSE_120_MCF10A	AMIT_EGF_RESPONSE_120_MCF10A	32	0.25	0.0643512	1		0.379361	1.50189	2299	tags=34%	list=17%	signal=41%
VANLOO_SP3_TARGETS_DN	VANLOO_SP3_TARGETS_DN	59	0	0.0641532	1		0.297644	1.50181	1191	tags=24%	list=9%	signal=26%
HOLLEMAN_PREDNISOLONE_RESISTANCE_B_ALL_UP	HOLLEMAN_PREDNISOLONE_RESISTANCE_B_ALL_UP	21	0	0.0646502	1		0.457705	1.49922	1370	tags=29%	list=10%	signal=32%
PID_HDAC_CLASSIII_PATHWAY	PID_HDAC_CLASSIII_PATHWAY	19	0	0.065137	1		0.419317	1.49811	2005	tags=32%	list=14%	signal=37%
HATADA_METHYLATED_IN_LUNG_CANCER_UP	HATADA_METHYLATED_IN_LUNG_CANCER_UP	179	0	0.0649384	1		0.271342	1.49778	2609	tags=26%	list=19%	signal=31%
REACTOME_REGULATION_OF_MITOTIC_CELL_CYCLE	REACTOME_REGULATION_OF_MITOTIC_CELL_CYCLE	78	0	0.0671343	1		0.332512	1.49569	2213	tags=27%	list=16%	signal=32%
PACHER_TARGETS_OF_IGF1_AND_IGF2_UP	PACHER_TARGETS_OF_IGF1_AND_IGF2_UP	27	0	0.0669309	1		0.46099	1.4956	2140	tags=37%	list=15%	signal=44%
SAKAI_CHRONIC_HEPATITIS_VS_LIVER_CANCER_UP	SAKAI_CHRONIC_HEPATITIS_VS_LIVER_CANCER_UP	75	0	0.0667287	1		0.296269	1.49539	1114	tags=17%	list=8%	signal=19%
LIU_SOX4_TARGETS_DN	LIU_SOX4_TARGETS_DN	269	0	0.0668613	1		0.226879	1.4949	2262	tags=21%	list=16%	signal=25%
PROVENZANI_METASTASIS_UP	PROVENZANI_METASTASIS_UP	154	0	0.0666605	1		0.296538	1.49461	1188	tags=18%	list=9%	signal=19%
CUI_TCF21_TARGETS_2_UP	CUI_TCF21_TARGETS_2_UP	254	0	0.0691425	1		0.251039	1.49087	2117	tags=25%	list=15%	signal=29%
BURTON_ADIPOGENESIS_10	BURTON_ADIPOGENESIS_10	24	0	0.0692707	1		0.418984	1.49056	1080	tags=29%	list=8%	signal=32%
CREIGHTON_AKT1_SIGNALING_VIA_MTOR_DN	CREIGHTON_AKT1_SIGNALING_VIA_MTOR_DN	22	0.2	0.0714188	1		0.374696	1.48811	2217	tags=41%	list=16%	signal=49%
TIEN_INTESTINE_PROBIOTICS_24HR_DN	TIEN_INTESTINE_PROBIOTICS_24HR_DN	193	0	0.0742066	1		0.308559	1.48394	991	tags=18%	list=7%	signal=19%
NABA_ECM_REGULATORS	NABA_ECM_REGULATORS	83	0	0.0739871	1		0.309227	1.48362	731	tags=11%	list=5%	signal=11%
MIKKELSEN_ES_LCP_WITH_H3K4ME3	MIKKELSEN_ES_LCP_WITH_H3K4ME3	61	0	0.0737688	1		0.327351	1.48338	3906	tags=38%	list=28%	signal=52%
REACTOME_TRANSCRIPTION_COUPLED_NER_TC_NER	REACTOME_TRANSCRIPTION_COUPLED_NER_TC_NER	42	0	0.0735519	1		0.382601	1.48275	4626	tags=50%	list=33%	signal=75%
GRADE_COLON_AND_RECTAL_CANCER_UP	GRADE_COLON_AND_RECTAL_CANCER_UP	252	0	0.0763089	1		0.27753	1.47943	2276	tags=28%	list=16%	signal=33%
WILSON_PROTEASES_AT_TUMOR_BONE_INTERFACE_UP	WILSON_PROTEASES_AT_TUMOR_BONE_INTERFACE_UP	15	0	0.0760858	1		0.530008	1.47929	605	tags=13%	list=4%	signal=14%
REACTOME_MITOTIC_G1_G1_S_PHASES	REACTOME_MITOTIC_G1_G1_S_PHASES	126	0	0.0775079	1		0.308619	1.47722	1818	tags=21%	list=13%	signal=24%
REACTOME_PROTEIN_FOLDING	REACTOME_PROTEIN_FOLDING	43	0	0.0782709	1		0.446801	1.47631	2247	tags=35%	list=16%	signal=41%
NIKOLSKY_BREAST_CANCER_8Q23_Q24_AMPLICON	NIKOLSKY_BREAST_CANCER_8Q23_Q24_AMPLICON	96	0	0.0780441	1		0.304794	1.47604	2484	tags=29%	list=18%	signal=35%
PHONG_TNF_TARGETS_UP	PHONG_TNF_TARGETS_UP	48	0	0.0781454	1		0.359077	1.47574	3271	tags=44%	list=24%	signal=57%
COLLER_MYC_TARGETS_UP	COLLER_MYC_TARGETS_UP	25	0	0.0798595	1		0.426919	1.47286	1821	tags=36%	list=13%	signal=41%
REACTOME_CDT1_ASSOCIATION_WITH_THE_CDC6_ORC_ORIGIN_COMPLEX	REACTOME_CDT1_ASSOCIATION_WITH_THE_CDC6_ORC_ORIGIN_COMPLEX	55	0	0.080605	1		0.348552	1.47252	2151	tags=27%	list=15%	signal=32%
REACTOME_DNA_STRAND_ELONGATION	REACTOME_DNA_STRAND_ELONGATION	30	0	0.0810251	1		0.47903	1.4704	2276	tags=43%	list=16%	signal=52%
GALLUZZI_PREVENT_MITOCHONDIAL_PERMEABILIZATION	GALLUZZI_PREVENT_MITOCHONDIAL_PERMEABILIZATION	21	0	0.0820868	1		0.393023	1.46752	2303	tags=33%	list=17%	signal=40%
FULCHER_INFLAMMATORY_RESPONSE_LECTIN_VS_LPS_UP	FULCHER_INFLAMMATORY_RESPONSE_LECTIN_VS_LPS_UP	434	0	0.0837972	1		0.256805	1.46648	2087	tags=23%	list=15%	signal=26%
FERRANDO_HOX11_NEIGHBORS	FERRANDO_HOX11_NEIGHBORS	17	0	0.0845156	1		0.428159	1.46425	2276	tags=47%	list=16%	signal=56%
PENG_LEUCINE_DEPRIVATION_UP	PENG_LEUCINE_DEPRIVATION_UP	117	0	0.0852214	1		0.271753	1.4627	1196	tags=19%	list=9%	signal=20%
KEGG_ALZHEIMERS_DISEASE	KEGG_ALZHEIMERS_DISEASE	127	0	0.0856131	1		0.347404	1.46168	2141	tags=30%	list=15%	signal=35%
RIZ_ERYTHROID_DIFFERENTIATION_CCNE1	RIZ_ERYTHROID_DIFFERENTIATION_CCNE1	34	0	0.087276	1		0.341652	1.46052	2011	tags=26%	list=14%	signal=31%
GENTLES_LEUKEMIC_STEM_CELL_DN	GENTLES_LEUKEMIC_STEM_CELL_DN	17	0	0.0879755	1		0.593256	1.45942	1532	tags=47%	list=11%	signal=53%
BROWNE_HCMV_INFECTION_6HR_UP	BROWNE_HCMV_INFECTION_6HR_UP	44	0	0.0877291	1		0.368075	1.45922	2117	tags=27%	list=15%	signal=32%
DITTMER_PTHLH_TARGETS_UP	DITTMER_PTHLH_TARGETS_UP	100	0	0.0874841	1		0.287783	1.45911	2195	tags=25%	list=16%	signal=29%
WEIGEL_OXIDATIVE_STRESS_RESPONSE	WEIGEL_OXIDATIVE_STRESS_RESPONSE	28	0	0.0872404	1		0.354907	1.45855	999	tags=25%	list=7%	signal=27%
LIN_APC_TARGETS	LIN_APC_TARGETS	64	0	0.086998	1		0.38203	1.45852	1102	tags=22%	list=8%	signal=24%
WINZEN_DEGRADED_VIA_KHSRP	WINZEN_DEGRADED_VIA_KHSRP	49	0	0.086757	1		0.323392	1.45836	3313	tags=37%	list=24%	signal=48%
BIOCARTA_PROTEASOME_PATHWAY	BIOCARTA_PROTEASOME_PATHWAY	28	0	0.0871415	1		0.380563	1.45777	2104	tags=32%	list=15%	signal=38%
WOO_LIVER_CANCER_RECURRENCE_DN	WOO_LIVER_CANCER_RECURRENCE_DN	42	0	0.088766	1		0.334462	1.4563	2018	tags=26%	list=15%	signal=31%
MELLMAN_TUT1_TARGETS_DN	MELLMAN_TUT1_TARGETS_DN	36	0	0.0897588	1		0.357874	1.45397	2407	tags=31%	list=17%	signal=37%
KEGG_COLORECTAL_CANCER	KEGG_COLORECTAL_CANCER	54	0	0.0898247	1		0.25369	1.45369	1163	tags=13%	list=8%	signal=14%
REACTOME_RESPONSE_TO_ELEVATED_PLATELET_CYTOSOLIC_CA2_	REACTOME_RESPONSE_TO_ELEVATED_PLATELET_CYTOSOLIC_CA2_	58	0	0.0898911	1		0.317777	1.45252	388	tags=14%	list=3%	signal=14%
XU_AKT1_TARGETS_6HR	XU_AKT1_TARGETS_6HR	24	0	0.0902496	1		0.441259	1.45093	3967	tags=54%	list=29%	signal=76%
ROME_INSULIN_TARGETS_IN_MUSCLE_UP	ROME_INSULIN_TARGETS_IN_MUSCLE_UP	365	0	0.0903145	1		0.243899	1.45062	2322	tags=25%	list=17%	signal=30%
REACTOME_ELONGATION_ARREST_AND_RECOVERY	REACTOME_ELONGATION_ARREST_AND_RECOVERY	26	0.25	0.0909877	1		0.41648	1.44957	1793	tags=23%	list=13%	signal=26%
BIOCARTA_MEF2D_PATHWAY	BIOCARTA_MEF2D_PATHWAY	17	0.25	0.0910492	1		0.46028	1.44878	1342	tags=29%	list=10%	signal=33%
DARWICHE_PAPILLOMA_RISK_LOW_UP	DARWICHE_PAPILLOMA_RISK_LOW_UP	113	0	0.0911113	1		0.287886	1.44845	1142	tags=19%	list=8%	signal=20%
REACTOME_AUTODEGRADATION_OF_THE_E3_UBIQUITIN_LIGASE_COP1	REACTOME_AUTODEGRADATION_OF_THE_E3_UBIQUITIN_LIGASE_COP1	48	0	0.0914691	1		0.372377	1.44741	2151	tags=29%	list=15%	signal=34%
REACTOME_ANTIGEN_PROCESSING_CROSS_PRESENTATION	REACTOME_ANTIGEN_PROCESSING_CROSS_PRESENTATION	71	0	0.0927345	1		0.341222	1.44526	2151	tags=28%	list=15%	signal=33%
VALK_AML_CLUSTER_3	VALK_AML_CLUSTER_3	28	0	0.0927917	1		0.362112	1.44471	1202	tags=21%	list=9%	signal=23%
REACTOME_APOPTOSIS	REACTOME_APOPTOSIS	130	0	0.0925442	1		0.263407	1.4446	1818	tags=23%	list=13%	signal=26%
DAVICIONI_MOLECULAR_ARMS_VS_ERMS_DN	DAVICIONI_MOLECULAR_ARMS_VS_ERMS_DN	99	0	0.0935013	1		0.296466	1.44398	2959	tags=35%	list=21%	signal=45%
MAYBURD_RESPONSE_TO_L663536_DN	MAYBURD_RESPONSE_TO_L663536_DN	47	0	0.0947495	1		0.360882	1.44286	2262	tags=32%	list=16%	signal=38%
BIOCARTA_GPCR_PATHWAY	BIOCARTA_GPCR_PATHWAY	29	0	0.0947947	1		0.350428	1.44258	1342	tags=24%	list=10%	signal=27%
WAKABAYASHI_ADIPOGENESIS_PPARG_RXRA_BOUND_WITH_H4K20ME1_MARK	WAKABAYASHI_ADIPOGENESIS_PPARG_RXRA_BOUND_WITH_H4K20ME1_MARK	119	0.25	0.0948456	1		0.276407	1.44195	1940	tags=21%	list=14%	signal=24%
CREIGHTON_ENDOCRINE_THERAPY_RESISTANCE_1	CREIGHTON_ENDOCRINE_THERAPY_RESISTANCE_1	364	0	0.0963801	1		0.261426	1.4407	2092	tags=24%	list=15%	signal=27%
HEDENFALK_BREAST_CANCER_BRCA1_VS_BRCA2	HEDENFALK_BREAST_CANCER_BRCA1_VS_BRCA2	138	0	0.0964206	1		0.266657	1.43993	2234	tags=23%	list=16%	signal=27%
GROSS_ELK3_TARGETS_DN	GROSS_ELK3_TARGETS_DN	24	0	0.0961682	1		0.381083	1.43989	753	tags=21%	list=5%	signal=22%
CAFFAREL_RESPONSE_TO_THC_24HR_5_UP	CAFFAREL_RESPONSE_TO_THC_24HR_5_UP	31	0	0.0959171	1		0.425365	1.43976	1202	tags=29%	list=9%	signal=32%
AGUIRRE_PANCREATIC_CANCER_COPY_NUMBER_UP	AGUIRRE_PANCREATIC_CANCER_COPY_NUMBER_UP	248	0	0.0965495	1		0.252899	1.4384	2229	tags=21%	list=16%	signal=25%
CHAUHAN_RESPONSE_TO_METHOXYESTRADIOL_DN	CHAUHAN_RESPONSE_TO_METHOXYESTRADIOL_DN	97	0	0.0998162	1		0.325877	1.43357	2289	tags=35%	list=16%	signal=42%
NIKOLSKY_BREAST_CANCER_16Q24_AMPLICON	NIKOLSKY_BREAST_CANCER_16Q24_AMPLICON	36	0	0.0995576	1		0.425064	1.43342	617	tags=17%	list=4%	signal=17%
WNT_SIGNALING	WNT_SIGNALING	50	0	0.0995874	1		0.342971	1.43278	1776	tags=26%	list=13%	signal=30%
HOEBEKE_LYMPHOID_STEM_CELL_DN	HOEBEKE_LYMPHOID_STEM_CELL_DN	79	0	0.0993308	1		0.337434	1.43255	647	tags=19%	list=5%	signal=20%
HONMA_DOCETAXEL_RESISTANCE	HONMA_DOCETAXEL_RESISTANCE	30	0	0.100816	1		0.461756	1.43093	2213	tags=43%	list=16%	signal=51%
REACTOME_PURINE_METABOLISM	REACTOME_PURINE_METABOLISM	26	0	0.100849	1		0.394504	1.42944	974	tags=23%	list=7%	signal=25%
PID_ERBB1_DOWNSTREAM_PATHWAY	PID_ERBB1_DOWNSTREAM_PATHWAY	94	0	0.102333	1		0.279869	1.42769	1636	tags=19%	list=12%	signal=22%
MOOTHA_FFA_OXYDATION	MOOTHA_FFA_OXYDATION	20	0	0.104659	1		0.35235	1.42406	1711	tags=30%	list=12%	signal=34%
LEIN_OLIGODENDROCYTE_MARKERS	LEIN_OLIGODENDROCYTE_MARKERS	47	0	0.105826	1		0.298953	1.42178	2125	tags=28%	list=15%	signal=33%
NADLER_OBESITY_DN	NADLER_OBESITY_DN	34	0.166667	0.107282	1		0.413355	1.42033	487	tags=21%	list=4%	signal=21%
MACLACHLAN_BRCA1_TARGETS_UP	MACLACHLAN_BRCA1_TARGETS_UP	19	0	0.107585	1		0.436272	1.41908	1641	tags=32%	list=12%	signal=36%
WELCSH_BRCA1_TARGETS_UP	WELCSH_BRCA1_TARGETS_UP	175	0	0.107313	1		0.287155	1.41903	2095	tags=23%	list=15%	signal=27%
ZHU_CMV_ALL_UP	ZHU_CMV_ALL_UP	104	0	0.107901	1		0.345614	1.41814	1236	tags=18%	list=9%	signal=20%
DARWICHE_PAPILLOMA_RISK_HIGH_DN	DARWICHE_PAPILLOMA_RISK_HIGH_DN	122	0	0.10763	1		0.313082	1.41756	2250	tags=26%	list=16%	signal=31%
BIOCARTA_ETS_PATHWAY	BIOCARTA_ETS_PATHWAY	18	0.2	0.108491	1		0.398509	1.41696	2162	tags=28%	list=16%	signal=33%
KEGG_GLYCINE_SERINE_AND_THREONINE_METABOLISM	KEGG_GLYCINE_SERINE_AND_THREONINE_METABOLISM	15	0	0.108777	1		0.49211	1.41607	2673	tags=53%	list=19%	signal=66%
REACTOME_M_G1_TRANSITION	REACTOME_M_G1_TRANSITION	77	0.2	0.109073	1		0.320742	1.4159	2276	tags=26%	list=16%	signal=31%
REACTOME_ACTIVATION_OF_NMDA_RECEPTOR_UPON_GLUTAMATE_BINDING_AND_POSTSYNAPTIC_EVENTS	REACTOME_ACTIVATION_OF_NMDA_RECEPTOR_UPON_GLUTAMATE_BINDING_AND_POSTSYNAPTIC_EVENTS	18	0.2	0.109637	1		0.374894	1.41554	1127	tags=17%	list=8%	signal=18%
WU_HBX_TARGETS_3_UP	WU_HBX_TARGETS_3_UP	18	0.2	0.111588	1		0.411464	1.4138	2058	tags=39%	list=15%	signal=46%
MAGRANGEAS_MULTIPLE_MYELOMA_IGLL_VS_IGLK_DN	MAGRANGEAS_MULTIPLE_MYELOMA_IGLL_VS_IGLK_DN	18	0.25	0.112707	1		0.377488	1.41166	3705	tags=44%	list=27%	signal=61%
FOURNIER_ACINAR_DEVELOPMENT_LATE_DN	FOURNIER_ACINAR_DEVELOPMENT_LATE_DN	18	0	0.11382	1		0.429085	1.41032	2738	tags=44%	list=20%	signal=55%
DANG_REGULATED_BY_MYC_UP	DANG_REGULATED_BY_MYC_UP	65	0	0.115483	1		0.3522	1.40813	2525	tags=32%	list=18%	signal=39%
BENPORATH_ES_1	BENPORATH_ES_1	261	0	0.115199	1		0.236992	1.40804	2143	tags=22%	list=15%	signal=25%
MMS_MOUSE_LYMPH_HIGH_4HRS_UP	MMS_MOUSE_LYMPH_HIGH_4HRS_UP	33	0	0.116842	1		0.359736	1.40596	1885	tags=24%	list=14%	signal=28%
BIOCARTA_ECM_PATHWAY	BIOCARTA_ECM_PATHWAY	21	0	0.117103	1		0.308304	1.40484	189	tags=10%	list=1%	signal=10%
APPIERTO_RESPONSE_TO_FENRETINIDE_DN	APPIERTO_RESPONSE_TO_FENRETINIDE_DN	43	0	0.119011	1		0.30973	1.40366	1543	tags=30%	list=11%	signal=34%
UEDA_CENTRAL_CLOCK	UEDA_CENTRAL_CLOCK	72	0	0.119549	1		0.340586	1.40315	1010	tags=22%	list=7%	signal=24%
REACTOME_RNA_POL_III_CHAIN_ELONGATION	REACTOME_RNA_POL_III_CHAIN_ELONGATION	15	0.2	0.119809	1		0.50735	1.40256	1841	tags=27%	list=13%	signal=31%
BRACHAT_RESPONSE_TO_METHOTREXATE_DN	BRACHAT_RESPONSE_TO_METHOTREXATE_DN	26	0.2	0.120071	1		0.387603	1.40221	985	tags=23%	list=7%	signal=25%
REACTOME_SCF_BETA_TRCP_MEDIATED_DEGRADATION_OF_EMI1	REACTOME_SCF_BETA_TRCP_MEDIATED_DEGRADATION_OF_EMI1	50	0	0.120321	1		0.375174	1.40183	2151	tags=30%	list=15%	signal=35%
BOHN_PRIMARY_IMMUNODEFICIENCY_SYNDROM_UP	BOHN_PRIMARY_IMMUNODEFICIENCY_SYNDROM_UP	40	0	0.120572	1		0.333396	1.40126	1145	tags=20%	list=8%	signal=22%
PUJANA_XPRSS_INT_NETWORK	PUJANA_XPRSS_INT_NETWORK	164	0.25	0.121094	1		0.265586	1.39942	2180	tags=23%	list=16%	signal=27%
REACTOME_PYRIMIDINE_METABOLISM	REACTOME_PYRIMIDINE_METABOLISM	17	0	0.120804	1		0.406241	1.39919	2073	tags=24%	list=15%	signal=28%
ACOSTA_PROLIFERATION_INDEPENDENT_MYC_TARGETS_UP	ACOSTA_PROLIFERATION_INDEPENDENT_MYC_TARGETS_UP	68	0	0.123208	1		0.313542	1.39743	1720	tags=21%	list=12%	signal=23%
KIM_TIAL1_TARGETS	KIM_TIAL1_TARGETS	28	0	0.123185	1		0.356336	1.39626	1579	tags=25%	list=11%	signal=28%
LI_WILMS_TUMOR_VS_FETAL_KIDNEY_1_DN	LI_WILMS_TUMOR_VS_FETAL_KIDNEY_1_DN	137	0	0.123698	1		0.314368	1.39524	2195	tags=26%	list=16%	signal=30%
CHUNG_BLISTER_CYTOTOXICITY_UP	CHUNG_BLISTER_CYTOTOXICITY_UP	117	0	0.127397	1		0.309663	1.39172	2027	tags=26%	list=15%	signal=31%
FOSTER_TOLERANT_MACROPHAGE_UP	FOSTER_TOLERANT_MACROPHAGE_UP	97	0	0.127095	1		0.259721	1.39166	1267	tags=18%	list=9%	signal=19%
REACTOME_SIGNALING_BY_WNT	REACTOME_SIGNALING_BY_WNT	63	0	0.126795	1		0.320935	1.39158	2151	tags=25%	list=15%	signal=30%
BOYLAN_MULTIPLE_MYELOMA_C_CLUSTER_DN	BOYLAN_MULTIPLE_MYELOMA_C_CLUSTER_DN	26	0.142857	0.126765	1		0.340847	1.3913	392	tags=12%	list=3%	signal=12%
THILLAINADESAN_ZNF217_TARGETS_UP	THILLAINADESAN_ZNF217_TARGETS_UP	36	0	0.131512	1		0.328731	1.38611	2326	tags=33%	list=17%	signal=40%
URS_ADIPOCYTE_DIFFERENTIATION_UP	URS_ADIPOCYTE_DIFFERENTIATION_UP	41	0	0.132517	1		0.349111	1.38552	1432	tags=20%	list=10%	signal=22%
DELPUECH_FOXO3_TARGETS_DN	DELPUECH_FOXO3_TARGETS_DN	34	0	0.132207	1		0.420786	1.38544	1076	tags=26%	list=8%	signal=29%
BASAKI_YBX1_TARGETS_UP	BASAKI_YBX1_TARGETS_UP	222	0	0.131898	1		0.25235	1.3853	2078	tags=22%	list=15%	signal=26%
ROPERO_HDAC2_TARGETS	ROPERO_HDAC2_TARGETS	63	0	0.131591	1		0.298462	1.38525	1194	tags=21%	list=9%	signal=22%
REACTOME_RNA_POL_III_TRANSCRIPTION	REACTOME_RNA_POL_III_TRANSCRIPTION	30	0	0.131285	1		0.368128	1.38492	1841	tags=20%	list=13%	signal=23%
ZHANG_ANTIVIRAL_RESPONSE_TO_RIBAVIRIN_DN	ZHANG_ANTIVIRAL_RESPONSE_TO_RIBAVIRIN_DN	35	0.333333	0.133068	1		0.347914	1.3835	2831	tags=37%	list=20%	signal=47%
ZHAN_MULTIPLE_MYELOMA_CD1_VS_CD2_UP	ZHAN_MULTIPLE_MYELOMA_CD1_VS_CD2_UP	47	0.2	0.133281	1		0.360621	1.38249	3003	tags=40%	list=22%	signal=51%
ST_FAS_SIGNALING_PATHWAY	ST_FAS_SIGNALING_PATHWAY	50	0	0.134787	1		0.2839	1.38205	2041	tags=22%	list=15%	signal=26%
DUTERTRE_ESTRADIOL_RESPONSE_6HR_UP	DUTERTRE_ESTRADIOL_RESPONSE_6HR_UP	162	0	0.141736	1		0.222006	1.37772	2291	tags=23%	list=16%	signal=27%
KEGG_STARCH_AND_SUCROSE_METABOLISM	KEGG_STARCH_AND_SUCROSE_METABOLISM	20	0	0.141924	1		0.455862	1.37707	813	tags=25%	list=6%	signal=27%
PID_CMYB_PATHWAY	PID_CMYB_PATHWAY	73	0	0.141598	1		0.306824	1.37664	867	tags=15%	list=6%	signal=16%
QI_HYPOXIA	QI_HYPOXIA	95	0	0.142306	1		0.312354	1.37601	2813	tags=33%	list=20%	signal=41%
MCCLUNG_COCAIN_REWARD_4WK	MCCLUNG_COCAIN_REWARD_4WK	46	0	0.142488	1		0.32541	1.37546	681	tags=13%	list=5%	signal=14%
SHEDDEN_LUNG_CANCER_POOR_SURVIVAL_A6	SHEDDEN_LUNG_CANCER_POOR_SURVIVAL_A6	369	0	0.142423	1		0.245878	1.37513	2117	tags=22%	list=15%	signal=26%
BANDRES_RESPONSE_TO_CARMUSTIN_MGMT_24HR_DN	BANDRES_RESPONSE_TO_CARMUSTIN_MGMT_24HR_DN	15	0	0.142099	1		0.498556	1.37465	1857	tags=40%	list=13%	signal=46%
HEIDENBLAD_AMPLIFIED_IN_PANCREATIC_CANCER	HEIDENBLAD_AMPLIFIED_IN_PANCREATIC_CANCER	26	0	0.142292	1		0.275692	1.37403	2193	tags=31%	list=16%	signal=36%
REACTOME_NUCLEOTIDE_EXCISION_REPAIR	REACTOME_NUCLEOTIDE_EXCISION_REPAIR	47	0	0.14197	1		0.353549	1.37366	4626	tags=47%	list=33%	signal=70%
IKEDA_MIR133_TARGETS_UP	IKEDA_MIR133_TARGETS_UP	37	0	0.142663	1		0.253312	1.37246	2507	tags=24%	list=18%	signal=30%
FAELT_B_CLL_WITH_VH_REARRANGEMENTS_DN	FAELT_B_CLL_WITH_VH_REARRANGEMENTS_DN	44	0	0.143868	1		0.339301	1.37175	1977	tags=32%	list=14%	signal=37%
REACTOME_POST_TRANSLATIONAL_PROTEIN_MODIFICATION	REACTOME_POST_TRANSLATIONAL_PROTEIN_MODIFICATION	130	0	0.144817	1		0.282659	1.37095	2334	tags=25%	list=17%	signal=29%
ONDER_CDH1_TARGETS_2_UP	ONDER_CDH1_TARGETS_2_UP	137	0	0.144492	1		0.245987	1.37066	1361	tags=18%	list=10%	signal=19%
GRAHAM_CML_DIVIDING_VS_NORMAL_QUIESCENT_UP	GRAHAM_CML_DIVIDING_VS_NORMAL_QUIESCENT_UP	170	0	0.145421	1		0.249283	1.36915	2299	tags=24%	list=17%	signal=28%
SMITH_TERT_TARGETS_DN	SMITH_TERT_TARGETS_DN	67	0	0.145096	1		0.303994	1.36915	956	tags=16%	list=7%	signal=18%
TOMIDA_METASTASIS_UP	TOMIDA_METASTASIS_UP	18	0	0.145517	1		0.297553	1.36856	2239	tags=33%	list=16%	signal=40%
SERVITJA_LIVER_HNF1A_TARGETS_DN	SERVITJA_LIVER_HNF1A_TARGETS_DN	60	0	0.147444	1		0.297379	1.36582	2203	tags=27%	list=16%	signal=32%
NADLER_OBESITY_UP	NADLER_OBESITY_UP	50	0	0.148105	1		0.266138	1.36494	1074	tags=14%	list=8%	signal=15%
BRIDEAU_IMPRINTED_GENES	BRIDEAU_IMPRINTED_GENES	34	0	0.149021	1		0.337512	1.36371	1631	tags=24%	list=12%	signal=27%
JIANG_HYPOXIA_NORMAL	JIANG_HYPOXIA_NORMAL	249	0	0.150672	1		0.233126	1.36236	2356	tags=26%	list=17%	signal=31%
RAMPON_ENRICHED_LEARNING_ENVIRONMENT_LATE_UP	RAMPON_ENRICHED_LEARNING_ENVIRONMENT_LATE_UP	17	0	0.15034	1		0.441734	1.36149	1793	tags=35%	list=13%	signal=40%
BIOCARTA_PGC1A_PATHWAY	BIOCARTA_PGC1A_PATHWAY	16	0	0.15076	1		0.387961	1.3606	2816	tags=31%	list=20%	signal=39%
MULLIGHAN_MLL_SIGNATURE_1_UP	MULLIGHAN_MLL_SIGNATURE_1_UP	337	0	0.151422	1		0.233041	1.36015	1195	tags=15%	list=9%	signal=16%
BURTON_ADIPOGENESIS_6	BURTON_ADIPOGENESIS_6	153	0	0.152072	1		0.301258	1.35966	1159	tags=20%	list=8%	signal=21%
WONG_IFNA2_RESISTANCE_DN	WONG_IFNA2_RESISTANCE_DN	25	0	0.154439	1		0.271729	1.35826	1060	tags=16%	list=8%	signal=17%
HESS_TARGETS_OF_HOXA9_AND_MEIS1_DN	HESS_TARGETS_OF_HOXA9_AND_MEIS1_DN	61	0	0.154346	1		0.268951	1.35797	2076	tags=23%	list=15%	signal=27%
YANG_BREAST_CANCER_ESR1_BULK_UP	YANG_BREAST_CANCER_ESR1_BULK_UP	20	0.333333	0.155471	1		0.4118	1.3567	1728	tags=35%	list=12%	signal=40%
KEGG_LYSOSOME	KEGG_LYSOSOME	106	0	0.155133	1		0.269852	1.35669	1096	tags=14%	list=8%	signal=15%
LY_AGING_OLD_DN	LY_AGING_OLD_DN	51	0	0.154797	1		0.328435	1.35653	4026	tags=47%	list=29%	signal=66%
SATO_SILENCED_EPIGENETICALLY_IN_PANCREATIC_CANCER	SATO_SILENCED_EPIGENETICALLY_IN_PANCREATIC_CANCER	26	0	0.154463	1		0.408369	1.35641	3303	tags=42%	list=24%	signal=55%
FERRANDO_T_ALL_WITH_MLL_ENL_FUSION_UP	FERRANDO_T_ALL_WITH_MLL_ENL_FUSION_UP	74	0	0.154848	1		0.284445	1.35564	1236	tags=20%	list=9%	signal=22%
BLALOCK_ALZHEIMERS_DISEASE_INCIPIENT_DN	BLALOCK_ALZHEIMERS_DISEASE_INCIPIENT_DN	131	0	0.154515	1		0.293977	1.35563	2106	tags=23%	list=15%	signal=27%
LABBE_TARGETS_OF_TGFB1_AND_WNT3A_DN	LABBE_TARGETS_OF_TGFB1_AND_WNT3A_DN	67	0	0.154183	1		0.31016	1.3555	2050	tags=28%	list=15%	signal=33%
TERAMOTO_OPN_TARGETS_CLUSTER_7	TERAMOTO_OPN_TARGETS_CLUSTER_7	15	0.142857	0.153853	1		0.404308	1.3554	1580	tags=33%	list=11%	signal=38%
MODY_HIPPOCAMPUS_POSTNATAL	MODY_HIPPOCAMPUS_POSTNATAL	44	0.166667	0.153524	1		0.340721	1.35521	1183	tags=25%	list=9%	signal=27%
TIAN_TNF_SIGNALING_NOT_VIA_NFKB	TIAN_TNF_SIGNALING_NOT_VIA_NFKB	15	0	0.154159	1		0.539928	1.35469	4200	tags=67%	list=30%	signal=95%
PID_HIF1A_PATHWAY	PID_HIF1A_PATHWAY	16	0	0.154069	1		0.412483	1.35358	1188	tags=25%	list=9%	signal=27%
WANG_RESPONSE_TO_ANDROGEN_UP	WANG_RESPONSE_TO_ANDROGEN_UP	23	0.25	0.154697	1		0.30924	1.35295	2201	tags=30%	list=16%	signal=36%
REACTOME_ACTIVATION_OF_BH3_ONLY_PROTEINS	REACTOME_ACTIVATION_OF_BH3_ONLY_PROTEINS	16	0.2	0.15437	1		0.535903	1.35242	2092	tags=44%	list=15%	signal=51%
REACTOME_DESTABILIZATION_OF_MRNA_BY_AUF1_HNRNP_D0	REACTOME_DESTABILIZATION_OF_MRNA_BY_AUF1_HNRNP_D0	51	0	0.154521	1		0.348801	1.35164	2151	tags=31%	list=15%	signal=37%
KIM_ALL_DISORDERS_CALB1_CORR_DN	KIM_ALL_DISORDERS_CALB1_CORR_DN	16	0.333333	0.156576	1		0.375713	1.34965	484	tags=13%	list=3%	signal=13%
REACTOME_G2_M_CHECKPOINTS	REACTOME_G2_M_CHECKPOINTS	40	0	0.15672	1		0.317077	1.34858	5332	tags=55%	list=38%	signal=89%
WONG_ENDMETRIUM_CANCER_DN	WONG_ENDMETRIUM_CANCER_DN	24	0.333333	0.1571	1		0.374771	1.34796	1432	tags=29%	list=10%	signal=32%
HELLER_HDAC_TARGETS_SILENCED_BY_METHYLATION_DN	HELLER_HDAC_TARGETS_SILENCED_BY_METHYLATION_DN	226	0	0.15795	1		0.256646	1.34659	1222	tags=15%	list=9%	signal=16%
GAZDA_DIAMOND_BLACKFAN_ANEMIA_ERYTHROID_DN	GAZDA_DIAMOND_BLACKFAN_ANEMIA_ERYTHROID_DN	407	0	0.159982	1		0.212059	1.34545	2320	tags=21%	list=17%	signal=24%
MISHRA_CARCINOMA_ASSOCIATED_FIBROBLAST_DN	MISHRA_CARCINOMA_ASSOCIATED_FIBROBLAST_DN	17	0.25	0.160818	1		0.482871	1.34482	67	tags=18%	list=0%	signal=18%
KAAB_FAILED_HEART_ATRIUM_DN	KAAB_FAILED_HEART_ATRIUM_DN	113	0	0.16284	1		0.270915	1.34148	2291	tags=26%	list=16%	signal=30%
ZHONG_SECRETOME_OF_LUNG_CANCER_AND_FIBROBLAST	ZHONG_SECRETOME_OF_LUNG_CANCER_AND_FIBROBLAST	106	0	0.162501	1		0.299718	1.34132	1183	tags=22%	list=9%	signal=24%
KEGG_COMPLEMENT_AND_COAGULATION_CASCADES	KEGG_COMPLEMENT_AND_COAGULATION_CASCADES	25	0	0.1624	1		0.346007	1.34069	1488	tags=28%	list=11%	signal=31%
BARRIER_CANCER_RELAPSE_NORMAL_SAMPLE_UP	BARRIER_CANCER_RELAPSE_NORMAL_SAMPLE_UP	24	0.2	0.163924	1		0.30645	1.33952	644	tags=13%	list=5%	signal=13%
REACTOME_FORMATION_OF_THE_HIV1_EARLY_ELONGATION_COMPLEX	REACTOME_FORMATION_OF_THE_HIV1_EARLY_ELONGATION_COMPLEX	27	0	0.163585	1		0.334671	1.33945	3746	tags=33%	list=27%	signal=46%
WANG_ESOPHAGUS_CANCER_VS_NORMAL_DN	WANG_ESOPHAGUS_CANCER_VS_NORMAL_DN	79	0	0.165336	1		0.262065	1.3389	2410	tags=27%	list=17%	signal=32%
PASQUALUCCI_LYMPHOMA_BY_GC_STAGE_UP	PASQUALUCCI_LYMPHOMA_BY_GC_STAGE_UP	199	0	0.164996	1		0.240653	1.33852	1771	tags=19%	list=13%	signal=22%
MARTORIATI_MDM4_TARGETS_NEUROEPITHELIUM_UP	MARTORIATI_MDM4_TARGETS_NEUROEPITHELIUM_UP	121	0	0.165122	1		0.256051	1.33818	2316	tags=28%	list=17%	signal=33%
BONOME_OVARIAN_CANCER_SURVIVAL_OPTIMAL_DEBULKING	BONOME_OVARIAN_CANCER_SURVIVAL_OPTIMAL_DEBULKING	172	0	0.168706	1		0.250425	1.33593	1624	tags=18%	list=12%	signal=20%
REACTOME_ION_CHANNEL_TRANSPORT	REACTOME_ION_CHANNEL_TRANSPORT	23	0	0.169052	1		0.350322	1.33505	3396	tags=43%	list=24%	signal=57%
SCHAEFFER_PROSTATE_DEVELOPMENT_6HR_DN	SCHAEFFER_PROSTATE_DEVELOPMENT_6HR_DN	407	0	0.168707	1		0.20952	1.33471	2102	tags=20%	list=15%	signal=23%
BOSCO_ALLERGEN_INDUCED_TH2_ASSOCIATED_MODULE	BOSCO_ALLERGEN_INDUCED_TH2_ASSOCIATED_MODULE	101	0	0.169046	1		0.294725	1.33408	2266	tags=28%	list=16%	signal=33%
KYNG_ENVIRONMENTAL_STRESS_RESPONSE_NOT_BY_4NQO_IN_WS	KYNG_ENVIRONMENTAL_STRESS_RESPONSE_NOT_BY_4NQO_IN_WS	34	0.333333	0.16939	1		0.353196	1.33358	1627	tags=29%	list=12%	signal=33%
MAHAJAN_RESPONSE_TO_IL1A_DN	MAHAJAN_RESPONSE_TO_IL1A_DN	55	0.2	0.169958	1		0.268852	1.33243	1841	tags=22%	list=13%	signal=25%
GOLUB_ALL_VS_AML_UP	GOLUB_ALL_VS_AML_UP	24	0.333333	0.172341	1		0.398849	1.33091	1567	tags=38%	list=11%	signal=42%
WILCOX_RESPONSE_TO_PROGESTERONE_DN	WILCOX_RESPONSE_TO_PROGESTERONE_DN	35	0.2	0.17245	1		0.410201	1.33057	1271	tags=23%	list=9%	signal=25%
STAMBOLSKY_RESPONSE_TO_VITAMIN_D3_DN	STAMBOLSKY_RESPONSE_TO_VITAMIN_D3_DN	15	0.166667	0.172331	1		0.383774	1.33056	1326	tags=33%	list=10%	signal=37%
MOHANKUMAR_HOXA1_TARGETS_UP	MOHANKUMAR_HOXA1_TARGETS_UP	322	0	0.173805	1		0.243675	1.32893	2202	tags=24%	list=16%	signal=28%
WHITEFORD_PEDIATRIC_CANCER_MARKERS	WHITEFORD_PEDIATRIC_CANCER_MARKERS	103	0	0.173683	1		0.251802	1.3287	1921	tags=23%	list=14%	signal=27%
SESTO_RESPONSE_TO_UV_C0	SESTO_RESPONSE_TO_UV_C0	96	0	0.174018	1		0.265669	1.32827	2356	tags=27%	list=17%	signal=32%
CHESLER_BRAIN_HIGHEST_EXPRESSION	CHESLER_BRAIN_HIGHEST_EXPRESSION	30	0.166667	0.174574	1		0.412794	1.32734	335	tags=13%	list=2%	signal=14%
SCHAEFFER_PROSTATE_DEVELOPMENT_6HR_UP	SCHAEFFER_PROSTATE_DEVELOPMENT_6HR_UP	124	0	0.174225	1		0.252085	1.32701	1667	tags=22%	list=12%	signal=25%
KAYO_CALORIE_RESTRICTION_MUSCLE_UP	KAYO_CALORIE_RESTRICTION_MUSCLE_UP	56	0.25	0.17433	1		0.262293	1.32694	1888	tags=16%	list=14%	signal=19%
KYNG_RESPONSE_TO_H2O2_VIA_ERCC6_DN	KYNG_RESPONSE_TO_H2O2_VIA_ERCC6_DN	38	0.166667	0.173983	1		0.329687	1.32688	574	tags=13%	list=4%	signal=14%
CASORELLI_ACUTE_PROMYELOCYTIC_LEUKEMIA_UP	CASORELLI_ACUTE_PROMYELOCYTIC_LEUKEMIA_UP	158	0	0.175201	1		0.280194	1.32502	1901	tags=23%	list=14%	signal=26%
TARTE_PLASMA_CELL_VS_PLASMABLAST_DN	TARTE_PLASMA_CELL_VS_PLASMABLAST_DN	298	0	0.175524	1		0.20861	1.32461	2180	tags=22%	list=16%	signal=25%
REACTOME_MITOTIC_M_M_G1_PHASES	REACTOME_MITOTIC_M_M_G1_PHASES	154	0	0.176735	1		0.293988	1.32367	2151	tags=24%	list=15%	signal=28%
REACTOME_ACTIVATION_OF_NF_KAPPAB_IN_B_CELLS	REACTOME_ACTIVATION_OF_NF_KAPPAB_IN_B_CELLS	60	0	0.177272	1		0.323616	1.3228	2151	tags=27%	list=15%	signal=31%
CAFFAREL_RESPONSE_TO_THC_UP	CAFFAREL_RESPONSE_TO_THC_UP	31	0.142857	0.176923	1		0.369644	1.32272	864	tags=26%	list=6%	signal=27%
GOLDRATH_HOMEOSTATIC_PROLIFERATION	GOLDRATH_HOMEOSTATIC_PROLIFERATION	151	0	0.178347	1		0.258691	1.3221	2092	tags=25%	list=15%	signal=29%
XU_CREBBP_TARGETS_UP	XU_CREBBP_TARGETS_UP	22	0	0.178439	1		0.396168	1.32122	5036	tags=64%	list=36%	signal=100%
SANSOM_APC_TARGETS_UP	SANSOM_APC_TARGETS_UP	81	0	0.178534	1		0.295249	1.3208	2322	tags=26%	list=17%	signal=31%
ELVIDGE_HYPOXIA_DN	ELVIDGE_HYPOXIA_DN	126	0	0.179509	1		0.254818	1.3197	1784	tags=19%	list=13%	signal=22%
KYNG_ENVIRONMENTAL_STRESS_RESPONSE_NOT_BY_GAMMA_IN_WS	KYNG_ENVIRONMENTAL_STRESS_RESPONSE_NOT_BY_GAMMA_IN_WS	28	0	0.18004	1		0.405079	1.31882	2318	tags=39%	list=17%	signal=47%
WANG_HCP_PROSTATE_CANCER	WANG_HCP_PROSTATE_CANCER	82	0.25	0.180125	1		0.303837	1.31865	1737	tags=22%	list=12%	signal=25%
NAKAMURA_METASTASIS_MODEL_UP	NAKAMURA_METASTASIS_MODEL_UP	27	0	0.179775	1		0.254141	1.31862	1439	tags=15%	list=10%	signal=16%
MA_MYELOID_DIFFERENTIATION_UP	MA_MYELOID_DIFFERENTIATION_UP	33	0	0.180737	1		0.36213	1.31744	1903	tags=30%	list=14%	signal=35%
CHOI_ATL_STAGE_PREDICTOR	CHOI_ATL_STAGE_PREDICTOR	38	0	0.183003	1		0.292421	1.31663	908	tags=18%	list=7%	signal=20%
PEART_HDAC_PROLIFERATION_CLUSTER_DN	PEART_HDAC_PROLIFERATION_CLUSTER_DN	72	0	0.183305	1		0.333081	1.31652	2087	tags=25%	list=15%	signal=29%
LIU_LIVER_CANCER	LIU_LIVER_CANCER	24	0.142857	0.184038	1		0.386246	1.31592	2046	tags=29%	list=15%	signal=34%
SANSOM_APC_MYC_TARGETS	SANSOM_APC_MYC_TARGETS	173	0	0.184977	1		0.285036	1.31548	1749	tags=22%	list=13%	signal=25%
PID_MAPK_TRK_PATHWAY	PID_MAPK_TRK_PATHWAY	32	0.2	0.185711	1		0.372951	1.31433	938	tags=19%	list=7%	signal=20%
REACTOME_METABOLISM_OF_CARBOHYDRATES	REACTOME_METABOLISM_OF_CARBOHYDRATES	150	0	0.185355	1		0.267416	1.31411	2058	tags=23%	list=15%	signal=26%
MORI_SMALL_PRE_BII_LYMPHOCYTE_DN	MORI_SMALL_PRE_BII_LYMPHOCYTE_DN	72	0	0.186292	1		0.240024	1.31323	2182	tags=32%	list=16%	signal=38%
CHNG_MULTIPLE_MYELOMA_HYPERPLOID_UP	CHNG_MULTIPLE_MYELOMA_HYPERPLOID_UP	50	0	0.185937	1		0.263012	1.31321	1124	tags=18%	list=8%	signal=20%
WEST_ADRENOCORTICAL_TUMOR_UP	WEST_ADRENOCORTICAL_TUMOR_UP	262	0	0.185583	1		0.236083	1.31298	2195	tags=22%	list=16%	signal=26%
BIOCARTA_HDAC_PATHWAY	BIOCARTA_HDAC_PATHWAY	24	0	0.185877	1		0.340523	1.31276	2816	tags=38%	list=20%	signal=47%
XU_GH1_AUTOCRINE_TARGETS_UP	XU_GH1_AUTOCRINE_TARGETS_UP	147	0	0.185735	1		0.230617	1.31235	2583	tags=27%	list=19%	signal=32%
REACTOME_E2F_MEDIATED_REGULATION_OF_DNA_REPLICATION	REACTOME_E2F_MEDIATED_REGULATION_OF_DNA_REPLICATION	33	0.166667	0.185383	1		0.350529	1.31233	1803	tags=24%	list=13%	signal=28%
ABE_VEGFA_TARGETS_30MIN	ABE_VEGFA_TARGETS_30MIN	15	0	0.185672	1		0.358819	1.3108	1771	tags=33%	list=13%	signal=38%
REACTOME_POST_NMDA_RECEPTOR_ACTIVATION_EVENTS	REACTOME_POST_NMDA_RECEPTOR_ACTIVATION_EVENTS	18	0	0.185321	1		0.374894	1.31052	1127	tags=17%	list=8%	signal=18%
OUELLET_OVARIAN_CANCER_INVASIVE_VS_LMP_UP	OUELLET_OVARIAN_CANCER_INVASIVE_VS_LMP_UP	113	0	0.185394	1		0.27891	1.31029	2077	tags=24%	list=15%	signal=28%
KEGG_WNT_SIGNALING_PATHWAY	KEGG_WNT_SIGNALING_PATHWAY	92	0	0.18547	1		0.281691	1.30978	1390	tags=17%	list=10%	signal=19%
PID_MYC_REPRESS_PATHWAY	PID_MYC_REPRESS_PATHWAY	51	0	0.186381	1		0.306998	1.30868	2531	tags=29%	list=18%	signal=36%
DAIRKEE_CANCER_PRONE_RESPONSE_E2	DAIRKEE_CANCER_PRONE_RESPONSE_E2	19	0	0.186244	1		0.4502	1.30841	2547	tags=42%	list=18%	signal=51%
BIOCARTA_TNFR1_PATHWAY	BIOCARTA_TNFR1_PATHWAY	29	0.166667	0.191972	1		0.292531	1.3039	1686	tags=21%	list=12%	signal=23%
NING_CHRONIC_OBSTRUCTIVE_PULMONARY_DISEASE_UP	NING_CHRONIC_OBSTRUCTIVE_PULMONARY_DISEASE_UP	114	0	0.194777	1		0.231797	1.30222	1981	tags=22%	list=14%	signal=25%
REACTOME_AUTODEGRADATION_OF_CDH1_BY_CDH1_APC_C	REACTOME_AUTODEGRADATION_OF_CDH1_BY_CDH1_APC_C	57	0.25	0.195042	1		0.326576	1.30135	2213	tags=26%	list=16%	signal=31%
BIOCARTA_RARRXR_PATHWAY	BIOCARTA_RARRXR_PATHWAY	15	0	0.195939	1		0.448645	1.29987	1866	tags=27%	list=13%	signal=31%
REACTOME_NUCLEAR_RECEPTOR_TRANSCRIPTION_PATHWAY	REACTOME_NUCLEAR_RECEPTOR_TRANSCRIPTION_PATHWAY	21	0	0.195785	1		0.339717	1.29975	4295	tags=57%	list=31%	signal=83%
SEIDEN_ONCOGENESIS_BY_MET	SEIDEN_ONCOGENESIS_BY_MET	77	0	0.195631	1		0.283885	1.29956	2180	tags=23%	list=16%	signal=28%
TSENG_ADIPOGENIC_POTENTIAL_DN	TSENG_ADIPOGENIC_POTENTIAL_DN	17	0.25	0.196727	1		0.445033	1.29828	747	tags=24%	list=5%	signal=25%
GRADE_COLON_AND_RECTAL_CANCER_DN	GRADE_COLON_AND_RECTAL_CANCER_DN	60	0	0.196364	1		0.308148	1.29802	3144	tags=33%	list=23%	signal=43%
REACTOME_APC_C_CDH1_MEDIATED_DEGRADATION_OF_CDC20_AND_OTHER_APC_C_CDH1_TARGETED_PROTEINS_IN_LATE_MITOSIS_EARLY_G1	REACTOME_APC_C_CDH1_MEDIATED_DEGRADATION_OF_CDC20_AND_OTHER_APC_C_CDH1_TARGETED_PROTEINS_IN_LATE_MITOSIS_EARLY_G1	65	0	0.196211	1		0.333279	1.29776	2213	tags=29%	list=16%	signal=35%
ZHANG_BREAST_CANCER_PROGENITORS_UP	ZHANG_BREAST_CANCER_PROGENITORS_UP	354	0	0.197091	1		0.220301	1.29727	1605	tags=16%	list=12%	signal=17%
HAN_SATB1_TARGETS_UP	HAN_SATB1_TARGETS_UP	269	0	0.19673	1		0.207464	1.29725	2289	tags=22%	list=16%	signal=25%
PID_IL23_PATHWAY	PID_IL23_PATHWAY	22	0	0.199878	1		0.307894	1.29469	1010	tags=18%	list=7%	signal=20%
BROWNE_HCMV_INFECTION_24HR_UP	BROWNE_HCMV_INFECTION_24HR_UP	104	0	0.200743	1		0.267027	1.29426	3161	tags=32%	list=23%	signal=41%
BIOCARTA_CDMAC_PATHWAY	BIOCARTA_CDMAC_PATHWAY	15	0	0.200583	1		0.503328	1.29424	14	tags=13%	list=0%	signal=13%
BOYLAN_MULTIPLE_MYELOMA_PCA1_UP	BOYLAN_MULTIPLE_MYELOMA_PCA1_UP	75	0	0.201042	1		0.30922	1.29359	594	tags=12%	list=4%	signal=12%
SERVITJA_ISLET_HNF1A_TARGETS_DN	SERVITJA_ISLET_HNF1A_TARGETS_DN	35	0	0.201498	1		0.371834	1.29331	1346	tags=29%	list=10%	signal=32%
BLUM_RESPONSE_TO_SALIRASIB_DN	BLUM_RESPONSE_TO_SALIRASIB_DN	292	0	0.20154	1		0.253646	1.29273	2276	tags=24%	list=16%	signal=28%
BRACHAT_RESPONSE_TO_CAMPTOTHECIN_DN	BRACHAT_RESPONSE_TO_CAMPTOTHECIN_DN	42	0	0.202199	1		0.322697	1.29192	985	tags=19%	list=7%	signal=20%
VANTVEER_BREAST_CANCER_ESR1_DN	VANTVEER_BREAST_CANCER_ESR1_DN	174	0.25	0.203879	1		0.236665	1.29063	2276	tags=24%	list=16%	signal=28%
ASTON_MAJOR_DEPRESSIVE_DISORDER_DN	ASTON_MAJOR_DEPRESSIVE_DISORDER_DN	103	0	0.203919	1		0.25613	1.29023	3784	tags=40%	list=27%	signal=54%
MARSHALL_VIRAL_INFECTION_RESPONSE_DN	MARSHALL_VIRAL_INFECTION_RESPONSE_DN	27	0.25	0.203551	1		0.325241	1.29022	1386	tags=22%	list=10%	signal=25%
BIOCARTA_WNT_PATHWAY	BIOCARTA_WNT_PATHWAY	22	0.285714	0.203387	1		0.307186	1.28971	385	tags=9%	list=3%	signal=9%
LEIN_CEREBELLUM_MARKERS	LEIN_CEREBELLUM_MARKERS	38	0	0.203222	1		0.276893	1.28965	1523	tags=21%	list=11%	signal=24%
JUBAN_TARGETS_OF_SPI1_AND_FLI1_DN	JUBAN_TARGETS_OF_SPI1_AND_FLI1_DN	72	0	0.203057	1		0.261943	1.2893	1440	tags=17%	list=10%	signal=18%
JAZAG_TGFB1_SIGNALING_VIA_SMAD4_UP	JAZAG_TGFB1_SIGNALING_VIA_SMAD4_UP	72	0	0.203498	1		0.309951	1.28879	2584	tags=29%	list=19%	signal=36%
KEGG_RNA_POLYMERASE	KEGG_RNA_POLYMERASE	27	0.166667	0.203539	1		0.323269	1.28844	1841	tags=19%	list=13%	signal=21%
GOBERT_OLIGODENDROCYTE_DIFFERENTIATION_UP	GOBERT_OLIGODENDROCYTE_DIFFERENTIATION_UP	460	0	0.204773	1		0.194535	1.28707	2345	tags=22%	list=17%	signal=26%
ABE_INNER_EAR	ABE_INNER_EAR	28	0.25	0.204811	1		0.424985	1.28668	2032	tags=43%	list=15%	signal=50%
TOMLINS_PROSTATE_CANCER_UP	TOMLINS_PROSTATE_CANCER_UP	34	0	0.207453	1		0.359486	1.28487	1839	tags=29%	list=13%	signal=34%
REACTOME_DOWNSTREAM_SIGNALING_EVENTS_OF_B_CELL_RECEPTOR_BCR	REACTOME_DOWNSTREAM_SIGNALING_EVENTS_OF_B_CELL_RECEPTOR_BCR	88	0	0.207284	1		0.281929	1.28462	2151	tags=23%	list=15%	signal=27%
WANG_TUMOR_INVASIVENESS_UP	WANG_TUMOR_INVASIVENESS_UP	326	0	0.20751	1		0.296545	1.28379	2041	tags=28%	list=15%	signal=32%
DAZARD_UV_RESPONSE_CLUSTER_G28	DAZARD_UV_RESPONSE_CLUSTER_G28	15	0.142857	0.207343	1		0.411514	1.28373	1744	tags=33%	list=13%	signal=38%
YAMAZAKI_TCEB3_TARGETS_DN	YAMAZAKI_TCEB3_TARGETS_DN	162	0	0.207177	1		0.261666	1.28339	861	tags=15%	list=6%	signal=16%
ELVIDGE_HIF1A_AND_HIF2A_TARGETS_UP	ELVIDGE_HIF1A_AND_HIF2A_TARGETS_UP	36	0	0.206812	1		0.321144	1.28337	2523	tags=31%	list=18%	signal=37%
BIOCARTA_EIF4_PATHWAY	BIOCARTA_EIF4_PATHWAY	22	0	0.207236	1		0.3758	1.283	651	tags=18%	list=5%	signal=19%
REACTOME_ANTIGEN_PROCESSING_UBIQUITINATION_PROTEASOME_DEGRADATION	REACTOME_ANTIGEN_PROCESSING_UBIQUITINATION_PROTEASOME_DEGRADATION	178	0	0.20746	1		0.264991	1.28272	2266	tags=24%	list=16%	signal=28%
VILLANUEVA_LIVER_CANCER_KRT19_DN	VILLANUEVA_LIVER_CANCER_KRT19_DN	35	0.142857	0.207486	1		0.314606	1.28252	1593	tags=23%	list=11%	signal=26%
LABBE_TGFB1_TARGETS_UP	LABBE_TGFB1_TARGETS_UP	63	0.333333	0.207123	1		0.280374	1.28239	2900	tags=29%	list=21%	signal=36%
REACTOME_RNA_POL_I_TRANSCRIPTION_INITIATION	REACTOME_RNA_POL_I_TRANSCRIPTION_INITIATION	23	0	0.207744	1		0.396343	1.28187	3225	tags=39%	list=23%	signal=51%
FARMER_BREAST_CANCER_APOCRINE_VS_LUMINAL	FARMER_BREAST_CANCER_APOCRINE_VS_LUMINAL	213	0	0.208167	1		0.249168	1.28136	2132	tags=23%	list=15%	signal=27%
SESTO_RESPONSE_TO_UV_C8	SESTO_RESPONSE_TO_UV_C8	54	0	0.2082	1		0.335305	1.28091	1958	tags=30%	list=14%	signal=34%
VANHARANTA_UTERINE_FIBROID_WITH_7Q_DELETION_DN	VANHARANTA_UTERINE_FIBROID_WITH_7Q_DELETION_DN	30	0	0.209013	1		0.322749	1.27975	2013	tags=23%	list=14%	signal=27%
KIM_HYPOXIA	KIM_HYPOXIA	20	0.166667	0.20982	1		0.493697	1.27933	1277	tags=35%	list=9%	signal=38%
TONKS_TARGETS_OF_RUNX1_RUNX1T1_FUSION_MONOCYTE_UP	TONKS_TARGETS_OF_RUNX1_RUNX1T1_FUSION_MONOCYTE_UP	165	0	0.210039	1		0.252826	1.27904	2087	tags=21%	list=15%	signal=25%
BYSTRYKH_HEMATOPOIESIS_STEM_CELL_AND_BRAIN_QTL_TRANS	BYSTRYKH_HEMATOPOIESIS_STEM_CELL_AND_BRAIN_QTL_TRANS	134	0	0.209676	1		0.252324	1.27893	2143	tags=22%	list=15%	signal=25%
MULLIGHAN_NPM1_MUTATED_SIGNATURE_2_DN	MULLIGHAN_NPM1_MUTATED_SIGNATURE_2_DN	61	0.333333	0.214937	1		0.262651	1.27602	1986	tags=30%	list=14%	signal=34%
MORI_IMMATURE_B_LYMPHOCYTE_DN	MORI_IMMATURE_B_LYMPHOCYTE_DN	86	0	0.215927	1		0.305999	1.27511	1692	tags=21%	list=12%	signal=24%
KEGG_PYRIMIDINE_METABOLISM	KEGG_PYRIMIDINE_METABOLISM	84	0.125	0.215943	1		0.263947	1.27487	2180	tags=21%	list=16%	signal=25%
PENG_RAPAMYCIN_RESPONSE_DN	PENG_RAPAMYCIN_RESPONSE_DN	228	0	0.215765	1		0.279334	1.27465	2329	tags=25%	list=17%	signal=30%
BOGNI_TREATMENT_RELATED_MYELOID_LEUKEMIA_UP	BOGNI_TREATMENT_RELATED_MYELOID_LEUKEMIA_UP	22	0.25	0.215587	1		0.348342	1.27461	799	tags=23%	list=6%	signal=24%
PID_PS1_PATHWAY	PID_PS1_PATHWAY	34	0	0.215601	1		0.346728	1.27437	1665	tags=18%	list=12%	signal=20%
VERHAAK_GLIOBLASTOMA_NEURAL	VERHAAK_GLIOBLASTOMA_NEURAL	78	0.25	0.217154	1		0.286725	1.27293	2226	tags=24%	list=16%	signal=29%
CHIBA_RESPONSE_TO_TSA	CHIBA_RESPONSE_TO_TSA	39	0	0.218903	1		0.354782	1.27166	2202	tags=38%	list=16%	signal=46%
ZHAN_V1_LATE_DIFFERENTIATION_GENES_UP	ZHAN_V1_LATE_DIFFERENTIATION_GENES_UP	30	0.2	0.222357	1		0.350303	1.26886	2015	tags=23%	list=14%	signal=27%
STEIN_ESRRA_TARGETS_UP	STEIN_ESRRA_TARGETS_UP	318	0	0.222558	1		0.223961	1.26863	2303	tags=21%	list=17%	signal=24%
HIRSCH_CELLULAR_TRANSFORMATION_SIGNATURE_UP	HIRSCH_CELLULAR_TRANSFORMATION_SIGNATURE_UP	193	0	0.227911	1		0.220887	1.26635	2343	tags=21%	list=17%	signal=25%
CERIBELLI_GENES_INACTIVE_AND_BOUND_BY_NFY	CERIBELLI_GENES_INACTIVE_AND_BOUND_BY_NFY	18	0.333333	0.227526	1		0.370979	1.26615	887	tags=17%	list=6%	signal=18%
KEGG_BUTANOATE_METABOLISM	KEGG_BUTANOATE_METABOLISM	22	0	0.232273	1		0.495904	1.26412	1582	tags=32%	list=11%	signal=36%
ROSS_AML_WITH_MLL_FUSIONS	ROSS_AML_WITH_MLL_FUSIONS	67	0	0.231881	1		0.292707	1.26408	2047	tags=27%	list=15%	signal=31%
KEGG_PORPHYRIN_AND_CHLOROPHYLL_METABOLISM	KEGG_PORPHYRIN_AND_CHLOROPHYLL_METABOLISM	22	0.142857	0.232437	1		0.354415	1.26342	4972	tags=68%	list=36%	signal=106%
HOFFMANN_SMALL_PRE_BII_TO_IMMATURE_B_LYMPHOCYTE_DN	HOFFMANN_SMALL_PRE_BII_TO_IMMATURE_B_LYMPHOCYTE_DN	37	0	0.232614	1		0.287519	1.26308	1849	tags=24%	list=13%	signal=28%
RAY_TARGETS_OF_P210_BCR_ABL_FUSION_DN	RAY_TARGETS_OF_P210_BCR_ABL_FUSION_DN	15	0.25	0.232414	1		0.465679	1.26295	202	tags=20%	list=1%	signal=20%
DAWSON_METHYLATED_IN_LYMPHOMA_TCL1	DAWSON_METHYLATED_IN_LYMPHOMA_TCL1	18	0	0.234855	1		0.378941	1.26141	4624	tags=56%	list=33%	signal=83%
REACTOME_EFFECTS_OF_PIP2_HYDROLYSIS	REACTOME_EFFECTS_OF_PIP2_HYDROLYSIS	15	0	0.235032	1		0.418037	1.26102	3592	tags=53%	list=26%	signal=72%
PID_HIF2PATHWAY	PID_HIF2PATHWAY	25	0	0.238592	1		0.351817	1.25924	2813	tags=36%	list=20%	signal=45%
TAKAO_RESPONSE_TO_UVB_RADIATION_UP	TAKAO_RESPONSE_TO_UVB_RADIATION_UP	81	0.333333	0.238569	1		0.292956	1.25906	1196	tags=23%	list=9%	signal=26%
HU_GENOTOXIC_DAMAGE_4HR	HU_GENOTOXIC_DAMAGE_4HR	31	0	0.240425	1		0.358567	1.25828	2214	tags=32%	list=16%	signal=38%
SAKAI_TUMOR_INFILTRATING_MONOCYTES_DN	SAKAI_TUMOR_INFILTRATING_MONOCYTES_DN	73	0.166667	0.241149	1		0.308169	1.2574	1664	tags=22%	list=12%	signal=25%
WANG_BARRETTS_ESOPHAGUS_UP	WANG_BARRETTS_ESOPHAGUS_UP	33	0.25	0.24393	1		0.347209	1.25532	560	tags=12%	list=4%	signal=13%
MOREAUX_MULTIPLE_MYELOMA_BY_TACI_DN	MOREAUX_MULTIPLE_MYELOMA_BY_TACI_DN	158	0	0.244085	1		0.269593	1.25489	2117	tags=21%	list=15%	signal=24%
DAIRKEE_CANCER_PRONE_RESPONSE_BPA_E2	DAIRKEE_CANCER_PRONE_RESPONSE_BPA_E2	91	0	0.246301	1		0.277033	1.25367	2195	tags=29%	list=16%	signal=34%
SCHLOSSER_MYC_AND_SERUM_RESPONSE_SYNERGY	SCHLOSSER_MYC_AND_SERUM_RESPONSE_SYNERGY	30	0	0.246452	1		0.375882	1.25335	2030	tags=30%	list=15%	signal=35%
JEON_SMAD6_TARGETS_UP	JEON_SMAD6_TARGETS_UP	15	0.2	0.246046	1		0.393474	1.25319	1771	tags=33%	list=13%	signal=38%
REACTOME_G0_AND_EARLY_G1	REACTOME_G0_AND_EARLY_G1	22	0	0.246197	1		0.299595	1.25292	2868	tags=27%	list=21%	signal=34%
REACTOME_DARPP_32_EVENTS	REACTOME_DARPP_32_EVENTS	21	0	0.246157	1		0.480255	1.25272	1829	tags=29%	list=13%	signal=33%
BOUDOUKHA_BOUND_BY_IGF2BP2	BOUDOUKHA_BOUND_BY_IGF2BP2	88	0.333333	0.246309	1		0.276375	1.25243	2410	tags=28%	list=17%	signal=34%
KEGG_NOD_LIKE_RECEPTOR_SIGNALING_PATHWAY	KEGG_NOD_LIKE_RECEPTOR_SIGNALING_PATHWAY	45	0	0.246643	1		0.244206	1.25215	1236	tags=16%	list=9%	signal=17%
HOLLMANN_APOPTOSIS_VIA_CD40_DN	HOLLMANN_APOPTOSIS_VIA_CD40_DN	230	0	0.249751	1		0.238825	1.25049	1169	tags=14%	list=8%	signal=15%
FLOTHO_PEDIATRIC_ALL_THERAPY_RESPONSE_UP	FLOTHO_PEDIATRIC_ALL_THERAPY_RESPONSE_UP	49	0	0.249712	1		0.33713	1.25008	858	tags=22%	list=6%	signal=24%
NIKOLSKY_BREAST_CANCER_19Q13.1_AMPLICON	NIKOLSKY_BREAST_CANCER_19Q13.1_AMPLICON	19	0.333333	0.249857	1		0.395949	1.24983	1262	tags=26%	list=9%	signal=29%
REACTOME_REGULATION_OF_MRNA_STABILITY_BY_PROTEINS_THAT_BIND_AU_RICH_ELEMENTS	REACTOME_REGULATION_OF_MRNA_STABILITY_BY_PROTEINS_THAT_BIND_AU_RICH_ELEMENTS	82	0	0.250185	1		0.277665	1.24931	2151	tags=24%	list=15%	signal=29%
PICCALUGA_ANGIOIMMUNOBLASTIC_LYMPHOMA_DN	PICCALUGA_ANGIOIMMUNOBLASTIC_LYMPHOMA_DN	121	0	0.252154	1		0.241666	1.24723	1953	tags=22%	list=14%	signal=26%
MORI_EMU_MYC_LYMPHOMA_BY_ONSET_TIME_UP	MORI_EMU_MYC_LYMPHOMA_BY_ONSET_TIME_UP	94	0	0.251745	1		0.304357	1.24721	2289	tags=27%	list=16%	signal=32%
CASORELLI_APL_SECONDARY_VS_DE_NOVO_UP	CASORELLI_APL_SECONDARY_VS_DE_NOVO_UP	32	0	0.259915	1		0.351383	1.24279	976	tags=25%	list=7%	signal=27%
OKAMOTO_LIVER_CANCER_MULTICENTRIC_OCCURRENCE_UP	OKAMOTO_LIVER_CANCER_MULTICENTRIC_OCCURRENCE_UP	23	0.25	0.260038	1		0.392642	1.24271	2112	tags=30%	list=15%	signal=36%
SUH_COEXPRESSED_WITH_ID1_AND_ID2_UP	SUH_COEXPRESSED_WITH_ID1_AND_ID2_UP	17	0.333333	0.264718	1		0.286757	1.23966	2813	tags=29%	list=20%	signal=37%
WANG_CISPLATIN_RESPONSE_AND_XPC_UP	WANG_CISPLATIN_RESPONSE_AND_XPC_UP	147	0	0.264649	1		0.248512	1.23937	1169	tags=16%	list=8%	signal=18%
JIANG_AGING_HYPOTHALAMUS_DN	JIANG_AGING_HYPOTHALAMUS_DN	34	0	0.264951	1		0.309445	1.23851	2042	tags=24%	list=15%	signal=28%
ZHAN_MULTIPLE_MYELOMA_MS_DN	ZHAN_MULTIPLE_MYELOMA_MS_DN	31	0	0.266343	1		0.276782	1.2377	2011	tags=26%	list=14%	signal=30%
BIOCARTA_FCER1_PATHWAY	BIOCARTA_FCER1_PATHWAY	36	0	0.266644	1		0.295714	1.23751	1342	tags=19%	list=10%	signal=21%
RHODES_UNDIFFERENTIATED_CANCER	RHODES_UNDIFFERENTIATED_CANCER	61	0	0.267654	1		0.243336	1.23706	1067	tags=15%	list=8%	signal=16%
CHEOK_RESPONSE_TO_MERCAPTOPURINE_AND_HD_MTX_DN	CHEOK_RESPONSE_TO_MERCAPTOPURINE_AND_HD_MTX_DN	20	0	0.267945	1		0.366691	1.23572	3766	tags=40%	list=27%	signal=55%
ELVIDGE_HIF1A_AND_HIF2A_TARGETS_DN	ELVIDGE_HIF1A_AND_HIF2A_TARGETS_DN	65	0	0.273253	1		0.260443	1.23334	438	tags=12%	list=3%	signal=13%
KEGG_NEUROACTIVE_LIGAND_RECEPTOR_INTERACTION	KEGG_NEUROACTIVE_LIGAND_RECEPTOR_INTERACTION	61	0.2	0.272818	1		0.30852	1.23333	3143	tags=34%	list=23%	signal=44%
BOYAULT_LIVER_CANCER_SUBCLASS_G3_UP	BOYAULT_LIVER_CANCER_SUBCLASS_G3_UP	178	0	0.27436	1		0.243553	1.23212	2322	tags=22%	list=17%	signal=27%
WALLACE_PROSTATE_CANCER_UP	WALLACE_PROSTATE_CANCER_UP	16	0	0.276966	1		0.514443	1.23053	1958	tags=44%	list=14%	signal=51%
PID_ATR_PATHWAY	PID_ATR_PATHWAY	36	0.2	0.277771	1		0.370025	1.23023	2562	tags=28%	list=18%	signal=34%
REACTOME_MRNA_3_END_PROCESSING	REACTOME_MRNA_3_END_PROCESSING	33	0.25	0.278936	1		0.33132	1.22967	823	tags=15%	list=6%	signal=16%
SHEPARD_BMYB_MORPHOLINO_DN	SHEPARD_BMYB_MORPHOLINO_DN	126	0	0.278495	1		0.25437	1.22963	2602	tags=30%	list=19%	signal=37%
REACTOME_CYCLIN_E_ASSOCIATED_EVENTS_DURING_G1_S_TRANSITION_	REACTOME_CYCLIN_E_ASSOCIATED_EVENTS_DURING_G1_S_TRANSITION_	63	0.2	0.27984	1		0.332199	1.22873	2151	tags=24%	list=15%	signal=28%
GARGALOVIC_RESPONSE_TO_OXIDIZED_PHOSPHOLIPIDS_GREEN_DN	GARGALOVIC_RESPONSE_TO_OXIDIZED_PHOSPHOLIPIDS_GREEN_DN	20	0.333333	0.279399	1		0.328634	1.22869	2409	tags=35%	list=17%	signal=42%
REACTOME_SYNTHESIS_AND_INTERCONVERSION_OF_NUCLEOTIDE_DI_AND_TRIPHOSPHATES	REACTOME_SYNTHESIS_AND_INTERCONVERSION_OF_NUCLEOTIDE_DI_AND_TRIPHOSPHATES	17	0.2	0.280557	1		0.327792	1.22815	2180	tags=29%	list=16%	signal=35%
KEGG_NUCLEOTIDE_EXCISION_REPAIR	KEGG_NUCLEOTIDE_EXCISION_REPAIR	42	0.333333	0.281353	1		0.350706	1.22782	4626	tags=50%	list=33%	signal=75%
KUNINGER_IGF1_VS_PDGFB_TARGETS_UP	KUNINGER_IGF1_VS_PDGFB_TARGETS_UP	30	0.2	0.281087	1		0.266966	1.22775	3334	tags=43%	list=24%	signal=57%
WANG_CISPLATIN_RESPONSE_AND_XPC_DN	WANG_CISPLATIN_RESPONSE_AND_XPC_DN	186	0	0.280823	1		0.208831	1.22753	2309	tags=19%	list=17%	signal=23%
YAMAZAKI_TCEB3_TARGETS_UP	YAMAZAKI_TCEB3_TARGETS_UP	113	0	0.280731	1		0.261345	1.22684	2046	tags=24%	list=15%	signal=28%
BANDRES_RESPONSE_TO_CARMUSTIN_MGMT_48HR_DN	BANDRES_RESPONSE_TO_CARMUSTIN_MGMT_48HR_DN	82	0	0.281354	1		0.311944	1.22639	1986	tags=27%	list=14%	signal=31%
PID_ALPHA_SYNUCLEIN_PATHWAY	PID_ALPHA_SYNUCLEIN_PATHWAY	25	0	0.280915	1		0.427403	1.22631	1063	tags=28%	list=8%	signal=30%
JAEGER_METASTASIS_DN	JAEGER_METASTASIS_DN	98	0.333333	0.281524	1		0.258645	1.22569	2584	tags=29%	list=19%	signal=35%
OUELLET_CULTURED_OVARIAN_CANCER_INVASIVE_VS_LMP_UP	OUELLET_CULTURED_OVARIAN_CANCER_INVASIVE_VS_LMP_UP	56	0	0.281087	1		0.280999	1.22548	4026	tags=43%	list=29%	signal=60%
BAUS_TFF2_TARGETS_UP	BAUS_TFF2_TARGETS_UP	22	0.25	0.281001	1		0.379354	1.22515	2737	tags=41%	list=20%	signal=51%
PID_MYC_PATHWAY	PID_MYC_PATHWAY	25	0	0.28074	1		0.3866	1.22495	1694	tags=28%	list=12%	signal=32%
SANSOM_APC_TARGETS_REQUIRE_MYC	SANSOM_APC_TARGETS_REQUIRE_MYC	167	0.333333	0.281003	1		0.24642	1.22456	2523	tags=24%	list=18%	signal=29%
IRITANI_MAD1_TARGETS_DN	IRITANI_MAD1_TARGETS_DN	45	0	0.28057	1		0.350867	1.22451	2096	tags=29%	list=15%	signal=34%
REACTOME_PERK_REGULATED_GENE_EXPRESSION	REACTOME_PERK_REGULATED_GENE_EXPRESSION	24	0.2	0.281353	1		0.392617	1.22385	418	tags=13%	list=3%	signal=13%
KEGG_ACUTE_MYELOID_LEUKEMIA	KEGG_ACUTE_MYELOID_LEUKEMIA	52	0.285714	0.282653	1		0.280169	1.223	1085	tags=17%	list=8%	signal=19%
PID_TELOMERASE_PATHWAY	PID_TELOMERASE_PATHWAY	59	0.25	0.283255	1		0.272635	1.22267	1833	tags=20%	list=13%	signal=23%
BROWNE_HCMV_INFECTION_18HR_DN	BROWNE_HCMV_INFECTION_18HR_DN	110	0	0.282996	1		0.246562	1.22256	1660	tags=21%	list=12%	signal=24%
LI_INDUCED_T_TO_NATURAL_KILLER_UP	LI_INDUCED_T_TO_NATURAL_KILLER_UP	233	0	0.282562	1		0.215757	1.2225	1784	tags=18%	list=13%	signal=20%
REACTOME_MITOTIC_PROMETAPHASE	REACTOME_MITOTIC_PROMETAPHASE	74	0.25	0.282819	1		0.286236	1.22181	2068	tags=24%	list=15%	signal=28%
REACTOME_CHROMOSOME_MAINTENANCE	REACTOME_CHROMOSOME_MAINTENANCE	83	0	0.282561	1		0.255454	1.22161	1836	tags=20%	list=13%	signal=23%
KEGG_PURINE_METABOLISM	KEGG_PURINE_METABOLISM	111	0	0.283677	1		0.25192	1.22121	2180	tags=23%	list=16%	signal=26%
BURTON_ADIPOGENESIS_9	BURTON_ADIPOGENESIS_9	62	0	0.284103	1		0.34897	1.22063	2203	tags=31%	list=16%	signal=36%
BERTUCCI_MEDULLARY_VS_DUCTAL_BREAST_CANCER_UP	BERTUCCI_MEDULLARY_VS_DUCTAL_BREAST_CANCER_UP	176	0	0.285553	1		0.285281	1.21966	1889	tags=20%	list=14%	signal=23%
GROSS_HYPOXIA_VIA_ELK3_AND_HIF1A_UP	GROSS_HYPOXIA_VIA_ELK3_AND_HIF1A_UP	107	0	0.285462	1		0.269022	1.21942	2002	tags=22%	list=14%	signal=26%
REACTOME_SMOOTH_MUSCLE_CONTRACTION	REACTOME_SMOOTH_MUSCLE_CONTRACTION	17	0	0.285884	1		0.386595	1.21921	1127	tags=24%	list=8%	signal=26%
BIOCARTA_TEL_PATHWAY	BIOCARTA_TEL_PATHWAY	16	0.166667	0.285452	1		0.357957	1.21919	385	tags=13%	list=3%	signal=13%
TONG_INTERACT_WITH_PTTG1	TONG_INTERACT_WITH_PTTG1	47	0.333333	0.286214	1		0.319881	1.21837	2014	tags=32%	list=14%	signal=37%
VALK_AML_CLUSTER_12	VALK_AML_CLUSTER_12	27	0.4	0.291044	1		0.439435	1.21572	3184	tags=44%	list=23%	signal=58%
KEGG_PRIMARY_IMMUNODEFICIENCY	KEGG_PRIMARY_IMMUNODEFICIENCY	27	0	0.292475	1		0.306647	1.21453	42	tags=7%	list=0%	signal=7%
MORI_PRE_BI_LYMPHOCYTE_UP	MORI_PRE_BI_LYMPHOCYTE_UP	73	0.333333	0.292713	1		0.233876	1.21408	1692	tags=19%	list=12%	signal=22%
BIOCARTA_MTOR_PATHWAY	BIOCARTA_MTOR_PATHWAY	23	0	0.292443	1		0.340467	1.21384	651	tags=17%	list=5%	signal=18%
ZHAN_MULTIPLE_MYELOMA_SUBGROUPS	ZHAN_MULTIPLE_MYELOMA_SUBGROUPS	30	0	0.293862	1		0.451427	1.21269	2106	tags=40%	list=15%	signal=47%
KEGG_THYROID_CANCER	KEGG_THYROID_CANCER	23	0	0.294433	1		0.320063	1.21172	11	tags=4%	list=0%	signal=4%
REACTOME_FORMATION_OF_RNA_POL_II_ELONGATION_COMPLEX_	REACTOME_FORMATION_OF_RNA_POL_II_ELONGATION_COMPLEX_	37	0	0.294504	1		0.322853	1.21146	3993	tags=35%	list=29%	signal=49%
GENTILE_UV_LOW_DOSE_UP	GENTILE_UV_LOW_DOSE_UP	21	0.333333	0.298781	1		0.325956	1.20902	4114	tags=52%	list=30%	signal=74%
BIOCARTA_CTCF_PATHWAY	BIOCARTA_CTCF_PATHWAY	20	0.2	0.298336	1		0.361353	1.20902	1567	tags=25%	list=11%	signal=28%
FLECHNER_PBL_KIDNEY_TRANSPLANT_OK_VS_DONOR_UP	FLECHNER_PBL_KIDNEY_TRANSPLANT_OK_VS_DONOR_UP	143	0	0.302432	1		0.246141	1.20656	2122	tags=24%	list=15%	signal=29%
YOSHIMURA_MAPK8_TARGETS_DN	YOSHIMURA_MAPK8_TARGETS_DN	276	0	0.305328	1		0.226011	1.20522	2104	tags=21%	list=15%	signal=24%
MEINHOLD_OVARIAN_CANCER_LOW_GRADE_DN	MEINHOLD_OVARIAN_CANCER_LOW_GRADE_DN	20	0.2	0.305544	1		0.397378	1.20487	2275	tags=35%	list=16%	signal=42%
REACTOME_HOST_INTERACTIONS_OF_HIV_FACTORS	REACTOME_HOST_INTERACTIONS_OF_HIV_FACTORS	119	0	0.305933	1		0.241704	1.20432	2303	tags=21%	list=17%	signal=25%
REACTOME_PROCESSIVE_SYNTHESIS_ON_THE_LAGGING_STRAND	REACTOME_PROCESSIVE_SYNTHESIS_ON_THE_LAGGING_STRAND	15	0.25	0.305646	1		0.409973	1.20418	1836	tags=33%	list=13%	signal=38%
STONER_ESOPHAGEAL_CARCINOGENESIS_UP	STONER_ESOPHAGEAL_CARCINOGENESIS_UP	27	0.166667	0.305194	1		0.351986	1.20416	2226	tags=26%	list=16%	signal=31%
PID_CD8_TCR_DOWNSTREAM_PATHWAY	PID_CD8_TCR_DOWNSTREAM_PATHWAY	47	0	0.305243	1		0.212027	1.20374	1342	tags=13%	list=10%	signal=14%
RHODES_CANCER_META_SIGNATURE	RHODES_CANCER_META_SIGNATURE	62	0.25	0.305623	1		0.312143	1.20334	2106	tags=29%	list=15%	signal=34%
PARENT_MTOR_SIGNALING_UP	PARENT_MTOR_SIGNALING_UP	459	0	0.306661	1		0.188896	1.2026	1222	tags=12%	list=9%	signal=13%
YAUCH_HEDGEHOG_SIGNALING_PARACRINE_UP	YAUCH_HEDGEHOG_SIGNALING_PARACRINE_UP	66	0.2	0.30836	1		0.260862	1.2014	2402	tags=23%	list=17%	signal=27%
MULLIGAN_NTF3_SIGNALING_VIA_INSR_AND_IGF1R_UP	MULLIGAN_NTF3_SIGNALING_VIA_INSR_AND_IGF1R_UP	18	0.25	0.308074	1		0.365695	1.20108	1134	tags=28%	list=8%	signal=30%
HOSHIDA_LIVER_CANCER_SUBCLASS_S3	HOSHIDA_LIVER_CANCER_SUBCLASS_S3	163	0	0.307623	1		0.218498	1.20106	2298	tags=22%	list=17%	signal=26%
AMIT_EGF_RESPONSE_40_HELA	AMIT_EGF_RESPONSE_40_HELA	34	0	0.307497	1		0.333304	1.20086	1931	tags=29%	list=14%	signal=34%
GAJATE_RESPONSE_TO_TRABECTEDIN_UP	GAJATE_RESPONSE_TO_TRABECTEDIN_UP	52	0.2	0.308529	1		0.265522	1.20013	2140	tags=27%	list=15%	signal=32%
GRADE_METASTASIS_DN	GRADE_METASTASIS_DN	40	0.4	0.308244	1		0.287342	1.19988	2329	tags=35%	list=17%	signal=42%
PID_NFKAPPAB_CANONICAL_PATHWAY	PID_NFKAPPAB_CANONICAL_PATHWAY	21	0.25	0.309262	1		0.340182	1.19908	2095	tags=24%	list=15%	signal=28%
WIKMAN_ASBESTOS_LUNG_CANCER_DN	WIKMAN_ASBESTOS_LUNG_CANCER_DN	25	0.333333	0.310285	1		0.295705	1.19818	496	tags=12%	list=4%	signal=12%
REACTOME_SCFSKP2_MEDIATED_DEGRADATION_OF_P27_P21	REACTOME_SCFSKP2_MEDIATED_DEGRADATION_OF_P27_P21	54	0.333333	0.311625	1		0.319785	1.19774	2151	tags=26%	list=15%	signal=31%
KEGG_PROTEIN_EXPORT	KEGG_PROTEIN_EXPORT	22	0	0.311337	1		0.475073	1.19755	1067	tags=32%	list=8%	signal=34%
REACTOME_TRNA_AMINOACYLATION	REACTOME_TRNA_AMINOACYLATION	42	0	0.311051	1		0.312888	1.19745	4846	tags=55%	list=35%	signal=84%
SHAFFER_IRF4_TARGETS_IN_ACTIVATED_DENDRITIC_CELL	SHAFFER_IRF4_TARGETS_IN_ACTIVATED_DENDRITIC_CELL	55	0	0.312717	1		0.260635	1.19645	1337	tags=20%	list=10%	signal=22%
PANGAS_TUMOR_SUPPRESSION_BY_SMAD1_AND_SMAD5_DN	PANGAS_TUMOR_SUPPRESSION_BY_SMAD1_AND_SMAD5_DN	108	0.2	0.312266	1		0.26948	1.19638	2272	tags=24%	list=16%	signal=29%
KEGG_CELL_CYCLE	KEGG_CELL_CYCLE	113	0	0.314576	1		0.235521	1.19538	2276	tags=21%	list=16%	signal=25%
JI_RESPONSE_TO_FSH_UP	JI_RESPONSE_TO_FSH_UP	57	0.25	0.315256	1		0.270229	1.19488	2043	tags=26%	list=15%	signal=31%
NAKAYAMA_FGF2_TARGETS	NAKAYAMA_FGF2_TARGETS	15	0.166667	0.315448	1		0.34768	1.19446	3320	tags=40%	list=24%	signal=52%
AMIT_SERUM_RESPONSE_60_MCF10A	AMIT_SERUM_RESPONSE_60_MCF10A	45	0.25	0.314996	1		0.322451	1.19436	3078	tags=38%	list=22%	signal=48%
MA_MYELOID_DIFFERENTIATION_DN	MA_MYELOID_DIFFERENTIATION_DN	33	0.333333	0.315347	1		0.334589	1.194	159	tags=12%	list=1%	signal=12%
PARK_HSC_MARKERS	PARK_HSC_MARKERS	42	0.166667	0.315864	1		0.314031	1.19349	631	tags=17%	list=5%	signal=17%
AMUNDSON_GENOTOXIC_SIGNATURE	AMUNDSON_GENOTOXIC_SIGNATURE	78	0.25	0.316054	1		0.273097	1.19303	2049	tags=19%	list=15%	signal=22%
REACTOME_HIV_INFECTION	REACTOME_HIV_INFECTION	184	0	0.318012	1		0.222423	1.19179	2303	tags=20%	list=17%	signal=23%
REACTOME_ACTIVATION_OF_GENES_BY_ATF4	REACTOME_ACTIVATION_OF_GENES_BY_ATF4	21	0	0.31772	1		0.318537	1.19171	2140	tags=19%	list=15%	signal=22%
REACTOME_PPARA_ACTIVATES_GENE_EXPRESSION	REACTOME_PPARA_ACTIVATES_GENE_EXPRESSION	74	0	0.320467	1		0.247942	1.1898	2192	tags=23%	list=16%	signal=27%
FUJII_YBX1_TARGETS_DN	FUJII_YBX1_TARGETS_DN	175	0	0.32049	1		0.224115	1.18957	2276	tags=20%	list=16%	signal=24%
PID_ERA_GENOMIC_PATHWAY	PID_ERA_GENOMIC_PATHWAY	47	0	0.320838	1		0.259135	1.18937	1842	tags=21%	list=13%	signal=24%
LIU_PROSTATE_CANCER_UP	LIU_PROSTATE_CANCER_UP	62	0.2	0.320384	1		0.303006	1.18937	1894	tags=24%	list=14%	signal=28%
ZHONG_SECRETOME_OF_LUNG_CANCER_AND_MACROPHAGE	ZHONG_SECRETOME_OF_LUNG_CANCER_AND_MACROPHAGE	60	0.2	0.320407	1		0.309761	1.18915	1107	tags=25%	list=8%	signal=27%
KOBAYASHI_EGFR_SIGNALING_24HR_DN	KOBAYASHI_EGFR_SIGNALING_24HR_DN	207	0	0.320908	1		0.221046	1.18901	2311	tags=24%	list=17%	signal=28%
REACTOME_REGULATORY_RNA_PATHWAYS	REACTOME_REGULATORY_RNA_PATHWAYS	20	0.25	0.320774	1		0.34531	1.18878	2129	tags=30%	list=15%	signal=35%
HILLION_HMGA1B_TARGETS	HILLION_HMGA1B_TARGETS	68	0.25	0.32064	1		0.288911	1.18849	1648	tags=26%	list=12%	signal=30%
INGRAM_SHH_TARGETS_DN	INGRAM_SHH_TARGETS_DN	38	0.25	0.321931	1		0.350478	1.18771	1564	tags=26%	list=11%	signal=30%
SIG_REGULATION_OF_THE_ACTIN_CYTOSKELETON_BY_RHO_GTPASES	SIG_REGULATION_OF_THE_ACTIN_CYTOSKELETON_BY_RHO_GTPASES	24	0.333333	0.325752	1		0.463014	1.18581	88	tags=13%	list=1%	signal=13%
FERRANDO_T_ALL_WITH_MLL_ENL_FUSION_DN	FERRANDO_T_ALL_WITH_MLL_ENL_FUSION_DN	83	0.2	0.330038	1		0.250147	1.18392	1836	tags=25%	list=13%	signal=29%
CHIARADONNA_NEOPLASTIC_TRANSFORMATION_KRAS_UP	CHIARADONNA_NEOPLASTIC_TRANSFORMATION_KRAS_UP	97	0	0.330206	1		0.215888	1.18338	2195	tags=22%	list=16%	signal=26%
HUNSBERGER_EXERCISE_REGULATED_GENES	HUNSBERGER_EXERCISE_REGULATED_GENES	15	0.4	0.330374	1		0.443393	1.18271	1550	tags=33%	list=11%	signal=37%
ONO_FOXP3_TARGETS_UP	ONO_FOXP3_TARGETS_UP	17	0.285714	0.330068	1		0.396046	1.18255	121	tags=12%	list=1%	signal=12%
SHAFFER_IRF4_TARGETS_IN_PLASMA_CELL_VS_MATURE_B_LYMPHOCYTE	SHAFFER_IRF4_TARGETS_IN_PLASMA_CELL_VS_MATURE_B_LYMPHOCYTE	55	0.5	0.331814	1		0.342258	1.18169	2186	tags=36%	list=16%	signal=43%
YAMASHITA_LIVER_CANCER_STEM_CELL_UP	YAMASHITA_LIVER_CANCER_STEM_CELL_UP	25	0.333333	0.33167	1		0.334916	1.18136	3280	tags=40%	list=24%	signal=52%
PARK_APL_PATHOGENESIS_DN	PARK_APL_PATHOGENESIS_DN	43	0.333333	0.331679	1		0.34176	1.18107	324	tags=9%	list=2%	signal=9%
KYNG_DNA_DAMAGE_DN	KYNG_DNA_DAMAGE_DN	146	0	0.331689	1		0.224274	1.18051	2343	tags=25%	list=17%	signal=29%
GRAESSMANN_APOPTOSIS_BY_SERUM_DEPRIVATION_DN	GRAESSMANN_APOPTOSIS_BY_SERUM_DEPRIVATION_DN	155	0.333333	0.332164	1		0.221056	1.18007	2427	tags=23%	list=17%	signal=27%
KEGG_GALACTOSE_METABOLISM	KEGG_GALACTOSE_METABOLISM	21	0.285714	0.331704	1		0.418823	1.18002	3894	tags=52%	list=28%	signal=73%
MULLIGHAN_MLL_SIGNATURE_2_UP	MULLIGHAN_MLL_SIGNATURE_2_UP	373	0	0.332015	1		0.211298	1.17991	2147	tags=20%	list=15%	signal=23%
SIMBULAN_UV_RESPONSE_NORMAL_DN	SIMBULAN_UV_RESPONSE_NORMAL_DN	27	0.25	0.331556	1		0.326118	1.17988	545	tags=11%	list=4%	signal=12%
AMIT_EGF_RESPONSE_60_MCF10A	AMIT_EGF_RESPONSE_60_MCF10A	28	0.166667	0.332035	1		0.356761	1.17964	2813	tags=46%	list=20%	signal=58%
MISSIAGLIA_REGULATED_BY_METHYLATION_DN	MISSIAGLIA_REGULATED_BY_METHYLATION_DN	112	0	0.332659	1		0.243588	1.17933	2554	tags=29%	list=18%	signal=35%
SARRIO_EPITHELIAL_MESENCHYMAL_TRANSITION_UP	SARRIO_EPITHELIAL_MESENCHYMAL_TRANSITION_UP	141	0.333333	0.33251	1		0.26803	1.179	1803	tags=23%	list=13%	signal=26%
RICKMAN_METASTASIS_DN	RICKMAN_METASTASIS_DN	192	0	0.334994	1		0.203127	1.17726	901	tags=11%	list=6%	signal=12%
SENESE_HDAC1_AND_HDAC2_TARGETS_DN	SENESE_HDAC1_AND_HDAC2_TARGETS_DN	113	0.125	0.335	1		0.24224	1.17703	2043	tags=24%	list=15%	signal=28%
STEIN_ESRRA_TARGETS	STEIN_ESRRA_TARGETS	430	0	0.335004	1		0.185348	1.17683	2388	tags=20%	list=17%	signal=23%
URS_ADIPOCYTE_DIFFERENTIATION_DN	URS_ADIPOCYTE_DIFFERENTIATION_DN	19	0	0.335321	1		0.322566	1.17644	2483	tags=42%	list=18%	signal=51%
PURBEY_TARGETS_OF_CTBP1_AND_SATB1_UP	PURBEY_TARGETS_OF_CTBP1_AND_SATB1_UP	64	0.2	0.337946	1		0.300549	1.17497	3090	tags=39%	list=22%	signal=50%
CROONQUIST_NRAS_SIGNALING_DN	CROONQUIST_NRAS_SIGNALING_DN	69	0.166667	0.337485	1		0.241687	1.17497	1953	tags=23%	list=14%	signal=27%
PID_IFNG_PATHWAY	PID_IFNG_PATHWAY	34	0.25	0.338254	1		0.258087	1.17421	1010	tags=18%	list=7%	signal=19%
LEE_AGING_MUSCLE_UP	LEE_AGING_MUSCLE_UP	33	0.333333	0.339015	1		0.263902	1.17362	1972	tags=24%	list=14%	signal=28%
MCDOWELL_ACUTE_LUNG_INJURY_UP	MCDOWELL_ACUTE_LUNG_INJURY_UP	29	0.333333	0.338708	1		0.325299	1.17346	66	tags=10%	list=0%	signal=10%
PURBEY_TARGETS_OF_CTBP1_AND_SATB1_DN	PURBEY_TARGETS_OF_CTBP1_AND_SATB1_DN	133	0	0.338855	1		0.232762	1.17316	2211	tags=23%	list=16%	signal=27%
MOOTHA_TCA	MOOTHA_TCA	16	0.333333	0.338851	1		0.433102	1.17237	1682	tags=31%	list=12%	signal=36%
SESTO_RESPONSE_TO_UV_C4	SESTO_RESPONSE_TO_UV_C4	16	0.2	0.33977	1		0.310092	1.17187	3491	tags=38%	list=25%	signal=50%
REACTOME_TRANSCRIPTIONAL_REGULATION_OF_WHITE_ADIPOCYTE_DIFFERENTIATION	REACTOME_TRANSCRIPTIONAL_REGULATION_OF_WHITE_ADIPOCYTE_DIFFERENTIATION	55	0.25	0.342664	1		0.300892	1.17038	2192	tags=27%	list=16%	signal=32%
BENPORATH_ES_CORE_NINE_CORRELATED	BENPORATH_ES_CORE_NINE_CORRELATED	78	0.333333	0.343717	1		0.250934	1.16958	1895	tags=19%	list=14%	signal=22%
JAZAG_TGFB1_SIGNALING_UP	JAZAG_TGFB1_SIGNALING_UP	78	0.2	0.344478	1		0.237056	1.16916	4236	tags=36%	list=30%	signal=51%
CONCANNON_APOPTOSIS_BY_EPOXOMICIN_UP	CONCANNON_APOPTOSIS_BY_EPOXOMICIN_UP	176	0.25	0.34432	1		0.217048	1.16902	2362	tags=24%	list=17%	signal=28%
ELVIDGE_HYPOXIA_BY_DMOG_DN	ELVIDGE_HYPOXIA_BY_DMOG_DN	45	0	0.343857	1		0.306573	1.16897	1649	tags=24%	list=12%	signal=28%
HOLLEMAN_ASPARAGINASE_RESISTANCE_ALL_DN	HOLLEMAN_ASPARAGINASE_RESISTANCE_ALL_DN	22	0.2	0.345824	1		0.343801	1.16789	2201	tags=27%	list=16%	signal=32%
YAGI_AML_RELAPSE_PROGNOSIS	YAGI_AML_RELAPSE_PROGNOSIS	35	0.2	0.345663	1		0.311875	1.16768	669	tags=17%	list=5%	signal=18%
TURASHVILI_BREAST_DUCTAL_CARCINOMA_VS_LOBULAR_NORMAL_DN	TURASHVILI_BREAST_DUCTAL_CARCINOMA_VS_LOBULAR_NORMAL_DN	26	0	0.346104	1		0.344943	1.16713	1085	tags=19%	list=8%	signal=21%
MANTOVANI_NFKB_TARGETS_UP	MANTOVANI_NFKB_TARGETS_UP	23	0.333333	0.345641	1		0.421624	1.1671	3320	tags=43%	list=24%	signal=57%
LINDGREN_BLADDER_CANCER_CLUSTER_1_UP	LINDGREN_BLADDER_CANCER_CLUSTER_1_UP	93	0.125	0.34518	1		0.259412	1.16703	1063	tags=14%	list=8%	signal=15%
WILCOX_RESPONSE_TO_PROGESTERONE_UP	WILCOX_RESPONSE_TO_PROGESTERONE_UP	111	0.25	0.346673	1		0.261325	1.16575	1832	tags=23%	list=13%	signal=26%
MANTOVANI_VIRAL_GPCR_SIGNALING_UP	MANTOVANI_VIRAL_GPCR_SIGNALING_UP	44	0	0.348465	1		0.284908	1.16466	3991	tags=36%	list=29%	signal=51%
KEGG_PRION_DISEASES	KEGG_PRION_DISEASES	21	0.333333	0.348001	1		0.38392	1.16459	918	tags=19%	list=7%	signal=20%
PLASARI_TGFB1_SIGNALING_VIA_NFIC_1HR_UP	PLASARI_TGFB1_SIGNALING_VIA_NFIC_1HR_UP	21	0.333333	0.349326	1		0.290293	1.16382	4365	tags=48%	list=31%	signal=69%
REACTOME_BMAL1_CLOCK_NPAS2_ACTIVATES_CIRCADIAN_EXPRESSION	REACTOME_BMAL1_CLOCK_NPAS2_ACTIVATES_CIRCADIAN_EXPRESSION	28	0.333333	0.349013	1		0.293754	1.16372	1866	tags=29%	list=13%	signal=33%
JAIN_NFKB_SIGNALING	JAIN_NFKB_SIGNALING	70	0	0.350035	1		0.280692	1.16306	1897	tags=21%	list=14%	signal=25%
CAMPS_COLON_CANCER_COPY_NUMBER_UP	CAMPS_COLON_CANCER_COPY_NUMBER_UP	47	0.2	0.349572	1		0.277852	1.16284	1150	tags=15%	list=8%	signal=16%
QI_HYPOXIA_TARGETS_OF_HIF1A_AND_FOXA2	QI_HYPOXIA_TARGETS_OF_HIF1A_AND_FOXA2	29	0.2	0.350898	1		0.323974	1.16195	2518	tags=28%	list=18%	signal=34%
CAIRO_LIVER_DEVELOPMENT_UP	CAIRO_LIVER_DEVELOPMENT_UP	93	0	0.350735	1		0.2066	1.16176	3810	tags=39%	list=27%	signal=53%
PUJANA_BREAST_CANCER_WITH_BRCA1_MUTATED_UP	PUJANA_BREAST_CANCER_WITH_BRCA1_MUTATED_UP	54	0	0.350272	1		0.253475	1.16175	4521	tags=46%	list=33%	signal=68%
MEISSNER_NPC_HCP_WITH_H3K4ME2	MEISSNER_NPC_HCP_WITH_H3K4ME2	193	0.25	0.351	1		0.20704	1.16097	1834	tags=19%	list=13%	signal=21%
ZHENG_GLIOBLASTOMA_PLASTICITY_UP	ZHENG_GLIOBLASTOMA_PLASTICITY_UP	155	0.333333	0.352459	1		0.20573	1.16019	1709	tags=19%	list=12%	signal=21%
IWANAGA_CARCINOGENESIS_BY_KRAS_UP	IWANAGA_CARCINOGENESIS_BY_KRAS_UP	108	0	0.351996	1		0.201105	1.16013	2285	tags=19%	list=16%	signal=23%
BIOCARTA_VIP_PATHWAY	BIOCARTA_VIP_PATHWAY	22	0.5	0.353463	1		0.452411	1.15946	1342	tags=27%	list=10%	signal=30%
ENK_UV_RESPONSE_EPIDERMIS_UP	ENK_UV_RESPONSE_EPIDERMIS_UP	222	0	0.354769	1		0.248561	1.15855	2151	tags=25%	list=15%	signal=29%
TARTE_PLASMA_CELL_VS_PLASMABLAST_UP	TARTE_PLASMA_CELL_VS_PLASMABLAST_UP	226	0.25	0.355783	1		0.221621	1.15785	1361	tags=16%	list=10%	signal=18%
REACTOME_MICRORNA_MIRNA_BIOGENESIS	REACTOME_MICRORNA_MIRNA_BIOGENESIS	17	0	0.355759	1		0.37634	1.15771	1793	tags=29%	list=13%	signal=34%
KEGG_TIGHT_JUNCTION	KEGG_TIGHT_JUNCTION	72	0	0.357632	1		0.23733	1.15676	1658	tags=21%	list=12%	signal=24%
KASLER_HDAC7_TARGETS_2_DN	KASLER_HDAC7_TARGETS_2_DN	22	0.25	0.357458	1		0.320066	1.15665	3919	tags=55%	list=28%	signal=76%
ENK_UV_RESPONSE_KERATINOCYTE_DN	ENK_UV_RESPONSE_KERATINOCYTE_DN	426	0	0.357723	1		0.216842	1.15645	1997	tags=20%	list=14%	signal=23%
TOOKER_GEMCITABINE_RESISTANCE_DN	TOOKER_GEMCITABINE_RESISTANCE_DN	103	0	0.357259	1		0.267437	1.15636	2013	tags=23%	list=14%	signal=27%
PID_HIV_NEF_PATHWAY	PID_HIV_NEF_PATHWAY	34	0.2	0.357382	1		0.255571	1.15592	2092	tags=18%	list=15%	signal=21%
ACEVEDO_FGFR1_TARGETS_IN_PROSTATE_CANCER_MODEL_UP	ACEVEDO_FGFR1_TARGETS_IN_PROSTATE_CANCER_MODEL_UP	167	0	0.358808	1		0.202246	1.15465	1984	tags=20%	list=14%	signal=23%
BIOCARTA_MITOCHONDRIA_PATHWAY	BIOCARTA_MITOCHONDRIA_PATHWAY	21	0.333333	0.358778	1		0.352637	1.15432	2092	tags=29%	list=15%	signal=34%
QI_PLASMACYTOMA_UP	QI_PLASMACYTOMA_UP	207	0	0.359763	1		0.197677	1.15348	2305	tags=19%	list=17%	signal=22%
KIM_WT1_TARGETS_12HR_DN	KIM_WT1_TARGETS_12HR_DN	157	0.333333	0.359881	1		0.20902	1.15328	2250	tags=23%	list=16%	signal=27%
DACOSTA_UV_RESPONSE_VIA_ERCC3_TTD_UP	DACOSTA_UV_RESPONSE_VIA_ERCC3_TTD_UP	55	0.333333	0.363195	1		0.281081	1.15205	2083	tags=27%	list=15%	signal=32%
FAELT_B_CLL_WITH_VH3_21_DN	FAELT_B_CLL_WITH_VH3_21_DN	49	0.4	0.366497	1		0.276907	1.15033	2266	tags=31%	list=16%	signal=36%
SASSON_RESPONSE_TO_FORSKOLIN_UP	SASSON_RESPONSE_TO_FORSKOLIN_UP	70	0	0.366026	1		0.261947	1.15031	1696	tags=21%	list=12%	signal=24%
YORDY_RECIPROCAL_REGULATION_BY_ETS1_AND_SP100_DN	YORDY_RECIPROCAL_REGULATION_BY_ETS1_AND_SP100_DN	48	0.2	0.366277	1		0.278963	1.14998	3056	tags=31%	list=22%	signal=40%
BIOCARTA_TID_PATHWAY	BIOCARTA_TID_PATHWAY	16	0.2	0.368406	1		0.366814	1.14861	902	tags=19%	list=6%	signal=20%
BIDUS_METASTASIS_UP	BIDUS_METASTASIS_UP	188	0	0.370528	1		0.194121	1.14756	1877	tags=18%	list=13%	signal=21%
REACTOME_P53_INDEPENDENT_G1_S_DNA_DAMAGE_CHECKPOINT	REACTOME_P53_INDEPENDENT_G1_S_DNA_DAMAGE_CHECKPOINT	49	0.2	0.371489	1		0.356727	1.14695	2151	tags=29%	list=15%	signal=34%
WATANABE_RECTAL_CANCER_RADIOTHERAPY_RESPONSIVE_UP	WATANABE_RECTAL_CANCER_RADIOTHERAPY_RESPONSIVE_UP	90	0.2	0.374019	1		0.260824	1.14584	2325	tags=24%	list=17%	signal=29%
PID_P73PATHWAY	PID_P73PATHWAY	64	0.25	0.373542	1		0.299149	1.14583	1564	tags=20%	list=11%	signal=23%
TRACEY_RESISTANCE_TO_IFNA2_DN	TRACEY_RESISTANCE_TO_IFNA2_DN	25	0.25	0.374362	1		0.395274	1.14497	1921	tags=32%	list=14%	signal=37%
PID_E2F_PATHWAY	PID_E2F_PATHWAY	67	0.166667	0.374175	1		0.239789	1.14469	3775	tags=37%	list=27%	signal=51%
MORI_LARGE_PRE_BII_LYMPHOCYTE_UP	MORI_LARGE_PRE_BII_LYMPHOCYTE_UP	81	0	0.377127	1		0.258579	1.1432	1692	tags=17%	list=12%	signal=20%
KAUFFMANN_DNA_REPAIR_GENES	KAUFFMANN_DNA_REPAIR_GENES	210	0	0.380079	1		0.20732	1.14167	2195	tags=20%	list=16%	signal=23%
OUELLET_CULTURED_OVARIAN_CANCER_INVASIVE_VS_LMP_DN	OUELLET_CULTURED_OVARIAN_CANCER_INVASIVE_VS_LMP_DN	16	0	0.380743	1		0.407672	1.14112	2724	tags=44%	list=20%	signal=54%
RODRIGUES_NTN1_AND_DCC_TARGETS	RODRIGUES_NTN1_AND_DCC_TARGETS	24	0.4	0.383256	1		0.309316	1.1398	409	tags=17%	list=3%	signal=17%
LEONARD_HYPOXIA	LEONARD_HYPOXIA	39	0.25	0.384194	1		0.27057	1.13899	2813	tags=36%	list=20%	signal=45%
YANG_BREAST_CANCER_ESR1_UP	YANG_BREAST_CANCER_ESR1_UP	17	0.333333	0.385704	1		0.322641	1.13836	964	tags=18%	list=7%	signal=19%
KUMAR_TARGETS_OF_MLL_AF9_FUSION	KUMAR_TARGETS_OF_MLL_AF9_FUSION	298	0	0.386644	1		0.20437	1.13786	1003	tags=12%	list=7%	signal=13%
STAMBOLSKY_TARGETS_OF_MUTATED_TP53_DN	STAMBOLSKY_TARGETS_OF_MUTATED_TP53_DN	35	0.5	0.386723	1		0.277647	1.13772	1120	tags=17%	list=8%	signal=19%
PID_FOXO_PATHWAY	PID_FOXO_PATHWAY	45	0	0.386803	1		0.285481	1.13747	1531	tags=18%	list=11%	signal=20%
ANDERSEN_LIVER_CANCER_KRT19_UP	ANDERSEN_LIVER_CANCER_KRT19_UP	33	0.333333	0.389718	1		0.253734	1.13611	1679	tags=18%	list=12%	signal=21%
YAO_TEMPORAL_RESPONSE_TO_PROGESTERONE_CLUSTER_1	YAO_TEMPORAL_RESPONSE_TO_PROGESTERONE_CLUSTER_1	45	0.333333	0.389229	1		0.273193	1.13607	170	tags=9%	list=1%	signal=9%
RICKMAN_TUMOR_DIFFERENTIATED_MODERATELY_VS_POORLY_UP	RICKMAN_TUMOR_DIFFERENTIATED_MODERATELY_VS_POORLY_UP	87	0	0.389877	1		0.240759	1.13589	2115	tags=23%	list=15%	signal=27%
CHEOK_RESPONSE_TO_HD_MTX_DN	CHEOK_RESPONSE_TO_HD_MTX_DN	24	0.25	0.389531	1		0.313013	1.13586	598	tags=17%	list=4%	signal=17%
BOCHKIS_FOXA2_TARGETS	BOCHKIS_FOXA2_TARGETS	296	0.5	0.398321	1		0.210434	1.13275	2085	tags=19%	list=15%	signal=21%
ZAMORA_NOS2_TARGETS_UP	ZAMORA_NOS2_TARGETS_UP	60	0.333333	0.399364	1		0.248857	1.1317	2356	tags=25%	list=17%	signal=30%
KEGG_CYTOSOLIC_DNA_SENSING_PATHWAY	KEGG_CYTOSOLIC_DNA_SENSING_PATHWAY	36	0	0.400128	1		0.242892	1.13135	1971	tags=17%	list=14%	signal=19%
BROWNE_HCMV_INFECTION_14HR_UP	BROWNE_HCMV_INFECTION_14HR_UP	129	0	0.400056	1		0.255128	1.13121	2122	tags=19%	list=15%	signal=23%
HSIAO_LIVER_SPECIFIC_GENES	HSIAO_LIVER_SPECIFIC_GENES	100	0	0.40404	1		0.225514	1.12924	1929	tags=20%	list=14%	signal=23%
ASTON_MAJOR_DEPRESSIVE_DISORDER_UP	ASTON_MAJOR_DEPRESSIVE_DISORDER_UP	29	0.166667	0.403538	1		0.32179	1.12907	1519	tags=24%	list=11%	signal=27%
BIOCARTA_IGF1MTOR_PATHWAY	BIOCARTA_IGF1MTOR_PATHWAY	19	0.333333	0.4057	1		0.348118	1.12833	2152	tags=26%	list=15%	signal=31%
CREIGHTON_ENDOCRINE_THERAPY_RESISTANCE_4	CREIGHTON_ENDOCRINE_THERAPY_RESISTANCE_4	196	0.333333	0.406729	1		0.247385	1.12735	2339	tags=27%	list=17%	signal=31%
CHEN_NEUROBLASTOMA_COPY_NUMBER_GAINS	CHEN_NEUROBLASTOMA_COPY_NUMBER_GAINS	32	0.5	0.406642	1		0.34928	1.12703	4581	tags=56%	list=33%	signal=84%
CHICAS_RB1_TARGETS_SENESCENT	CHICAS_RB1_TARGETS_SENESCENT	408	0	0.407944	1		0.204767	1.12614	1950	tags=19%	list=14%	signal=22%
GRYDER_PAX3FOXO1_TOP_ENHANCERS	GRYDER_PAX3FOXO1_TOP_ENHANCERS	342	0	0.409248	1		0.187099	1.12546	2149	tags=20%	list=15%	signal=23%
YAGI_AML_WITH_11Q23_REARRANGED	YAGI_AML_WITH_11Q23_REARRANGED	267	0	0.409577	1		0.205701	1.12509	2147	tags=20%	list=15%	signal=23%
MAHAJAN_RESPONSE_TO_IL1A_UP	MAHAJAN_RESPONSE_TO_IL1A_UP	48	0.2	0.41004	1		0.241255	1.1249	66	tags=6%	list=0%	signal=6%
REACTOME_PEROXISOMAL_LIPID_METABOLISM	REACTOME_PEROXISOMAL_LIPID_METABOLISM	18	0.5	0.40995	1		0.395173	1.12463	2497	tags=33%	list=18%	signal=41%
UZONYI_RESPONSE_TO_LEUKOTRIENE_AND_THROMBIN	UZONYI_RESPONSE_TO_LEUKOTRIENE_AND_THROMBIN	25	0.25	0.411384	1		0.36903	1.12366	1598	tags=28%	list=11%	signal=32%
COLDREN_GEFITINIB_RESISTANCE_UP	COLDREN_GEFITINIB_RESISTANCE_UP	68	0.333333	0.411707	1		0.217182	1.12325	3895	tags=32%	list=28%	signal=45%
PID_TCR_CALCIUM_PATHWAY	PID_TCR_CALCIUM_PATHWAY	20	0.666667	0.411618	1		0.448567	1.12299	3072	tags=40%	list=22%	signal=51%
FLECHNER_PBL_KIDNEY_TRANSPLANT_REJECTED_VS_OK_UP	FLECHNER_PBL_KIDNEY_TRANSPLANT_REJECTED_VS_OK_UP	59	0.25	0.414834	1		0.235622	1.12153	2316	tags=25%	list=17%	signal=30%
ALFANO_MYC_TARGETS	ALFANO_MYC_TARGETS	187	0	0.414327	1		0.182933	1.12153	2230	tags=20%	list=16%	signal=23%
ZHAN_V2_LATE_DIFFERENTIATION_GENES	ZHAN_V2_LATE_DIFFERENTIATION_GENES	43	0.5	0.414781	1		0.235914	1.12107	2502	tags=30%	list=18%	signal=37%
VANOEVELEN_MYOGENESIS_SIN3A_TARGETS	VANOEVELEN_MYOGENESIS_SIN3A_TARGETS	188	0	0.414275	1		0.205805	1.12101	2430	tags=19%	list=17%	signal=23%
RICKMAN_HEAD_AND_NECK_CANCER_C	RICKMAN_HEAD_AND_NECK_CANCER_C	21	0.25	0.414459	1		0.318807	1.12068	1003	tags=19%	list=7%	signal=20%
STEIN_ESRRA_TARGETS_RESPONSIVE_TO_ESTROGEN_DN	STEIN_ESRRA_TARGETS_RESPONSIVE_TO_ESTROGEN_DN	31	0.2	0.41409	1		0.266447	1.12062	2562	tags=26%	list=18%	signal=32%
WANG_SMARCE1_TARGETS_DN	WANG_SMARCE1_TARGETS_DN	272	0	0.41427	1		0.202252	1.1204	2562	tags=24%	list=18%	signal=29%
MARKEY_RB1_CHRONIC_LOF_UP	MARKEY_RB1_CHRONIC_LOF_UP	83	0.2	0.415407	1		0.257271	1.11993	2083	tags=24%	list=15%	signal=28%
MUNSHI_MULTIPLE_MYELOMA_UP	MUNSHI_MULTIPLE_MYELOMA_UP	68	0.4	0.415176	1		0.312674	1.1199	1713	tags=25%	list=12%	signal=28%
DACOSTA_UV_RESPONSE_VIA_ERCC3_XPCS_UP	DACOSTA_UV_RESPONSE_VIA_ERCC3_XPCS_UP	24	0.5	0.416037	1		0.362246	1.11907	3903	tags=46%	list=28%	signal=64%
SCIAN_CELL_CYCLE_TARGETS_OF_TP53_AND_TP73_DN	SCIAN_CELL_CYCLE_TARGETS_OF_TP53_AND_TP73_DN	21	0.333333	0.415809	1		0.368098	1.11895	268	tags=14%	list=2%	signal=15%
LU_EZH2_TARGETS_UP	LU_EZH2_TARGETS_UP	221	0	0.417746	1		0.211371	1.11794	2229	tags=24%	list=16%	signal=29%
TAKEDA_TARGETS_OF_NUP98_HOXA9_FUSION_8D_UP	TAKEDA_TARGETS_OF_NUP98_HOXA9_FUSION_8D_UP	112	0.25	0.419831	1		0.243039	1.11701	1332	tags=16%	list=10%	signal=18%
PUIFFE_INVASION_INHIBITED_BY_ASCITES_DN	PUIFFE_INVASION_INHIBITED_BY_ASCITES_DN	125	0.333333	0.419597	1		0.201917	1.11677	2065	tags=21%	list=15%	signal=24%
BILD_MYC_ONCOGENIC_SIGNATURE	BILD_MYC_ONCOGENIC_SIGNATURE	153	0.25	0.420173	1		0.237402	1.11645	1599	tags=18%	list=11%	signal=20%
HOFMANN_CELL_LYMPHOMA_DN	HOFMANN_CELL_LYMPHOMA_DN	30	0.2	0.419803	1		0.350267	1.11641	1744	tags=30%	list=13%	signal=34%
GROSS_HYPOXIA_VIA_ELK3_DN	GROSS_HYPOXIA_VIA_ELK3_DN	117	0	0.421599	1		0.22844	1.11578	2140	tags=21%	list=15%	signal=24%
REACTOME_DAG_AND_IP3_SIGNALING	REACTOME_DAG_AND_IP3_SIGNALING	21	0.25	0.421093	1		0.278235	1.11569	1127	tags=19%	list=8%	signal=21%
LANDIS_BREAST_CANCER_PROGRESSION_UP	LANDIS_BREAST_CANCER_PROGRESSION_UP	32	0.25	0.421536	1		0.293944	1.1153	1648	tags=25%	list=12%	signal=28%
KRIEG_KDM3A_TARGETS_NOT_HYPOXIA	KRIEG_KDM3A_TARGETS_NOT_HYPOXIA	161	0	0.422514	1		0.213779	1.11447	2188	tags=19%	list=16%	signal=23%
GARGALOVIC_RESPONSE_TO_OXIDIZED_PHOSPHOLIPIDS_YELLOW_DN	GARGALOVIC_RESPONSE_TO_OXIDIZED_PHOSPHOLIPIDS_YELLOW_DN	18	0	0.424157	1		0.277774	1.113	222	tags=11%	list=2%	signal=11%
TANAKA_METHYLATED_IN_ESOPHAGEAL_CARCINOMA	TANAKA_METHYLATED_IN_ESOPHAGEAL_CARCINOMA	51	0.285714	0.423651	1		0.295575	1.113	254	tags=12%	list=2%	signal=12%
YAO_TEMPORAL_RESPONSE_TO_PROGESTERONE_CLUSTER_12	YAO_TEMPORAL_RESPONSE_TO_PROGESTERONE_CLUSTER_12	67	0.125	0.426903	1		0.282196	1.11126	1761	tags=22%	list=13%	signal=26%
PID_BETA_CATENIN_NUC_PATHWAY	PID_BETA_CATENIN_NUC_PATHWAY	48	0.25	0.426528	1		0.250184	1.11078	1842	tags=21%	list=13%	signal=24%
MATZUK_SPERMATOCYTE	MATZUK_SPERMATOCYTE	47	0.25	0.426822	1		0.324581	1.1105	2506	tags=28%	list=18%	signal=34%
CHEN_HOXA5_TARGETS_9HR_UP	CHEN_HOXA5_TARGETS_9HR_UP	186	0.25	0.426719	1		0.196562	1.11043	2162	tags=19%	list=16%	signal=22%
KYNG_RESPONSE_TO_H2O2	KYNG_RESPONSE_TO_H2O2	61	0	0.427949	1		0.270855	1.10994	1890	tags=25%	list=14%	signal=28%
ZHOU_CELL_CYCLE_GENES_IN_IR_RESPONSE_24HR	ZHOU_CELL_CYCLE_GENES_IN_IR_RESPONSE_24HR	104	0.333333	0.429718	1		0.22479	1.10874	2195	tags=20%	list=16%	signal=24%
MATZUK_SPERMATID_DIFFERENTIATION	MATZUK_SPERMATID_DIFFERENTIATION	20	0.285714	0.432807	1		0.378651	1.10736	829	tags=20%	list=6%	signal=21%
NABA_ECM_GLYCOPROTEINS	NABA_ECM_GLYCOPROTEINS	49	0.25	0.433887	1		0.247273	1.10649	1670	tags=24%	list=12%	signal=28%
GUILLAUMOND_KLF10_TARGETS_UP	GUILLAUMOND_KLF10_TARGETS_UP	31	0	0.433772	1		0.280105	1.10635	3294	tags=39%	list=24%	signal=51%
SHETH_LIVER_CANCER_VS_TXNIP_LOSS_PAM4	SHETH_LIVER_CANCER_VS_TXNIP_LOSS_PAM4	145	0.333333	0.434054	1		0.196188	1.10608	3584	tags=32%	list=26%	signal=42%
DAVICIONI_TARGETS_OF_PAX_FOXO1_FUSIONS_DN	DAVICIONI_TARGETS_OF_PAX_FOXO1_FUSIONS_DN	31	0	0.433937	1		0.247312	1.10598	1775	tags=23%	list=13%	signal=26%
REACTOME_IRON_UPTAKE_AND_TRANSPORT	REACTOME_IRON_UPTAKE_AND_TRANSPORT	29	0.5	0.436342	1		0.323919	1.10469	2503	tags=31%	list=18%	signal=38%
AKL_HTLV1_INFECTION_DN	AKL_HTLV1_INFECTION_DN	56	0	0.435961	1		0.229705	1.10462	2143	tags=25%	list=15%	signal=29%
KIM_ALL_DISORDERS_CALB1_CORR_UP	KIM_ALL_DISORDERS_CALB1_CORR_UP	419	0	0.436107	1		0.211321	1.10432	2328	tags=22%	list=17%	signal=26%
IIZUKA_LIVER_CANCER_PROGRESSION_G1_G2_DN	IIZUKA_LIVER_CANCER_PROGRESSION_G1_G2_DN	24	0.5	0.437044	1		0.354209	1.10357	1685	tags=25%	list=12%	signal=28%
MORI_MATURE_B_LYMPHOCYTE_DN	MORI_MATURE_B_LYMPHOCYTE_DN	68	0.25	0.439437	1		0.269168	1.10236	1608	tags=22%	list=12%	signal=25%
SHETH_LIVER_CANCER_VS_TXNIP_LOSS_PAM1	SHETH_LIVER_CANCER_VS_TXNIP_LOSS_PAM1	152	0.333333	0.439319	1		0.21003	1.10216	2005	tags=21%	list=14%	signal=24%
BIOCARTA_TNFR2_PATHWAY	BIOCARTA_TNFR2_PATHWAY	16	0.6	0.439594	1		0.314222	1.1019	1236	tags=19%	list=9%	signal=21%
MODY_HIPPOCAMPUS_NEONATAL	MODY_HIPPOCAMPUS_NEONATAL	20	0.166667	0.44	1		0.420461	1.10163	2106	tags=40%	list=15%	signal=47%
REACTOME_PI3K_EVENTS_IN_ERBB2_SIGNALING	REACTOME_PI3K_EVENTS_IN_ERBB2_SIGNALING	33	0.5	0.440802	1		0.327777	1.10115	1678	tags=18%	list=12%	signal=21%
NIKOLSKY_BREAST_CANCER_8P12_P11_AMPLICON	NIKOLSKY_BREAST_CANCER_8P12_P11_AMPLICON	32	0	0.440943	1		0.288101	1.10089	902	tags=13%	list=6%	signal=13%
ZHU_CMV_8_HR_UP	ZHU_CMV_8_HR_UP	36	0.666667	0.443712	1		0.305279	1.09968	1580	tags=22%	list=11%	signal=25%
BIOCARTA_CALCINEURIN_PATHWAY	BIOCARTA_CALCINEURIN_PATHWAY	16	0.6	0.444902	1		0.442665	1.09917	1342	tags=25%	list=10%	signal=28%
SMID_BREAST_CANCER_ERBB2_UP	SMID_BREAST_CANCER_ERBB2_UP	81	0	0.445171	1		0.21992	1.09844	2202	tags=23%	list=16%	signal=28%
NADERI_BREAST_CANCER_PROGNOSIS_UP	NADERI_BREAST_CANCER_PROGNOSIS_UP	30	0.25	0.444913	1		0.274018	1.09835	798	tags=17%	list=6%	signal=18%
GAZIN_EPIGENETIC_SILENCING_BY_KRAS	GAZIN_EPIGENETIC_SILENCING_BY_KRAS	21	0.25	0.446611	1		0.287756	1.09729	4304	tags=38%	list=31%	signal=55%
CREIGHTON_AKT1_SIGNALING_VIA_MTOR_UP	CREIGHTON_AKT1_SIGNALING_VIA_MTOR_UP	27	0.333333	0.446488	1		0.321121	1.09717	2048	tags=26%	list=15%	signal=30%
KEGG_NEUROTROPHIN_SIGNALING_PATHWAY	KEGG_NEUROTROPHIN_SIGNALING_PATHWAY	99	0.142857	0.446231	1		0.214594	1.09711	1163	tags=15%	list=8%	signal=16%
KEGG_RNA_DEGRADATION	KEGG_RNA_DEGRADATION	54	0.2	0.446887	1		0.243925	1.09662	591	tags=9%	list=4%	signal=10%
GROSS_HYPOXIA_VIA_HIF1A_DN	GROSS_HYPOXIA_VIA_HIF1A_DN	80	0	0.450403	1		0.231202	1.09503	2030	tags=23%	list=15%	signal=26%
ZHAN_MULTIPLE_MYELOMA_HP_DN	ZHAN_MULTIPLE_MYELOMA_HP_DN	36	0.666667	0.450143	1		0.298125	1.09496	2259	tags=28%	list=16%	signal=33%
ZHU_CMV_24_HR_DN	ZHU_CMV_24_HR_DN	53	0.25	0.45066	1		0.293058	1.09452	4194	tags=49%	list=30%	signal=70%
KEGG_PROTEASOME	KEGG_PROTEASOME	42	0.333333	0.450658	1		0.394452	1.09403	2151	tags=31%	list=15%	signal=37%
SMIRNOV_RESPONSE_TO_IR_6HR_DN	SMIRNOV_RESPONSE_TO_IR_6HR_DN	97	0.4	0.450141	1		0.222269	1.09402	1825	tags=20%	list=13%	signal=22%
SOTIRIOU_BREAST_CANCER_GRADE_1_VS_3_UP	SOTIRIOU_BREAST_CANCER_GRADE_1_VS_3_UP	136	0	0.452851	1		0.191874	1.09301	2087	tags=18%	list=15%	signal=21%
MA_PITUITARY_FETAL_VS_ADULT_DN	MA_PITUITARY_FETAL_VS_ADULT_DN	16	0.166667	0.452462	1		0.35402	1.09299	186	tags=13%	list=1%	signal=13%
RASHI_RESPONSE_TO_IONIZING_RADIATION_5	RASHI_RESPONSE_TO_IONIZING_RADIATION_5	108	0.25	0.453353	1		0.248732	1.09244	1877	tags=19%	list=13%	signal=21%
REACTOME_TRANSCRIPTION	REACTOME_TRANSCRIPTION	163	0	0.455791	1		0.186326	1.09104	855	tags=10%	list=6%	signal=10%
POMEROY_MEDULLOBLASTOMA_PROGNOSIS_DN	POMEROY_MEDULLOBLASTOMA_PROGNOSIS_DN	42	0.4	0.456942	1		0.200595	1.09024	2095	tags=21%	list=15%	signal=25%
NAKAMURA_TUMOR_ZONE_PERIPHERAL_VS_CENTRAL_UP	NAKAMURA_TUMOR_ZONE_PERIPHERAL_VS_CENTRAL_UP	203	0.4	0.460906	1		0.185177	1.08873	2148	tags=19%	list=15%	signal=22%
MCCABE_HOXC6_TARGETS_CANCER_UP	MCCABE_HOXC6_TARGETS_CANCER_UP	16	0.5	0.464631	1		0.43722	1.08684	3	tags=6%	list=0%	signal=6%
CROMER_METASTASIS_DN	CROMER_METASTASIS_DN	56	0.25	0.4682	1		0.279982	1.0858	908	tags=14%	list=7%	signal=15%
KIM_GASTRIC_CANCER_CHEMOSENSITIVITY	KIM_GASTRIC_CANCER_CHEMOSENSITIVITY	70	0.333333	0.468177	1		0.285979	1.08566	2222	tags=27%	list=16%	signal=32%
REACTOME_RNA_POL_I_TRANSCRIPTION_TERMINATION	REACTOME_RNA_POL_I_TRANSCRIPTION_TERMINATION	20	0.4	0.468413	1		0.363926	1.08523	3225	tags=35%	list=23%	signal=45%
BRUECKNER_TARGETS_OF_MIRLET7A3_UP	BRUECKNER_TARGETS_OF_MIRLET7A3_UP	64	0.5	0.469162	1		0.248743	1.08488	2149	tags=23%	list=15%	signal=28%
REACTOME_CLEAVAGE_OF_GROWING_TRANSCRIPT_IN_THE_TERMINATION_REGION_	REACTOME_CLEAVAGE_OF_GROWING_TRANSCRIPT_IN_THE_TERMINATION_REGION_	42	0.333333	0.469268	1		0.288735	1.08445	4308	tags=38%	list=31%	signal=55%
REACTOME_AMINO_ACID_TRANSPORT_ACROSS_THE_PLASMA_MEMBRANE	REACTOME_AMINO_ACID_TRANSPORT_ACROSS_THE_PLASMA_MEMBRANE	15	0.4	0.468866	1		0.329319	1.0844	2157	tags=27%	list=16%	signal=32%
JISON_SICKLE_CELL_DISEASE_UP	JISON_SICKLE_CELL_DISEASE_UP	158	0.25	0.469103	1		0.248863	1.08414	2085	tags=19%	list=15%	signal=22%
LINDGREN_BLADDER_CANCER_CLUSTER_1_DN	LINDGREN_BLADDER_CANCER_CLUSTER_1_DN	273	0	0.470485	1		0.195905	1.08346	2578	tags=24%	list=19%	signal=29%
JOSEPH_RESPONSE_TO_SODIUM_BUTYRATE_UP	JOSEPH_RESPONSE_TO_SODIUM_BUTYRATE_UP	25	0.333333	0.470968	1		0.322539	1.08296	2087	tags=32%	list=15%	signal=38%
WAKABAYASHI_ADIPOGENESIS_PPARG_BOUND_36HR	WAKABAYASHI_ADIPOGENESIS_PPARG_BOUND_36HR	26	0.25	0.476904	1		0.336797	1.08068	3928	tags=38%	list=28%	signal=53%
KEGG_BLADDER_CANCER	KEGG_BLADDER_CANCER	31	0.4	0.476493	1		0.325039	1.08051	1200	tags=13%	list=9%	signal=14%
NING_CHRONIC_OBSTRUCTIVE_PULMONARY_DISEASE_DN	NING_CHRONIC_OBSTRUCTIVE_PULMONARY_DISEASE_DN	93	0.333333	0.475958	1		0.244537	1.0805	2076	tags=26%	list=15%	signal=30%
PID_SMAD2_3NUCLEAR_PATHWAY	PID_SMAD2_3NUCLEAR_PATHWAY	63	0.4	0.475806	1		0.242506	1.08035	2033	tags=21%	list=15%	signal=24%
KEGG_INSULIN_SIGNALING_PATHWAY	KEGG_INSULIN_SIGNALING_PATHWAY	102	0.25	0.47654	1		0.210675	1.07992	922	tags=12%	list=7%	signal=13%
CHIARETTI_ACUTE_LYMPHOBLASTIC_LEUKEMIA_ZAP70	CHIARETTI_ACUTE_LYMPHOBLASTIC_LEUKEMIA_ZAP70	50	0	0.478259	1		0.269292	1.07885	2126	tags=24%	list=15%	signal=28%
PIONTEK_PKD1_TARGETS_UP	PIONTEK_PKD1_TARGETS_UP	18	0.5	0.480734	1		0.341178	1.07811	884	tags=22%	list=6%	signal=24%
CROMER_METASTASIS_UP	CROMER_METASTASIS_UP	64	0.333333	0.480826	1		0.296802	1.07795	2209	tags=28%	list=16%	signal=33%
CONRAD_STEM_CELL	CONRAD_STEM_CELL	19	0.5	0.482295	1		0.32667	1.07708	11	tags=5%	list=0%	signal=5%
PETRETTO_CARDIAC_HYPERTROPHY	PETRETTO_CARDIAC_HYPERTROPHY	21	0	0.484017	1		0.277968	1.07602	2483	tags=33%	list=18%	signal=41%
YUAN_ZNF143_PARTNERS	YUAN_ZNF143_PARTNERS	20	0.333333	0.484102	1		0.334553	1.07577	1126	tags=20%	list=8%	signal=22%
VANDESLUIS_NORMAL_EMBRYOS_DN	VANDESLUIS_NORMAL_EMBRYOS_DN	17	0.4	0.485318	1		0.332941	1.0752	3826	tags=53%	list=28%	signal=73%
CHENG_RESPONSE_TO_NICKEL_ACETATE	CHENG_RESPONSE_TO_NICKEL_ACETATE	38	0.666667	0.487154	1		0.300061	1.07463	2125	tags=26%	list=15%	signal=31%
TIEN_INTESTINE_PROBIOTICS_2HR_UP	TIEN_INTESTINE_PROBIOTICS_2HR_UP	22	0.2	0.490223	1		0.307738	1.07282	1390	tags=23%	list=10%	signal=25%
REACTOME_CYTOSOLIC_TRNA_AMINOACYLATION	REACTOME_CYTOSOLIC_TRNA_AMINOACYLATION	24	0.4	0.491056	1		0.344643	1.07241	4846	tags=58%	list=35%	signal=89%
TURASHVILI_BREAST_DUCTAL_CARCINOMA_VS_DUCTAL_NORMAL_DN	TURASHVILI_BREAST_DUCTAL_CARCINOMA_VS_DUCTAL_NORMAL_DN	83	0	0.491632	1		0.226274	1.07178	1372	tags=18%	list=10%	signal=20%
REACTOME_PLATELET_AGGREGATION_PLUG_FORMATION	REACTOME_PLATELET_AGGREGATION_PLUG_FORMATION	19	0	0.493944	1		0.254667	1.07086	2001	tags=26%	list=14%	signal=31%
BERENJENO_TRANSFORMED_BY_RHOA_FOREVER_DN	BERENJENO_TRANSFORMED_BY_RHOA_FOREVER_DN	19	0.25	0.494769	1		0.282727	1.07041	1523	tags=16%	list=11%	signal=18%
SASSON_RESPONSE_TO_GONADOTROPHINS_UP	SASSON_RESPONSE_TO_GONADOTROPHINS_UP	70	0.5	0.499815	1		0.27755	1.06828	1696	tags=21%	list=12%	signal=24%
MARTINEZ_RESPONSE_TO_TRABECTEDIN_DN	MARTINEZ_RESPONSE_TO_TRABECTEDIN_DN	250	0	0.500135	1		0.207652	1.068	2194	tags=19%	list=16%	signal=22%
BHAT_ESR1_TARGETS_VIA_AKT1_UP	BHAT_ESR1_TARGETS_VIA_AKT1_UP	173	0.333333	0.499956	1		0.199143	1.0679	2192	tags=21%	list=16%	signal=25%
DUTERTRE_ESTRADIOL_RESPONSE_24HR_UP	DUTERTRE_ESTRADIOL_RESPONSE_24HR_UP	256	0	0.500026	1		0.208128	1.06758	2208	tags=21%	list=16%	signal=25%
KEGG_AMINO_SUGAR_AND_NUCLEOTIDE_SUGAR_METABOLISM	KEGG_AMINO_SUGAR_AND_NUCLEOTIDE_SUGAR_METABOLISM	38	0.666667	0.499723	1		0.246717	1.06746	1839	tags=18%	list=13%	signal=21%
BARRIER_CANCER_RELAPSE_NORMAL_SAMPLE_DN	BARRIER_CANCER_RELAPSE_NORMAL_SAMPLE_DN	28	0.4	0.504362	1		0.315506	1.06504	4362	tags=54%	list=31%	signal=78%
BIOCARTA_HIVNEF_PATHWAY	BIOCARTA_HIVNEF_PATHWAY	56	0.2	0.509229	1		0.270094	1.06332	1075	tags=16%	list=8%	signal=17%
ZAMORA_NOS2_TARGETS_DN	ZAMORA_NOS2_TARGETS_DN	76	0	0.510026	1		0.281653	1.06285	2277	tags=30%	list=16%	signal=36%
DORN_ADENOVIRUS_INFECTION_12HR_DN	DORN_ADENOVIRUS_INFECTION_12HR_DN	24	0.2	0.511437	1		0.311469	1.06225	343	tags=13%	list=2%	signal=13%
BERENJENO_TRANSFORMED_BY_RHOA_REVERSIBLY_DN	BERENJENO_TRANSFORMED_BY_RHOA_REVERSIBLY_DN	17	0.333333	0.511493	1		0.355751	1.062	1890	tags=24%	list=14%	signal=27%
CHEN_ETV5_TARGETS_TESTIS	CHEN_ETV5_TARGETS_TESTIS	17	0	0.511917	1		0.233865	1.0618	5179	tags=71%	list=37%	signal=112%
PID_ECADHERIN_NASCENT_AJ_PATHWAY	PID_ECADHERIN_NASCENT_AJ_PATHWAY	31	0.333333	0.511969	1		0.244165	1.06162	2620	tags=26%	list=19%	signal=32%
MARIADASON_REGULATED_BY_HISTONE_ACETYLATION_UP	MARIADASON_REGULATED_BY_HISTONE_ACETYLATION_UP	59	0.4	0.513128	1		0.245096	1.0613	2188	tags=20%	list=16%	signal=24%
BIOCARTA_PPARA_PATHWAY	BIOCARTA_PPARA_PATHWAY	46	0.25	0.516236	1		0.284848	1.06013	1163	tags=17%	list=8%	signal=19%
AMIT_DELAYED_EARLY_GENES	AMIT_DELAYED_EARLY_GENES	17	0.5	0.521065	1		0.346241	1.05827	2813	tags=41%	list=20%	signal=52%
REACTOME_PI3K_EVENTS_IN_ERBB4_SIGNALING	REACTOME_PI3K_EVENTS_IN_ERBB4_SIGNALING	31	0.5	0.520623	1		0.346793	1.05815	1678	tags=19%	list=12%	signal=22%
LEE_CALORIE_RESTRICTION_MUSCLE_UP	LEE_CALORIE_RESTRICTION_MUSCLE_UP	24	0.4	0.520058	1		0.346403	1.05809	2344	tags=29%	list=17%	signal=35%
BIOCARTA_IL2_PATHWAY	BIOCARTA_IL2_PATHWAY	20	0.25	0.520226	1		0.349339	1.05795	1163	tags=20%	list=8%	signal=22%
ABE_VEGFA_TARGETS_2HR	ABE_VEGFA_TARGETS_2HR	19	0.4	0.522837	1		0.371704	1.05696	4132	tags=47%	list=30%	signal=67%
LY_AGING_PREMATURE_DN	LY_AGING_PREMATURE_DN	26	0.166667	0.524217	1		0.342523	1.05594	3636	tags=46%	list=26%	signal=62%
SENESE_HDAC1_TARGETS_DN	SENESE_HDAC1_TARGETS_DN	142	0.5	0.524992	1		0.216901	1.05546	1783	tags=19%	list=13%	signal=22%
PID_NCADHERIN_PATHWAY	PID_NCADHERIN_PATHWAY	25	0.5	0.526118	1		0.3116	1.05452	4654	tags=48%	list=33%	signal=72%
BURTON_ADIPOGENESIS_PEAK_AT_16HR	BURTON_ADIPOGENESIS_PEAK_AT_16HR	39	0.333333	0.528218	1		0.322313	1.05351	2276	tags=28%	list=16%	signal=34%
KIM_WT1_TARGETS_UP	KIM_WT1_TARGETS_UP	147	0.5	0.528744	1		0.240687	1.05317	2076	tags=23%	list=15%	signal=27%
LEE_EARLY_T_LYMPHOCYTE_UP	LEE_EARLY_T_LYMPHOCYTE_UP	79	0.166667	0.532293	1		0.242625	1.05203	1180	tags=18%	list=8%	signal=19%
PID_P38_ALPHA_BETA_DOWNSTREAM_PATHWAY	PID_P38_ALPHA_BETA_DOWNSTREAM_PATHWAY	34	0.333333	0.533899	1		0.307837	1.05079	2033	tags=29%	list=15%	signal=34%
NAKAYAMA_SOFT_TISSUE_TUMORS_PCA1_DN	NAKAYAMA_SOFT_TISSUE_TUMORS_PCA1_DN	23	0.333333	0.535501	1		0.283593	1.04997	3307	tags=48%	list=24%	signal=63%
SANA_RESPONSE_TO_IFNG_DN	SANA_RESPONSE_TO_IFNG_DN	69	0	0.53553	1		0.277533	1.04958	2323	tags=33%	list=17%	signal=40%
REACTOME_GENERIC_TRANSCRIPTION_PATHWAY	REACTOME_GENERIC_TRANSCRIPTION_PATHWAY	257	0	0.536162	1		0.197462	1.04933	3429	tags=28%	list=25%	signal=36%
CROONQUIST_IL6_DEPRIVATION_DN	CROONQUIST_IL6_DEPRIVATION_DN	93	0	0.535831	1		0.189543	1.04927	1921	tags=19%	list=14%	signal=22%
ZHANG_GATA6_TARGETS_DN	ZHANG_GATA6_TARGETS_DN	35	0.25	0.537185	1		0.269358	1.04875	1300	tags=20%	list=9%	signal=22%
ZHAN_MULTIPLE_MYELOMA_UP	ZHAN_MULTIPLE_MYELOMA_UP	54	0.5	0.536852	1		0.236157	1.0487	1599	tags=19%	list=11%	signal=21%
GESERICK_TERT_TARGETS_DN	GESERICK_TERT_TARGETS_DN	15	0.6	0.536522	1		0.371438	1.04859	2918	tags=47%	list=21%	signal=59%
TIEN_INTESTINE_PROBIOTICS_6HR_DN	TIEN_INTESTINE_PROBIOTICS_6HR_DN	131	0	0.538472	1		0.200741	1.04773	2276	tags=20%	list=16%	signal=24%
OUYANG_PROSTATE_CANCER_PROGRESSION_UP	OUYANG_PROSTATE_CANCER_PROGRESSION_UP	16	0.5	0.5379	1		0.427195	1.0477	1620	tags=44%	list=12%	signal=49%
REACTOME_RNA_POL_II_TRANSCRIPTION	REACTOME_RNA_POL_II_TRANSCRIPTION	95	0.5	0.537567	1		0.221451	1.04753	1882	tags=15%	list=14%	signal=17%
REACTOME_GLOBAL_GENOMIC_NER_GG_NER	REACTOME_GLOBAL_GENOMIC_NER_GG_NER	32	0.333333	0.542129	1		0.345212	1.04554	5247	tags=63%	list=38%	signal=100%
PAPASPYRIDONOS_UNSTABLE_ATEROSCLEROTIC_PLAQUE_UP	PAPASPYRIDONOS_UNSTABLE_ATEROSCLEROTIC_PLAQUE_UP	46	0	0.543937	1		0.213284	1.04453	1107	tags=15%	list=8%	signal=16%
YANG_BREAST_CANCER_ESR1_LASER_DN	YANG_BREAST_CANCER_ESR1_LASER_DN	39	0.666667	0.545274	1		0.278124	1.04397	1876	tags=31%	list=13%	signal=35%
LIM_MAMMARY_STEM_CELL_DN	LIM_MAMMARY_STEM_CELL_DN	305	0.5	0.549568	1		0.188923	1.0427	1913	tags=18%	list=14%	signal=20%
HUMMEL_BURKITTS_LYMPHOMA_UP	HUMMEL_BURKITTS_LYMPHOMA_UP	29	0.5	0.551364	1		0.26832	1.042	1624	tags=21%	list=12%	signal=23%
KAAB_HEART_ATRIUM_VS_VENTRICLE_UP	KAAB_HEART_ATRIUM_VS_VENTRICLE_UP	134	0.6	0.55102	1		0.222205	1.04193	2085	tags=24%	list=15%	signal=28%
YAGI_AML_WITH_T_9_11_TRANSLOCATION	YAGI_AML_WITH_T_9_11_TRANSLOCATION	99	0.5	0.554588	1		0.247576	1.0407	2271	tags=22%	list=16%	signal=26%
CHEMNITZ_RESPONSE_TO_PROSTAGLANDIN_E2_UP	CHEMNITZ_RESPONSE_TO_PROSTAGLANDIN_E2_UP	119	0.5	0.555307	1		0.220367	1.04019	2078	tags=18%	list=15%	signal=22%
HAMAI_APOPTOSIS_VIA_TRAIL_DN	HAMAI_APOPTOSIS_VIA_TRAIL_DN	115	0.333333	0.554843	1		0.245438	1.04001	2525	tags=26%	list=18%	signal=32%
JAZAERI_BREAST_CANCER_BRCA1_VS_BRCA2_UP	JAZAERI_BREAST_CANCER_BRCA1_VS_BRCA2_UP	45	0	0.554851	1		0.31185	1.03987	2343	tags=24%	list=17%	signal=29%
JAERVINEN_AMPLIFIED_IN_LARYNGEAL_CANCER	JAERVINEN_AMPLIFIED_IN_LARYNGEAL_CANCER	31	0.25	0.560649	1		0.274596	1.03775	1895	tags=23%	list=14%	signal=26%
JAEGER_METASTASIS_UP	JAEGER_METASTASIS_UP	25	0.428571	0.568664	1		0.328753	1.03492	773	tags=16%	list=6%	signal=17%
KAYO_AGING_MUSCLE_UP	KAYO_AGING_MUSCLE_UP	138	0.333333	0.568188	1		0.226663	1.03488	1907	tags=17%	list=14%	signal=19%
MELLMAN_TUT1_TARGETS_UP	MELLMAN_TUT1_TARGETS_UP	16	0.285714	0.572062	1		0.341757	1.03304	669	tags=19%	list=5%	signal=20%
KEGG_DRUG_METABOLISM_OTHER_ENZYMES	KEGG_DRUG_METABOLISM_OTHER_ENZYMES	20	0.4	0.571934	1		0.270236	1.03288	974	tags=15%	list=7%	signal=16%
MCCLUNG_DELTA_FOSB_TARGETS_8WK	MCCLUNG_DELTA_FOSB_TARGETS_8WK	28	0.5	0.57192	1		0.333659	1.0325	1755	tags=21%	list=13%	signal=24%
PID_REG_GR_PATHWAY	PID_REG_GR_PATHWAY	55	0.25	0.575079	1		0.226418	1.03124	1342	tags=15%	list=10%	signal=16%
VARELA_ZMPSTE24_TARGETS_DN	VARELA_ZMPSTE24_TARGETS_DN	27	0.285714	0.574716	1		0.28781	1.03116	2018	tags=26%	list=15%	signal=30%
REACTOME_INSULIN_RECEPTOR_RECYCLING	REACTOME_INSULIN_RECEPTOR_RECYCLING	18	0.4	0.57646	1		0.252848	1.03012	2612	tags=28%	list=19%	signal=34%
LEE_AGING_MUSCLE_DN	LEE_AGING_MUSCLE_DN	30	0.166667	0.576331	1		0.262898	1.02981	472	tags=13%	list=3%	signal=14%
NUNODA_RESPONSE_TO_DASATINIB_IMATINIB_UP	NUNODA_RESPONSE_TO_DASATINIB_IMATINIB_UP	27	0.428571	0.576909	1		0.291811	1.02935	1200	tags=19%	list=9%	signal=20%
TAVOR_CEBPA_TARGETS_DN	TAVOR_CEBPA_TARGETS_DN	22	0.6	0.577014	1		0.340877	1.02899	610	tags=14%	list=4%	signal=14%
HERNANDEZ_MITOTIC_ARREST_BY_DOCETAXEL_2_UP	HERNANDEZ_MITOTIC_ARREST_BY_DOCETAXEL_2_UP	43	0.5	0.577586	1		0.342811	1.02858	2488	tags=35%	list=18%	signal=42%
GRAHAM_NORMAL_QUIESCENT_VS_NORMAL_DIVIDING_DN	GRAHAM_NORMAL_QUIESCENT_VS_NORMAL_DIVIDING_DN	84	0.5	0.577102	1		0.225404	1.02847	2276	tags=25%	list=16%	signal=30%
CHICAS_RB1_TARGETS_GROWING	CHICAS_RB1_TARGETS_GROWING	162	0.333333	0.576973	1		0.229891	1.02824	1709	tags=20%	list=12%	signal=22%
PID_IL6_7_PATHWAY	PID_IL6_7_PATHWAY	40	0.5	0.580563	1		0.274418	1.02717	1163	tags=15%	list=8%	signal=16%
KYNG_DNA_DAMAGE_BY_UV	KYNG_DNA_DAMAGE_BY_UV	49	0.5	0.581359	1		0.223182	1.02656	1010	tags=14%	list=7%	signal=15%
IGARASHI_ATF4_TARGETS_DN	IGARASHI_ATF4_TARGETS_DN	65	0.625	0.587024	1		0.209933	1.02441	2140	tags=22%	list=15%	signal=25%
PID_AR_PATHWAY	PID_AR_PATHWAY	54	0.333333	0.590252	1		0.228299	1.02312	2085	tags=24%	list=15%	signal=28%
PID_ARF6_TRAFFICKING_PATHWAY	PID_ARF6_TRAFFICKING_PATHWAY	37	0.25	0.59335	1		0.242907	1.02198	216	tags=8%	list=2%	signal=8%
KEGG_TGF_BETA_SIGNALING_PATHWAY	KEGG_TGF_BETA_SIGNALING_PATHWAY	46	0.5	0.593087	1		0.268894	1.02188	1054	tags=17%	list=8%	signal=19%
GARGALOVIC_RESPONSE_TO_OXIDIZED_PHOSPHOLIPIDS_TURQUOISE_UP	GARGALOVIC_RESPONSE_TO_OXIDIZED_PHOSPHOLIPIDS_TURQUOISE_UP	65	0.25	0.597914	1		0.270104	1.02004	2202	tags=22%	list=16%	signal=25%
WHITFIELD_CELL_CYCLE_LITERATURE	WHITFIELD_CELL_CYCLE_LITERATURE	41	0.5	0.597758	1		0.224585	1.01981	2868	tags=27%	list=21%	signal=34%
LIU_CMYB_TARGETS_UP	LIU_CMYB_TARGETS_UP	123	0.5	0.599217	1		0.223194	1.01912	1685	tags=18%	list=12%	signal=20%
PID_RHOA_PATHWAY	PID_RHOA_PATHWAY	37	0.8	0.599409	1		0.223336	1.01885	189	tags=5%	list=1%	signal=5%
PID_PLK1_PATHWAY	PID_PLK1_PATHWAY	37	0.4	0.599831	1		0.229064	1.01854	2782	tags=27%	list=20%	signal=34%
KUMAR_PATHOGEN_LOAD_BY_MACROPHAGES	KUMAR_PATHOGEN_LOAD_BY_MACROPHAGES	169	0.5	0.600254	1		0.18229	1.01828	942	tags=11%	list=7%	signal=12%
LIN_NPAS4_TARGETS_DN	LIN_NPAS4_TARGETS_DN	33	0.4	0.599755	1		0.250986	1.01826	1844	tags=21%	list=13%	signal=24%
REACTOME_TRANSPORT_OF_GLUCOSE_AND_OTHER_SUGARS_BILE_SALTS_AND_ORGANIC_ACIDS_METAL_IONS_AND_AMINE_COMPOUNDS	REACTOME_TRANSPORT_OF_GLUCOSE_AND_OTHER_SUGARS_BILE_SALTS_AND_ORGANIC_ACIDS_METAL_IONS_AND_AMINE_COMPOUNDS	36	0.25	0.603968	1		0.267366	1.01687	2110	tags=25%	list=15%	signal=29%
JIANG_AGING_HYPOTHALAMUS_UP	JIANG_AGING_HYPOTHALAMUS_UP	43	0.2	0.604043	1		0.257051	1.01671	2085	tags=23%	list=15%	signal=27%
LEE_LIVER_CANCER_DENA_DN	LEE_LIVER_CANCER_DENA_DN	34	0.428571	0.606751	1		0.252121	1.01579	204	tags=6%	list=1%	signal=6%
ISHIDA_E2F_TARGETS	ISHIDA_E2F_TARGETS	50	0.571429	0.608314	1		0.243103	1.01489	2180	tags=24%	list=16%	signal=28%
SEKI_INFLAMMATORY_RESPONSE_LPS_UP	SEKI_INFLAMMATORY_RESPONSE_LPS_UP	51	0.25	0.607811	1		0.243375	1.01484	1551	tags=16%	list=11%	signal=18%
PUIFFE_INVASION_INHIBITED_BY_ASCITES_UP	PUIFFE_INVASION_INHIBITED_BY_ASCITES_UP	69	0.5	0.612103	1		0.224084	1.0134	1127	tags=14%	list=8%	signal=16%
KESHELAVA_MULTIPLE_DRUG_RESISTANCE	KESHELAVA_MULTIPLE_DRUG_RESISTANCE	67	0.5	0.611483	1		0.217408	1.01339	2571	tags=24%	list=18%	signal=29%
KEGG_P53_SIGNALING_PATHWAY	KEGG_P53_SIGNALING_PATHWAY	55	0	0.611779	1		0.263095	1.01311	1744	tags=22%	list=13%	signal=25%
JIANG_VHL_TARGETS	JIANG_VHL_TARGETS	123	0.333333	0.614009	1		0.253815	1.01204	1941	tags=21%	list=14%	signal=24%
IVANOVA_HEMATOPOIESIS_STEM_CELL	IVANOVA_HEMATOPOIESIS_STEM_CELL	149	0.333333	0.614639	1		0.226166	1.01149	1282	tags=18%	list=9%	signal=20%
KEGG_FRUCTOSE_AND_MANNOSE_METABOLISM	KEGG_FRUCTOSE_AND_MANNOSE_METABOLISM	27	0.666667	0.61663	1		0.296908	1.01078	813	tags=15%	list=6%	signal=16%
CONCANNON_APOPTOSIS_BY_EPOXOMICIN_DN	CONCANNON_APOPTOSIS_BY_EPOXOMICIN_DN	116	0.5	0.617031	1		0.210171	1.01045	1477	tags=16%	list=11%	signal=18%
YAO_TEMPORAL_RESPONSE_TO_PROGESTERONE_CLUSTER_7	YAO_TEMPORAL_RESPONSE_TO_PROGESTERONE_CLUSTER_7	64	0.333333	0.616864	1		0.255656	1.01028	2223	tags=23%	list=16%	signal=28%
ZHONG_RESPONSE_TO_AZACITIDINE_AND_TSA_DN	ZHONG_RESPONSE_TO_AZACITIDINE_AND_TSA_DN	61	0.666667	0.617945	1		0.206671	1.00969	928	tags=11%	list=7%	signal=12%
YOSHIOKA_LIVER_CANCER_EARLY_RECURRENCE_UP	YOSHIOKA_LIVER_CANCER_EARLY_RECURRENCE_UP	30	0.4	0.6206	1		0.277255	1.0082	2200	tags=27%	list=16%	signal=32%
NATSUME_RESPONSE_TO_INTERFERON_BETA_DN	NATSUME_RESPONSE_TO_INTERFERON_BETA_DN	46	0.5	0.62009	1		0.277013	1.00807	1183	tags=20%	list=9%	signal=21%
RIZKI_TUMOR_INVASIVENESS_2D_DN	RIZKI_TUMOR_INVASIVENESS_2D_DN	48	0.5	0.62015	1		0.288026	1.00792	342	tags=13%	list=2%	signal=13%
LEE_TARGETS_OF_PTCH1_AND_SUFU_DN	LEE_TARGETS_OF_PTCH1_AND_SUFU_DN	33	0.25	0.620203	1		0.282488	1.00773	1962	tags=27%	list=14%	signal=32%
REACTOME_MEMBRANE_TRAFFICKING	REACTOME_MEMBRANE_TRAFFICKING	98	0.4	0.623983	1		0.201932	1.00627	2155	tags=23%	list=15%	signal=28%
REACTOME_KERATAN_SULFATE_KERATIN_METABOLISM	REACTOME_KERATAN_SULFATE_KERATIN_METABOLISM	16	0.5	0.628321	1		0.394415	1.00446	1482	tags=25%	list=11%	signal=28%
REACTOME_PRE_NOTCH_TRANSCRIPTION_AND_TRANSLATION	REACTOME_PRE_NOTCH_TRANSCRIPTION_AND_TRANSLATION	18	0.5	0.628255	1		0.295964	1.00425	2129	tags=22%	list=15%	signal=26%
REACTOME_METABOLISM_OF_NON_CODING_RNA	REACTOME_METABOLISM_OF_NON_CODING_RNA	46	0.5	0.628976	1		0.271152	1.00377	4308	tags=39%	list=31%	signal=57%
REACTOME_RECRUITMENT_OF_MITOTIC_CENTROSOME_PROTEINS_AND_COMPLEXES	REACTOME_RECRUITMENT_OF_MITOTIC_CENTROSOME_PROTEINS_AND_COMPLEXES	58	0.5	0.629248	1		0.230078	1.00337	2084	tags=24%	list=15%	signal=28%
HAHTOLA_SEZARY_SYNDROM_DN	HAHTOLA_SEZARY_SYNDROM_DN	28	0.666667	0.629072	1		0.302594	1.00323	124	tags=11%	list=1%	signal=11%
MARZEC_IL2_SIGNALING_UP	MARZEC_IL2_SIGNALING_UP	85	0.333333	0.630018	1		0.246657	1.00269	2092	tags=21%	list=15%	signal=25%
DOANE_RESPONSE_TO_ANDROGEN_UP	DOANE_RESPONSE_TO_ANDROGEN_UP	126	0	0.629954	1		0.180544	1.00236	1958	tags=15%	list=14%	signal=17%
REACTOME_TELOMERE_MAINTENANCE	REACTOME_TELOMERE_MAINTENANCE	52	0.5	0.629776	1		0.242702	1.00229	1836	tags=19%	list=13%	signal=22%
PYEON_CANCER_HEAD_AND_NECK_VS_CERVICAL_UP	PYEON_CANCER_HEAD_AND_NECK_VS_CERVICAL_UP	146	0.2	0.630494	1		0.179	1.00176	1188	tags=12%	list=9%	signal=13%
EBAUER_MYOGENIC_TARGETS_OF_PAX3_FOXO1_FUSION	EBAUER_MYOGENIC_TARGETS_OF_PAX3_FOXO1_FUSION	24	0.166667	0.632552	1		0.319983	1.00089	2033	tags=33%	list=15%	signal=39%
REACTOME_CTNNB1_PHOSPHORYLATION_CASCADE	REACTOME_CTNNB1_PHOSPHORYLATION_CASCADE	15	0.5	0.632485	1		0.252503	1.00064	838	tags=13%	list=6%	signal=14%
ACEVEDO_LIVER_TUMOR_VS_NORMAL_ADJACENT_TISSUE_DN	ACEVEDO_LIVER_TUMOR_VS_NORMAL_ADJACENT_TISSUE_DN	155	0.6	0.656703	1		0.205993	0.999811	1771	tags=16%	list=13%	signal=18%
WANG_BARRETTS_ESOPHAGUS_AND_ESOPHAGUS_CANCER_DN	WANG_BARRETTS_ESOPHAGUS_AND_ESOPHAGUS_CANCER_DN	19	0.5	0.656607	1		0.325099	0.999538	1622	tags=26%	list=12%	signal=30%
CHIANG_LIVER_CANCER_SUBCLASS_POLYSOMY7_UP	CHIANG_LIVER_CANCER_SUBCLASS_POLYSOMY7_UP	34	0.6	0.657632	1		0.253451	0.999112	2173	tags=24%	list=16%	signal=28%
REACTOME_TRANSPORT_OF_MATURE_TRANSCRIPT_TO_CYTOPLASM	REACTOME_TRANSPORT_OF_MATURE_TRANSCRIPT_TO_CYTOPLASM	51	0.5	0.657423	1		0.249003	0.998867	1882	tags=16%	list=14%	signal=18%
REACTOME_FATTY_ACID_TRIACYLGLYCEROL_AND_KETONE_BODY_METABOLISM	REACTOME_FATTY_ACID_TRIACYLGLYCEROL_AND_KETONE_BODY_METABOLISM	125	0.5	0.661993	1		0.208437	0.997373	2192	tags=21%	list=16%	signal=24%
LEE_CALORIE_RESTRICTION_NEOCORTEX_DN	LEE_CALORIE_RESTRICTION_NEOCORTEX_DN	59	0.25	0.662562	1		0.21878	0.996784	2075	tags=24%	list=15%	signal=28%
ANASTASSIOU_MULTICANCER_INVASIVENESS_SIGNATURE	ANASTASSIOU_MULTICANCER_INVASIVENESS_SIGNATURE	19	0.5	0.668114	1		0.264531	0.994618	2602	tags=32%	list=19%	signal=39%
FRASOR_TAMOXIFEN_RESPONSE_UP	FRASOR_TAMOXIFEN_RESPONSE_UP	37	0.5	0.669884	1		0.266958	0.993925	1494	tags=19%	list=11%	signal=21%
PID_CERAMIDE_PATHWAY	PID_CERAMIDE_PATHWAY	44	0.333333	0.673651	1		0.268566	0.992398	1686	tags=18%	list=12%	signal=21%
AGUIRRE_PANCREATIC_CANCER_COPY_NUMBER_DN	AGUIRRE_PANCREATIC_CANCER_COPY_NUMBER_DN	200	0.333333	0.672991	1		0.200594	0.992398	2250	tags=19%	list=16%	signal=22%
MCMURRAY_TP53_HRAS_COOPERATION_RESPONSE_DN	MCMURRAY_TP53_HRAS_COOPERATION_RESPONSE_DN	29	0.666667	0.674216	1		0.290242	0.991746	2126	tags=28%	list=15%	signal=32%
DOUGLAS_BMI1_TARGETS_UP	DOUGLAS_BMI1_TARGETS_UP	394	0.333333	0.67477	1		0.16697	0.991186	2156	tags=18%	list=16%	signal=20%
GARGALOVIC_RESPONSE_TO_OXIDIZED_PHOSPHOLIPIDS_RED_DN	GARGALOVIC_RESPONSE_TO_OXIDIZED_PHOSPHOLIPIDS_RED_DN	21	0.5	0.676637	1		0.287908	0.990341	251	tags=10%	list=2%	signal=10%
KEGG_ERBB_SIGNALING_PATHWAY	KEGG_ERBB_SIGNALING_PATHWAY	64	0.666667	0.680926	1		0.234234	0.988978	161	tags=6%	list=1%	signal=6%
POMEROY_MEDULLOBLASTOMA_PROGNOSIS_UP	POMEROY_MEDULLOBLASTOMA_PROGNOSIS_UP	28	0.6	0.68059	1		0.259063	0.988917	1654	tags=21%	list=12%	signal=24%
FARDIN_HYPOXIA_11	FARDIN_HYPOXIA_11	27	0.666667	0.685084	1		0.338398	0.987318	1222	tags=22%	list=9%	signal=24%
MISSIAGLIA_REGULATED_BY_METHYLATION_UP	MISSIAGLIA_REGULATED_BY_METHYLATION_UP	95	0.5	0.684417	1		0.203953	0.987315	1332	tags=14%	list=10%	signal=15%
NAKAYAMA_SOFT_TISSUE_TUMORS_PCA2_UP	NAKAYAMA_SOFT_TISSUE_TUMORS_PCA2_UP	50	0.75	0.686714	1		0.205929	0.986546	3262	tags=32%	list=23%	signal=42%
REACTOME_ION_TRANSPORT_BY_P_TYPE_ATPASES	REACTOME_ION_TRANSPORT_BY_P_TYPE_ATPASES	21	0.666667	0.688894	1		0.307743	0.985153	3396	tags=38%	list=24%	signal=50%
REACTOME_SIGNALING_BY_TGF_BETA_RECEPTOR_COMPLEX	REACTOME_SIGNALING_BY_TGF_BETA_RECEPTOR_COMPLEX	53	0.5	0.690194	1		0.195655	0.984335	2095	tags=19%	list=15%	signal=22%
BENPORATH_OCT4_TARGETS	BENPORATH_OCT4_TARGETS	197	0.666667	0.694889	1		0.204207	0.982931	2127	tags=20%	list=15%	signal=24%
REACTOME_LAGGING_STRAND_SYNTHESIS	REACTOME_LAGGING_STRAND_SYNTHESIS	19	0.75	0.694543	1		0.413484	0.982733	2195	tags=37%	list=16%	signal=44%
PENG_GLUCOSE_DEPRIVATION_UP	PENG_GLUCOSE_DEPRIVATION_UP	37	0.25	0.694199	1		0.295546	0.982569	2973	tags=38%	list=21%	signal=48%
PID_IL27_PATHWAY	PID_IL27_PATHWAY	17	0.5	0.700495	1		0.289604	0.980425	1010	tags=18%	list=7%	signal=19%
REACTOME_DNA_REPAIR	REACTOME_DNA_REPAIR	100	0.666667	0.700797	1		0.249927	0.980136	4636	tags=42%	list=33%	signal=63%
VERHAAK_GLIOBLASTOMA_CLASSICAL	VERHAAK_GLIOBLASTOMA_CLASSICAL	101	1	0.706532	1		0.183607	0.977914	1403	tags=14%	list=10%	signal=15%
ZHOU_CELL_CYCLE_GENES_IN_IR_RESPONSE_6HR	ZHOU_CELL_CYCLE_GENES_IN_IR_RESPONSE_6HR	73	1	0.708025	1		0.212279	0.977404	2276	tags=21%	list=16%	signal=24%
BIOCARTA_CERAMIDE_PATHWAY	BIOCARTA_CERAMIDE_PATHWAY	22	0.5	0.707452	1		0.233762	0.97734	2092	tags=23%	list=15%	signal=27%
REACTOME_RNA_POL_II_TRANSCRIPTION_PRE_INITIATION_AND_PROMOTER_OPENING	REACTOME_RNA_POL_II_TRANSCRIPTION_PRE_INITIATION_AND_PROMOTER_OPENING	38	0.5	0.708179	1		0.205046	0.976758	1793	tags=16%	list=13%	signal=18%
ZHANG_BREAST_CANCER_PROGENITORS_DN	ZHANG_BREAST_CANCER_PROGENITORS_DN	115	0.333333	0.710755	1		0.174084	0.975571	1080	tags=11%	list=8%	signal=12%
KUMAR_AUTOPHAGY_NETWORK	KUMAR_AUTOPHAGY_NETWORK	42	0.5	0.713321	1		0.257925	0.97448	1639	tags=19%	list=12%	signal=22%
PLASARI_TGFB1_TARGETS_10HR_UP	PLASARI_TGFB1_TARGETS_10HR_UP	105	0.6	0.720638	1		0.208407	0.971399	1931	tags=21%	list=14%	signal=24%
PARK_HSC_AND_MULTIPOTENT_PROGENITORS	PARK_HSC_AND_MULTIPOTENT_PROGENITORS	45	0.666667	0.722646	1		0.284625	0.97058	2033	tags=29%	list=15%	signal=34%
ROSS_LEUKEMIA_WITH_MLL_FUSIONS	ROSS_LEUKEMIA_WITH_MLL_FUSIONS	69	0.666667	0.721954	1		0.214492	0.970543	1195	tags=14%	list=9%	signal=16%
OZEN_MIR125B1_TARGETS	OZEN_MIR125B1_TARGETS	22	0.6	0.721803	1		0.269335	0.970426	1184	tags=14%	list=9%	signal=15%
CHOW_RASSF1_TARGETS_UP	CHOW_RASSF1_TARGETS_UP	27	0.5	0.723047	1		0.260669	0.969728	1833	tags=26%	list=13%	signal=30%
KORKOLA_EMBRYONAL_CARCINOMA_UP	KORKOLA_EMBRYONAL_CARCINOMA_UP	33	0.333333	0.727398	1		0.255359	0.968035	1850	tags=27%	list=13%	signal=31%
KEGG_HOMOLOGOUS_RECOMBINATION	KEGG_HOMOLOGOUS_RECOMBINATION	24	0.5	0.726811	1		0.308575	0.967956	2135	tags=29%	list=15%	signal=34%
PID_HNF3A_PATHWAY	PID_HNF3A_PATHWAY	23	0.4	0.726549	1		0.326864	0.967839	1163	tags=22%	list=8%	signal=24%
WOOD_EBV_EBNA1_TARGETS_UP	WOOD_EBV_EBNA1_TARGETS_UP	91	0.75	0.727573	1		0.226653	0.967236	884	tags=14%	list=6%	signal=15%
KEGG_CYSTEINE_AND_METHIONINE_METABOLISM	KEGG_CYSTEINE_AND_METHIONINE_METABOLISM	24	0.714286	0.726986	1		0.258451	0.967131	3841	tags=54%	list=28%	signal=75%
FERREIRA_EWINGS_SARCOMA_UNSTABLE_VS_STABLE_UP	FERREIRA_EWINGS_SARCOMA_UNSTABLE_VS_STABLE_UP	125	0.6	0.727792	1		0.186633	0.966321	2554	tags=21%	list=18%	signal=25%
HOSHIDA_LIVER_CANCER_SUBCLASS_S2	HOSHIDA_LIVER_CANCER_SUBCLASS_S2	94	0.666667	0.727209	1		0.192109	0.966206	2175	tags=18%	list=16%	signal=21%
WHITEHURST_PACLITAXEL_SENSITIVITY	WHITEHURST_PACLITAXEL_SENSITIVITY	20	0.4	0.726627	1		0.298295	0.966152	2151	tags=30%	list=15%	signal=35%
MARTINEZ_RB1_TARGETS_UP	MARTINEZ_RB1_TARGETS_UP	470	1	0.725938	1		0.16981	0.966058	2193	tags=18%	list=16%	signal=21%
NAKAMURA_CANCER_MICROENVIRONMENT_DN	NAKAMURA_CANCER_MICROENVIRONMENT_DN	40	0.5	0.727919	1		0.25369	0.965276	2195	tags=28%	list=16%	signal=33%
BENPORATH_PROLIFERATION	BENPORATH_PROLIFERATION	130	0.6	0.727869	1		0.196821	0.965009	1108	tags=12%	list=8%	signal=13%
KEGG_TYPE_II_DIABETES_MELLITUS	KEGG_TYPE_II_DIABETES_MELLITUS	26	0.4	0.727819	1		0.292063	0.96464	938	tags=19%	list=7%	signal=21%
LIN_MELANOMA_COPY_NUMBER_UP	LIN_MELANOMA_COPY_NUMBER_UP	56	0.666667	0.72851	1		0.204986	0.964301	4284	tags=36%	list=31%	signal=51%
SCHURINGA_STAT5A_TARGETS_UP	SCHURINGA_STAT5A_TARGETS_UP	17	0.375	0.728885	1		0.331379	0.963947	1090	tags=29%	list=8%	signal=32%
VANHARANTA_UTERINE_FIBROID_WITH_7Q_DELETION_UP	VANHARANTA_UTERINE_FIBROID_WITH_7Q_DELETION_UP	59	0.75	0.730752	1		0.220017	0.96283	4289	tags=42%	list=31%	signal=61%
PLASARI_TGFB1_TARGETS_1HR_UP	PLASARI_TGFB1_TARGETS_1HR_UP	20	0.666667	0.73187	1		0.336987	0.962047	2918	tags=45%	list=21%	signal=57%
COULOUARN_TEMPORAL_TGFB1_SIGNATURE_DN	COULOUARN_TEMPORAL_TGFB1_SIGNATURE_DN	89	1	0.731288	1		0.181223	0.962022	2314	tags=24%	list=17%	signal=28%
KEGG_PEROXISOME	KEGG_PEROXISOME	65	0.666667	0.730708	1		0.255986	0.961935	2085	tags=23%	list=15%	signal=27%
RIZKI_TUMOR_INVASIVENESS_2D_UP	RIZKI_TUMOR_INVASIVENESS_2D_UP	51	0.25	0.730442	1		0.259799	0.961855	1987	tags=27%	list=14%	signal=32%
RAY_TUMORIGENESIS_BY_ERBB2_CDC25A_DN	RAY_TUMORIGENESIS_BY_ERBB2_CDC25A_DN	107	0.333333	0.730284	1		0.18868	0.961695	1183	tags=13%	list=9%	signal=14%
PEDERSEN_METASTASIS_BY_ERBB2_ISOFORM_1	PEDERSEN_METASTASIS_BY_ERBB2_ISOFORM_1	24	1	0.7296	1		0.246137	0.96169	353	tags=8%	list=3%	signal=9%
RUTELLA_RESPONSE_TO_HGF_UP	RUTELLA_RESPONSE_TO_HGF_UP	320	0.333333	0.729653	1		0.160271	0.961361	2202	tags=19%	list=16%	signal=22%
MARTINEZ_RB1_AND_TP53_TARGETS_DN	MARTINEZ_RB1_AND_TP53_TARGETS_DN	371	1	0.732975	1		0.176222	0.959879	2214	tags=19%	list=16%	signal=22%
BIOCARTA_NFAT_PATHWAY	BIOCARTA_NFAT_PATHWAY	35	0.4	0.732712	1		0.267707	0.959753	2033	tags=23%	list=15%	signal=27%
MCCABE_BOUND_BY_HOXC6	MCCABE_BOUND_BY_HOXC6	238	1	0.741389	1		0.208671	0.956821	2545	tags=21%	list=18%	signal=25%
MULLIGHAN_NPM1_MUTATED_SIGNATURE_1_DN	MULLIGHAN_NPM1_MUTATED_SIGNATURE_1_DN	91	0.8	0.74101	1		0.225246	0.956653	3675	tags=42%	list=26%	signal=56%
PID_ILK_PATHWAY	PID_ILK_PATHWAY	40	0.4	0.740846	1		0.271937	0.956421	1666	tags=25%	list=12%	signal=28%
DEURIG_T_CELL_PROLYMPHOCYTIC_LEUKEMIA_UP	DEURIG_T_CELL_PROLYMPHOCYTIC_LEUKEMIA_UP	250	1	0.740156	1		0.196782	0.956322	2262	tags=21%	list=16%	signal=24%
BIOCARTA_CDC42RAC_PATHWAY	BIOCARTA_CDC42RAC_PATHWAY	15	0.75	0.740512	1		0.27704	0.956059	1620	tags=20%	list=12%	signal=23%
REACTOME_MITOTIC_G2_G2_M_PHASES	REACTOME_MITOTIC_G2_G2_M_PHASES	72	0.75	0.740559	1		0.214223	0.955823	2084	tags=21%	list=15%	signal=24%
JIANG_HYPOXIA_CANCER	JIANG_HYPOXIA_CANCER	68	0.75	0.742685	1		0.213456	0.954455	2105	tags=24%	list=15%	signal=28%
LI_LUNG_CANCER	LI_LUNG_CANCER	33	0.4	0.744086	1		0.293494	0.953452	2085	tags=27%	list=15%	signal=32%
REACTOME_ACTIVATION_OF_THE_PRE_REPLICATIVE_COMPLEX	REACTOME_ACTIVATION_OF_THE_PRE_REPLICATIVE_COMPLEX	29	0.25	0.745487	1		0.247963	0.952873	5332	tags=52%	list=38%	signal=84%
CHENG_IMPRINTED_BY_ESTRADIOL	CHENG_IMPRINTED_BY_ESTRADIOL	65	1	0.74594	1		0.236884	0.952252	3645	tags=37%	list=26%	signal=50%
RODWELL_AGING_KIDNEY_NO_BLOOD_UP	RODWELL_AGING_KIDNEY_NO_BLOOD_UP	122	1	0.74525	1		0.192463	0.952229	2602	tags=25%	list=19%	signal=31%
CHANDRAN_METASTASIS_TOP50_DN	CHANDRAN_METASTASIS_TOP50_DN	39	0.8	0.745183	1		0.28467	0.952087	1749	tags=23%	list=13%	signal=26%
KONDO_PROSTATE_CANCER_HCP_WITH_H3K27ME3	KONDO_PROSTATE_CANCER_HCP_WITH_H3K27ME3	40	0.333333	0.746786	1		0.264025	0.951242	699	tags=13%	list=5%	signal=13%
OXFORD_RALA_OR_RALB_TARGETS_UP	OXFORD_RALA_OR_RALB_TARGETS_UP	45	0.5	0.74651	1		0.342729	0.951184	2868	tags=36%	list=21%	signal=45%
[truncated: 330 more rows]

## Sheet: Oncogenic signatures
Supplementary Table 12-4: Oncogenic signatures of gene set enrichment analysis of C5 comparing to C13
[truncated: 59 more rows]
