# Supplementary material for: A single-cell survey of cellular hierarchy in acute myeloid leukemia
Source: J Hematol Oncol. 2020 Sep 25;13:128. doi: 10.1186/s13045-020-00941-y (PMC7517826; doi:10.1186/s13045-020-00941-y)
Supplement: Supplementary file 20 — Additional file 20: Table S13. Marker genes of P25, P10, and P17 in Monocle3-UMAP. [file 13045_2020_941_MOESM20_ESM.xlsx]

## Sheet: P25
Supplementary Table 13-1: Marker genes of P25 in Monocle3-UMAP
group	gene	specificity	morans_I	morans_test_statistic	pval	qval	mean	num_cells_expressed_in_group	percentage	status	use_for_ordering
1	RPL31	0.534813	0.312993	102.399	0	0	1.32303	394	0.685217	OK	TRUE
1	RPS18	0.533847	0.384839	125.895	0	0	1.2171	389	0.676522	OK	TRUE
1	RPL34	0.52795	0.323783	105.925	0	0	1.34773	386	0.671304	OK	TRUE
1	RPL7	0.527024	0.347476	113.67	0	0	1.43591	441	0.766957	OK	TRUE
1	RPS14	0.526286	0.301183	98.5346	0	0	1.26437	368	0.64	OK	TRUE
1	RPS27	0.523322	0.315748	103.301	0	0	1.10727	300	0.521739	OK	TRUE
1	RPS26	0.520138	0.301314	98.5787	0	0	0.85497	310	0.53913	OK	TRUE
1	RPS6	0.519273	0.310459	101.564	0	0	1.49261	433	0.753043	OK	TRUE
1	MT-CO1	0.511591	0.299853	98.0987	0	0	1.05173	291	0.506087	OK	TRUE
1	MT-CO3	0.503823	0.289519	94.7178	0	0	0.942043	271	0.471304	OK	TRUE
1	CTSG	0.502325	0.285296	93.361	0	0	0.299782	123	0.213913	OK	TRUE
1	KIAA0101	0.498578	0.259835	85.0235	0	0	0.2455	119	0.206957	OK	TRUE
1	HMGB2	0.496296	0.257533	84.2656	0	0	0.273671	137	0.238261	OK	TRUE
1	SRGN	0.494715	0.548674	179.497	0	0	0.703528	123	0.213913	OK	TRUE
1	PRDX2	0.480751	0.263579	86.2332	0	0	0.271022	154	0.267826	OK	TRUE
1	AKR1C3	0.479729	0.262233	85.8038	0	0	0.130265	73	0.126957	OK	TRUE
1	S100A11	0.479359	0.272851	89.2651	0	0	0.277632	155	0.269565	OK	TRUE
1	BLVRB	0.477978	0.286126	93.6063	0	0	0.248218	134	0.233043	OK	TRUE
1	FCGR3A	0.477341	0.264079	86.4314	0	0	0.0607269	34	0.0591304	OK	TRUE
1	S100A9	0.475072	0.369193	120.776	0	0	0.223491	89	0.154783	OK	TRUE
1	GYPB	0.474891	0.327807	107.238	0	0	0.18377	103	0.17913	OK	TRUE
1	B2M	0.474568	0.388723	127.169	0	0	0.415272	69	0.12	OK	TRUE
1	HEMGN	0.474395	0.285949	93.5668	0	0	0.0801765	46	0.08	OK	TRUE
1	AHSP	0.472287	0.486554	159.148	0	0	0.259014	105	0.182609	OK	TRUE
1	LYZ	0.471613	0.372679	121.921	0	0	0.226269	61	0.106087	OK	TRUE
1	HBM	0.471076	0.420166	137.454	0	0	0.113329	54	0.093913	OK	TRUE
1	HBA1	0.46985	0.616236	201.557	0	0	0.440217	83	0.144348	OK	TRUE
1	GYPA	0.467826	0.310181	101.481	0	0	0.0865765	45	0.0782609	OK	TRUE
1	HBD	0.466951	0.658515	215.381	0	0	0.330242	71	0.123478	OK	TRUE
1	FTL	0.46658	0.417793	136.672	0	0	0.254979	44	0.0765217	OK	TRUE
1	HBA2	0.466037	0.640213	209.401	0	0	0.288117	56	0.0973913	OK	TRUE
1	TMSB4X	0.46541	0.568062	185.822	0	0	0.308763	32	0.0556522	OK	TRUE
1	RHAG	0.463981	0.307918	100.755	0	0	0.0358706	21	0.0365217	OK	TRUE
1	CA1	0.460664	0.677335	221.556	0	0	0.0541588	23	0.04	OK	TRUE
1	FTH1	0.460618	0.270531	88.5135	0	0	0.0590889	23	0.04	OK	TRUE
1	HBB	0.460187	0.774061	253.168	0	0	0.352492	31	0.053913	OK	TRUE
1	S100A8	0.456032	0.55427	181.33	0	0	0.0721184	7	0.0121739	OK	TRUE
2	FCGR3A	0.602428	0.264079	86.4314	0	0	0.746379	325	0.573192	OK	TRUE
2	TMSB4X	0.570564	0.568062	185.822	0	0	2.38596	475	0.837743	OK	TRUE
2	B2M	0.539611	0.388723	127.169	0	0	1.69848	373	0.657848	OK	TRUE
2	FTL	0.536254	0.417793	136.672	0	0	1.92658	379	0.66843	OK	TRUE
2	FTH1	0.532387	0.270531	88.5135	0	0	1.20714	339	0.597884	OK	TRUE
2	S100A11	0.518874	0.272851	89.2651	0	0	1.04177	468	0.825397	OK	TRUE
2	S100A9	0.497605	0.369193	120.776	0	0	0.540025	203	0.358025	OK	TRUE
2	S100A8	0.490631	0.55427	181.33	0	0	0.475281	91	0.160494	OK	TRUE
2	LYZ	0.486889	0.372679	121.921	0	0	0.370164	121	0.213404	OK	TRUE
2	BLVRB	0.482856	0.286126	93.6063	0	0	0.290324	163	0.287478	OK	TRUE
2	CTSG	0.482498	0.285296	93.361	0	0	0.110111	65	0.114638	OK	TRUE
2	GYPB	0.481647	0.327807	107.238	0	0	0.263585	139	0.24515	OK	TRUE
2	PRDX2	0.480618	0.263579	86.2332	0	0	0.273025	151	0.266314	OK	TRUE
2	HBA1	0.479916	0.616236	201.557	0	0	0.776846	140	0.246914	OK	TRUE
2	AHSP	0.479137	0.486554	159.148	0	0	0.379861	147	0.259259	OK	TRUE
2	HMGB2	0.478614	0.257533	84.2656	0	0	0.125785	72	0.126984	OK	TRUE
2	AKR1C3	0.477495	0.262233	85.8038	0	0	0.11169	65	0.114638	OK	TRUE
2	GYPA	0.477139	0.310181	101.481	0	0	0.136613	77	0.135802	OK	TRUE
2	MT-CO1	0.477132	0.299853	98.0987	0	0	0.393043	98	0.17284	OK	TRUE
2	MT-CO3	0.47713	0.289519	94.7178	0	0	0.409572	109	0.19224	OK	TRUE
2	HBD	0.476039	0.658515	215.381	0	0	0.674455	123	0.216931	OK	TRUE
2	HBM	0.475973	0.420166	137.454	0	0	0.13815	70	0.123457	OK	TRUE
2	HBA2	0.475581	0.640213	209.401	0	0	0.638786	102	0.179894	OK	TRUE
2	RPS14	0.475479	0.301183	98.5346	0	0	0.291642	86	0.151675	OK	TRUE
2	HEMGN	0.474657	0.285949	93.5668	0	0	0.0845097	46	0.0811287	OK	TRUE
2	RPS6	0.473248	0.310459	101.564	0	0	0.30343	102	0.179894	OK	TRUE
2	RPL34	0.473076	0.323783	105.925	0	0	0.25815	77	0.135802	OK	TRUE
2	RPS27	0.471177	0.315748	103.301	0	0	0.202113	58	0.102293	OK	TRUE
2	RPL7	0.471001	0.347476	113.67	0	0	0.214998	79	0.13933	OK	TRUE
2	SRGN	0.470596	0.548674	179.497	0	0	0.16841	44	0.0776014	OK	TRUE
2	HBB	0.470132	0.774061	253.168	0	0	0.732063	76	0.134039	OK	TRUE
2	KIAA0101	0.469693	0.259835	85.0235	0	0	0.0632149	36	0.0634921	OK	TRUE
2	RPS26	0.469229	0.301314	98.5787	0	0	0.148846	56	0.0987654	OK	TRUE
2	RPL31	0.467811	0.312993	102.399	0	0	0.147325	50	0.0881834	OK	TRUE
2	RHAG	0.467549	0.307918	100.755	0	0	0.0482021	28	0.0493827	OK	TRUE
2	RPS18	0.465583	0.384839	125.895	0	0	0.110111	42	0.0740741	OK	TRUE
2	CA1	0.464714	0.677335	221.556	0	0	0.0909718	35	0.0617284	OK	TRUE
3	HBA2	0.512652	0.640213	209.401	0	0	1.44713	327	0.581851	OK	TRUE
3	HBA1	0.511507	0.616236	201.557	0	0	1.57909	357	0.635231	OK	TRUE
3	HBD	0.506987	0.658515	215.381	0	0	1.3894	340	0.604982	OK	TRUE
3	HBB	0.502476	0.774061	253.168	0	0	1.59366	264	0.469751	OK	TRUE
3	S100A9	0.499715	0.369193	120.776	0	0	0.55503	213	0.379004	OK	TRUE
3	AHSP	0.499177	0.486554	159.148	0	0	0.74684	289	0.514235	OK	TRUE
3	LYZ	0.497932	0.372679	121.921	0	0	0.500452	169	0.300712	OK	TRUE
3	PRDX2	0.495186	0.263579	86.2332	0	0	0.44842	249	0.44306	OK	TRUE
3	HBM	0.492483	0.420166	137.454	0	0	0.283224	132	0.234875	OK	TRUE
3	S100A11	0.492142	0.272851	89.2651	0	0	0.449556	243	0.432384	OK	TRUE
3	GYPB	0.491763	0.327807	107.238	0	0	0.35934	198	0.352313	OK	TRUE
3	CTSG	0.491251	0.285296	93.361	0	0	0.159222	88	0.156584	OK	TRUE
3	HEMGN	0.491133	0.285949	93.5668	0	0	0.151606	89	0.158363	OK	TRUE
3	FCGR3A	0.490203	0.264079	86.4314	0	0	0.107849	55	0.0978648	OK	TRUE
3	BLVRB	0.486595	0.286126	93.6063	0	0	0.351859	186	0.330961	OK	TRUE
3	GYPA	0.4854	0.310181	101.481	0	0	0.19206	108	0.192171	OK	TRUE
3	RPS6	0.485222	0.310459	101.564	0	0	0.523907	174	0.309609	OK	TRUE
3	KIAA0101	0.484035	0.259835	85.0235	0	0	0.134643	73	0.129893	OK	TRUE
3	MT-CO3	0.483625	0.289519	94.7178	0	0	0.523907	143	0.254448	OK	TRUE
3	RPS14	0.482468	0.301183	98.5346	0	0	0.387511	117	0.208185	OK	TRUE
3	AKR1C3	0.482451	0.262233	85.8038	0	0	0.142389	80	0.142349	OK	TRUE
3	FTL	0.481798	0.417793	136.672	0	0	0.43814	101	0.179715	OK	TRUE
3	RPL34	0.481788	0.323783	105.925	0	0	0.398322	116	0.206406	OK	TRUE
3	CA1	0.481425	0.677335	221.556	0	0	0.221006	94	0.16726	OK	TRUE
3	RPL31	0.480669	0.312993	102.399	0	0	0.295216	101	0.179715	OK	TRUE
3	RPL7	0.47966	0.347476	113.67	0	0	0.360582	123	0.218861	OK	TRUE
3	SRGN	0.477938	0.548674	179.497	0	0	0.271086	65	0.115658	OK	TRUE
3	B2M	0.47746	0.388723	127.169	0	0	0.558089	78	0.13879	OK	TRUE
3	FTH1	0.474142	0.270531	88.5135	0	0	0.21241	67	0.119217	OK	TRUE
3	RPS26	0.473447	0.301314	98.5787	0	0	0.169788	72	0.128114	OK	TRUE
3	RPS27	0.473257	0.315748	103.301	0	0	0.240781	65	0.115658	OK	TRUE
3	TMSB4X	0.473	0.568062	185.822	0	0	0.868923	53	0.094306	OK	TRUE
3	HMGB2	0.471466	0.257533	84.2656	0	0	0.0901204	49	0.0871886	OK	TRUE
3	S100A8	0.470978	0.55427	181.33	0	0	0.171288	38	0.0676157	OK	TRUE
3	MT-CO1	0.470662	0.299853	98.0987	0	0	0.25467	68	0.120996	OK	TRUE
3	RHAG	0.469086	0.307918	100.755	0	0	0.0570596	31	0.0551601	OK	TRUE
3	RPS18	0.468975	0.384839	125.895	0	0	0.147008	54	0.0960854	OK	TRUE
4	S100A8	0.550762	0.55427	181.33	0	0	1.70561	282	0.533081	OK	TRUE
4	TMSB4X	0.543163	0.568062	185.822	0	0	2.07018	314	0.593573	OK	TRUE
4	LYZ	0.529061	0.372679	121.921	0	0	1.39289	308	0.582231	OK	TRUE
4	B2M	0.526096	0.388723	127.169	0	0	1.65055	280	0.529301	OK	TRUE
4	FTL	0.523719	0.417793	136.672	0	0	1.72027	287	0.542533	OK	TRUE
4	S100A9	0.523522	0.369193	120.776	0	0	1.20605	336	0.635161	OK	TRUE
4	SRGN	0.520719	0.548674	179.497	0	0	1.14539	207	0.391304	OK	TRUE
4	S100A11	0.514702	0.272851	89.2651	0	0	0.923448	402	0.759924	OK	TRUE
4	FCGR3A	0.50969	0.264079	86.4314	0	0	0.221251	87	0.164461	OK	TRUE
4	FTH1	0.504481	0.270531	88.5135	0	0	0.739323	183	0.345936	OK	TRUE
4	HMGB2	0.498508	0.257533	84.2656	0	0	0.304087	134	0.253308	OK	TRUE
4	RPS27	0.496641	0.315748	103.301	0	0	0.773917	152	0.287335	OK	TRUE
4	MT-CO1	0.495739	0.299853	98.0987	0	0	0.986014	181	0.342155	OK	TRUE
4	CTSG	0.495431	0.285296	93.361	0	0	0.209056	94	0.177694	OK	TRUE
4	RPS14	0.494636	0.301183	98.5346	0	0	0.790346	167	0.31569	OK	TRUE
4	MT-CO3	0.494288	0.289519	94.7178	0	0	0.874208	193	0.364839	OK	TRUE
4	RPL34	0.494191	0.323783	105.925	0	0	0.830688	168	0.31758	OK	TRUE
4	RPL7	0.493322	0.347476	113.67	0	0	0.854295	190	0.359168	OK	TRUE
4	RPL31	0.493024	0.312993	102.399	0	0	0.689359	148	0.279773	OK	TRUE
4	RPS26	0.489951	0.301314	98.5787	0	0	0.452844	136	0.257089	OK	TRUE
4	RPS6	0.489775	0.310459	101.564	0	0	0.854295	192	0.362949	OK	TRUE
4	RPS18	0.487974	0.384839	125.895	0	0	0.558805	126	0.238185	OK	TRUE
4	KIAA0101	0.486764	0.259835	85.0235	0	0	0.142471	76	0.143667	OK	TRUE
4	BLVRB	0.483995	0.286126	93.6063	0	0	0.324792	159	0.300567	OK	TRUE
4	PRDX2	0.482941	0.263579	86.2332	0	0	0.312421	155	0.293006	OK	TRUE
4	GYPB	0.482635	0.327807	107.238	0	0	0.25843	135	0.255198	OK	TRUE
4	HBA2	0.482288	0.640213	209.401	0	0	0.812399	129	0.243856	OK	TRUE
4	AHSP	0.480084	0.486554	159.148	0	0	0.371498	143	0.270321	OK	TRUE
4	AKR1C3	0.480013	0.262233	85.8038	0	0	0.13424	68	0.128544	OK	TRUE
4	HBD	0.479487	0.658515	215.381	0	0	0.745621	135	0.255198	OK	TRUE
4	HEMGN	0.479396	0.285949	93.5668	0	0	0.100623	54	0.102079	OK	TRUE
4	HBA1	0.478036	0.616236	201.557	0	0	0.85349	120	0.226843	OK	TRUE
4	HBM	0.474652	0.420166	137.454	0	0	0.139186	61	0.115312	OK	TRUE
4	GYPA	0.474247	0.310181	101.481	0	0	0.124273	62	0.117202	OK	TRUE
4	HBB	0.470583	0.774061	253.168	0	0	0.867879	73	0.137996	OK	TRUE
4	CA1	0.467147	0.677335	221.556	0	0	0.090314	40	0.0756144	OK	TRUE
4	RHAG	0.465413	0.307918	100.755	0	0	0.0425596	22	0.0415879	OK	TRUE
5	KIAA0101	0.56142	0.259835	85.0235	0	0	0.792094	326	0.622137	OK	TRUE
5	AKR1C3	0.560496	0.262233	85.8038	0	0	0.990562	376	0.717557	OK	TRUE
5	CA1	0.549589	0.677335	221.556	0	0	1.82553	401	0.765267	OK	TRUE
5	RHAG	0.54455	0.307918	100.755	0	0	0.536449	237	0.45229	OK	TRUE
5	RPS26	0.540606	0.301314	98.5787	0	0	1.44287	397	0.757634	OK	TRUE
5	HMGB2	0.533719	0.257533	84.2656	0	0	0.634191	273	0.520992	OK	TRUE
5	HBB	0.533364	0.774061	253.168	0	0	3.81889	454	0.866412	OK	TRUE
5	MT-CO3	0.529843	0.289519	94.7178	0	0	1.89186	416	0.793893	OK	TRUE
5	MT-CO1	0.526772	0.299853	98.0987	0	0	1.71442	355	0.677481	OK	TRUE
5	RPS27	0.524856	0.315748	103.301	0	0	1.23238	281	0.53626	OK	TRUE
5	HBD	0.524651	0.658515	215.381	0	0	3.08852	453	0.864504	OK	TRUE
5	FTH1	0.523865	0.270531	88.5135	0	0	1.0761	271	0.517176	OK	TRUE
5	RPS18	0.523202	0.384839	125.895	0	0	1.15909	296	0.564885	OK	TRUE
5	BLVRB	0.522603	0.286126	93.6063	0	0	1.19323	427	0.814885	OK	TRUE
5	HEMGN	0.522496	0.285949	93.5668	0	0	0.430592	175	0.333969	OK	TRUE
5	GYPA	0.521132	0.310181	101.481	0	0	0.616835	252	0.480916	OK	TRUE
5	PRDX2	0.520606	0.263579	86.2332	0	0	1.16208	418	0.79771	OK	TRUE
5	RPS14	0.520314	0.301183	98.5346	0	0	1.34589	301	0.574427	OK	TRUE
5	GYPB	0.519804	0.327807	107.238	0	0	1.02264	363	0.692748	OK	TRUE
5	AHSP	0.519479	0.486554	159.148	0	0	1.72297	425	0.811069	OK	TRUE
5	RPS6	0.519459	0.310459	101.564	0	0	1.49641	396	0.755725	OK	TRUE
5	RPL7	0.516684	0.347476	113.67	0	0	1.29284	332	0.633588	OK	TRUE
5	RPL34	0.515088	0.323783	105.925	0	0	1.13913	277	0.528626	OK	TRUE
5	HBM	0.510296	0.420166	137.454	0	0	0.73519	195	0.372137	OK	TRUE
5	HBA1	0.506557	0.616236	201.557	0	0	2.33118	298	0.568702	OK	TRUE
5	RPL31	0.505538	0.312993	102.399	0	0	0.860568	205	0.391221	OK	TRUE
5	HBA2	0.504874	0.640213	209.401	0	0	2.16029	256	0.48855	OK	TRUE
5	FTL	0.487544	0.417793	136.672	0	0	0.816006	117	0.223282	OK	TRUE
5	S100A11	0.478359	0.272851	89.2651	0	0	0.310791	135	0.257634	OK	TRUE
5	S100A9	0.476686	0.369193	120.776	0	0	0.302364	88	0.167939	OK	TRUE
5	FCGR3A	0.475991	0.264079	86.4314	0	0	0.0574764	29	0.0553435	OK	TRUE
5	CTSG	0.472432	0.285296	93.361	0	0	0.094616	37	0.0706107	OK	TRUE
5	B2M	0.472179	0.388723	127.169	0	0	0.43307	55	0.104962	OK	TRUE
5	S100A8	0.469413	0.55427	181.33	0	0	0.25618	32	0.0610687	OK	TRUE
5	LYZ	0.466191	0.372679	121.921	0	0	0.140426	38	0.0725191	OK	TRUE
5	SRGN	0.462516	0.548674	179.497	0	0	0.164997	21	0.0400763	OK	TRUE
5	TMSB4X	0.462058	0.568062	185.822	0	0	0.267927	21	0.0400763	OK	TRUE
6	RPL31	0.495878	0.312993	102.399	0	0	0.505674	154	0.304348	OK	TRUE
6	RPL7	0.493005	0.347476	113.67	0	0	0.645591	180	0.355731	OK	TRUE
6	RPS6	0.490657	0.310459	101.564	0	0	0.632028	189	0.373518	OK	TRUE
6	RPS18	0.489525	0.384839	125.895	0	0	0.3962	127	0.250988	OK	TRUE
6	S100A11	0.489198	0.272851	89.2651	0	0	0.437872	199	0.393281	OK	TRUE
6	RPL34	0.487584	0.323783	105.925	0	0	0.487634	130	0.256917	OK	TRUE
6	RPS27	0.486376	0.315748	103.301	0	0	0.400181	105	0.20751	OK	TRUE
6	RPS26	0.48416	0.301314	98.5787	0	0	0.285209	106	0.209486	OK	TRUE
6	RPS14	0.484028	0.301183	98.5346	0	0	0.408097	112	0.221344	OK	TRUE
6	AKR1C3	0.481749	0.262233	85.8038	0	0	0.136491	70	0.13834	OK	TRUE
6	MT-CO1	0.48098	0.299853	98.0987	0	0	0.376051	104	0.205534	OK	TRUE
6	PRDX2	0.479436	0.263579	86.2332	0	0	0.25504	128	0.252964	OK	TRUE
6	FCGR3A	0.478094	0.264079	86.4314	0	0	0.0631789	31	0.0612648	OK	TRUE
6	MT-CO3	0.477922	0.289519	94.7178	0	0	0.390866	101	0.199605	OK	TRUE
6	BLVRB	0.477629	0.286126	93.6063	0	0	0.217595	116	0.229249	OK	TRUE
6	GYPB	0.477039	0.327807	107.238	0	0	0.198332	101	0.199605	OK	TRUE
6	CTSG	0.476758	0.285296	93.361	0	0	0.0888213	45	0.0889328	OK	TRUE
6	AHSP	0.476344	0.486554	159.148	0	0	0.311603	115	0.227273	OK	TRUE
6	S100A9	0.475968	0.369193	120.776	0	0	0.20801	82	0.162055	OK	TRUE
6	B2M	0.475881	0.388723	127.169	0	0	0.465547	65	0.128458	OK	TRUE
6	GYPA	0.474775	0.310181	101.481	0	0	0.126093	61	0.120553	OK	TRUE
6	HBM	0.474215	0.420166	137.454	0	0	0.124349	57	0.112648	OK	TRUE
6	SRGN	0.473624	0.548674	179.497	0	0	0.170393	47	0.0928854	OK	TRUE
6	HBA1	0.473277	0.616236	201.557	0	0	0.552248	90	0.177866	OK	TRUE
6	LYZ	0.471711	0.372679	121.921	0	0	0.180343	54	0.106719	OK	TRUE
6	HMGB2	0.471422	0.257533	84.2656	0	0	0.0870114	44	0.0869565	OK	TRUE
6	HEMGN	0.471352	0.285949	93.5668	0	0	0.0668826	34	0.0671937	OK	TRUE
6	KIAA0101	0.470561	0.259835	85.0235	0	0	0.0687293	34	0.0671937	OK	TRUE
6	HBD	0.47006	0.658515	215.381	0	0	0.389529	78	0.15415	OK	TRUE
6	HBA2	0.466944	0.640213	209.401	0	0	0.373334	53	0.104743	OK	TRUE
6	FTH1	0.465615	0.270531	88.5135	0	0	0.0833816	34	0.0671937	OK	TRUE
6	RHAG	0.465389	0.307918	100.755	0	0	0.0406639	21	0.041502	OK	TRUE
6	TMSB4X	0.462375	0.568062	185.822	0	0	0.233368	21	0.041502	OK	TRUE
6	CA1	0.460956	0.677335	221.556	0	0	0.0519848	21	0.041502	OK	TRUE
6	HBB	0.460383	0.774061	253.168	0	0	0.286693	28	0.055336	OK	TRUE
6	S100A8	0.460166	0.55427	181.33	0	0	0.0978223	13	0.0256917	OK	TRUE
6	FTL	0.459775	0.417793	136.672	0	0	0.104965	19	0.0375494	OK	TRUE
7	HEMGN	0.573494	0.285949	93.5668	0	0	0.889317	337	0.679435	OK	TRUE
7	KIAA0101	0.57006	0.259835	85.0235	0	0	0.840941	341	0.6875	OK	TRUE
7	CA1	0.56815	0.677335	221.556	0	0	2.48809	477	0.961694	OK	TRUE
7	RHAG	0.56458	0.307918	100.755	0	0	0.747108	290	0.584677	OK	TRUE
7	HBM	0.561516	0.420166	137.454	0	0	1.64936	418	0.842742	OK	TRUE
7	GYPA	0.554886	0.310181	101.481	0	0	1.12514	400	0.806452	OK	TRUE
7	HMGB2	0.554652	0.257533	84.2656	0	0	0.960462	348	0.701613	OK	TRUE
7	HBB	0.542418	0.774061	253.168	0	0	4.4458	493	0.993952	OK	TRUE
7	HBA2	0.541347	0.640213	209.401	0	0	3.33573	476	0.959677	OK	TRUE
7	HBA1	0.534501	0.616236	201.557	0	0	3.32773	480	0.967742	OK	TRUE
7	GYPB	0.53309	0.327807	107.238	0	0	1.36284	433	0.872984	OK	TRUE
7	HBD	0.532666	0.658515	215.381	0	0	3.66923	491	0.989919	OK	TRUE
7	AHSP	0.52925	0.486554	159.148	0	0	2.27871	479	0.965726	OK	TRUE
7	BLVRB	0.528194	0.286126	93.6063	0	0	1.40922	446	0.899194	OK	TRUE
7	PRDX2	0.526886	0.263579	86.2332	0	0	1.44597	443	0.893145	OK	TRUE
7	AKR1C3	0.525436	0.262233	85.8038	0	0	0.531577	214	0.431452	OK	TRUE
7	FTH1	0.516003	0.270531	88.5135	0	0	0.916291	221	0.445565	OK	TRUE
7	MT-CO1	0.504956	0.299853	98.0987	0	0	1.01013	216	0.435484	OK	TRUE
7	RPS26	0.497731	0.301314	98.5787	0	0	0.512437	161	0.324597	OK	TRUE
7	MT-CO3	0.497616	0.289519	94.7178	0	0	0.91063	199	0.40121	OK	TRUE
7	RPS27	0.491942	0.315748	103.301	0	0	0.511229	124	0.25	OK	TRUE
7	RPS6	0.489263	0.310459	101.564	0	0	0.695161	177	0.356855	OK	TRUE
7	FTL	0.485518	0.417793	136.672	0	0	0.7735	103	0.207661	OK	TRUE
7	RPS14	0.482887	0.301183	98.5346	0	0	0.421465	105	0.211694	OK	TRUE
7	RPL7	0.48223	0.347476	113.67	0	0	0.501508	121	0.243952	OK	TRUE
7	RPS18	0.481099	0.384839	125.895	0	0	0.33301	91	0.183468	OK	TRUE
7	S100A11	0.480743	0.272851	89.2651	0	0	0.325758	142	0.28629	OK	TRUE
7	RPL31	0.477145	0.312993	102.399	0	0	0.330116	76	0.153226	OK	TRUE
7	FCGR3A	0.475664	0.264079	86.4314	0	0	0.0681861	27	0.0544355	OK	TRUE
7	CTSG	0.473874	0.285296	93.361	0	0	0.0905334	38	0.0766129	OK	TRUE
7	RPL34	0.472192	0.323783	105.925	0	0	0.291706	64	0.129032	OK	TRUE
7	S100A9	0.471818	0.369193	120.776	0	0	0.223144	64	0.129032	OK	TRUE
7	LYZ	0.467545	0.372679	121.921	0	0	0.173547	40	0.0806452	OK	TRUE
7	S100A8	0.466273	0.55427	181.33	0	0	0.247049	24	0.0483871	OK	TRUE
7	B2M	0.464969	0.388723	127.169	0	0	0.243894	31	0.0625	OK	TRUE
7	SRGN	0.464855	0.548674	179.497	0	0	0.224755	25	0.0504032	OK	TRUE
7	TMSB4X	0.462559	0.568062	185.822	0	0	0.170151	21	0.0423387	OK	TRUE
8	HBA2	0.534937	0.640213	209.401	0	0	2.0897	412	0.871036	OK	TRUE
8	HBA1	0.532587	0.616236	201.557	0	0	2.22776	444	0.938689	OK	TRUE
8	HBB	0.530005	0.774061	253.168	0	0	2.39539	388	0.820296	OK	TRUE
8	HBD	0.52425	0.658515	215.381	0	0	1.93589	406	0.858351	OK	TRUE
8	S100A9	0.515536	0.369193	120.776	0	0	0.760588	258	0.545455	OK	TRUE
8	AHSP	0.512284	0.486554	159.148	0	0	1.01945	332	0.701903	OK	TRUE
8	LYZ	0.50973	0.372679	121.921	0	0	0.626492	190	0.401691	OK	TRUE
8	HBM	0.505285	0.420166	137.454	0	0	0.413187	157	0.331924	OK	TRUE
8	FTL	0.502764	0.417793	136.672	0	0	0.904809	165	0.348837	OK	TRUE
8	FCGR3A	0.502687	0.264079	86.4314	0	0	0.139854	66	0.139535	OK	TRUE
8	PRDX2	0.50058	0.263579	86.2332	0	0	0.547767	243	0.513742	OK	TRUE
8	GYPB	0.497082	0.327807	107.238	0	0	0.435318	195	0.412262	OK	TRUE
8	MT-CO3	0.495735	0.289519	94.7178	0	0	0.718201	180	0.38055	OK	TRUE
8	S100A11	0.494864	0.272851	89.2651	0	0	0.502759	222	0.469345	OK	TRUE
8	BLVRB	0.492944	0.286126	93.6063	0	0	0.446203	193	0.408034	OK	TRUE
8	GYPA	0.492934	0.310181	101.481	0	0	0.25927	117	0.247357	OK	TRUE
8	AKR1C3	0.491544	0.262233	85.8038	0	0	0.195275	93	0.196617	OK	TRUE
8	S100A8	0.490257	0.55427	181.33	0	0	0.379044	75	0.158562	OK	TRUE
8	RPS6	0.490009	0.310459	101.564	0	0	0.634371	173	0.365751	OK	TRUE
8	CTSG	0.48951	0.285296	93.361	0	0	0.145353	70	0.147992	OK	TRUE
8	FTH1	0.489413	0.270531	88.5135	0	0	0.371782	107	0.226216	OK	TRUE
8	CA1	0.48874	0.677335	221.556	0	0	0.311704	104	0.219873	OK	TRUE
8	HEMGN	0.488203	0.285949	93.5668	0	0	0.145353	68	0.143763	OK	TRUE
8	RPL34	0.484584	0.323783	105.925	0	0	0.450254	109	0.230444	OK	TRUE
8	RPS14	0.483855	0.301183	98.5346	0	0	0.468946	104	0.219873	OK	TRUE
8	KIAA0101	0.482996	0.259835	85.0235	0	0	0.123171	59	0.124736	OK	TRUE
8	SRGN	0.482628	0.548674	179.497	0	0	0.2609	67	0.141649	OK	TRUE
8	HMGB2	0.480397	0.257533	84.2656	0	0	0.136171	65	0.137421	OK	TRUE
8	RPL7	0.480202	0.347476	113.67	0	0	0.396262	106	0.224101	OK	TRUE
8	RPL31	0.476432	0.312993	102.399	0	0	0.262527	70	0.147992	OK	TRUE
8	MT-CO1	0.47643	0.299853	98.0987	0	0	0.308603	79	0.167019	OK	TRUE
8	RHAG	0.475937	0.307918	100.755	0	0	0.0811805	39	0.0824524	OK	TRUE
8	RPS26	0.470557	0.301314	98.5787	0	0	0.158069	51	0.107822	OK	TRUE
8	RPS27	0.467974	0.315748	103.301	0	0	0.161673	39	0.0824524	OK	TRUE
8	B2M	0.464371	0.388723	127.169	0	0	0.190044	28	0.0591966	OK	TRUE
8	RPS18	0.46282	0.384839	125.895	0	0	0.0772742	27	0.0570825	OK	TRUE
8	TMSB4X	0.456523	0.568062	185.822	0	0	0.0575107	8	0.0169133	OK	TRUE
9	S100A8	0.569579	0.55427	181.33	0	0	1.74308	315	0.670213	OK	TRUE
9	TMSB4X	0.566249	0.568062	185.822	0	0	2.33606	375	0.797872	OK	TRUE
9	FTL	0.55299	0.417793	136.672	0	0	2.30088	398	0.846809	OK	TRUE
9	B2M	0.547074	0.388723	127.169	0	0	1.88997	344	0.731915	OK	TRUE
9	S100A9	0.5327	0.369193	120.776	0	0	1.38203	349	0.742553	OK	TRUE
9	FTH1	0.530393	0.270531	88.5135	0	0	1.20482	272	0.578723	OK	TRUE
9	LYZ	0.526514	0.372679	121.921	0	0	0.978966	262	0.557447	OK	TRUE
9	S100A11	0.522997	0.272851	89.2651	0	0	1.16912	419	0.891489	OK	TRUE
9	FCGR3A	0.504158	0.264079	86.4314	0	0	0.178769	68	0.144681	OK	TRUE
9	BLVRB	0.489519	0.286126	93.6063	0	0	0.389739	172	0.365957	OK	TRUE
9	PRDX2	0.48189	0.263579	86.2332	0	0	0.288214	132	0.280851	OK	TRUE
9	GYPB	0.479689	0.327807	107.238	0	0	0.234147	106	0.225532	OK	TRUE
9	MT-CO1	0.477072	0.299853	98.0987	0	0	0.420947	81	0.17234	OK	TRUE
9	MT-CO3	0.477049	0.289519	94.7178	0	0	0.399775	90	0.191489	OK	TRUE
9	AHSP	0.476567	0.486554	159.148	0	0	0.360497	108	0.229787	OK	TRUE
9	CTSG	0.476366	0.285296	93.361	0	0	0.0855919	41	0.087234	OK	TRUE
9	HMGB2	0.47575	0.257533	84.2656	0	0	0.108759	52	0.110638	OK	TRUE
9	AKR1C3	0.475568	0.262233	85.8038	0	0	0.104935	49	0.104255	OK	TRUE
9	GYPA	0.474554	0.310181	101.481	0	0	0.120144	56	0.119149	OK	TRUE
9	SRGN	0.474178	0.548674	179.497	0	0	0.191148	45	0.0957447	OK	TRUE
9	RPS14	0.473183	0.301183	98.5346	0	0	0.232462	63	0.134043	OK	TRUE
9	HBA2	0.470434	0.640213	209.401	0	0	0.50013	63	0.134043	OK	TRUE
9	HBM	0.470293	0.420166	137.454	0	0	0.110666	42	0.0893617	OK	TRUE
9	RHAG	0.469685	0.307918	100.755	0	0	0.0578674	27	0.0574468	OK	TRUE
9	RPL7	0.469398	0.347476	113.67	0	0	0.213738	59	0.125532	OK	TRUE
9	HBA1	0.468989	0.616236	201.557	0	0	0.526866	64	0.13617	OK	TRUE
9	RPS27	0.46876	0.315748	103.301	0	0	0.191148	41	0.087234	OK	TRUE
9	HBD	0.468472	0.658515	215.381	0	0	0.411123	65	0.138298	OK	TRUE
9	RPL34	0.468278	0.323783	105.925	0	0	0.184093	47	0.1	OK	TRUE
9	RPS26	0.468143	0.301314	98.5787	0	0	0.148053	43	0.0914894	OK	TRUE
9	RPS6	0.467678	0.310459	101.564	0	0	0.234147	59	0.125532	OK	TRUE
9	CA1	0.466213	0.677335	221.556	0	0	0.0933741	33	0.0702128	OK	TRUE
9	HEMGN	0.465668	0.285949	93.5668	0	0	0.0437114	21	0.0446809	OK	TRUE
9	KIAA0101	0.464551	0.259835	85.0235	0	0	0.045746	20	0.0425532	OK	TRUE
9	RPS18	0.463935	0.384839	125.895	0	0	0.110666	30	0.0638298	OK	TRUE
9	RPL31	0.462548	0.312993	102.399	0	0	0.103017	26	0.0553191	OK	TRUE
9	HBB	0.462092	0.774061	253.168	0	0	0.441681	32	0.0680851	OK	TRUE
10	AKR1C3	0.56858	0.262233	85.8038	0	0	1.11141	347	0.788636	OK	TRUE
10	RHAG	0.556742	0.307918	100.755	0	0	0.607787	234	0.531818	OK	TRUE
10	RPS27	0.540121	0.315748	103.301	0	0	1.71175	302	0.686364	OK	TRUE
10	RPS26	0.53992	0.301314	98.5787	0	0	1.51012	330	0.75	OK	TRUE
10	MT-CO1	0.539213	0.299853	98.0987	0	0	2.16202	364	0.827273	OK	TRUE
10	RPS18	0.53728	0.384839	125.895	0	0	1.39591	314	0.713636	OK	TRUE
10	MT-CO3	0.536403	0.289519	94.7178	0	0	2.1168	388	0.881818	OK	TRUE
10	HBB	0.534639	0.774061	253.168	0	0	3.59582	389	0.884091	OK	TRUE
10	FTH1	0.531663	0.270531	88.5135	0	0	1.23309	260	0.590909	OK	TRUE
10	RPS14	0.527182	0.301183	98.5346	0	0	1.49698	286	0.65	OK	TRUE
10	HBD	0.527096	0.658515	215.381	0	0	2.92389	397	0.902273	OK	TRUE
10	CA1	0.526016	0.677335	221.556	0	0	1.0231	235	0.534091	OK	TRUE
10	GYPB	0.524791	0.327807	107.238	0	0	1.2076	334	0.759091	OK	TRUE
10	RPL7	0.523303	0.347476	113.67	0	0	1.55767	316	0.718182	OK	TRUE
10	RPL34	0.522441	0.323783	105.925	0	0	1.40431	268	0.609091	OK	TRUE
10	RPL31	0.521427	0.312993	102.399	0	0	1.16031	240	0.545455	OK	TRUE
10	BLVRB	0.520677	0.286126	93.6063	0	0	1.04332	346	0.786364	OK	TRUE
10	AHSP	0.520085	0.486554	159.148	0	0	1.48418	361	0.820455	OK	TRUE
10	RPS6	0.519377	0.310459	101.564	0	0	1.66427	332	0.754545	OK	TRUE
10	PRDX2	0.516464	0.263579	86.2332	0	0	0.963348	324	0.736364	OK	TRUE
10	GYPA	0.513737	0.310181	101.481	0	0	0.488301	183	0.415909	OK	TRUE
10	FTL	0.500264	0.417793	136.672	0	0	1.25016	144	0.327273	OK	TRUE
10	HBA1	0.496784	0.616236	201.557	0	0	1.75314	195	0.443182	OK	TRUE
10	HMGB2	0.496688	0.257533	84.2656	0	0	0.242946	106	0.240909	OK	TRUE
10	KIAA0101	0.496507	0.259835	85.0235	0	0	0.206645	86	0.195455	OK	TRUE
10	HBA2	0.490222	0.640213	209.401	0	0	1.44799	143	0.325	OK	TRUE
10	S100A11	0.485854	0.272851	89.2651	0	0	0.43972	154	0.35	OK	TRUE
10	HEMGN	0.484803	0.285949	93.5668	0	0	0.133815	56	0.127273	OK	TRUE
10	B2M	0.48441	0.388723	127.169	0	0	0.752702	82	0.186364	OK	TRUE
10	FCGR3A	0.48431	0.264079	86.4314	0	0	0.0870114	35	0.0795455	OK	TRUE
10	HBM	0.482224	0.420166	137.454	0	0	0.235791	72	0.163636	OK	TRUE
10	S100A9	0.48077	0.369193	120.776	0	0	0.362115	89	0.202273	OK	TRUE
10	TMSB4X	0.476524	0.568062	185.822	0	0	0.73977	50	0.113636	OK	TRUE
10	S100A8	0.476301	0.55427	181.33	0	0	0.442644	40	0.0909091	OK	TRUE
10	CTSG	0.474031	0.285296	93.361	0	0	0.0994339	34	0.0772727	OK	TRUE
10	LYZ	0.473124	0.372679	121.921	0	0	0.244727	51	0.115909	OK	TRUE
10	SRGN	0.463747	0.548674	179.497	0	0	0.145673	20	0.0454545	OK	TRUE
11	SRGN	0.574205	0.548674	179.497	0	0	2.13855	354	0.82904	OK	TRUE
11	CTSG	0.54313	0.285296	93.361	0	0	0.715152	196	0.459016	OK	TRUE
11	LYZ	0.538533	0.372679	121.921	0	0	1.54911	289	0.676815	OK	TRUE
11	S100A8	0.527331	0.55427	181.33	0	0	2.02685	160	0.374707	OK	TRUE
11	S100A9	0.507506	0.369193	120.776	0	0	1.14439	196	0.459016	OK	TRUE
11	TMSB4X	0.498551	0.568062	185.822	0	0	1.07011	107	0.250585	OK	TRUE
11	S100A11	0.496492	0.272851	89.2651	0	0	0.544446	210	0.491803	OK	TRUE
11	HMGB2	0.491445	0.257533	84.2656	0	0	0.216093	88	0.206089	OK	TRUE
11	FCGR3A	0.491091	0.264079	86.4314	0	0	0.117002	43	0.100703	OK	TRUE
11	MT-CO3	0.485585	0.289519	94.7178	0	0	0.559281	117	0.274005	OK	TRUE
11	RPS6	0.485181	0.310459	101.564	0	0	0.625325	132	0.309133	OK	TRUE
11	RPS26	0.482258	0.301314	98.5787	0	0	0.323339	83	0.194379	OK	TRUE
11	B2M	0.482211	0.388723	127.169	0	0	0.620299	73	0.17096	OK	TRUE
11	RPL34	0.482026	0.323783	105.925	0	0	0.514099	89	0.208431	OK	TRUE
11	RPL7	0.480518	0.347476	113.67	0	0	0.526625	97	0.227166	OK	TRUE
11	PRDX2	0.480264	0.263579	86.2332	0	0	0.267575	112	0.262295	OK	TRUE
11	RPL31	0.480135	0.312993	102.399	0	0	0.426323	75	0.175644	OK	TRUE
11	HBM	0.478677	0.420166	137.454	0	0	0.159822	60	0.140515	OK	TRUE
11	GYPB	0.478668	0.327807	107.238	0	0	0.223612	92	0.215457	OK	TRUE
11	MT-CO1	0.478027	0.299853	98.0987	0	0	0.508481	77	0.180328	OK	TRUE
11	RPS27	0.478018	0.315748	103.301	0	0	0.376156	63	0.147541	OK	TRUE
11	KIAA0101	0.478009	0.259835	85.0235	0	0	0.106531	43	0.100703	OK	TRUE
11	AHSP	0.477572	0.486554	159.148	0	0	0.335133	103	0.241218	OK	TRUE
11	BLVRB	0.47722	0.286126	93.6063	0	0	0.240325	96	0.224824	OK	TRUE
11	RPS14	0.477041	0.301183	98.5346	0	0	0.414015	70	0.163934	OK	TRUE
11	FTL	0.477008	0.417793	136.672	0	0	0.590904	62	0.145199	OK	TRUE
11	HEMGN	0.475931	0.285949	93.5668	0	0	0.0895452	37	0.0866511	OK	TRUE
11	HBD	0.475472	0.658515	215.381	0	0	0.593495	90	0.210773	OK	TRUE
11	HBA1	0.475369	0.616236	201.557	0	0	0.77301	85	0.199063	OK	TRUE
11	RPS18	0.474381	0.384839	125.895	0	0	0.307967	57	0.133489	OK	TRUE
11	GYPA	0.473859	0.310181	101.481	0	0	0.117002	49	0.114754	OK	TRUE
11	HBA2	0.47225	0.640213	209.401	0	0	0.6513	64	0.149883	OK	TRUE
11	FTH1	0.471599	0.270531	88.5135	0	0	0.219859	44	0.103044	OK	TRUE
11	AKR1C3	0.470812	0.262233	85.8038	0	0	0.0787809	34	0.0796253	OK	TRUE
11	RHAG	0.468122	0.307918	100.755	0	0	0.0524636	22	0.0515222	OK	TRUE
11	HBB	0.464473	0.774061	253.168	0	0	0.795459	37	0.0866511	OK	TRUE
11	CA1	0.463717	0.677335	221.556	0	0	0.0852534	24	0.0562061	OK	TRUE
12	HEMGN	0.577386	0.285949	93.5668	0	0	0.853664	301	0.708235	OK	TRUE
12	CA1	0.567128	0.677335	221.556	0	0	2.26763	404	0.950588	OK	TRUE
12	HBM	0.561011	0.420166	137.454	0	0	1.62299	356	0.837647	OK	TRUE
12	RHAG	0.549945	0.307918	100.755	0	0	0.624994	207	0.487059	OK	TRUE
12	GYPA	0.548931	0.310181	101.481	0	0	1.00236	317	0.745882	OK	TRUE
12	HMGB2	0.547424	0.257533	84.2656	0	0	0.870555	271	0.637647	OK	TRUE
12	HBA2	0.542543	0.640213	209.401	0	0	3.53092	415	0.976471	OK	TRUE
12	HBB	0.542512	0.774061	253.168	0	0	4.4598	423	0.995294	OK	TRUE
12	HBA1	0.535227	0.616236	201.557	0	0	3.48849	416	0.978824	OK	TRUE
12	GYPB	0.533255	0.327807	107.238	0	0	1.28028	372	0.875294	OK	TRUE
12	HBD	0.532117	0.658515	215.381	0	0	3.34456	417	0.981176	OK	TRUE
12	AHSP	0.529767	0.486554	159.148	0	0	2.19513	414	0.974118	OK	TRUE
12	KIAA0101	0.526799	0.259835	85.0235	0	0	0.414056	161	0.378824	OK	TRUE
12	BLVRB	0.524441	0.286126	93.6063	0	0	1.2035	358	0.842353	OK	TRUE
12	PRDX2	0.523257	0.263579	86.2332	0	0	1.20138	356	0.837647	OK	TRUE
12	FTH1	0.504475	0.270531	88.5135	0	0	0.730103	147	0.345882	OK	TRUE
12	AKR1C3	0.48825	0.262233	85.8038	0	0	0.186235	75	0.176471	OK	TRUE
12	MT-CO1	0.481156	0.299853	98.0987	0	0	0.525772	88	0.207059	OK	TRUE
12	FCGR3A	0.478885	0.264079	86.4314	0	0	0.063803	27	0.0635294	OK	TRUE
12	S100A9	0.478563	0.369193	120.776	0	0	0.329727	78	0.183529	OK	TRUE
12	S100A11	0.477663	0.272851	89.2651	0	0	0.2953	106	0.249412	OK	TRUE
12	CTSG	0.476325	0.285296	93.361	0	0	0.113329	37	0.0870588	OK	TRUE
12	FTL	0.475757	0.417793	136.672	0	0	0.565314	58	0.136471	OK	TRUE
12	SRGN	0.471079	0.548674	179.497	0	0	0.371158	34	0.08	OK	TRUE
12	MT-CO3	0.470053	0.289519	94.7178	0	0	0.316098	55	0.129412	OK	TRUE
12	S100A8	0.470005	0.55427	181.33	0	0	0.401536	27	0.0635294	OK	TRUE
12	RPS26	0.468537	0.301314	98.5787	0	0	0.154487	40	0.0941176	OK	TRUE
12	LYZ	0.467826	0.372679	121.921	0	0	0.195954	35	0.0823529	OK	TRUE
12	RPS6	0.467337	0.310459	101.564	0	0	0.257829	52	0.122353	OK	TRUE
12	B2M	0.465575	0.388723	127.169	0	0	0.265076	28	0.0658824	OK	TRUE
12	TMSB4X	0.464093	0.568062	185.822	0	0	0.322936	21	0.0494118	OK	TRUE
12	RPS27	0.463934	0.315748	103.301	0	0	0.138226	25	0.0588235	OK	TRUE
12	RPS14	0.463177	0.301183	98.5346	0	0	0.10489	27	0.0635294	OK	TRUE
12	RPL7	0.462576	0.347476	113.67	0	0	0.190134	30	0.0705882	OK	TRUE
12	RPL31	0.462345	0.312993	102.399	0	0	0.125855	23	0.0541176	OK	TRUE
12	RPL34	0.459645	0.323783	105.925	0	0	0.10489	18	0.0423529	OK	TRUE
12	RPS18	0.459448	0.384839	125.895	0	0	0.0963791	16	0.0376471	OK	TRUE
13	RPS18	0.525102	0.384839	125.895	0	0	0.942439	225	0.584416	OK	TRUE
13	RPL31	0.520398	0.312993	102.399	0	0	1.01936	206	0.535065	OK	TRUE
13	RPL34	0.516409	0.323783	105.925	0	0	1.03332	209	0.542857	OK	TRUE
13	RPL7	0.516077	0.347476	113.67	0	0	1.12341	241	0.625974	OK	TRUE
13	RPS27	0.509978	0.315748	103.301	0	0	0.782537	154	0.4	OK	TRUE
13	RPS6	0.508137	0.310459	101.564	0	0	1.07052	230	0.597403	OK	TRUE
13	RPS14	0.506846	0.301183	98.5346	0	0	0.803689	167	0.433766	OK	TRUE
13	MT-CO1	0.495546	0.299853	98.0987	0	0	0.694445	131	0.34026	OK	TRUE
13	RPS26	0.495392	0.301314	98.5787	0	0	0.450331	117	0.303896	OK	TRUE
13	MT-CO3	0.491992	0.289519	94.7178	0	0	0.674798	131	0.34026	OK	TRUE
13	S100A11	0.489314	0.272851	89.2651	0	0	0.426879	152	0.394805	OK	TRUE
13	AKR1C3	0.484336	0.262233	85.8038	0	0	0.169249	59	0.153247	OK	TRUE
13	BLVRB	0.479465	0.286126	93.6063	0	0	0.249292	96	0.249351	OK	TRUE
13	CTSG	0.478394	0.285296	93.361	0	0	0.0941288	37	0.0961039	OK	TRUE
13	FCGR3A	0.477557	0.264079	86.4314	0	0	0.0653499	23	0.0597403	OK	TRUE
13	GYPB	0.476811	0.327807	107.238	0	0	0.205852	76	0.197403	OK	TRUE
13	PRDX2	0.476524	0.263579	86.2332	0	0	0.249292	85	0.220779	OK	TRUE
13	S100A9	0.475203	0.369193	120.776	0	0	0.197359	60	0.155844	OK	TRUE
13	AHSP	0.473653	0.486554	159.148	0	0	0.2948	76	0.197403	OK	TRUE
13	KIAA0101	0.473605	0.259835	85.0235	0	0	0.0774419	31	0.0805195	OK	TRUE
13	HMGB2	0.473122	0.257533	84.2656	0	0	0.0964901	37	0.0961039	OK	TRUE
13	B2M	0.472007	0.388723	127.169	0	0	0.342023	40	0.103896	OK	TRUE
13	SRGN	0.471184	0.548674	179.497	0	0	0.149315	31	0.0805195	OK	TRUE
13	GYPA	0.470838	0.310181	101.481	0	0	0.103541	37	0.0961039	OK	TRUE
13	HEMGN	0.470166	0.285949	93.5668	0	0	0.0604718	24	0.0623377	OK	TRUE
13	HBA1	0.469147	0.616236	201.557	0	0	0.413227	53	0.137662	OK	TRUE
13	HBM	0.466408	0.420166	137.454	0	0	0.06778	26	0.0675325	OK	TRUE
13	HBD	0.466262	0.658515	215.381	0	0	0.327153	45	0.116883	OK	TRUE
13	FTL	0.465524	0.417793	136.672	0	0	0.177983	27	0.0701299	OK	TRUE
13	HBA2	0.464568	0.640213	209.401	0	0	0.273293	33	0.0857143	OK	TRUE
13	FTH1	0.464294	0.270531	88.5135	0	0	0.0941288	23	0.0597403	OK	TRUE
13	LYZ	0.463995	0.372679	121.921	0	0	0.0870114	23	0.0597403	OK	TRUE
13	CA1	0.461961	0.677335	221.556	0	0	0.0604718	18	0.0467532	OK	TRUE
13	RHAG	0.46086	0.307918	100.755	0	0	0.0256424	10	0.025974	OK	TRUE
13	TMSB4X	0.460028	0.568062	185.822	0	0	0.180155	12	0.0311688	OK	TRUE
13	HBB	0.45769	0.774061	253.168	0	0	0.156004	14	0.0363636	OK	TRUE
13	S100A8	0.456298	0.55427	181.33	0	0	0.0281709	5	0.012987	OK	TRUE
14	S100A8	0.596979	0.55427	181.33	0	0	2.38841	340	0.883117	OK	TRUE
14	TMSB4X	0.55585	0.568062	185.822	0	0	1.93133	271	0.703896	OK	TRUE
14	LYZ	0.550356	0.372679	121.921	0	0	1.51527	308	0.8	OK	TRUE
14	S100A9	0.543362	0.369193	120.776	0	0	1.74841	336	0.872727	OK	TRUE
14	FTL	0.540412	0.417793	136.672	0	0	1.95771	274	0.711688	OK	TRUE
14	B2M	0.528675	0.388723	127.169	0	0	1.50032	213	0.553247	OK	TRUE
14	S100A11	0.520378	0.272851	89.2651	0	0	1.03425	327	0.849351	OK	TRUE
14	FTH1	0.509325	0.270531	88.5135	0	0	0.747488	149	0.387013	OK	TRUE
14	SRGN	0.494152	0.548674	179.497	0	0	0.501955	81	0.21039	OK	TRUE
14	BLVRB	0.493133	0.286126	93.6063	0	0	0.420076	158	0.41039	OK	TRUE
14	PRDX2	0.478881	0.263579	86.2332	0	0	0.271315	95	0.246753	OK	TRUE
14	MT-CO3	0.477686	0.289519	94.7178	0	0	0.354855	76	0.197403	OK	TRUE
14	MT-CO1	0.477585	0.299853	98.0987	0	0	0.395896	68	0.176623	OK	TRUE
14	GYPB	0.47708	0.327807	107.238	0	0	0.201615	77	0.2	OK	TRUE
14	CTSG	0.476014	0.285296	93.361	0	0	0.0893895	33	0.0857143	OK	TRUE
14	HMGB2	0.475937	0.257533	84.2656	0	0	0.115182	43	0.111688	OK	TRUE
14	AHSP	0.475301	0.486554	159.148	0	0	0.300585	83	0.215584	OK	TRUE
14	GYPA	0.474606	0.310181	101.481	0	0	0.115182	46	0.119481	OK	TRUE
14	RPL7	0.474031	0.347476	113.67	0	0	0.281167	64	0.166234	OK	TRUE
14	HEMGN	0.473909	0.285949	93.5668	0	0	0.0798429	30	0.0779221	OK	TRUE
14	AKR1C3	0.473527	0.262233	85.8038	0	0	0.091762	36	0.0935065	OK	TRUE
14	RPS14	0.473318	0.301183	98.5346	0	0	0.245235	52	0.135065	OK	TRUE
14	FCGR3A	0.471872	0.264079	86.4314	0	0	0.0432088	17	0.0441558	OK	TRUE
14	HBA1	0.471576	0.616236	201.557	0	0	0.649345	62	0.161039	OK	TRUE
14	HBM	0.471006	0.420166	137.454	0	0	0.117494	36	0.0935065	OK	TRUE
14	HBD	0.469971	0.658515	215.381	0	0	0.468379	59	0.153247	OK	TRUE
14	RPL34	0.468816	0.323783	105.925	0	0	0.210071	40	0.103896	OK	TRUE
14	KIAA0101	0.468178	0.259835	85.0235	0	0	0.0555699	22	0.0571429	OK	TRUE
14	HBA2	0.467788	0.640213	209.401	0	0	0.531392	43	0.111688	OK	TRUE
14	RPS27	0.467653	0.315748	103.301	0	0	0.144831	31	0.0805195	OK	TRUE
14	RPL31	0.467432	0.312993	102.399	0	0	0.15378	33	0.0857143	OK	TRUE
14	RPS6	0.466748	0.310459	101.564	0	0	0.193086	45	0.116883	OK	TRUE
14	RPS18	0.466189	0.384839	125.895	0	0	0.128976	30	0.0779221	OK	TRUE
14	RPS26	0.464842	0.301314	98.5787	0	0	0.10588	27	0.0701299	OK	TRUE
14	CA1	0.464823	0.677335	221.556	0	0	0.0941288	24	0.0623377	OK	TRUE
14	HBB	0.464028	0.774061	253.168	0	0	0.612022	32	0.0831169	OK	TRUE
14	RHAG	0.463935	0.307918	100.755	0	0	0.0357181	14	0.0363636	OK	TRUE
15	RPL31	0.549473	0.312993	102.399	0	0	1.7214	289	0.847507	OK	TRUE
15	RPS27	0.549193	0.315748	103.301	0	0	1.68998	266	0.780059	OK	TRUE
15	RPS18	0.546184	0.384839	125.895	0	0	1.64629	277	0.812317	OK	TRUE
15	RPS14	0.544941	0.301183	98.5346	0	0	1.81781	292	0.856305	OK	TRUE
15	RPL34	0.544311	0.323783	105.925	0	0	1.85428	295	0.865103	OK	TRUE
15	MT-CO1	0.538476	0.299853	98.0987	0	0	1.762	279	0.818182	OK	TRUE
15	RPL7	0.537529	0.347476	113.67	0	0	1.88636	310	0.909091	OK	TRUE
15	RPS26	0.533303	0.301314	98.5787	0	0	1.11701	231	0.677419	OK	TRUE
15	RPS6	0.53042	0.310459	101.564	0	0	1.86615	313	0.917889	OK	TRUE
15	MT-CO3	0.526327	0.289519	94.7178	0	0	1.51219	255	0.747801	OK	TRUE
15	B2M	0.511789	0.388723	127.169	0	0	1.12371	137	0.40176	OK	TRUE
15	CTSG	0.499047	0.285296	93.361	0	0	0.191565	67	0.196481	OK	TRUE
15	FTL	0.499025	0.417793	136.672	0	0	0.838884	108	0.316716	OK	TRUE
15	SRGN	0.498431	0.548674	179.497	0	0	0.522488	81	0.237537	OK	TRUE
15	AKR1C3	0.496172	0.262233	85.8038	0	0	0.238855	77	0.225806	OK	TRUE
15	HBA1	0.495332	0.616236	201.557	0	0	1.40733	145	0.42522	OK	TRUE
15	S100A11	0.493565	0.272851	89.2651	0	0	0.487086	154	0.451613	OK	TRUE
15	HBA2	0.493554	0.640213	209.401	0	0	1.3196	123	0.360704	OK	TRUE
15	AHSP	0.491191	0.486554	159.148	0	0	0.601058	139	0.407625	OK	TRUE
15	HBD	0.489378	0.658515	215.381	0	0	1.1426	127	0.372434	OK	TRUE
15	FCGR3A	0.488	0.264079	86.4314	0	0	0.100363	31	0.0909091	OK	TRUE
15	HBM	0.486217	0.420166	137.454	0	0	0.24576	65	0.190616	OK	TRUE
15	S100A9	0.486105	0.369193	120.776	0	0	0.410341	85	0.249267	OK	TRUE
15	PRDX2	0.48521	0.263579	86.2332	0	0	0.346062	109	0.319648	OK	TRUE
15	BLVRB	0.484377	0.286126	93.6063	0	0	0.333535	104	0.304985	OK	TRUE
15	HBB	0.483506	0.774061	253.168	0	0	1.54525	89	0.260997	OK	TRUE
15	HMGB2	0.482918	0.257533	84.2656	0	0	0.169532	52	0.152493	OK	TRUE
15	GYPB	0.482629	0.327807	107.238	0	0	0.277365	87	0.255132	OK	TRUE
15	FTH1	0.48252	0.270531	88.5135	0	0	0.301516	60	0.175953	OK	TRUE
15	LYZ	0.481009	0.372679	121.921	0	0	0.36048	58	0.170088	OK	TRUE
15	GYPA	0.479657	0.310181	101.481	0	0	0.157079	52	0.152493	OK	TRUE
15	KIAA0101	0.479656	0.259835	85.0235	0	0	0.11876	37	0.108504	OK	TRUE
15	HEMGN	0.478871	0.285949	93.5668	0	0	0.0977067	34	0.0997067	OK	TRUE
15	TMSB4X	0.474	0.568062	185.822	0	0	0.508477	34	0.0997067	OK	TRUE
15	CA1	0.472568	0.677335	221.556	0	0	0.15457	37	0.108504	OK	TRUE
15	S100A8	0.470939	0.55427	181.33	0	0	0.339818	23	0.0674487	OK	TRUE
15	RHAG	0.468459	0.307918	100.755	0	0	0.0514399	18	0.0527859	OK	TRUE
16	CTSG	0.590547	0.285296	93.361	0	0	1.3148	222	0.795699	OK	TRUE
16	SRGN	0.588662	0.548674	179.497	0	0	2.38478	268	0.960573	OK	TRUE
16	LYZ	0.513697	0.372679	121.921	0	0	1.07198	122	0.437276	OK	TRUE
16	RPL31	0.508164	0.312993	102.399	0	0	0.811328	116	0.415771	OK	TRUE
16	RPL34	0.505316	0.323783	105.925	0	0	0.960462	119	0.426523	OK	TRUE
16	RPS6	0.503936	0.310459	101.564	0	0	1.09021	151	0.541219	OK	TRUE
16	RPL7	0.502824	0.347476	113.67	0	0	0.892351	130	0.46595	OK	TRUE
16	RPS26	0.499104	0.301314	98.5787	0	0	0.563194	94	0.336918	OK	TRUE
16	RPS18	0.497868	0.384839	125.895	0	0	0.583396	90	0.322581	OK	TRUE
16	RPS14	0.496907	0.301183	98.5346	0	0	0.671407	94	0.336918	OK	TRUE
16	MT-CO3	0.495678	0.289519	94.7178	0	0	0.769046	106	0.379928	OK	TRUE
16	RPS27	0.492515	0.315748	103.301	0	0	0.581394	71	0.25448	OK	TRUE
16	MT-CO1	0.489968	0.299853	98.0987	0	0	0.609064	80	0.286738	OK	TRUE
16	HMGB2	0.488381	0.257533	84.2656	0	0	0.185899	52	0.18638	OK	TRUE
16	S100A11	0.48397	0.272851	89.2651	0	0	0.360253	91	0.326165	OK	TRUE
16	PRDX2	0.48271	0.263579	86.2332	0	0	0.293044	81	0.290323	OK	TRUE
16	FCGR3A	0.480463	0.264079	86.4314	0	0	0.0658817	19	0.0681004	OK	TRUE
16	GYPA	0.478829	0.310181	101.481	0	0	0.149532	41	0.146953	OK	TRUE
16	KIAA0101	0.478697	0.259835	85.0235	0	0	0.105361	29	0.103943	OK	TRUE
16	S100A9	0.478475	0.369193	120.776	0	0	0.306324	51	0.182796	OK	TRUE
16	GYPB	0.478261	0.327807	107.238	0	0	0.22386	59	0.21147	OK	TRUE
16	AHSP	0.477792	0.486554	159.148	0	0	0.337496	68	0.243728	OK	TRUE
16	HBM	0.475716	0.420166	137.454	0	0	0.137109	34	0.121864	OK	TRUE
16	BLVRB	0.475297	0.286126	93.6063	0	0	0.20943	57	0.204301	OK	TRUE
16	HBA1	0.47518	0.616236	201.557	0	0	0.667737	55	0.197133	OK	TRUE
16	HEMGN	0.473284	0.285949	93.5668	0	0	0.0758985	21	0.0752688	OK	TRUE
16	TMSB4X	0.472119	0.568062	185.822	0	0	0.308959	25	0.0896057	OK	TRUE
16	HBA2	0.471918	0.640213	209.401	0	0	0.512974	41	0.146953	OK	TRUE
16	AKR1C3	0.47137	0.262233	85.8038	0	0	0.082521	23	0.0824373	OK	TRUE
16	FTL	0.469252	0.417793	136.672	0	0	0.316823	26	0.09319	OK	TRUE
16	HBD	0.468259	0.658515	215.381	0	0	0.377601	38	0.136201	OK	TRUE
16	RHAG	0.467763	0.307918	100.755	0	0	0.0489608	14	0.0501792	OK	TRUE
16	S100A8	0.464891	0.55427	181.33	0	0	0.14334	12	0.0430108	OK	TRUE
16	B2M	0.464033	0.388723	127.169	0	0	0.140229	16	0.0573477	OK	TRUE
16	HBB	0.463487	0.774061	253.168	0	0	0.595325	22	0.078853	OK	TRUE
16	CA1	0.463269	0.677335	221.556	0	0	0.0725707	15	0.0537634	OK	TRUE
16	FTH1	0.459803	0.270531	88.5135	0	0	0.0489608	10	0.0358423	OK	TRUE
17	RPL7	0.507019	0.347476	113.67	0	0	0.886854	135	0.515267	OK	TRUE
17	RPL31	0.503676	0.312993	102.399	0	0	0.687406	98	0.374046	OK	TRUE
17	RPL34	0.50314	0.323783	105.925	0	0	0.786026	106	0.40458	OK	TRUE
17	RPS18	0.501904	0.384839	125.895	0	0	0.577985	94	0.358779	OK	TRUE
17	RPS6	0.501078	0.310459	101.564	0	0	0.883704	132	0.503817	OK	TRUE
17	RPS26	0.495557	0.301314	98.5787	0	0	0.430592	80	0.305344	OK	TRUE
17	CTSG	0.494268	0.285296	93.361	0	0	0.190557	45	0.171756	OK	TRUE
17	RPS14	0.493515	0.301183	98.5346	0	0	0.59497	80	0.305344	OK	TRUE
17	RPS27	0.491697	0.315748	103.301	0	0	0.469526	65	0.248092	OK	TRUE
17	SRGN	0.491608	0.548674	179.497	0	0	0.457521	51	0.194656	OK	TRUE
17	MT-CO1	0.482792	0.299853	98.0987	0	0	0.442923	58	0.221374	OK	TRUE
17	KIAA0101	0.481689	0.259835	85.0235	0	0	0.118631	31	0.118321	OK	TRUE
17	S100A11	0.481678	0.272851	89.2651	0	0	0.298124	78	0.29771	OK	TRUE
17	MT-CO3	0.47902	0.289519	94.7178	0	0	0.358582	55	0.209924	OK	TRUE
17	PRDX2	0.477971	0.263579	86.2332	0	0	0.233774	62	0.236641	OK	TRUE
17	GYPA	0.477964	0.310181	101.481	0	0	0.145388	37	0.141221	OK	TRUE
17	AKR1C3	0.476767	0.262233	85.8038	0	0	0.111828	29	0.110687	OK	TRUE
17	HMGB2	0.475759	0.257533	84.2656	0	0	0.122015	29	0.110687	OK	TRUE
17	BLVRB	0.474744	0.286126	93.6063	0	0	0.196847	52	0.198473	OK	TRUE
17	S100A9	0.473856	0.369193	120.776	0	0	0.209308	38	0.145038	OK	TRUE
17	GYPB	0.473693	0.327807	107.238	0	0	0.193707	44	0.167939	OK	TRUE
17	FCGR3A	0.472491	0.264079	86.4314	0	0	0.0484266	12	0.0458015	OK	TRUE
17	HEMGN	0.470791	0.285949	93.5668	0	0	0.0735626	17	0.0648855	OK	TRUE
17	HBM	0.470679	0.420166	137.454	0	0	0.111828	24	0.0916031	OK	TRUE
17	AHSP	0.466804	0.486554	159.148	0	0	0.184228	33	0.125954	OK	TRUE
17	LYZ	0.465544	0.372679	121.921	0	0	0.138766	18	0.0687023	OK	TRUE
17	RHAG	0.46445	0.307918	100.755	0	0	0.0374576	10	0.0381679	OK	TRUE
17	B2M	0.464016	0.388723	127.169	0	0	0.174659	15	0.0572519	OK	TRUE
17	CA1	0.463907	0.677335	221.556	0	0	0.0771024	15	0.0572519	OK	TRUE
17	HBA1	0.462289	0.616236	201.557	0	0	0.187398	20	0.0763359	OK	TRUE
17	HBD	0.460495	0.658515	215.381	0	0	0.171448	17	0.0648855	OK	TRUE
17	S100A8	0.460461	0.55427	181.33	0	0	0.0628673	7	0.0267176	OK	TRUE
17	HBA2	0.460267	0.640213	209.401	0	0	0.158503	14	0.0534351	OK	TRUE
17	FTH1	0.459507	0.270531	88.5135	0	0	0.0520564	9	0.0343511	OK	TRUE
17	FTL	0.456895	0.417793	136.672	0	0	0.0447836	6	0.0229008	OK	TRUE
17	TMSB4X	0.45609	0.568062	185.822	0	0	0.055673	4	0.0152672	OK	TRUE
17	HBB	0.452995	0.774061	253.168	0	0	0.0484266	2	0.00763359	OK	TRUE
18	HBA2	0.543361	0.640213	209.401	0	0	3.68437	247	0.988	OK	TRUE
18	HBB	0.54284	0.774061	253.168	0	0	4.43543	250	1	OK	TRUE
18	RHAG	0.5388	0.307918	100.755	0	0	0.484892	104	0.416	OK	TRUE
18	CA1	0.536687	0.677335	221.556	0	0	1.23779	159	0.636	OK	TRUE
18	HBA1	0.536348	0.616236	201.557	0	0	3.72483	249	0.996	OK	TRUE
18	HBM	0.536024	0.420166	137.454	0	0	1.11449	149	0.596	OK	TRUE
18	HBD	0.527464	0.658515	215.381	0	0	3.00865	227	0.908	OK	TRUE
18	GYPA	0.527191	0.310181	101.481	0	0	0.629142	134	0.536	OK	TRUE
18	AHSP	0.52389	0.486554	159.148	0	0	1.77834	220	0.88	OK	TRUE
18	GYPB	0.520961	0.327807	107.238	0	0	1.07021	177	0.708	OK	TRUE
18	BLVRB	0.518606	0.286126	93.6063	0	0	0.953972	189	0.756	OK	TRUE
18	HEMGN	0.509991	0.285949	93.5668	0	0	0.333611	65	0.26	OK	TRUE
18	PRDX2	0.504593	0.263579	86.2332	0	0	0.656483	142	0.568	OK	TRUE
18	FCGR3A	0.493345	0.264079	86.4314	0	0	0.116894	27	0.108	OK	TRUE
18	FTH1	0.491759	0.270531	88.5135	0	0	0.569849	61	0.244	OK	TRUE
18	S100A9	0.486849	0.369193	120.776	0	0	0.45489	64	0.256	OK	TRUE
18	FTL	0.485562	0.417793	136.672	0	0	0.895271	52	0.208	OK	TRUE
18	AKR1C3	0.484807	0.262233	85.8038	0	0	0.162119	39	0.156	OK	TRUE
18	S100A11	0.484752	0.272851	89.2651	0	0	0.386622	84	0.336	OK	TRUE
18	HMGB2	0.480157	0.257533	84.2656	0	0	0.1415	34	0.136	OK	TRUE
18	CTSG	0.479271	0.285296	93.361	0	0	0.102557	25	0.1	OK	TRUE
18	KIAA0101	0.477003	0.259835	85.0235	0	0	0.10616	24	0.096	OK	TRUE
18	SRGN	0.476511	0.548674	179.497	0	0	0.310422	27	0.108	OK	TRUE
18	LYZ	0.47554	0.372679	121.921	0	0	0.324978	33	0.132	OK	TRUE
18	S100A8	0.472935	0.55427	181.33	0	0	0.383901	19	0.076	OK	TRUE
18	MT-CO3	0.472671	0.289519	94.7178	0	0	0.359072	38	0.152	OK	TRUE
18	RPS6	0.472465	0.310459	101.564	0	0	0.339325	43	0.172	OK	TRUE
18	RPS26	0.471161	0.301314	98.5787	0	0	0.185649	28	0.112	OK	TRUE
18	RPL7	0.470618	0.347476	113.67	0	0	0.277632	34	0.136	OK	TRUE
18	MT-CO1	0.470532	0.299853	98.0987	0	0	0.386622	30	0.12	OK	TRUE
18	B2M	0.470059	0.388723	127.169	0	0	0.364643	23	0.092	OK	TRUE
18	RPL34	0.469922	0.323783	105.925	0	0	0.283674	28	0.112	OK	TRUE
18	RPL31	0.469596	0.312993	102.399	0	0	0.175633	25	0.1	OK	TRUE
18	TMSB4X	0.469511	0.568062	185.822	0	0	0.563038	19	0.076	OK	TRUE
18	RPS18	0.468359	0.384839	125.895	0	0	0.151862	23	0.092	OK	TRUE
18	RPS27	0.467567	0.315748	103.301	0	0	0.215111	20	0.08	OK	TRUE
18	RPS14	0.464471	0.301183	98.5346	0	0	0.21188	18	0.072	OK	TRUE
19	B2M	0.545652	0.388723	127.169	0	0	2.17742	61	0.717647	OK	TRUE
19	TMSB4X	0.503167	0.568062	185.822	0	0	1.09468	24	0.282353	OK	TRUE
19	PRDX2	0.499103	0.263579	86.2332	0	0	0.561295	42	0.494118	OK	TRUE
19	MT-CO3	0.496438	0.289519	94.7178	0	0	0.927987	33	0.388235	OK	TRUE
19	S100A11	0.494095	0.272851	89.2651	0	0	0.506109	39	0.458824	OK	TRUE
19	FCGR3A	0.492695	0.264079	86.4314	0	0	0.100644	9	0.105882	OK	TRUE
19	KIAA0101	0.490812	0.259835	85.0235	0	0	0.182322	14	0.164706	OK	TRUE
19	RPS26	0.488754	0.301314	98.5787	0	0	0.47733	21	0.247059	OK	TRUE
19	RPS14	0.488354	0.301183	98.5346	0	0	0.540955	22	0.258824	OK	TRUE
19	MT-CO1	0.488235	0.299853	98.0987	0	0	0.845616	23	0.270588	OK	TRUE
19	RPS6	0.487938	0.310459	101.564	0	0	0.727833	29	0.341176	OK	TRUE
19	LYZ	0.485103	0.372679	121.921	0	0	0.353139	17	0.2	OK	TRUE
19	RPS18	0.484708	0.384839	125.895	0	0	0.513176	18	0.211765	OK	TRUE
19	RPS27	0.483761	0.315748	103.301	0	0	0.491823	16	0.188235	OK	TRUE
19	S100A9	0.483216	0.369193	120.776	0	0	0.37763	19	0.223529	OK	TRUE
19	HMGB2	0.481031	0.257533	84.2656	0	0	0.172469	12	0.141176	OK	TRUE
19	AHSP	0.480107	0.486554	159.148	0	0	0.581229	23	0.270588	OK	TRUE
19	GYPB	0.479487	0.327807	107.238	0	0	0.275848	19	0.223529	OK	TRUE
19	BLVRB	0.479257	0.286126	93.6063	0	0	0.385662	21	0.247059	OK	TRUE
19	RPL34	0.478194	0.323783	105.925	0	0	0.567984	15	0.176471	OK	TRUE
19	GYPA	0.477957	0.310181	101.481	0	0	0.220788	12	0.141176	OK	TRUE
19	HBD	0.476643	0.658515	215.381	0	0	1.01693	19	0.223529	OK	TRUE
19	AKR1C3	0.475873	0.262233	85.8038	0	0	0.182322	9	0.105882	OK	TRUE
19	HBA1	0.47546	0.616236	201.557	0	0	0.932627	17	0.2	OK	TRUE
19	HBA2	0.473912	0.640213	209.401	0	0	0.890068	14	0.164706	OK	TRUE
19	HBM	0.473096	0.420166	137.454	0	0	0.192078	9	0.105882	OK	TRUE
19	RHAG	0.473033	0.307918	100.755	0	0	0.0791373	6	0.0705882	OK	TRUE
19	FTL	0.472994	0.417793	136.672	0	0	0.587787	10	0.117647	OK	TRUE
19	CTSG	0.472426	0.285296	93.361	0	0	0.0791373	6	0.0705882	OK	TRUE
19	RPL31	0.47218	0.312993	102.399	0	0	0.230178	10	0.117647	OK	TRUE
19	HEMGN	0.47217	0.285949	93.5668	0	0	0.0791373	6	0.0705882	OK	TRUE
19	FTH1	0.472051	0.270531	88.5135	0	0	0.211309	9	0.105882	OK	TRUE
19	RPL7	0.471213	0.347476	113.67	0	0	0.293547	12	0.141176	OK	TRUE
19	HBB	0.469601	0.774061	253.168	0	0	1.61179	11	0.129412	OK	TRUE
19	CA1	0.468294	0.677335	221.556	0	0	0.369533	7	0.0823529	OK	TRUE
19	SRGN	0.466689	0.548674	179.497	0	0	0.230178	5	0.0588235	OK	TRUE
19	S100A8	0.465935	0.55427	181.33	0	0	0.36137	4	0.0470588	OK	TRUE

## Sheet: P10
Supplementary Table 13-2: Marker genes of P10 in Monocle3-UMAP
group	gene	specificity	morans_I	morans_test_statistic	pval	qval	mean	num_cells_expressed_in_group	percentage	status	use_for_ordering
1	LTF	0.564809	0.297953	61.8101	0	0	1.41594	236	0.728395	OK	TRUE
1	PGLYRP1	0.549979	0.26524	55.0188	0	0	1.12801	258	0.796296	OK	TRUE
1	S100P	0.511652	0.270495	56.1037	0	0	1.11696	278	0.858025	OK	TRUE
1	S100A9	0.501641	0.509895	105.764	0	0	3.61417	324	1	OK	TRUE
1	SRGN	0.501531	0.530986	110.158	0	0	2.16552	321	0.990741	OK	TRUE
1	LYZ	0.500911	0.624729	129.62	0	0	3.52971	324	1	OK	TRUE
1	TMSB4X	0.500773	0.481588	99.9445	0	0	3.02133	324	1	OK	TRUE
1	S100A8	0.500651	0.641128	132.929	0	0	4.56855	324	1	OK	TRUE
1	RPS27	0.499616	0.310723	64.5641	0	0	1.67282	312	0.962963	OK	TRUE
1	RPS14	0.498504	0.264687	54.9923	0	0	1.45271	303	0.935185	OK	TRUE
1	ELANE	0.498328	0.485137	100.639	0	0	1.56784	292	0.901235	OK	TRUE
1	RPL34	0.498225	0.294647	61.2102	0	0	1.46562	298	0.919753	OK	TRUE
1	RPL31	0.497396	0.303837	63.0998	0	0	1.31763	291	0.898148	OK	TRUE
1	RPS6	0.494945	0.336581	69.862	0	0	1.06938	266	0.820988	OK	TRUE
1	RPS27A	0.494917	0.250096	51.9246	0	0	1.09345	262	0.808642	OK	TRUE
1	AZU1	0.494535	0.3989	82.7371	0	0	1.06407	246	0.759259	OK	TRUE
1	RPS3A	0.494227	0.308809	64.1062	0	0	1.11291	260	0.802469	OK	TRUE
1	RPS23	0.494146	0.26263	54.515	0	0	1.01831	254	0.783951	OK	TRUE
1	RPL27A	0.493442	0.278555	57.8181	0	0	0.992337	248	0.765432	OK	TRUE
1	RPL10	0.493255	0.271675	56.3934	0	0	1.01384	249	0.768519	OK	TRUE
1	RPS18	0.49281	0.411056	85.2902	0	0	1.0172	246	0.759259	OK	TRUE
1	RPL7	0.492314	0.276862	57.467	0	0	0.994623	240	0.740741	OK	TRUE
1	MPO	0.491763	0.250405	51.9711	0	0	0.890023	227	0.700617	OK	TRUE
1	CST7	0.491742	0.415098	86.0647	0	0	0.716031	187	0.57716	OK	TRUE
1	RPL3	0.490054	0.262141	54.3847	0	0	0.708461	198	0.611111	OK	TRUE
1	PRTN3	0.489502	0.403129	83.595	0	0	0.887485	194	0.598765	OK	TRUE
1	RPL26	0.488619	0.251826	52.2575	0	0	0.770337	201	0.62037	OK	TRUE
1	MZB1	0.486331	0.385248	81.1578	0	0	0.00615387	2	0.00617284	OK	TRUE
1	CD74	0.484785	0.4677	96.9568	0	0	0.321815	90	0.277778	OK	TRUE
1	HLA-DRA	0.482719	0.355372	73.6876	0	0	0.23785	72	0.222222	OK	TRUE
1	HBD	0.478442	0.305748	63.7199	0	0	0.0393394	13	0.0401235	OK	TRUE
1	HLA-DPB1	0.474736	0.264981	54.974	0	0	0.0857245	28	0.0864198	OK	TRUE
1	HLA-DRB1	0.474682	0.374705	77.6985	0	0	0.119154	39	0.12037	OK	TRUE
1	AHSP	0.470853	0.319682	66.6483	0	0	0.027399	8	0.0246914	OK	TRUE
1	GYPA	0.462501	0.338188	71.518	0	0	0.00615387	2	0.00617284	OK	TRUE
1	HBM	0.461033	0.289869	60.8806	0	0	0.00615387	2	0.00617284	OK	TRUE
1	CA1	0.459388	0.455389	95.5212	0	0	0.00615387	2	0.00617284	OK	TRUE
2	HLA-DPB1	0.564737	0.264981	54.974	0	0	0.761466	194	0.653199	OK	TRUE
2	HLA-DRB1	0.555753	0.374705	77.6985	0	0	1.01801	243	0.818182	OK	TRUE
2	HLA-DRA	0.541274	0.355372	73.6876	0	0	1.23088	255	0.858586	OK	TRUE
2	CD74	0.538877	0.4677	96.9568	0	0	1.63994	284	0.956229	OK	TRUE
2	RPL3	0.506787	0.262141	54.3847	0	0	1.64969	287	0.96633	OK	TRUE
2	RPL26	0.504572	0.251826	52.2575	0	0	1.6471	290	0.976431	OK	TRUE
2	RPS23	0.503138	0.26263	54.515	0	0	1.89611	297	1	OK	TRUE
2	RPL27A	0.503116	0.278555	57.8181	0	0	1.93915	296	0.996633	OK	TRUE
2	RPS18	0.502806	0.411056	85.2902	0	0	2.20616	297	1	OK	TRUE
2	RPL7	0.502777	0.276862	57.467	0	0	1.86635	294	0.989899	OK	TRUE
2	RPS27A	0.502533	0.250096	51.9246	0	0	1.98459	295	0.993266	OK	TRUE
2	RPL10	0.50232	0.271675	56.3934	0	0	1.95167	293	0.986532	OK	TRUE
2	RPS3A	0.502164	0.308809	64.1062	0	0	2.09779	296	0.996633	OK	TRUE
2	RPS6	0.501963	0.336581	69.862	0	0	2.0646	295	0.993266	OK	TRUE
2	RPL34	0.501396	0.294647	61.2102	0	0	2.25607	297	1	OK	TRUE
2	RPL31	0.501304	0.303837	63.0998	0	0	2.17452	296	0.996633	OK	TRUE
2	RPS27	0.501062	0.310723	64.5641	0	0	2.46536	297	1	OK	TRUE
2	RPS14	0.501043	0.264687	54.9923	0	0	2.23503	297	1	OK	TRUE
2	TMSB4X	0.500773	0.481588	99.9445	0	0	2.3862	297	1	OK	TRUE
2	S100A8	0.500651	0.641128	132.929	0	0	2.92204	297	1	OK	TRUE
2	MPO	0.500506	0.250405	51.9711	0	0	1.46944	267	0.89899	OK	TRUE
2	LYZ	0.499864	0.624729	129.62	0	0	2.31994	289	0.973064	OK	TRUE
2	S100A9	0.499778	0.509895	105.764	0	0	2.10438	283	0.952862	OK	TRUE
2	ELANE	0.496715	0.485137	100.639	0	0	1.47021	256	0.861953	OK	TRUE
2	SRGN	0.495793	0.530986	110.158	0	0	1.44751	252	0.848485	OK	TRUE
2	AZU1	0.490325	0.3989	82.7371	0	0	0.93827	198	0.666667	OK	TRUE
2	LTF	0.488511	0.297953	61.8101	0	0	0.254303	51	0.171717	OK	TRUE
2	PRTN3	0.487476	0.403129	83.595	0	0	0.803043	166	0.558923	OK	TRUE
2	PGLYRP1	0.484002	0.26524	55.0188	0	0	0.219771	57	0.191919	OK	TRUE
2	S100P	0.479975	0.270495	56.1037	0	0	0.363052	99	0.333333	OK	TRUE
2	CST7	0.478899	0.415098	86.0647	0	0	0.411061	106	0.356902	OK	TRUE
2	HBD	0.474871	0.305748	63.7199	0	0	0.0331156	10	0.03367	OK	TRUE
2	MZB1	0.472849	0.385248	81.1578	0	0	0.00336135	1	0.003367	OK	TRUE
2	AHSP	0.472284	0.319682	66.6483	0	0	0.029853	8	0.026936	OK	TRUE
2	HBM	0.465925	0.289869	60.8806	0	0	0.0100503	3	0.010101	OK	TRUE
2	CA1	0.459998	0.455389	95.5212	0	0	0.00671143	2	0.00673401	OK	TRUE
2	GYPA	0.458054	0.338188	71.518	0	0	0.00336135	1	0.003367	OK	TRUE
3	HLA-DPB1	0.563484	0.264981	54.974	0	0	0.741755	168	0.643678	OK	TRUE
3	HLA-DRB1	0.551068	0.374705	77.6985	0	0	1.08187	201	0.770115	OK	TRUE
3	HLA-DRA	0.539406	0.355372	73.6876	0	0	1.20856	218	0.835249	OK	TRUE
3	CD74	0.537113	0.4677	96.9568	0	0	1.58068	243	0.931034	OK	TRUE
3	MZB1	0.522539	0.385248	81.1578	0	0	0.0152094	4	0.0153257	OK	TRUE
3	RPL3	0.508113	0.262141	54.3847	0	0	1.95626	260	0.996169	OK	TRUE
3	RPL26	0.504922	0.251826	52.2575	0	0	1.8312	257	0.984674	OK	TRUE
3	MPO	0.503485	0.250405	51.9711	0	0	1.88556	253	0.969349	OK	TRUE
3	RPL7	0.503031	0.276862	57.467	0	0	2.10917	260	0.996169	OK	TRUE
3	RPL27A	0.502942	0.278555	57.8181	0	0	2.15417	259	0.992337	OK	TRUE
3	RPS23	0.502828	0.26263	54.515	0	0	2.11381	259	0.992337	OK	TRUE
3	RPS18	0.502652	0.411056	85.2902	0	0	2.4131	260	0.996169	OK	TRUE
3	RPL10	0.5024	0.271675	56.3934	0	0	2.10731	258	0.988506	OK	TRUE
3	RPS27A	0.502341	0.250096	51.9246	0	0	2.17918	258	0.988506	OK	TRUE
3	RPS6	0.502079	0.336581	69.862	0	0	2.35774	260	0.996169	OK	TRUE
3	RPS3A	0.501993	0.308809	64.1062	0	0	2.28986	259	0.992337	OK	TRUE
3	RPL34	0.501396	0.294647	61.2102	0	0	2.41482	261	1	OK	TRUE
3	RPL31	0.501285	0.303837	63.0998	0	0	2.29605	260	0.996169	OK	TRUE
3	RPS27	0.501062	0.310723	64.5641	0	0	2.5758	261	1	OK	TRUE
3	RPS14	0.501043	0.264687	54.9923	0	0	2.50231	261	1	OK	TRUE
3	TMSB4X	0.500773	0.481588	99.9445	0	0	2.52466	261	1	OK	TRUE
3	S100A8	0.500503	0.641128	132.929	0	0	2.79532	260	0.996169	OK	TRUE
3	ELANE	0.500315	0.485137	100.639	0	0	2.44617	248	0.950192	OK	TRUE
3	PRTN3	0.500027	0.403129	83.595	0	0	1.88904	213	0.816092	OK	TRUE
3	LYZ	0.499868	0.624729	129.62	0	0	2.42572	254	0.97318	OK	TRUE
3	S100A9	0.499061	0.509895	105.764	0	0	2.00386	244	0.934866	OK	TRUE
3	AZU1	0.497727	0.3989	82.7371	0	0	1.60714	217	0.831418	OK	TRUE
3	SRGN	0.497601	0.530986	110.158	0	0	1.69107	233	0.89272	OK	TRUE
3	CST7	0.486857	0.415098	86.0647	0	0	0.747214	128	0.490421	OK	TRUE
3	S100P	0.483856	0.270495	56.1037	0	0	0.458927	102	0.390805	OK	TRUE
3	LTF	0.482568	0.297953	61.8101	0	0	0.168821	36	0.137931	OK	TRUE
3	PGLYRP1	0.481324	0.26524	55.0188	0	0	0.178483	45	0.172414	OK	TRUE
3	AHSP	0.476915	0.319682	66.6483	0	0	0.0339016	9	0.0344828	OK	TRUE
3	HBD	0.470905	0.305748	63.7199	0	0	0.0264666	7	0.0268199	OK	TRUE
3	GYPA	0.464691	0.338188	71.518	0	0	0.00763362	2	0.00766284	OK	TRUE
3	CA1	0.460987	0.455389	95.5212	0	0	0.00763362	2	0.00766284	OK	TRUE
3	HBM	0.451338	0.289869	60.8806	0	0	0	0	0	OK	TRUE
4	PGLYRP1	0.532125	0.26524	55.0188	0	0	0.718514	155	0.612648	OK	TRUE
4	LTF	0.517019	0.297953	61.8101	0	0	0.699059	90	0.355731	OK	TRUE
4	S100P	0.512493	0.270495	56.1037	0	0	1.14369	221	0.873518	OK	TRUE
4	S100A9	0.501641	0.509895	105.764	0	0	3.40829	253	1	OK	TRUE
4	SRGN	0.501584	0.530986	110.158	0	0	2.78486	251	0.992095	OK	TRUE
4	CST7	0.50102	0.415098	86.0647	0	0	1.0134	190	0.750988	OK	TRUE
4	LYZ	0.500911	0.624729	129.62	0	0	3.86351	253	1	OK	TRUE
4	TMSB4X	0.500773	0.481588	99.9445	0	0	3.21364	253	1	OK	TRUE
4	S100A8	0.500651	0.641128	132.929	0	0	4.23519	253	1	OK	TRUE
4	RPS27	0.499208	0.310723	64.5641	0	0	1.65653	241	0.952569	OK	TRUE
4	RPS14	0.499034	0.264687	54.9923	0	0	1.54748	240	0.948617	OK	TRUE
4	ELANE	0.498971	0.485137	100.639	0	0	1.89256	232	0.916996	OK	TRUE
4	AZU1	0.4987	0.3989	82.7371	0	0	1.33562	216	0.853755	OK	TRUE
4	RPL34	0.497957	0.294647	61.2102	0	0	1.52192	231	0.913043	OK	TRUE
4	RPL31	0.497677	0.303837	63.0998	0	0	1.34081	229	0.905138	OK	TRUE
4	RPS27A	0.49665	0.250096	51.9246	0	0	1.15745	215	0.849802	OK	TRUE
4	MPO	0.496316	0.250405	51.9711	0	0	1.24198	203	0.802372	OK	TRUE
4	RPS3A	0.496039	0.308809	64.1062	0	0	1.20595	214	0.84585	OK	TRUE
4	RPS18	0.49549	0.411056	85.2902	0	0	1.09333	208	0.822134	OK	TRUE
4	RPS23	0.494088	0.26263	54.515	0	0	1.00185	198	0.782609	OK	TRUE
4	RPL10	0.494027	0.271675	56.3934	0	0	1.14997	199	0.786561	OK	TRUE
4	RPL7	0.493787	0.276862	57.467	0	0	1.05554	196	0.774704	OK	TRUE
4	RPL27A	0.493501	0.278555	57.8181	0	0	1.03469	194	0.766798	OK	TRUE
4	RPS6	0.4935	0.336581	69.862	0	0	1.18078	199	0.786561	OK	TRUE
4	RPL26	0.492516	0.251826	52.2575	0	0	0.870185	178	0.703557	OK	TRUE
4	PRTN3	0.490793	0.403129	83.595	0	0	0.894716	158	0.624506	OK	TRUE
4	RPL3	0.489933	0.262141	54.3847	0	0	0.695122	154	0.608696	OK	TRUE
4	CD74	0.478431	0.4677	96.9568	0	0	0.250436	54	0.213439	OK	TRUE
4	HLA-DRA	0.477592	0.355372	73.6876	0	0	0.19671	45	0.177866	OK	TRUE
4	HLA-DRB1	0.476851	0.374705	77.6985	0	0	0.129571	34	0.134387	OK	TRUE
4	HBD	0.475939	0.305748	63.7199	0	0	0.034955	9	0.0355731	OK	TRUE
4	HLA-DPB1	0.47222	0.264981	54.974	0	0	0.0724126	19	0.0750988	OK	TRUE
4	AHSP	0.464877	0.319682	66.6483	0	0	0.0156866	4	0.0158103	OK	TRUE
4	HBM	0.46325	0.289869	60.8806	0	0	0.00787406	2	0.00790514	OK	TRUE
4	CA1	0.461241	0.455389	95.5212	0	0	0.00787406	2	0.00790514	OK	TRUE
4	GYPA	0.459026	0.338188	71.518	0	0	0.00394478	1	0.00395257	OK	TRUE
4	MZB1	0.451338	0.385248	81.1578	0	0	0	0	0	OK	TRUE
5	MZB1	0.694169	0.385248	81.1578	0	0	0.244598	19	0.0763052	OK	TRUE
5	S100P	0.513252	0.270495	56.1037	0	0	1.2636	221	0.88755	OK	TRUE
5	CST7	0.510099	0.415098	86.0647	0	0	1.92152	232	0.931727	OK	TRUE
5	PRTN3	0.507132	0.403129	83.595	0	0	2.23617	242	0.971888	OK	TRUE
5	AZU1	0.503915	0.3989	82.7371	0	0	2.34003	243	0.975904	OK	TRUE
5	MPO	0.503254	0.250405	51.9711	0	0	1.96804	240	0.963855	OK	TRUE
5	RPL26	0.50318	0.251826	52.2575	0	0	1.44195	235	0.943775	OK	TRUE
5	RPL27A	0.502274	0.278555	57.8181	0	0	1.6941	243	0.975904	OK	TRUE
5	RPS18	0.50216	0.411056	85.2902	0	0	1.73884	245	0.983936	OK	TRUE
5	RPL7	0.501881	0.276862	57.467	0	0	1.64649	241	0.967871	OK	TRUE
5	SRGN	0.501738	0.530986	110.158	0	0	3.17688	248	0.995984	OK	TRUE
5	ELANE	0.501669	0.485137	100.639	0	0	3.20578	245	0.983936	OK	TRUE
5	RPS6	0.501591	0.336581	69.862	0	0	1.76942	245	0.983936	OK	TRUE
5	RPL10	0.501566	0.271675	56.3934	0	0	1.71817	241	0.967871	OK	TRUE
5	RPL34	0.501396	0.294647	61.2102	0	0	2.08245	249	1	OK	TRUE
5	RPS3A	0.501015	0.308809	64.1062	0	0	1.82013	241	0.967871	OK	TRUE
5	RPS23	0.501015	0.26263	54.515	0	0	1.537	236	0.947791	OK	TRUE
5	LYZ	0.500911	0.624729	129.62	0	0	3.89583	249	1	OK	TRUE
5	RPS27	0.500906	0.310723	64.5641	0	0	2.23917	248	0.995984	OK	TRUE
5	RPS14	0.500887	0.264687	54.9923	0	0	2.07239	248	0.995984	OK	TRUE
5	RPS27A	0.500857	0.250096	51.9246	0	0	1.65497	237	0.951807	OK	TRUE
5	S100A9	0.50085	0.509895	105.764	0	0	2.2929	244	0.97992	OK	TRUE
5	RPL31	0.500806	0.303837	63.0998	0	0	1.86156	245	0.983936	OK	TRUE
5	TMSB4X	0.500773	0.481588	99.9445	0	0	3.0754	249	1	OK	TRUE
5	RPL3	0.50065	0.262141	54.3847	0	0	1.25448	207	0.831325	OK	TRUE
5	S100A8	0.500496	0.641128	132.929	0	0	2.90235	248	0.995984	OK	TRUE
5	PGLYRP1	0.487335	0.26524	55.0188	0	0	0.272507	54	0.216867	OK	TRUE
5	CD74	0.486629	0.4677	96.9568	0	0	0.37695	74	0.297189	OK	TRUE
5	LTF	0.480111	0.297953	61.8101	0	0	0.166127	31	0.124498	OK	TRUE
5	HLA-DRA	0.479812	0.355372	73.6876	0	0	0.215888	49	0.196787	OK	TRUE
5	HLA-DRB1	0.477791	0.374705	77.6985	0	0	0.138539	35	0.140562	OK	TRUE
5	HLA-DPB1	0.47689	0.264981	54.974	0	0	0.0920189	24	0.0963855	OK	TRUE
5	HBD	0.473995	0.305748	63.7199	0	0	0.0316232	8	0.0321285	OK	TRUE
5	AHSP	0.473023	0.319682	66.6483	0	0	0.0277245	7	0.0281124	OK	TRUE
5	HBM	0.468197	0.289869	60.8806	0	0	0.0119762	3	0.0120482	OK	TRUE
5	CA1	0.456937	0.455389	95.5212	0	0	0.00400802	1	0.00401606	OK	TRUE
5	GYPA	0.451338	0.338188	71.518	0	0	0	0	0	OK	TRUE
6	HLA-DRB1	0.533099	0.374705	77.6985	0	0	0.682497	140	0.59322	OK	TRUE
6	HLA-DPB1	0.526635	0.264981	54.974	0	0	0.463094	90	0.381356	OK	TRUE
6	CD74	0.524664	0.4677	96.9568	0	0	1.10565	179	0.758475	OK	TRUE
6	HLA-DRA	0.523528	0.355372	73.6876	0	0	0.825884	152	0.644068	OK	TRUE
6	RPL3	0.506209	0.262141	54.3847	0	0	1.69	225	0.95339	OK	TRUE
6	RPL26	0.504133	0.251826	52.2575	0	0	1.71395	228	0.966102	OK	TRUE
6	PRTN3	0.503623	0.403129	83.595	0	0	1.67026	211	0.894068	OK	TRUE
6	RPL7	0.503014	0.276862	57.467	0	0	1.91393	235	0.995763	OK	TRUE
6	RPL27A	0.502909	0.278555	57.8181	0	0	1.95854	234	0.991525	OK	TRUE
6	RPS18	0.502806	0.411056	85.2902	0	0	2.2584	236	1	OK	TRUE
6	MPO	0.502636	0.250405	51.9711	0	0	1.65823	224	0.949153	OK	TRUE
6	RPS27A	0.502633	0.250096	51.9246	0	0	2.02837	235	0.995763	OK	TRUE
6	RPS23	0.502624	0.26263	54.515	0	0	1.85006	233	0.987288	OK	TRUE
6	RPL10	0.502521	0.271675	56.3934	0	0	1.96391	234	0.991525	OK	TRUE
6	RPS6	0.502231	0.336581	69.862	0	0	2.06557	236	1	OK	TRUE
6	RPS3A	0.50213	0.308809	64.1062	0	0	2.15981	235	0.995763	OK	TRUE
6	RPL31	0.501435	0.303837	63.0998	0	0	2.19628	236	1	OK	TRUE
6	RPL34	0.501396	0.294647	61.2102	0	0	2.30681	236	1	OK	TRUE
6	AZU1	0.501348	0.3989	82.7371	0	0	1.73136	216	0.915254	OK	TRUE
6	ELANE	0.501294	0.485137	100.639	0	0	2.39982	230	0.974576	OK	TRUE
6	RPS27	0.501062	0.310723	64.5641	0	0	2.48031	236	1	OK	TRUE
6	RPS14	0.500878	0.264687	54.9923	0	0	2.27422	235	0.995763	OK	TRUE
6	TMSB4X	0.500609	0.481588	99.9445	0	0	2.25218	235	0.995763	OK	TRUE
6	S100A8	0.50016	0.641128	132.929	0	0	2.6487	233	0.987288	OK	TRUE
6	LYZ	0.500088	0.624729	129.62	0	0	2.54984	231	0.978814	OK	TRUE
6	S100A9	0.499293	0.509895	105.764	0	0	1.90198	222	0.940678	OK	TRUE
6	SRGN	0.498685	0.530986	110.158	0	0	1.79599	217	0.919492	OK	TRUE
6	CST7	0.49309	0.415098	86.0647	0	0	0.835117	142	0.601695	OK	TRUE
6	LTF	0.483671	0.297953	61.8101	0	0	0.152939	34	0.144068	OK	TRUE
6	S100P	0.482945	0.270495	56.1037	0	0	0.446965	89	0.377119	OK	TRUE
6	PGLYRP1	0.478521	0.26524	55.0188	0	0	0.170958	36	0.152542	OK	TRUE
6	MZB1	0.47724	0.385248	81.1578	0	0	0.00422834	1	0.00423729	OK	TRUE
6	AHSP	0.471323	0.319682	66.6483	0	0	0.0251059	6	0.0254237	OK	TRUE
6	HBM	0.463957	0.289869	60.8806	0	0	0.00843887	2	0.00847458	OK	TRUE
6	HBD	0.461917	0.305748	63.7199	0	0	0.0126317	3	0.0127119	OK	TRUE
6	CA1	0.457197	0.455389	95.5212	0	0	0.00422834	1	0.00423729	OK	TRUE
6	GYPA	0.451338	0.338188	71.518	0	0	0	0	0	OK	TRUE
7	MZB1	0.530582	0.385248	81.1578	0	0	0.0174677	4	0.0176211	OK	TRUE
7	LTF	0.524559	0.297953	61.8101	0	0	0.504639	93	0.409692	OK	TRUE
7	PGLYRP1	0.517398	0.26524	55.0188	0	0	0.556464	107	0.471366	OK	TRUE
7	CD74	0.505378	0.4677	96.9568	0	0	0.605735	116	0.511013	OK	TRUE
7	HLA-DRA	0.504738	0.355372	73.6876	0	0	0.491252	99	0.436123	OK	TRUE
7	S100P	0.504111	0.270495	56.1037	0	0	0.881325	164	0.722467	OK	TRUE
7	S100A9	0.501641	0.509895	105.764	0	0	3.02994	227	1	OK	TRUE
7	SRGN	0.501548	0.530986	110.158	0	0	2.15012	225	0.991189	OK	TRUE
7	AZU1	0.501393	0.3989	82.7371	0	0	1.44406	208	0.9163	OK	TRUE
7	ELANE	0.501254	0.485137	100.639	0	0	1.98358	221	0.973568	OK	TRUE
7	MPO	0.501244	0.250405	51.9711	0	0	1.35156	208	0.9163	OK	TRUE
7	PRTN3	0.501204	0.403129	83.595	0	0	1.20441	191	0.84141	OK	TRUE
7	RPL31	0.50109	0.303837	63.0998	0	0	1.6517	225	0.991189	OK	TRUE
7	RPS27	0.501062	0.310723	64.5641	0	0	2.00813	227	1	OK	TRUE
7	RPL7	0.500853	0.276862	57.467	0	0	1.35724	214	0.942731	OK	TRUE
7	RPS18	0.500848	0.411056	85.2902	0	0	1.46362	216	0.951542	OK	TRUE
7	TMSB4X	0.500773	0.481588	99.9445	0	0	2.5049	227	1	OK	TRUE
7	LYZ	0.50074	0.624729	129.62	0	0	3.15653	226	0.995595	OK	TRUE
7	RPS14	0.5007	0.264687	54.9923	0	0	1.81139	225	0.991189	OK	TRUE
7	S100A8	0.500651	0.641128	132.929	0	0	3.8654	227	1	OK	TRUE
7	RPS27A	0.500487	0.250096	51.9246	0	0	1.4868	214	0.942731	OK	TRUE
7	CST7	0.500227	0.415098	86.0647	0	0	0.886785	167	0.735683	OK	TRUE
7	RPL27A	0.500009	0.278555	57.8181	0	0	1.32381	209	0.920705	OK	TRUE
7	RPS6	0.499939	0.336581	69.862	0	0	1.49473	214	0.942731	OK	TRUE
7	RPS23	0.499901	0.26263	54.515	0	0	1.40268	209	0.920705	OK	TRUE
7	RPL34	0.499838	0.294647	61.2102	0	0	1.85575	218	0.960352	OK	TRUE
7	RPS3A	0.499826	0.308809	64.1062	0	0	1.51527	213	0.938326	OK	TRUE
7	RPL10	0.49928	0.271675	56.3934	0	0	1.38409	207	0.911894	OK	TRUE
7	RPL3	0.499066	0.262141	54.3847	0	0	1.0112	181	0.797357	OK	TRUE
7	RPL26	0.498147	0.251826	52.2575	0	0	1.07784	188	0.828194	OK	TRUE
7	HLA-DPB1	0.497461	0.264981	54.974	0	0	0.213405	46	0.202643	OK	TRUE
7	HLA-DRB1	0.493895	0.374705	77.6985	0	0	0.285477	58	0.255507	OK	TRUE
7	AHSP	0.489682	0.319682	66.6483	0	0	0.0598469	13	0.0572687	OK	TRUE
7	HBD	0.489521	0.305748	63.7199	0	0	0.0722182	14	0.061674	OK	TRUE
7	HBM	0.48731	0.289869	60.8806	0	0	0.0303711	7	0.030837	OK	TRUE
7	CA1	0.466498	0.455389	95.5212	0	0	0.0131293	3	0.0132159	OK	TRUE
7	GYPA	0.45976	0.338188	71.518	0	0	0.00439561	1	0.00440529	OK	TRUE
8	CST7	0.511154	0.415098	86.0647	0	0	1.54855	184	0.953368	OK	TRUE
8	S100P	0.508637	0.270495	56.1037	0	0	1.1309	155	0.803109	OK	TRUE
8	PRTN3	0.506303	0.403129	83.595	0	0	1.70145	184	0.953368	OK	TRUE
8	AZU1	0.504708	0.3989	82.7371	0	0	1.99783	192	0.994819	OK	TRUE
8	MPO	0.503684	0.250405	51.9711	0	0	1.6678	188	0.974093	OK	TRUE
8	ELANE	0.502309	0.485137	100.639	0	0	2.69344	193	1	OK	TRUE
8	SRGN	0.501896	0.530986	110.158	0	0	2.86353	193	1	OK	TRUE
8	RPL26	0.501809	0.251826	52.2575	0	0	1.22499	176	0.911917	OK	TRUE
8	S100A9	0.501641	0.509895	105.764	0	0	2.4982	193	1	OK	TRUE
8	PGLYRP1	0.501621	0.26524	55.0188	0	0	0.335732	64	0.331606	OK	TRUE
8	RPS3A	0.501472	0.308809	64.1062	0	0	1.6269	189	0.979275	OK	TRUE
8	RPL27A	0.501354	0.278555	57.8181	0	0	1.44539	184	0.953368	OK	TRUE
8	RPS6	0.500991	0.336581	69.862	0	0	1.50465	187	0.968912	OK	TRUE
8	LYZ	0.500911	0.624729	129.62	0	0	3.73606	193	1	OK	TRUE
8	RPL7	0.500864	0.276862	57.467	0	0	1.45874	182	0.943005	OK	TRUE
8	RPS14	0.500842	0.264687	54.9923	0	0	1.80633	192	0.994819	OK	TRUE
8	RPL31	0.500826	0.303837	63.0998	0	0	1.73582	190	0.984456	OK	TRUE
8	RPL34	0.500787	0.294647	61.2102	0	0	1.9128	190	0.984456	OK	TRUE
8	TMSB4X	0.500773	0.481588	99.9445	0	0	2.90523	193	1	OK	TRUE
8	RPL10	0.500766	0.271675	56.3934	0	0	1.46354	183	0.948187	OK	TRUE
8	S100A8	0.500651	0.641128	132.929	0	0	3.17308	193	1	OK	TRUE
8	RPS23	0.500606	0.26263	54.515	0	0	1.40808	181	0.937824	OK	TRUE
8	RPS27	0.500457	0.310723	64.5641	0	0	2.02828	190	0.984456	OK	TRUE
8	RPS18	0.500289	0.411056	85.2902	0	0	1.50465	181	0.937824	OK	TRUE
8	RPS27A	0.500075	0.250096	51.9246	0	0	1.49424	180	0.932642	OK	TRUE
8	RPL3	0.497874	0.262141	54.3847	0	0	0.961868	149	0.772021	OK	TRUE
8	HLA-DRA	0.488472	0.355372	73.6876	0	0	0.282487	53	0.274611	OK	TRUE
8	LTF	0.487493	0.297953	61.8101	0	0	0.201142	32	0.165803	OK	TRUE
8	HBD	0.481911	0.305748	63.7199	0	0	0.0455775	9	0.0466321	OK	TRUE
8	MZB1	0.481774	0.385248	81.1578	0	0	0.00516797	1	0.00518135	OK	TRUE
8	CD74	0.479902	0.4677	96.9568	0	0	0.242641	44	0.227979	OK	TRUE
8	HLA-DRB1	0.47769	0.374705	77.6985	0	0	0.144482	27	0.139896	OK	TRUE
8	HLA-DPB1	0.475099	0.264981	54.974	0	0	0.098602	17	0.0880829	OK	TRUE
8	CA1	0.473229	0.455389	95.5212	0	0	0.0205135	4	0.0207254	OK	TRUE
8	AHSP	0.468253	0.319682	66.6483	0	0	0.0205135	4	0.0207254	OK	TRUE
8	GYPA	0.460985	0.338188	71.518	0	0	0.00516797	1	0.00518135	OK	TRUE
8	HBM	0.451338	0.289869	60.8806	0	0	0	0	0	OK	TRUE
9	CST7	0.509274	0.415098	86.0647	0	0	1.45067	172	0.914894	OK	TRUE
9	S100P	0.507756	0.270495	56.1037	0	0	0.914161	148	0.787234	OK	TRUE
9	PRTN3	0.507436	0.403129	83.595	0	0	1.92051	184	0.978723	OK	TRUE
9	AZU1	0.504034	0.3989	82.7371	0	0	2.06605	184	0.978723	OK	TRUE
9	MPO	0.503878	0.250405	51.9711	0	0	1.70184	184	0.978723	OK	TRUE
9	RPS18	0.502806	0.411056	85.2902	0	0	1.77025	188	1	OK	TRUE
9	RPL10	0.502434	0.271675	56.3934	0	0	1.64497	186	0.989362	OK	TRUE
9	RPL26	0.502396	0.251826	52.2575	0	0	1.37962	174	0.925532	OK	TRUE
9	ELANE	0.502309	0.485137	100.639	0	0	2.82851	188	1	OK	TRUE
9	RPL7	0.502107	0.276862	57.467	0	0	1.6158	183	0.973404	OK	TRUE
9	SRGN	0.501896	0.530986	110.158	0	0	2.62759	188	1	OK	TRUE
9	RPS23	0.501844	0.26263	54.515	0	0	1.49815	182	0.968085	OK	TRUE
9	RPS6	0.501808	0.336581	69.862	0	0	1.74642	186	0.989362	OK	TRUE
9	RPS3A	0.501662	0.308809	64.1062	0	0	1.76753	185	0.984043	OK	TRUE
9	RPS27A	0.501517	0.250096	51.9246	0	0	1.63465	182	0.968085	OK	TRUE
9	RPL31	0.501435	0.303837	63.0998	0	0	1.9306	188	1	OK	TRUE
9	RPL34	0.501396	0.294647	61.2102	0	0	2.03387	188	1	OK	TRUE
9	RPL3	0.501317	0.262141	54.3847	0	0	1.17044	159	0.845745	OK	TRUE
9	RPL27A	0.501303	0.278555	57.8181	0	0	1.57039	179	0.952128	OK	TRUE
9	RPS27	0.501062	0.310723	64.5641	0	0	2.26519	188	1	OK	TRUE
9	LYZ	0.500911	0.624729	129.62	0	0	3.37023	188	1	OK	TRUE
9	S100A9	0.500803	0.509895	105.764	0	0	2.21538	184	0.978723	OK	TRUE
9	TMSB4X	0.500773	0.481588	99.9445	0	0	2.74015	188	1	OK	TRUE
9	S100A8	0.500651	0.641128	132.929	0	0	2.96302	188	1	OK	TRUE
9	RPS14	0.500629	0.264687	54.9923	0	0	1.97068	186	0.989362	OK	TRUE
9	PGLYRP1	0.493634	0.26524	55.0188	0	0	0.285019	50	0.265957	OK	TRUE
9	LTF	0.49362	0.297953	61.8101	0	0	0.214596	38	0.202128	OK	TRUE
9	CD74	0.490637	0.4677	96.9568	0	0	0.36936	64	0.340426	OK	TRUE
9	HLA-DRB1	0.485958	0.374705	77.6985	0	0	0.188508	37	0.196809	OK	TRUE
9	HLA-DRA	0.48345	0.355372	73.6876	0	0	0.235829	43	0.228723	OK	TRUE
9	HLA-DPB1	0.482275	0.264981	54.974	0	0	0.12485	23	0.12234	OK	TRUE
9	HBM	0.478084	0.289869	60.8806	0	0	0.0210534	4	0.0212766	OK	TRUE
9	HBD	0.476861	0.305748	63.7199	0	0	0.0365576	7	0.037234	OK	TRUE
9	AHSP	0.475368	0.319682	66.6483	0	0	0.0314162	6	0.0319149	OK	TRUE
9	CA1	0.45844	0.455389	95.5212	0	0	0.00530505	1	0.00531915	OK	TRUE
9	MZB1	0.451338	0.385248	81.1578	0	0	0	0	0	OK	TRUE
9	GYPA	0.451338	0.338188	71.518	0	0	0	0	0	OK	TRUE
10	S100P	0.513865	0.270495	56.1037	0	0	1.34281	169	0.898936	OK	TRUE
10	CST7	0.510576	0.415098	86.0647	0	0	1.62736	177	0.941489	OK	TRUE
10	AZU1	0.50448	0.3989	82.7371	0	0	2.01419	186	0.989362	OK	TRUE
10	MPO	0.503878	0.250405	51.9711	0	0	1.87995	184	0.978723	OK	TRUE
10	PRTN3	0.503359	0.403129	83.595	0	0	1.62212	167	0.888298	OK	TRUE
10	SRGN	0.501896	0.530986	110.158	0	0	3.21632	188	1	OK	TRUE
10	ELANE	0.501885	0.485137	100.639	0	0	2.75988	186	0.989362	OK	TRUE
10	S100A9	0.501641	0.509895	105.764	0	0	2.79559	188	1	OK	TRUE
10	RPL34	0.50098	0.294647	61.2102	0	0	1.6663	186	0.989362	OK	TRUE
10	RPL10	0.500926	0.271675	56.3934	0	0	1.35523	179	0.952128	OK	TRUE
10	LYZ	0.500911	0.624729	129.62	0	0	4.06757	188	1	OK	TRUE
10	TMSB4X	0.500773	0.481588	99.9445	0	0	3.2632	188	1	OK	TRUE
10	S100A8	0.500651	0.641128	132.929	0	0	3.34354	188	1	OK	TRUE
10	RPS27	0.500233	0.310723	64.5641	0	0	1.88238	184	0.978723	OK	TRUE
10	PGLYRP1	0.500139	0.26524	55.0188	0	0	0.376686	60	0.319149	OK	TRUE
10	RPS14	0.500007	0.264687	54.9923	0	0	1.75565	183	0.973404	OK	TRUE
10	RPL31	0.499971	0.303837	63.0998	0	0	1.53892	181	0.962766	OK	TRUE
10	RPS3A	0.499738	0.308809	64.1062	0	0	1.43559	176	0.93617	OK	TRUE
10	RPS6	0.499459	0.336581	69.862	0	0	1.40865	175	0.930851	OK	TRUE
10	RPL27A	0.499106	0.278555	57.8181	0	0	1.35111	169	0.898936	OK	TRUE
10	RPL7	0.499045	0.276862	57.467	0	0	1.30314	169	0.898936	OK	TRUE
10	RPS18	0.498694	0.411056	85.2902	0	0	1.28712	169	0.898936	OK	TRUE
10	RPL26	0.498688	0.251826	52.2575	0	0	1.10038	158	0.840426	OK	TRUE
10	RPS27A	0.498472	0.250096	51.9246	0	0	1.36207	168	0.893617	OK	TRUE
10	RPS23	0.498337	0.26263	54.515	0	0	1.2297	166	0.882979	OK	TRUE
10	RPL3	0.496069	0.262141	54.3847	0	0	0.872806	138	0.734043	OK	TRUE
10	LTF	0.488253	0.297953	61.8101	0	0	0.223144	32	0.170213	OK	TRUE
10	MZB1	0.482419	0.385248	81.1578	0	0	0.00530505	1	0.00531915	OK	TRUE
10	HBD	0.479751	0.305748	63.7199	0	0	0.0467618	8	0.0425532	OK	TRUE
10	HLA-DRA	0.478573	0.355372	73.6876	0	0	0.184093	35	0.18617	OK	TRUE
10	HLA-DPB1	0.476753	0.264981	54.974	0	0	0.0962768	18	0.0957447	OK	TRUE
10	CD74	0.475607	0.4677	96.9568	0	0	0.192904	35	0.18617	OK	TRUE
10	AHSP	0.472069	0.319682	66.6483	0	0	0.0262482	5	0.0265957	OK	TRUE
10	HLA-DRB1	0.471597	0.374705	77.6985	0	0	0.0962768	19	0.101064	OK	TRUE
10	HBM	0.459898	0.289869	60.8806	0	0	0.00530505	1	0.00531915	OK	TRUE
10	CA1	0.45844	0.455389	95.5212	0	0	0.00530505	1	0.00531915	OK	TRUE
10	GYPA	0.451338	0.338188	71.518	0	0	0	0	0	OK	TRUE
11	CST7	0.509252	0.415098	86.0647	0	0	1.42819	171	0.914439	OK	TRUE
11	PRTN3	0.507669	0.403129	83.595	0	0	2.00954	184	0.983957	OK	TRUE
11	AZU1	0.504701	0.3989	82.7371	0	0	2.05303	186	0.994652	OK	TRUE
11	RPL26	0.504665	0.251826	52.2575	0	0	1.57351	183	0.97861	OK	TRUE
11	RPL3	0.503728	0.262141	54.3847	0	0	1.33134	168	0.898396	OK	TRUE
11	MPO	0.5032	0.250405	51.9711	0	0	1.603	180	0.962567	OK	TRUE
11	RPL27A	0.503036	0.278555	57.8181	0	0	1.75823	186	0.994652	OK	TRUE
11	RPS18	0.502806	0.411056	85.2902	0	0	1.98853	187	1	OK	TRUE
11	RPL7	0.502753	0.276862	57.467	0	0	1.72544	185	0.989305	OK	TRUE
11	RPS23	0.502706	0.26263	54.515	0	0	1.68956	185	0.989305	OK	TRUE
11	RPL10	0.502647	0.271675	56.3934	0	0	1.83621	186	0.994652	OK	TRUE
11	ELANE	0.502309	0.485137	100.639	0	0	2.79015	187	1	OK	TRUE
11	RPS27A	0.502158	0.250096	51.9246	0	0	1.72829	184	0.983957	OK	TRUE
11	SRGN	0.501896	0.530986	110.158	0	0	2.37229	187	1	OK	TRUE
11	RPS6	0.501805	0.336581	69.862	0	0	1.88772	185	0.989305	OK	TRUE
11	RPS3A	0.501659	0.308809	64.1062	0	0	1.95276	184	0.983957	OK	TRUE
11	RPL31	0.501435	0.303837	63.0998	0	0	2.09404	187	1	OK	TRUE
11	RPL34	0.501396	0.294647	61.2102	0	0	2.20256	187	1	OK	TRUE
11	RPS27	0.501062	0.310723	64.5641	0	0	2.40371	187	1	OK	TRUE
11	RPS14	0.501043	0.264687	54.9923	0	0	2.05028	187	1	OK	TRUE
11	LYZ	0.500911	0.624729	129.62	0	0	3.1238	187	1	OK	TRUE
11	TMSB4X	0.500773	0.481588	99.9445	0	0	2.61938	187	1	OK	TRUE
11	S100A8	0.500651	0.641128	132.929	0	0	2.71692	187	1	OK	TRUE
11	S100A9	0.500587	0.509895	105.764	0	0	1.98853	182	0.973262	OK	TRUE
11	S100P	0.496914	0.270495	56.1037	0	0	0.762853	112	0.59893	OK	TRUE
11	HLA-DRA	0.490543	0.355372	73.6876	0	0	0.314069	55	0.294118	OK	TRUE
11	CD74	0.490315	0.4677	96.9568	0	0	0.417866	63	0.336898	OK	TRUE
11	HLA-DRB1	0.489779	0.374705	77.6985	0	0	0.245355	42	0.224599	OK	TRUE
11	HLA-DPB1	0.484542	0.264981	54.974	0	0	0.130184	25	0.13369	OK	TRUE
11	PGLYRP1	0.481887	0.26524	55.0188	0	0	0.206971	33	0.176471	OK	TRUE
11	LTF	0.48082	0.297953	61.8101	0	0	0.162519	24	0.128342	OK	TRUE
11	HBM	0.472631	0.289869	60.8806	0	0	0.0159155	3	0.0160428	OK	TRUE
11	HBD	0.470857	0.305748	63.7199	0	0	0.0263868	5	0.026738	OK	TRUE
11	GYPA	0.468902	0.338188	71.518	0	0	0.0106384	2	0.0106952	OK	TRUE
11	AHSP	0.468696	0.319682	66.6483	0	0	0.0211648	4	0.0213904	OK	TRUE
11	CA1	0.458472	0.455389	95.5212	0	0	0.00533335	1	0.00534759	OK	TRUE
11	MZB1	0.451338	0.385248	81.1578	0	0	0	0	0	OK	TRUE
12	LTF	0.528546	0.297953	61.8101	0	0	0.603916	72	0.439024	OK	TRUE
12	PGLYRP1	0.527484	0.26524	55.0188	0	0	0.696191	93	0.567073	OK	TRUE
12	MZB1	0.511031	0.385248	81.1578	0	0	0.0121214	2	0.0121951	OK	TRUE
12	S100P	0.50738	0.270495	56.1037	0	0	1.06555	128	0.780488	OK	TRUE
12	CST7	0.502225	0.415098	86.0647	0	0	1.07183	127	0.77439	OK	TRUE
12	AZU1	0.502101	0.3989	82.7371	0	0	1.51352	153	0.932927	OK	TRUE
12	SRGN	0.501896	0.530986	110.158	0	0	2.50801	164	1	OK	TRUE
12	S100A9	0.501641	0.509895	105.764	0	0	3.13788	164	1	OK	TRUE
12	ELANE	0.50158	0.485137	100.639	0	0	2.11317	161	0.981707	OK	TRUE
12	LYZ	0.500911	0.624729	129.62	0	0	3.51681	164	1	OK	TRUE
12	TMSB4X	0.500773	0.481588	99.9445	0	0	2.76225	164	1	OK	TRUE
12	RPL31	0.500718	0.303837	63.0998	0	0	1.64419	161	0.981707	OK	TRUE
12	S100A8	0.500651	0.641128	132.929	0	0	3.94513	164	1	OK	TRUE
12	RPS14	0.500569	0.264687	54.9923	0	0	1.69919	162	0.987805	OK	TRUE
12	RPL34	0.500439	0.294647	61.2102	0	0	1.75765	160	0.97561	OK	TRUE
12	MPO	0.500393	0.250405	51.9711	0	0	1.31523	147	0.896341	OK	TRUE
12	RPS3A	0.5001	0.308809	64.1062	0	0	1.41188	155	0.945122	OK	TRUE
12	RPS27A	0.500087	0.250096	51.9246	0	0	1.37864	153	0.932927	OK	TRUE
12	RPL7	0.499947	0.276862	57.467	0	0	1.27175	151	0.920732	OK	TRUE
12	RPS27	0.499873	0.310723	64.5641	0	0	1.883	159	0.969512	OK	TRUE
12	RPS6	0.499789	0.336581	69.862	0	0	1.38782	154	0.939024	OK	TRUE
12	RPL27A	0.499758	0.278555	57.8181	0	0	1.25971	150	0.914634	OK	TRUE
12	RPS23	0.499146	0.26263	54.515	0	0	1.21005	148	0.902439	OK	TRUE
12	RPL10	0.499142	0.271675	56.3934	0	0	1.3506	149	0.908537	OK	TRUE
12	PRTN3	0.498644	0.403129	83.595	0	0	1.19908	129	0.786585	OK	TRUE
12	RPS18	0.497576	0.411056	85.2902	0	0	1.28026	143	0.871951	OK	TRUE
12	CD74	0.494564	0.4677	96.9568	0	0	0.405465	63	0.384146	OK	TRUE
12	RPL26	0.494364	0.251826	52.2575	0	0	0.96159	122	0.743902	OK	TRUE
12	RPL3	0.493005	0.262141	54.3847	0	0	0.832379	110	0.670732	OK	TRUE
12	HLA-DRA	0.492306	0.355372	73.6876	0	0	0.320669	51	0.310976	OK	TRUE
12	HLA-DPB1	0.480956	0.264981	54.974	0	0	0.115069	19	0.115854	OK	TRUE
12	HLA-DRB1	0.479571	0.374705	77.6985	0	0	0.157629	25	0.152439	OK	TRUE
12	HBD	0.476502	0.305748	63.7199	0	0	0.035932	6	0.0365854	OK	TRUE
12	AHSP	0.474496	0.319682	66.6483	0	0	0.0300323	5	0.0304878	OK	TRUE
12	CA1	0.471118	0.455389	95.5212	0	0	0.0181274	3	0.0182927	OK	TRUE
12	GYPA	0.462387	0.338188	71.518	0	0	0.00607905	1	0.00609756	OK	TRUE
12	HBM	0.451338	0.289869	60.8806	0	0	0	0	0	OK	TRUE
13	HLA-DRB1	0.53634	0.374705	77.6985	0	0	0.742847	98	0.624204	OK	TRUE
13	HLA-DRA	0.534166	0.355372	73.6876	0	0	1.00754	121	0.770701	OK	TRUE
13	CD74	0.532973	0.4677	96.9568	0	0	1.3783	137	0.872611	OK	TRUE
13	HLA-DPB1	0.526758	0.264981	54.974	0	0	0.445012	60	0.382166	OK	TRUE
13	RPL3	0.504004	0.262141	54.3847	0	0	1.33902	142	0.904459	OK	TRUE
13	RPL26	0.502859	0.251826	52.2575	0	0	1.34068	147	0.936306	OK	TRUE
13	RPS18	0.502806	0.411056	85.2902	0	0	1.89648	157	1	OK	TRUE
13	RPL27A	0.502736	0.278555	57.8181	0	0	1.57444	155	0.987261	OK	TRUE
13	RPS6	0.502231	0.336581	69.862	0	0	1.72595	157	1	OK	TRUE
13	RPS23	0.502106	0.26263	54.515	0	0	1.60433	153	0.974522	OK	TRUE
13	RPS27A	0.502035	0.250096	51.9246	0	0	1.70533	154	0.980892	OK	TRUE
13	RPS3A	0.501791	0.308809	64.1062	0	0	1.76158	155	0.987261	OK	TRUE
13	RPL7	0.501633	0.276862	57.467	0	0	1.60816	151	0.961783	OK	TRUE
13	RPL10	0.501577	0.271675	56.3934	0	0	1.69017	152	0.968153	OK	TRUE
13	RPL31	0.501186	0.303837	63.0998	0	0	1.90978	156	0.993631	OK	TRUE
13	RPL34	0.501147	0.294647	61.2102	0	0	2.06501	156	0.993631	OK	TRUE
13	RPS14	0.501043	0.264687	54.9923	0	0	1.92476	157	1	OK	TRUE
13	S100A9	0.500889	0.509895	105.764	0	0	2.40654	154	0.980892	OK	TRUE
13	RPS27	0.500814	0.310723	64.5641	0	0	2.17214	156	0.993631	OK	TRUE
13	TMSB4X	0.500527	0.481588	99.9445	0	0	2.50851	156	0.993631	OK	TRUE
13	MPO	0.500467	0.250405	51.9711	0	0	1.33734	141	0.898089	OK	TRUE
13	LYZ	0.500417	0.624729	129.62	0	0	2.83919	155	0.987261	OK	TRUE
13	S100A8	0.500406	0.641128	132.929	0	0	3.20425	156	0.993631	OK	TRUE
13	SRGN	0.499872	0.530986	110.158	0	0	1.74837	149	0.949045	OK	TRUE
13	ELANE	0.49872	0.485137	100.639	0	0	1.73385	143	0.910828	OK	TRUE
13	AZU1	0.495613	0.3989	82.7371	0	0	1.10496	123	0.783439	OK	TRUE
13	PRTN3	0.49546	0.403129	83.595	0	0	1.04631	113	0.719745	OK	TRUE
13	PGLYRP1	0.495412	0.26524	55.0188	0	0	0.346432	44	0.280255	OK	TRUE
13	LTF	0.491788	0.297953	61.8101	0	0	0.314392	30	0.191083	OK	TRUE
13	S100P	0.488263	0.270495	56.1037	0	0	0.549556	72	0.458599	OK	TRUE
13	CST7	0.482757	0.415098	86.0647	0	0	0.527251	66	0.420382	OK	TRUE
13	AHSP	0.471358	0.319682	66.6483	0	0	0.0251586	4	0.0254777	OK	TRUE
13	HBD	0.466163	0.305748	63.7199	0	0	0.018928	3	0.0191083	OK	TRUE
13	CA1	0.459603	0.455389	95.5212	0	0	0.00634923	1	0.00636943	OK	TRUE
13	HBM	0.451338	0.289869	60.8806	0	0	0	0	0	OK	TRUE
13	MZB1	0.451338	0.385248	81.1578	0	0	0	0	0	OK	TRUE
13	GYPA	0.451338	0.338188	71.518	0	0	0	0	0	OK	TRUE
14	CST7	0.512765	0.415098	86.0647	0	0	1.81808	148	0.986667	OK	TRUE
14	PRTN3	0.508381	0.403129	83.595	0	0	2.39425	150	1	OK	TRUE
14	S100P	0.506233	0.270495	56.1037	0	0	0.945202	114	0.76	OK	TRUE
14	AZU1	0.504924	0.3989	82.7371	0	0	2.43653	150	1	OK	TRUE
14	MPO	0.504765	0.250405	51.9711	0	0	1.86975	150	1	OK	TRUE
14	RPL3	0.504104	0.262141	54.3847	0	0	1.42872	136	0.906667	OK	TRUE
14	RPL26	0.503303	0.251826	52.2575	0	0	1.59195	142	0.946667	OK	TRUE
14	RPL7	0.502916	0.276862	57.467	0	0	1.82991	149	0.993333	OK	TRUE
14	RPS18	0.502806	0.411056	85.2902	0	0	2.05241	150	1	OK	TRUE
14	RPS27A	0.502804	0.250096	51.9246	0	0	1.84793	150	1	OK	TRUE
14	RPL27A	0.502712	0.278555	57.8181	0	0	1.84583	148	0.986667	OK	TRUE
14	RPS23	0.502599	0.26263	54.515	0	0	1.72988	148	0.986667	OK	TRUE
14	ELANE	0.502309	0.485137	100.639	0	0	3.2146	150	1	OK	TRUE
14	RPS6	0.502231	0.336581	69.862	0	0	1.96571	150	1	OK	TRUE
14	RPL10	0.502056	0.271675	56.3934	0	0	1.87692	147	0.98	OK	TRUE
14	RPS3A	0.502033	0.308809	64.1062	0	0	2.04984	149	0.993333	OK	TRUE
14	SRGN	0.501896	0.530986	110.158	0	0	2.84297	150	1	OK	TRUE
14	RPL34	0.501396	0.294647	61.2102	0	0	2.25129	150	1	OK	TRUE
14	RPL31	0.501174	0.303837	63.0998	0	0	2.10332	149	0.993333	OK	TRUE
14	RPS27	0.501062	0.310723	64.5641	0	0	2.41413	150	1	OK	TRUE
14	RPS14	0.501043	0.264687	54.9923	0	0	2.15021	150	1	OK	TRUE
14	LYZ	0.500911	0.624729	129.62	0	0	3.54866	150	1	OK	TRUE
14	TMSB4X	0.500773	0.481588	99.9445	0	0	2.92388	150	1	OK	TRUE
14	S100A8	0.500651	0.641128	132.929	0	0	2.62901	150	1	OK	TRUE
14	S100A9	0.499266	0.509895	105.764	0	0	1.94686	141	0.94	OK	TRUE
14	MZB1	0.488533	0.385248	81.1578	0	0	0.00664454	1	0.00666667	OK	TRUE
14	HLA-DRB1	0.484531	0.374705	77.6985	0	0	0.182322	28	0.186667	OK	TRUE
14	LTF	0.484135	0.297953	61.8101	0	0	0.154151	22	0.146667	OK	TRUE
14	HLA-DRA	0.482469	0.355372	73.6876	0	0	0.24686	33	0.22	OK	TRUE
14	CD74	0.482417	0.4677	96.9568	0	0	0.262364	38	0.253333	OK	TRUE
14	PGLYRP1	0.481452	0.26524	55.0188	0	0	0.182322	26	0.173333	OK	TRUE
14	HLA-DPB1	0.476236	0.264981	54.974	0	0	0.0892311	14	0.0933333	OK	TRUE
14	HBD	0.46673	0.305748	63.7199	0	0	0.0198026	3	0.02	OK	TRUE
14	GYPA	0.463237	0.338188	71.518	0	0	0.00664454	1	0.00666667	OK	TRUE
14	CA1	0.459925	0.455389	95.5212	0	0	0.00664454	1	0.00666667	OK	TRUE
14	AHSP	0.457917	0.319682	66.6483	0	0	0.00664454	1	0.00666667	OK	TRUE
14	HBM	0.451338	0.289869	60.8806	0	0	0	0	0	OK	TRUE
15	CST7	0.510094	0.415098	86.0647	0	0	1.76578	109	0.931624	OK	TRUE
15	PRTN3	0.508381	0.403129	83.595	0	0	2.50116	117	1	OK	TRUE
15	RPL3	0.507525	0.262141	54.3847	0	0	1.73309	115	0.982906	OK	TRUE
15	RPL26	0.50557	0.251826	52.2575	0	0	1.8295	117	1	OK	TRUE
15	AZU1	0.504924	0.3989	82.7371	0	0	2.4285	117	1	OK	TRUE
15	MPO	0.504409	0.250405	51.9711	0	0	2.01888	116	0.991453	OK	TRUE
15	HLA-DRB1	0.503748	0.374705	77.6985	0	0	0.343772	39	0.333333	OK	TRUE
15	RPL27A	0.502906	0.278555	57.8181	0	0	2.03353	116	0.991453	OK	TRUE
15	RPL7	0.50284	0.276862	57.467	0	0	2.06762	116	0.991453	OK	TRUE
15	RPS18	0.502806	0.411056	85.2902	0	0	2.33206	117	1	OK	TRUE
15	RPS27A	0.502804	0.250096	51.9246	0	0	2.08795	117	1	OK	TRUE
15	CD74	0.50269	0.4677	96.9568	0	0	0.662776	56	0.478632	OK	TRUE
15	RPL10	0.502518	0.271675	56.3934	0	0	2.05017	116	0.991453	OK	TRUE
15	ELANE	0.502309	0.485137	100.639	0	0	3.26072	117	1	OK	TRUE
15	RPS3A	0.502298	0.308809	64.1062	0	0	2.27309	117	1	OK	TRUE
15	RPS6	0.502231	0.336581	69.862	0	0	2.26159	117	1	OK	TRUE
15	RPS23	0.502099	0.26263	54.515	0	0	1.89327	114	0.974359	OK	TRUE
15	SRGN	0.501559	0.530986	110.158	0	0	2.65721	116	0.991453	OK	TRUE
15	RPL31	0.501435	0.303837	63.0998	0	0	2.30855	117	1	OK	TRUE
15	RPL34	0.501396	0.294647	61.2102	0	0	2.43601	117	1	OK	TRUE
15	RPS27	0.501062	0.310723	64.5641	0	0	2.59666	117	1	OK	TRUE
15	RPS14	0.501043	0.264687	54.9923	0	0	2.38381	117	1	OK	TRUE
15	HLA-DPB1	0.500914	0.264981	54.974	0	0	0.235038	26	0.222222	OK	TRUE
15	TMSB4X	0.500773	0.481588	99.9445	0	0	2.80517	117	1	OK	TRUE
15	S100A8	0.500651	0.641128	132.929	0	0	2.5715	117	1	OK	TRUE
15	LYZ	0.50058	0.624729	129.62	0	0	3.26465	116	0.991453	OK	TRUE
15	S100A9	0.499953	0.509895	105.764	0	0	1.86983	112	0.957265	OK	TRUE
15	S100P	0.499906	0.270495	56.1037	0	0	0.832537	76	0.649573	OK	TRUE
15	HLA-DRA	0.498055	0.355372	73.6876	0	0	0.441833	43	0.367521	OK	TRUE
15	LTF	0.489836	0.297953	61.8101	0	0	0.1723	21	0.179487	OK	TRUE
15	PGLYRP1	0.485779	0.26524	55.0188	0	0	0.21456	24	0.205128	OK	TRUE
15	HBM	0.473755	0.289869	60.8806	0	0	0.0169496	2	0.017094	OK	TRUE
15	HBD	0.470202	0.305748	63.7199	0	0	0.0253178	3	0.025641	OK	TRUE
15	AHSP	0.465778	0.319682	66.6483	0	0	0.0253178	2	0.017094	OK	TRUE
15	CA1	0.451338	0.455389	95.5212	0	0	0	0	0	OK	TRUE
15	MZB1	0.451338	0.385248	81.1578	0	0	0	0	0	OK	TRUE
15	GYPA	0.451338	0.338188	71.518	0	0	0	0	0	OK	TRUE
16	GYPA	0.883498	0.338188	71.518	0	0	0.709676	17	0.566667	OK	TRUE
16	CA1	0.857508	0.455389	95.5212	0	0	1.29928	24	0.8	OK	TRUE
16	HBM	0.827611	0.289869	60.8806	0	0	1.08744	18	0.6	OK	TRUE
16	AHSP	0.76921	0.319682	66.6483	0	0	1.78059	26	0.866667	OK	TRUE
16	HBD	0.747478	0.305748	63.7199	0	0	2.27556	26	0.866667	OK	TRUE
16	RPS6	0.502231	0.336581	69.862	0	0	1.8718	30	1	OK	TRUE
16	RPS23	0.501786	0.26263	54.515	0	0	1.62924	29	0.966667	OK	TRUE
16	RPL10	0.501517	0.271675	56.3934	0	0	1.68021	29	0.966667	OK	TRUE
16	RPS14	0.501043	0.264687	54.9923	0	0	1.94114	30	1	OK	TRUE
16	RPS3A	0.500967	0.308809	64.1062	0	0	1.79176	29	0.966667	OK	TRUE
16	S100A8	0.500651	0.641128	132.929	0	0	3.14559	30	1	OK	TRUE
16	RPL31	0.500125	0.303837	63.0998	0	0	1.79176	29	0.966667	OK	TRUE
16	RPS27	0.499761	0.310723	64.5641	0	0	2.06263	29	0.966667	OK	TRUE
16	LYZ	0.499614	0.624729	129.62	0	0	2.56495	29	0.966667	OK	TRUE
16	RPL3	0.49919	0.262141	54.3847	0	0	1.30833	24	0.8	OK	TRUE
16	RPL7	0.499089	0.276862	57.467	0	0	1.61608	27	0.9	OK	TRUE
16	S100A9	0.499	0.509895	105.764	0	0	2.3289	28	0.933333	OK	TRUE
16	RPL34	0.498767	0.294647	61.2102	0	0	1.89211	28	0.933333	OK	TRUE
16	RPS18	0.498738	0.411056	85.2902	0	0	1.80829	27	0.9	OK	TRUE
16	RPS27A	0.498735	0.250096	51.9246	0	0	1.8718	27	0.9	OK	TRUE
16	LTF	0.498665	0.297953	61.8101	0	0	0.312375	7	0.233333	OK	TRUE
16	RPL26	0.498374	0.251826	52.2575	0	0	1.37793	25	0.833333	OK	TRUE
16	TMSB4X	0.498175	0.481588	99.9445	0	0	1.96944	28	0.933333	OK	TRUE
16	SRGN	0.497897	0.530986	110.158	0	0	1.66771	27	0.9	OK	TRUE
16	RPL27A	0.497758	0.278555	57.8181	0	0	1.58241	26	0.866667	OK	TRUE
16	ELANE	0.496909	0.485137	100.639	0	0	1.69255	26	0.866667	OK	TRUE
16	AZU1	0.494866	0.3989	82.7371	0	0	1.10966	23	0.766667	OK	TRUE
16	CST7	0.492997	0.415098	86.0647	0	0	0.709676	18	0.6	OK	TRUE
16	PRTN3	0.491232	0.403129	83.595	0	0	0.861482	19	0.633333	OK	TRUE
16	PGLYRP1	0.489484	0.26524	55.0188	0	0	0.236389	7	0.233333	OK	TRUE
16	HLA-DRA	0.487618	0.355372	73.6876	0	0	0.336472	8	0.266667	OK	TRUE
16	HLA-DPB1	0.484472	0.264981	54.974	0	0	0.154151	4	0.133333	OK	TRUE
16	S100P	0.484464	0.270495	56.1037	0	0	0.510826	12	0.4	OK	TRUE
16	MPO	0.4839	0.250405	51.9711	0	0	0.955511	16	0.533333	OK	TRUE
16	CD74	0.480439	0.4677	96.9568	0	0	0.287682	7	0.233333	OK	TRUE
16	HLA-DRB1	0.47669	0.374705	77.6985	0	0	0.125163	4	0.133333	OK	TRUE
16	MZB1	0.451338	0.385248	81.1578	0	0	0	0	0	OK	TRUE

## Sheet: P17
Supplementary Table 13-3: Marker genes of P17 in Monocle3-UMAP
Group	Gene	specificity	morans_I	morans_test_statistic	pval	qval	mean	num_cells_expressed_in_group	percentage	status	use_for_ordering
1	FCGR3A	0.741626	0.558624	171.403	0	0	0.339025	84	0.166998	OK	TRUE
1	FCN1	0.568618	0.413084	126.155	0	0	0.920655	349	0.693837	OK	TRUE
1	CTSS	0.557112	0.278842	85.1661	0	0	0.996853	381	0.757455	OK	TRUE
1	VCAN	0.534136	0.322457	98.4834	0	0	0.659794	256	0.508946	OK	TRUE
1	FCER1G	0.529554	0.334982	102.292	0	0	1.00562	399	0.793241	OK	TRUE
1	PSAP	0.527989	0.292871	89.437	0	0	1.39372	456	0.906561	OK	TRUE
1	S100A11	0.519323	0.267635	81.7338	0	0	0.876959	362	0.719682	OK	TRUE
1	ANXA2	0.512323	0.298132	91.0463	0	0	0.571754	252	0.500994	OK	TRUE
1	CST3	0.51228	0.434955	132.801	0	0	1.1376	414	0.823062	OK	TRUE
1	HLA-DRB1	0.509584	0.257842	78.7455	0	0	0.694141	286	0.568588	OK	TRUE
1	S100A4	0.50936	0.429918	131.263	0	0	1.21956	429	0.852883	OK	TRUE
1	S100A6	0.509171	0.328622	100.346	0	0	1.11309	414	0.823062	OK	TRUE
1	S100A9	0.508587	0.511546	156.183	0	0	2.28473	471	0.936382	OK	TRUE
1	HLA-DRA	0.507433	0.376937	115.094	0	0	0.914301	348	0.691849	OK	TRUE
1	CD74	0.504376	0.449846	137.347	0	0	1.47426	461	0.916501	OK	TRUE
1	S100A8	0.502414	0.50038	152.776	0	0	2.36202	479	0.952286	OK	TRUE
1	FTH1	0.501465	0.323347	98.7387	0	0	1.80296	476	0.946322	OK	TRUE
1	LGALS1	0.49955	0.501581	153.136	0	0	0.908707	341	0.677932	OK	TRUE
1	TMSB10	0.499054	0.376956	115.105	0	0	1.53561	479	0.952286	OK	TRUE
1	ACTB	0.495632	0.316848	96.7639	0	0	1.57011	478	0.950298	OK	TRUE
1	LYZ	0.494572	0.609597	186.127	0	0	3.24113	499	0.992048	OK	TRUE
1	TMSB4X	0.494501	0.626853	191.415	0	0	2.62533	503	1	OK	TRUE
1	BLVRB	0.493392	0.450999	137.728	0	0	0.236179	112	0.222664	OK	TRUE
1	DEFA3	0.492256	0.350025	106.889	0	0	1.4123	356	0.707753	OK	TRUE
1	B2M	0.492137	0.391585	119.627	0	0	2.55078	502	0.998012	OK	TRUE
1	EEF1A1	0.492036	0.328492	100.351	0	0	1.55511	482	0.95825	OK	TRUE
1	SRGN	0.491975	0.563336	172.013	0	0	1.68522	463	0.920477	OK	TRUE
1	MT-ND4	0.491547	0.279043	85.2795	0	0	1.81501	499	0.992048	OK	TRUE
1	RPLP1	0.491354	0.419773	128.302	0	0	1.97253	500	0.994036	OK	TRUE
1	MT-CO1	0.49117	0.387328	118.389	0	0	2.50962	503	1	OK	TRUE
1	MT-CO3	0.49116	0.278205	85.0502	0	0	1.8615	497	0.988072	OK	TRUE
1	HBB	0.4904	0.520193	158.835	0	0	1.30505	376	0.747515	OK	TRUE
1	RPL21	0.490166	0.253352	77.4151	0	0	1.42815	465	0.924453	OK	TRUE
1	RPL34	0.49015	0.277169	84.6708	0	0	1.29148	447	0.888668	OK	TRUE
1	RPS3A	0.490145	0.348684	106.522	0	0	1.41953	462	0.918489	OK	TRUE
1	RPL10	0.490106	0.253657	77.4834	0	0	1.16278	429	0.852883	OK	TRUE
1	RPL13A	0.49002	0.275538	84.1636	0	0	1.11112	428	0.850895	OK	TRUE
1	RPS14	0.489856	0.300859	91.9177	0	0	1.3452	455	0.904573	OK	TRUE
1	ALOX5AP	0.48983	0.252166	77.0135	0	0	0.383354	163	0.324056	OK	TRUE
1	RPS27A	0.489782	0.26483	80.9055	0	0	1.25077	445	0.884692	OK	TRUE
1	RPL31	0.489672	0.315396	96.3441	0	0	1.27773	441	0.87674	OK	TRUE
1	RPS6	0.489625	0.387983	118.511	0	0	1.24678	447	0.888668	OK	TRUE
1	RPS18	0.489555	0.395501	120.799	0	0	1.25645	440	0.874751	OK	TRUE
1	RPL15	0.489503	0.250026	76.3773	0	0	1.15341	425	0.84493	OK	TRUE
1	RPL27A	0.489471	0.253341	77.3933	0	0	1.17021	433	0.860835	OK	TRUE
1	RPL7	0.48932	0.287149	87.7106	0	0	1.13505	424	0.842942	OK	TRUE
1	RPS23	0.488468	0.323131	98.6952	0	0	1.09795	410	0.815109	OK	TRUE
1	IGKC	0.488202	0.312211	95.3822	0	0	0.38064	143	0.284294	OK	TRUE
1	RPL9	0.488055	0.288916	88.2426	0	0	0.982815	388	0.771372	OK	TRUE
1	RPS2	0.487873	0.275957	84.2868	0	0	1.03712	388	0.771372	OK	TRUE
1	RPS19	0.487853	0.286226	87.4319	0	0	1.12477	410	0.815109	OK	TRUE
1	RPS3	0.487069	0.34737	106.103	0	0	1.09529	402	0.799205	OK	TRUE
1	RPL32	0.486781	0.252975	77.2706	0	0	0.928541	372	0.739563	OK	TRUE
1	RPL3	0.486451	0.329364	100.59	0	0	0.933244	370	0.735586	OK	TRUE
1	RPL5	0.485043	0.295916	90.3748	0	0	0.820821	335	0.666004	OK	TRUE
1	HBA2	0.484541	0.594547	181.545	0	0	0.635872	163	0.324056	OK	TRUE
1	CLC	0.482554	0.354444	108.253	0	0	0.305905	92	0.182903	OK	TRUE
1	RPLP0	0.48248	0.303133	92.5809	0	0	0.825186	315	0.626243	OK	TRUE
1	IGLC2	0.481998	0.394194	120.548	0	0	0.112689	42	0.083499	OK	TRUE
1	HBA1	0.481185	0.60362	184.312	0	0	0.600517	144	0.286282	OK	TRUE
1	DEFA4	0.480776	0.299486	91.4866	0	0	0.213956	64	0.127237	OK	TRUE
1	HBD	0.480461	0.643971	196.626	0	0	0.31755	123	0.244533	OK	TRUE
1	TUBA1B	0.480089	0.316012	96.4973	0	0	0.361435	167	0.332008	OK	TRUE
1	AZU1	0.479811	0.491932	150.195	0	0	0.59724	199	0.395626	OK	TRUE
1	SLC25A37	0.479799	0.337549	103.099	0	0	0.130296	64	0.127237	OK	TRUE
1	IGHG3	0.479798	0.292711	89.6175	0	0	0.0503983	23	0.0457256	OK	TRUE
1	IGHG1	0.478506	0.439656	134.486	0	0	0.0541719	28	0.055666	OK	TRUE
1	IGLC3	0.478448	0.388239	118.894	0	0	0.0409015	18	0.0357853	OK	TRUE
1	IGHG2	0.476835	0.31011	95.0055	0	0	0.044711	17	0.0337972	OK	TRUE
1	MMP8	0.475646	0.41921	128.161	0	0	0.0616766	15	0.0298211	OK	TRUE
1	LRRC75A-AS1	0.475312	0.30313	92.5649	0	0	0.339025	156	0.310139	OK	TRUE
1	RNASE2	0.475186	0.325352	99.3477	0	0	0.354486	147	0.292247	OK	TRUE
1	IGKV3-11	0.475118	0.257339	79.8305	0	0	0.00792083	3	0.00596421	OK	TRUE
1	AHSP	0.473342	0.744725	227.451	0	0	0.0856851	39	0.0775348	OK	TRUE
1	TCN1	0.473137	0.265784	81.3412	0	0	0.0235767	8	0.0159046	OK	TRUE
1	IGLV1-51	0.472473	0.284148	89.4889	0	0	0.0019861	1	0.00198807	OK	TRUE
1	CD24	0.472468	0.454761	138.888	0	0	0.0838586	38	0.0755467	OK	TRUE
1	SLC25A39	0.472399	0.281903	86.1413	0	0	0.0503983	26	0.0516899	OK	TRUE
1	EIF1AY	0.47206	0.326758	99.8075	0	0	0.0765191	40	0.0795229	OK	TRUE
1	ELANE	0.471976	0.506097	154.546	0	0	0.149311	50	0.0994036	OK	TRUE
1	TUBB	0.471117	0.305484	93.2895	0	0	0.156137	67	0.133201	OK	TRUE
1	PGLYRP1	0.470123	0.318492	97.3567	0	0	0.0351599	13	0.0258449	OK	TRUE
1	CEACAM8	0.469367	0.280577	85.7888	0	0	0.0196857	10	0.0198807	OK	TRUE
1	CTSG	0.469188	0.418174	127.689	0	0	0.196142	64	0.127237	OK	TRUE
1	RNASE3	0.468714	0.298082	91.0365	0	0	0.100178	46	0.0914513	OK	TRUE
1	PRTN3	0.468503	0.555931	169.756	0	0	0.101975	40	0.0795229	OK	TRUE
1	BPI	0.468153	0.476429	145.533	0	0	0.044711	21	0.0417495	OK	TRUE
1	JCHAIN	0.468086	0.51526	157.845	0	0	0.0138206	7	0.0139165	OK	TRUE
1	UROD	0.466628	0.342125	104.501	0	0	0.0598057	26	0.0516899	OK	TRUE
1	S100P	0.466602	0.272676	83.3386	0	0	0.0235767	12	0.0238569	OK	TRUE
1	SNCA	0.466225	0.268168	82.0204	0	0	0.0177345	9	0.0178926	OK	TRUE
1	ISG20	0.466033	0.257744	78.935	0	0	0.0118578	6	0.0119284	OK	TRUE
1	CST7	0.46569	0.484749	148.012	0	0	0.105559	41	0.0815109	OK	TRUE
1	TFRC	0.464673	0.26981	82.4497	0	0	0.0293851	14	0.027833	OK	TRUE
1	IGKV4-1	0.463287	0.327185	100.911	0	0	0.00396826	2	0.00397614	OK	TRUE
1	HBM	0.463142	0.505919	154.675	0	0	0.0177345	8	0.0159046	OK	TRUE
1	ITM2C	0.463139	0.30277	92.6156	0	0	0.0118578	6	0.0119284	OK	TRUE
1	SELENBP1	0.462764	0.352709	107.888	0	0	0.0118578	6	0.0119284	OK	TRUE
1	SLC2A1	0.462237	0.253208	77.4572	0	0	0.0118578	6	0.0119284	OK	TRUE
1	IGLV6-57	0.461957	0.2935	90.9231	0	0	0.0019861	1	0.00198807	OK	TRUE
1	STMN1	0.461949	0.271825	83.0189	0	0	0.0560533	27	0.0536779	OK	TRUE
1	CA1	0.461751	0.74745	228.306	0	0	0.0255166	13	0.0258449	OK	TRUE
1	PRDX2	0.461543	0.601289	183.653	0	0	0.0274527	14	0.027833	OK	TRUE
1	PRSS57	0.461274	0.300285	91.7119	0	0	0.0466104	19	0.0377734	OK	TRUE
1	HMBS	0.460888	0.351789	107.514	0	0	0.0157794	8	0.0159046	OK	TRUE
1	SPINK2	0.460858	0.292215	89.2539	0	0	0.0466104	16	0.0318091	OK	TRUE
1	ALAS2	0.460693	0.676283	206.628	0	0	0.0235767	9	0.0178926	OK	TRUE
1	GYPB	0.458873	0.506504	154.779	0	0	0.0138206	6	0.0119284	OK	TRUE
1	SLC4A1	0.45852	0.788845	240.968	0	0	0.0157794	8	0.0159046	OK	TRUE
1	MZB1	0.457897	0.721036	220.563	0	0	0.0059465	3	0.00596421	OK	TRUE
1	DERL3	0.457513	0.381428	116.778	0	0	0.00396826	2	0.00397614	OK	TRUE
1	GYPC	0.456029	0.351512	107.385	0	0	0.00989128	5	0.00994036	OK	TRUE
1	HEMGN	0.455801	0.537577	164.395	0	0	0.00396826	2	0.00397614	OK	TRUE
1	UBE2C	0.455424	0.260621	79.6945	0	0	0.00396826	2	0.00397614	OK	TRUE
1	EPB42	0.45485	0.257872	78.9638	0	0	0.0019861	1	0.00198807	OK	TRUE
1	MYL4	0.454264	0.288641	88.318	0	0	0.0019861	1	0.00198807	OK	TRUE
1	RHAG	0.453404	0.396082	121.083	0	0	0.0019861	1	0.00198807	OK	TRUE
1	GYPA	0.451338	0.507505	155.144	0	0	0	0	0	OK	TRUE
1	POU2AF1	0.451338	0.276629	85.312	0	0	0	0	0	OK	TRUE
1	AQP1	0.451338	0.27231	83.5264	0	0	0	0	0	OK	TRUE
2	SPINK2	0.555631	0.292215	89.2539	0	0	0.775329	300	0.642398	OK	TRUE
2	PRSS57	0.520879	0.300285	91.7119	0	0	0.476407	199	0.426124	OK	TRUE
2	LRRC75A-AS1	0.501193	0.30313	92.5649	0	0	1.00672	364	0.779443	OK	TRUE
2	CD74	0.497567	0.449846	137.347	0	0	1.08785	359	0.768737	OK	TRUE
2	RPL5	0.496074	0.295916	90.3748	0	0	1.5241	445	0.952891	OK	TRUE
2	RPL9	0.495104	0.288916	88.2426	0	0	1.60515	450	0.963597	OK	TRUE
2	RPLP0	0.495076	0.303133	92.5809	0	0	1.60987	449	0.961456	OK	TRUE
2	RPL3	0.49503	0.329364	100.59	0	0	1.73787	453	0.970021	OK	TRUE
2	LGALS1	0.494877	0.501581	153.136	0	0	0.811168	278	0.595289	OK	TRUE
2	RPS2	0.494584	0.275957	84.2868	0	0	1.63439	446	0.955032	OK	TRUE
2	RPL32	0.494562	0.252975	77.2706	0	0	1.53891	444	0.950749	OK	TRUE
2	RPL10	0.494545	0.253657	77.4834	0	0	1.69004	457	0.978587	OK	TRUE
2	RPS23	0.494379	0.323131	98.6952	0	0	1.78316	459	0.982869	OK	TRUE
2	RPL15	0.494265	0.250026	76.3773	0	0	1.70143	458	0.980728	OK	TRUE
2	RPL7	0.494213	0.287149	87.7106	0	0	1.76059	459	0.982869	OK	TRUE
2	RPS3	0.493921	0.34737	106.103	0	0	1.96079	466	0.997859	OK	TRUE
2	RPL13A	0.493858	0.275538	84.1636	0	0	1.73825	448	0.959315	OK	TRUE
2	RPL34	0.493793	0.277169	84.6708	0	0	1.91862	465	0.995717	OK	TRUE
2	RPL31	0.493721	0.315396	96.3441	0	0	2.03595	465	0.995717	OK	TRUE
2	RPS19	0.493599	0.286226	87.4319	0	0	1.74575	458	0.980728	OK	TRUE
2	RPS18	0.493596	0.395501	120.799	0	0	2.17314	464	0.993576	OK	TRUE
2	EEF1A1	0.493285	0.328492	100.351	0	0	2.0179	465	0.995717	OK	TRUE
2	RPS27A	0.493255	0.26483	80.9055	0	0	1.85234	461	0.987152	OK	TRUE
2	HLA-DRB1	0.493198	0.257842	78.7455	0	0	0.396143	174	0.372591	OK	TRUE
2	TMSB10	0.493162	0.376956	115.105	0	0	1.10289	376	0.805139	OK	TRUE
2	RPS6	0.493079	0.387983	118.511	0	0	2.07783	463	0.991435	OK	TRUE
2	RPS14	0.492677	0.300859	91.9177	0	0	2.00327	462	0.989293	OK	TRUE
2	RPS3A	0.492628	0.348684	106.522	0	0	2.17388	464	0.993576	OK	TRUE
2	RPL27A	0.492583	0.253341	77.3933	0	0	1.60558	444	0.950749	OK	TRUE
2	TMSB4X	0.49208	0.626853	191.415	0	0	1.49283	434	0.929336	OK	TRUE
2	RPL21	0.491951	0.253352	77.4151	0	0	1.86469	457	0.978587	OK	TRUE
2	MT-ND4	0.491801	0.279043	85.2795	0	0	2.32272	467	1	OK	TRUE
2	B2M	0.491648	0.391585	119.627	0	0	1.89412	459	0.982869	OK	TRUE
2	RPLP1	0.491544	0.419773	128.302	0	0	2.56807	467	1	OK	TRUE
2	S100A4	0.491515	0.429918	131.263	0	0	0.679131	249	0.533191	OK	TRUE
2	MT-CO3	0.491471	0.278205	85.0502	0	0	2.29765	466	0.997859	OK	TRUE
2	MT-CO1	0.49117	0.387328	118.389	0	0	2.90818	467	1	OK	TRUE
2	HLA-DRA	0.490615	0.376937	115.094	0	0	0.539532	205	0.438972	OK	TRUE
2	IGLV1-51	0.490422	0.284148	89.4889	0	0	0.00427351	2	0.00428266	OK	TRUE
2	HBB	0.490127	0.520193	158.835	0	0	1.22705	346	0.740899	OK	TRUE
2	FTH1	0.489754	0.323347	98.7387	0	0	0.813069	315	0.674518	OK	TRUE
2	IGKC	0.489348	0.312211	95.3822	0	0	0.350446	138	0.295503	OK	TRUE
2	SRGN	0.488737	0.563336	172.013	0	0	1.36847	387	0.828694	OK	TRUE
2	ITM2C	0.488631	0.30277	92.6156	0	0	0.0521495	23	0.0492505	OK	TRUE
2	DEFA3	0.487833	0.350025	106.889	0	0	1.49763	286	0.61242	OK	TRUE
2	ACTB	0.486979	0.316848	96.7639	0	0	0.903793	337	0.721627	OK	TRUE
2	IGLC3	0.486326	0.388239	118.894	0	0	0.0682788	23	0.0492505	OK	TRUE
2	S100A8	0.485409	0.50038	152.776	0	0	1.05931	266	0.569593	OK	TRUE
2	AZU1	0.485136	0.491932	150.195	0	0	0.633593	229	0.490364	OK	TRUE
2	TUBB	0.484009	0.305484	93.2895	0	0	0.268768	116	0.248394	OK	TRUE
2	HBA1	0.483709	0.60362	184.312	0	0	0.458969	148	0.316916	OK	TRUE
2	LYZ	0.483672	0.609597	186.127	0	0	1.32901	321	0.687366	OK	TRUE
2	IGHG3	0.482586	0.292711	89.6175	0	0	0.0501149	24	0.0513919	OK	TRUE
2	HBA2	0.482543	0.594547	181.545	0	0	0.458969	140	0.299786	OK	TRUE
2	S100A6	0.482329	0.328622	100.346	0	0	0.43431	174	0.372591	OK	TRUE
2	CLC	0.48214	0.354444	108.253	0	0	0.30572	84	0.179872	OK	TRUE
2	TUBA1B	0.481849	0.316012	96.4973	0	0	0.40189	167	0.357602	OK	TRUE
2	S100A9	0.481764	0.511546	156.183	0	0	0.812119	196	0.4197	OK	TRUE
2	IGLC2	0.481372	0.394194	120.548	0	0	0.109421	38	0.0813704	OK	TRUE
2	S100A11	0.481033	0.267635	81.7338	0	0	0.268768	117	0.250535	OK	TRUE
2	STMN1	0.480671	0.271825	83.0189	0	0	0.19403	87	0.186296	OK	TRUE
2	IGHG1	0.480174	0.439656	134.486	0	0	0.0582285	28	0.0599572	OK	TRUE
2	CTSS	0.478944	0.278842	85.1661	0	0	0.137805	63	0.134904	OK	TRUE
2	HBD	0.478565	0.643971	196.626	0	0	0.268768	105	0.224839	OK	TRUE
2	CST7	0.476821	0.484749	148.012	0	0	0.199307	77	0.164882	OK	TRUE
2	SNCA	0.476606	0.268168	82.0204	0	0	0.0336874	16	0.0342612	OK	TRUE
2	CST3	0.476592	0.434955	132.801	0	0	0.32447	126	0.269807	OK	TRUE
2	IGKV3-11	0.476587	0.257339	79.8305	0	0	0.00640344	3	0.00642398	OK	TRUE
2	DEFA4	0.476553	0.299486	91.4866	0	0	0.172639	49	0.104925	OK	TRUE
2	MZB1	0.476261	0.721036	220.563	0	0	0.0336874	14	0.0299786	OK	TRUE
2	PSAP	0.474991	0.292871	89.437	0	0	0.226991	95	0.203426	OK	TRUE
2	EIF1AY	0.474674	0.326758	99.8075	0	0	0.0919954	43	0.0920771	OK	TRUE
2	ANXA2	0.474543	0.298132	91.0463	0	0	0.174439	69	0.147752	OK	TRUE
2	IGHG2	0.474483	0.31011	95.0055	0	0	0.0316149	14	0.0299786	OK	TRUE
2	UROD	0.474421	0.342125	104.501	0	0	0.0900403	40	0.0856531	OK	TRUE
2	BPI	0.473917	0.476429	145.533	0	0	0.0919954	28	0.0599572	OK	TRUE
2	IGKV4-1	0.473754	0.327185	100.911	0	0	0.00852884	4	0.00856531	OK	TRUE
2	RNASE2	0.473406	0.325352	99.3477	0	0	0.308869	124	0.265525	OK	TRUE
2	MMP8	0.472888	0.41921	128.161	0	0	0.0501149	12	0.0256959	OK	TRUE
2	SLC25A37	0.472853	0.337549	103.099	0	0	0.0880815	42	0.0899358	OK	TRUE
2	FCER1G	0.472848	0.334982	102.292	0	0	0.161769	72	0.154176	OK	TRUE
2	PGLYRP1	0.472533	0.318492	97.3567	0	0	0.0336874	14	0.0299786	OK	TRUE
2	GYPC	0.472327	0.351512	107.385	0	0	0.0602467	28	0.0599572	OK	TRUE
2	PRTN3	0.471415	0.555931	169.756	0	0	0.113252	45	0.0963597	OK	TRUE
2	ELANE	0.47073	0.506097	154.546	0	0	0.0997775	43	0.0920771	OK	TRUE
2	CEACAM8	0.470494	0.280577	85.7888	0	0	0.0232815	10	0.0214133	OK	TRUE
2	AHSP	0.469188	0.744725	227.451	0	0	0.0622608	28	0.0599572	OK	TRUE
2	CD24	0.468328	0.454761	138.888	0	0	0.0742609	27	0.0578158	OK	TRUE
2	S100P	0.467561	0.272676	83.3386	0	0	0.0316149	12	0.0256959	OK	TRUE
2	SLC25A39	0.467156	0.281903	86.1413	0	0	0.0357556	17	0.0364026	OK	TRUE
2	RNASE3	0.467128	0.298082	91.0365	0	0	0.0821817	38	0.0813704	OK	TRUE
2	TCN1	0.467121	0.265784	81.3412	0	0	0.0211872	5	0.0107066	OK	TRUE
2	PRDX2	0.467113	0.601289	183.653	0	0	0.0480761	22	0.0471092	OK	TRUE
2	BLVRB	0.466798	0.450999	137.728	0	0	0.0662768	30	0.0642398	OK	TRUE
2	CTSG	0.466579	0.418174	127.689	0	0	0.124659	49	0.104925	OK	TRUE
2	ALOX5AP	0.466055	0.252166	77.0135	0	0	0.126548	46	0.0985011	OK	TRUE
2	TFRC	0.465515	0.26981	82.4497	0	0	0.0336874	14	0.0299786	OK	TRUE
2	FCN1	0.463259	0.413084	126.155	0	0	0.0419349	18	0.0385439	OK	TRUE
2	SLC4A1	0.462813	0.788845	240.968	0	0	0.0316149	13	0.0278373	OK	TRUE
2	IGLV6-57	0.462634	0.2935	90.9231	0	0	0.00213904	1	0.00214133	OK	TRUE
2	HMBS	0.462546	0.351789	107.514	0	0	0.0190886	9	0.0192719	OK	TRUE
2	CA1	0.462415	0.74745	228.306	0	0	0.029538	13	0.0278373	OK	TRUE
2	AQP1	0.462413	0.27231	83.5264	0	0	0.00427351	2	0.00428266	OK	TRUE
2	POU2AF1	0.461242	0.276629	85.312	0	0	0.00213904	1	0.00214133	OK	TRUE
2	UBE2C	0.46079	0.260621	79.6945	0	0	0.0106497	5	0.0107066	OK	TRUE
2	FCGR3A	0.460614	0.558624	171.403	0	0	0.00213904	1	0.00214133	OK	TRUE
2	VCAN	0.460385	0.322457	98.4834	0	0	0.0357556	15	0.0321199	OK	TRUE
2	HBM	0.459823	0.505919	154.675	0	0	0.0106497	5	0.0107066	OK	TRUE
2	RHAG	0.458563	0.396082	121.083	0	0	0.00852884	4	0.00856531	OK	TRUE
2	ALAS2	0.458421	0.676283	206.628	0	0	0.0127661	6	0.012848	OK	TRUE
2	GYPB	0.458216	0.506504	154.779	0	0	0.0127661	5	0.0107066	OK	TRUE
2	DERL3	0.457913	0.381428	116.778	0	0	0.00427351	2	0.00428266	OK	TRUE
2	SLC2A1	0.457822	0.253208	77.4572	0	0	0.00640344	3	0.00642398	OK	TRUE
2	JCHAIN	0.45761	0.51526	157.845	0	0	0.00427351	2	0.00428266	OK	TRUE
2	ISG20	0.457583	0.257744	78.935	0	0	0.00427351	2	0.00428266	OK	TRUE
2	SELENBP1	0.456161	0.352709	107.888	0	0	0.00427351	2	0.00428266	OK	TRUE
2	GYPA	0.455236	0.507505	155.144	0	0	0.00427351	2	0.00428266	OK	TRUE
2	EPB42	0.455082	0.257872	78.9638	0	0	0.00213904	1	0.00214133	OK	TRUE
2	MYL4	0.454458	0.288641	88.318	0	0	0.00213904	1	0.00214133	OK	TRUE
2	HEMGN	0.453959	0.537577	164.395	0	0	0.00213904	1	0.00214133	OK	TRUE
3	RHAG	0.612598	0.396082	121.083	0	0	0.519811	180	0.427553	OK	TRUE
3	MYL4	0.589299	0.288641	88.318	0	0	0.263642	98	0.232779	OK	TRUE
3	CA1	0.588671	0.74745	228.306	0	0	1.37555	284	0.674584	OK	TRUE
3	GYPB	0.580591	0.506504	154.779	0	0	0.6294	178	0.422803	OK	TRUE
3	PRDX2	0.575093	0.601289	183.653	0	0	1.05243	273	0.648456	OK	TRUE
3	TFRC	0.567064	0.26981	82.4497	0	0	0.561311	181	0.429929	OK	TRUE
3	BLVRB	0.55763	0.450999	137.728	0	0	1.236	312	0.741093	OK	TRUE
3	UROD	0.557172	0.342125	104.501	0	0	0.750833	253	0.60095	OK	TRUE
3	GYPA	0.555257	0.507505	155.144	0	0	0.380614	104	0.247031	OK	TRUE
3	AQP1	0.554674	0.27231	83.5264	0	0	0.07986	30	0.0712589	OK	TRUE
3	AHSP	0.553864	0.744725	227.451	0	0	1.42245	233	0.553444	OK	TRUE
3	SELENBP1	0.55323	0.352709	107.888	0	0	0.248936	79	0.187648	OK	TRUE
3	GYPC	0.552239	0.351512	107.385	0	0	0.617942	187	0.444181	OK	TRUE
3	EIF1AY	0.551946	0.326758	99.8075	0	0	0.916766	251	0.5962	OK	TRUE
3	ALAS2	0.544561	0.676283	206.628	0	0	0.533837	134	0.31829	OK	TRUE
3	SLC4A1	0.544056	0.788845	240.968	0	0	0.87011	162	0.384798	OK	TRUE
3	EPB42	0.542695	0.257872	78.9638	0	0	0.126978	46	0.109264	OK	TRUE
3	SLC25A39	0.541778	0.281903	86.1413	0	0	0.406257	139	0.330166	OK	TRUE
3	HMBS	0.538263	0.351789	107.514	0	0	0.313475	106	0.251781	OK	TRUE
3	HBD	0.537053	0.643971	196.626	0	0	3.38015	410	0.973872	OK	TRUE
3	HEMGN	0.52555	0.537577	164.395	0	0	0.165957	53	0.125891	OK	TRUE
3	SLC2A1	0.524332	0.253208	77.4572	0	0	0.145631	54	0.128266	OK	TRUE
3	HBA1	0.52279	0.60362	184.312	0	0	3.11988	367	0.871734	OK	TRUE
3	HBM	0.519648	0.505919	154.675	0	0	0.274532	60	0.142518	OK	TRUE
3	UBE2C	0.516893	0.260621	79.6945	0	0	0.159903	50	0.118765	OK	TRUE
3	HBA2	0.516734	0.594547	181.545	0	0	3.01491	324	0.769596	OK	TRUE
3	STMN1	0.516608	0.271825	83.0189	0	0	0.71894	217	0.515439	OK	TRUE
3	SLC25A37	0.51533	0.337549	103.099	0	0	0.515565	150	0.356295	OK	TRUE
3	S100A6	0.513582	0.328622	100.346	0	0	1.66623	381	0.904988	OK	TRUE
3	TUBB	0.512215	0.305484	93.2895	0	0	0.84492	231	0.548694	OK	TRUE
3	FTH1	0.501819	0.323347	98.7387	0	0	2.0376	402	0.954869	OK	TRUE
3	PRSS57	0.501266	0.300285	91.7119	0	0	0.340874	117	0.27791	OK	TRUE
3	TUBA1B	0.501019	0.316012	96.4973	0	0	1.21013	279	0.662708	OK	TRUE
3	LRRC75A-AS1	0.500223	0.30313	92.5649	0	0	1.15405	320	0.760095	OK	TRUE
3	HBB	0.499708	0.520193	158.835	0	0	4.56652	413	0.980998	OK	TRUE
3	RPL5	0.496584	0.295916	90.3748	0	0	1.91209	407	0.966746	OK	TRUE
3	SNCA	0.496578	0.268168	82.0204	0	0	0.101553	30	0.0712589	OK	TRUE
3	IGLV6-57	0.496486	0.2935	90.9231	0	0	0.0118065	5	0.0118765	OK	TRUE
3	RPLP0	0.49611	0.303133	92.5809	0	0	2.22687	417	0.990499	OK	TRUE
3	RPL32	0.495555	0.252975	77.2706	0	0	1.97764	412	0.978622	OK	TRUE
3	RPL9	0.495555	0.288916	88.2426	0	0	1.90857	411	0.976247	OK	TRUE
3	RPS2	0.495506	0.275957	84.2868	0	0	2.12812	413	0.980998	OK	TRUE
3	RPL3	0.49525	0.329364	100.59	0	0	2.11388	411	0.976247	OK	TRUE
3	RPS23	0.494642	0.323131	98.6952	0	0	2.32861	417	0.990499	OK	TRUE
3	RPL10	0.494628	0.253657	77.4834	0	0	2.00903	413	0.980998	OK	TRUE
3	RPL13A	0.4942	0.275538	84.1636	0	0	2.15601	408	0.969121	OK	TRUE
3	RPL27A	0.494176	0.253341	77.3933	0	0	2.2243	420	0.997625	OK	TRUE
3	RPL7	0.494068	0.287149	87.7106	0	0	2.05358	412	0.978622	OK	TRUE
3	RPL15	0.494028	0.250026	76.3773	0	0	2.02012	410	0.973872	OK	TRUE
3	RPS19	0.49401	0.286226	87.4319	0	0	2.37009	418	0.992874	OK	TRUE
3	RPS3	0.493913	0.34737	106.103	0	0	2.35036	420	0.997625	OK	TRUE
3	RPS18	0.493811	0.395501	120.799	0	0	2.52924	421	1	OK	TRUE
3	RPL31	0.493625	0.315396	96.3441	0	0	2.23121	418	0.992874	OK	TRUE
3	RPS27A	0.493525	0.26483	80.9055	0	0	2.41757	419	0.995249	OK	TRUE
3	RPL34	0.493378	0.277169	84.6708	0	0	2.10985	414	0.983373	OK	TRUE
3	RPS6	0.493205	0.387983	118.511	0	0	2.43893	419	0.995249	OK	TRUE
3	RPS14	0.492794	0.300859	91.9177	0	0	2.3831	418	0.992874	OK	TRUE
3	RPS3A	0.49276	0.348684	106.522	0	0	2.36608	420	0.997625	OK	TRUE
3	EEF1A1	0.492716	0.328492	100.351	0	0	2.23529	412	0.978622	OK	TRUE
3	DERL3	0.492587	0.381428	116.778	0	0	0.0418666	17	0.04038	OK	TRUE
3	RPL21	0.492495	0.253352	77.4151	0	0	2.51397	419	0.995249	OK	TRUE
3	MT-ND4	0.491725	0.279043	85.2795	0	0	2.81275	420	0.997625	OK	TRUE
3	RPLP1	0.491544	0.419773	128.302	0	0	2.68886	421	1	OK	TRUE
3	MT-CO3	0.491539	0.278205	85.0502	0	0	3.13353	421	1	OK	TRUE
3	MT-CO1	0.49117	0.387328	118.389	0	0	3.48616	421	1	OK	TRUE
3	IGLC2	0.489959	0.394194	120.548	0	0	0.157876	47	0.111639	OK	TRUE
3	DEFA3	0.489744	0.350025	106.889	0	0	1.72124	275	0.653207	OK	TRUE
3	B2M	0.489572	0.391585	119.627	0	0	1.71099	387	0.91924	OK	TRUE
3	S100A4	0.489454	0.429918	131.263	0	0	0.716622	210	0.498812	OK	TRUE
3	ACTB	0.489302	0.316848	96.7639	0	0	1.12595	329	0.781473	OK	TRUE
3	IGKC	0.487789	0.312211	95.3822	0	0	0.311737	118	0.280285	OK	TRUE
3	PSAP	0.4868	0.292871	89.437	0	0	0.404673	142	0.337292	OK	TRUE
3	S100A8	0.484752	0.50038	152.776	0	0	1.18865	234	0.555819	OK	TRUE
3	IGHG2	0.483484	0.31011	95.0055	0	0	0.0441419	19	0.0451306	OK	TRUE
3	CST3	0.483401	0.434955	132.801	0	0	0.451121	153	0.36342	OK	TRUE
3	S100A9	0.483308	0.511546	156.183	0	0	0.937443	188	0.446556	OK	TRUE
3	LYZ	0.483281	0.609597	186.127	0	0	1.50698	285	0.67696	OK	TRUE
3	CEACAM8	0.481775	0.280577	85.7888	0	0	0.048677	16	0.0380048	OK	TRUE
3	TCN1	0.481447	0.265784	81.3412	0	0	0.0304117	10	0.023753	OK	TRUE
3	IGHG1	0.480865	0.439656	134.486	0	0	0.0621604	26	0.0617577	OK	TRUE
3	SRGN	0.480201	0.563336	172.013	0	0	1.25784	252	0.598575	OK	TRUE
3	BPI	0.480039	0.476429	145.533	0	0	0.126978	34	0.0807601	OK	TRUE
3	CLC	0.479598	0.354444	108.253	0	0	0.315209	68	0.16152	OK	TRUE
3	IGHG3	0.479501	0.292711	89.6175	0	0	0.046412	19	0.0451306	OK	TRUE
3	MMP8	0.479388	0.41921	128.161	0	0	0.0418666	15	0.0356295	OK	TRUE
3	IGKV3-11	0.478783	0.257339	79.8305	0	0	0.00945634	3	0.00712589	OK	TRUE
3	DEFA4	0.478747	0.299486	91.4866	0	0	0.239634	49	0.11639	OK	TRUE
3	TMSB10	0.478498	0.376956	115.105	0	0	0.641979	197	0.467933	OK	TRUE
3	CD24	0.478296	0.454761	138.888	0	0	0.126978	43	0.102138	OK	TRUE
3	TMSB4X	0.476142	0.626853	191.415	0	0	1.1112	210	0.498812	OK	TRUE
3	ELANE	0.475561	0.506097	154.546	0	0	0.153811	51	0.12114	OK	TRUE
3	PGLYRP1	0.474391	0.318492	97.3567	0	0	0.0441419	14	0.0332542	OK	TRUE
3	AZU1	0.474371	0.491932	150.195	0	0	0.521223	128	0.304038	OK	TRUE
3	ISG20	0.472839	0.257744	78.935	0	0	0.0188241	8	0.0190024	OK	TRUE
3	S100P	0.471365	0.272676	83.3386	0	0	0.0418666	14	0.0332542	OK	TRUE
3	FCN1	0.471091	0.413084	126.155	0	0	0.0885937	30	0.0712589	OK	TRUE
3	ITM2C	0.470407	0.30277	92.6156	0	0	0.0234753	9	0.0213777	OK	TRUE
3	CTSS	0.469995	0.278842	85.1661	0	0	0.0994046	35	0.0831354	OK	TRUE
3	PRTN3	0.469553	0.555931	169.756	0	0	0.14973	36	0.0855107	OK	TRUE
3	FCGR3A	0.469267	0.558624	171.403	0	0	0.00473935	2	0.00475059	OK	TRUE
3	CST7	0.469265	0.484749	148.012	0	0	0.161925	45	0.106888	OK	TRUE
3	IGLC3	0.469195	0.388239	118.894	0	0	0.0350094	9	0.0213777	OK	TRUE
3	CD74	0.468796	0.449846	137.347	0	0	0.390307	96	0.228029	OK	TRUE
3	RNASE3	0.467408	0.298082	91.0365	0	0	0.129068	35	0.0831354	OK	TRUE
3	RNASE2	0.467275	0.325352	99.3477	0	0	0.276335	75	0.178147	OK	TRUE
3	ALOX5AP	0.466789	0.252166	77.0135	0	0	0.122785	44	0.104513	OK	TRUE
3	FCER1G	0.466412	0.334982	102.292	0	0	0.133234	42	0.0997625	OK	TRUE
3	LGALS1	0.466396	0.501581	153.136	0	0	0.245226	67	0.159145	OK	TRUE
3	HLA-DRA	0.466329	0.376937	115.094	0	0	0.213117	56	0.133017	OK	TRUE
3	CTSG	0.465672	0.418174	127.689	0	0	0.175967	41	0.0973872	OK	TRUE
3	HLA-DRB1	0.465523	0.257842	78.7455	0	0	0.129068	41	0.0973872	OK	TRUE
3	VCAN	0.465405	0.322457	98.4834	0	0	0.0710493	23	0.0546318	OK	TRUE
3	IGKV4-1	0.465182	0.327185	100.911	0	0	0.00473935	2	0.00475059	OK	TRUE
3	ANXA2	0.465163	0.298132	91.0463	0	0	0.101553	33	0.0783848	OK	TRUE
3	S100A11	0.464274	0.267635	81.7338	0	0	0.1101	38	0.0902613	OK	TRUE
3	SPINK2	0.464072	0.292215	89.2539	0	0	0.0554414	19	0.0451306	OK	TRUE
3	POU2AF1	0.462136	0.276629	85.312	0	0	0.00237248	1	0.0023753	OK	TRUE
3	MZB1	0.45896	0.721036	220.563	0	0	0.00710062	3	0.00712589	OK	TRUE
3	JCHAIN	0.458185	0.51526	157.845	0	0	0.00473935	2	0.00475059	OK	TRUE
3	IGLV1-51	0.451338	0.284148	89.4889	0	0	0	0	0	OK	TRUE
4	CEACAM8	0.6661	0.280577	85.7888	0	0	0.566924	196	0.479218	OK	TRUE
4	TCN1	0.656382	0.265784	81.3412	0	0	0.398103	117	0.286064	OK	TRUE
4	MMP8	0.622056	0.41921	128.161	0	0	0.655783	151	0.369193	OK	TRUE
4	S100P	0.619095	0.272676	83.3386	0	0	0.562754	209	0.511002	OK	TRUE
4	BPI	0.616717	0.476429	145.533	0	0	1.11958	319	0.779951	OK	TRUE
4	PGLYRP1	0.598626	0.318492	97.3567	0	0	0.521526	148	0.361858	OK	TRUE
4	CD24	0.586763	0.454761	138.888	0	0	1.11157	335	0.819071	OK	TRUE
4	FCN1	0.553996	0.413084	126.155	0	0	0.76507	238	0.581907	OK	TRUE
4	CLC	0.546182	0.354444	108.253	0	0	2.1747	312	0.762836	OK	TRUE
4	DEFA4	0.533027	0.299486	91.4866	0	0	1.331	192	0.469438	OK	TRUE
4	ALOX5AP	0.520698	0.252166	77.0135	0	0	0.828968	282	0.689487	OK	TRUE
4	CST7	0.512412	0.484749	148.012	0	0	0.622231	204	0.498778	OK	TRUE
4	S100A9	0.509515	0.511546	156.183	0	0	3.02821	391	0.95599	OK	TRUE
4	DEFA3	0.503238	0.350025	106.889	0	0	4.26718	392	0.958435	OK	TRUE
4	S100A8	0.503181	0.50038	152.776	0	0	3.47585	397	0.97066	OK	TRUE
4	ELANE	0.499621	0.506097	154.546	0	0	0.376526	118	0.288509	OK	TRUE
4	ACTB	0.495661	0.316848	96.7639	0	0	1.52265	389	0.9511	OK	TRUE
4	S100A11	0.495493	0.267635	81.7338	0	0	0.447753	169	0.413203	OK	TRUE
4	RNASE2	0.495097	0.325352	99.3477	0	0	0.796427	256	0.625917	OK	TRUE
4	IGKC	0.494979	0.312211	95.3822	0	0	0.428825	144	0.352078	OK	TRUE
4	RNASE3	0.494731	0.298082	91.0365	0	0	0.338914	117	0.286064	OK	TRUE
4	LYZ	0.494677	0.609597	186.127	0	0	2.83019	407	0.99511	OK	TRUE
4	TMSB4X	0.494418	0.626853	191.415	0	0	2.35451	408	0.997555	OK	TRUE
4	TUBB	0.494166	0.305484	93.2895	0	0	0.453984	143	0.349633	OK	TRUE
4	SRGN	0.493626	0.563336	172.013	0	0	2.83177	396	0.968215	OK	TRUE
4	AZU1	0.493474	0.491932	150.195	0	0	1.02331	265	0.647922	OK	TRUE
4	B2M	0.491806	0.391585	119.627	0	0	1.81033	404	0.987775	OK	TRUE
4	UBE2C	0.491596	0.260621	79.6945	0	0	0.0685038	26	0.0635697	OK	TRUE
4	HBB	0.491332	0.520193	158.835	0	0	1.30416	315	0.770171	OK	TRUE
4	MT-CO3	0.491151	0.278205	85.0502	0	0	1.77615	404	0.987775	OK	TRUE
4	MT-CO1	0.490939	0.387328	118.389	0	0	2.14709	406	0.992665	OK	TRUE
4	IGLC2	0.490852	0.394194	120.548	0	0	0.162152	47	0.114914	OK	TRUE
4	STMN1	0.490618	0.271825	83.0189	0	0	0.29802	110	0.268949	OK	TRUE
4	RPLP1	0.490061	0.419773	128.302	0	0	1.74077	390	0.953545	OK	TRUE
4	TUBA1B	0.489064	0.316012	96.4973	0	0	0.679609	191	0.466993	OK	TRUE
4	HBA1	0.489031	0.60362	184.312	0	0	0.500998	157	0.383863	OK	TRUE
4	PSAP	0.488832	0.292871	89.437	0	0	0.401382	148	0.361858	OK	TRUE
4	MT-ND4	0.48848	0.279043	85.2795	0	0	1.35146	367	0.897311	OK	TRUE
4	HBA2	0.488164	0.594547	181.545	0	0	0.500998	151	0.369193	OK	TRUE
4	RPS14	0.487195	0.300859	91.9177	0	0	1.0536	338	0.826406	OK	TRUE
4	RPL34	0.486772	0.277169	84.6708	0	0	0.988441	324	0.792176	OK	TRUE
4	FCER1G	0.486665	0.334982	102.292	0	0	0.30345	117	0.286064	OK	TRUE
4	EEF1A1	0.486602	0.328492	100.351	0	0	1.04676	327	0.799511	OK	TRUE
4	HBD	0.486131	0.643971	196.626	0	0	0.371479	125	0.305623	OK	TRUE
4	RPS3A	0.48602	0.348684	106.522	0	0	1.11157	326	0.797066	OK	TRUE
4	RPL21	0.485777	0.253352	77.4151	0	0	1.09861	325	0.794621	OK	TRUE
4	RPL31	0.485316	0.315396	96.3441	0	0	0.97562	308	0.753056	OK	TRUE
4	IGLC3	0.484738	0.388239	118.894	0	0	0.0821094	19	0.0464548	OK	TRUE
4	RPS27A	0.484733	0.26483	80.9055	0	0	0.958891	303	0.740831	OK	TRUE
4	RPS6	0.484477	0.387983	118.511	0	0	0.96822	303	0.740831	OK	TRUE
4	CTSG	0.484233	0.418174	127.689	0	0	0.310644	111	0.271394	OK	TRUE
4	RPS3	0.484182	0.34737	106.103	0	0	0.9371	294	0.718826	OK	TRUE
4	RPL7	0.484084	0.287149	87.7106	0	0	0.89504	286	0.699267	OK	TRUE
4	RPS19	0.483484	0.286226	87.4319	0	0	0.822544	284	0.694377	OK	TRUE
4	RPL27A	0.483398	0.253341	77.3933	0	0	0.839584	283	0.691932	OK	TRUE
4	TMSB10	0.483239	0.376956	115.105	0	0	0.664627	234	0.572127	OK	TRUE
4	RPS23	0.483107	0.323131	98.6952	0	0	0.854259	274	0.669927	OK	TRUE
4	RPL15	0.482984	0.250026	76.3773	0	0	0.811745	273	0.667482	OK	TRUE
4	IGHG1	0.482481	0.439656	134.486	0	0	0.0685038	27	0.0660147	OK	TRUE
4	S100A6	0.482428	0.328622	100.346	0	0	0.438334	153	0.374083	OK	TRUE
4	CTSS	0.482036	0.278842	85.1661	0	0	0.151703	63	0.154034	OK	TRUE
4	RPS18	0.481982	0.395501	120.799	0	0	0.861517	271	0.662592	OK	TRUE
4	RPS2	0.481793	0.275957	84.2868	0	0	0.749014	251	0.613692	OK	TRUE
4	LRRC75A-AS1	0.481528	0.30313	92.5649	0	0	0.472446	169	0.413203	OK	TRUE
4	RPL32	0.4814	0.252975	77.2706	0	0	0.7467	246	0.601467	OK	TRUE
4	RPL9	0.48136	0.288916	88.2426	0	0	0.732697	245	0.599022	OK	TRUE
4	RPL10	0.481083	0.253657	77.4834	0	0	0.716109	250	0.611247	OK	TRUE
4	RPL13A	0.480977	0.275538	84.1636	0	0	0.75822	249	0.608802	OK	TRUE
4	RPL3	0.480857	0.329364	100.59	0	0	0.755927	242	0.591687	OK	TRUE
4	RPL5	0.480787	0.295916	90.3748	0	0	0.627467	230	0.562347	OK	TRUE
4	RPLP0	0.480408	0.303133	92.5809	0	0	0.714913	235	0.574572	OK	TRUE
4	IGKV3-11	0.479427	0.257339	79.8305	0	0	0.00730819	3	0.00733496	OK	TRUE
4	SLC25A37	0.479342	0.337549	103.099	0	0	0.126169	51	0.124694	OK	TRUE
4	IGHG2	0.478566	0.31011	95.0055	0	0	0.0360183	15	0.0366748	OK	TRUE
4	IGHG3	0.477699	0.292711	89.6175	0	0	0.0430689	17	0.0415648	OK	TRUE
4	PRTN3	0.476467	0.555931	169.756	0	0	0.16837	52	0.127139	OK	TRUE
4	IGLV1-51	0.476323	0.284148	89.4889	0	0	0.002442	1	0.00244499	OK	TRUE
4	FTH1	0.474301	0.323347	98.7387	0	0	0.411154	145	0.354523	OK	TRUE
4	IGLV6-57	0.473584	0.2935	90.9231	0	0	0.00973244	2	0.00488998	OK	TRUE
4	AHSP	0.472941	0.744725	227.451	0	0	0.0775947	31	0.0757946	OK	TRUE
4	GYPC	0.471261	0.351512	107.385	0	0	0.0616309	23	0.0562347	OK	TRUE
4	CST3	0.470002	0.434955	132.801	0	0	0.216766	76	0.185819	OK	TRUE
4	LGALS1	0.469895	0.501581	153.136	0	0	0.290734	84	0.205379	OK	TRUE
4	FCGR3A	0.469695	0.558624	171.403	0	0	0.00487806	2	0.00488998	OK	TRUE
4	S100A4	0.469655	0.429918	131.263	0	0	0.245866	82	0.200489	OK	TRUE
4	CD74	0.468756	0.449846	137.347	0	0	0.305253	93	0.227384	OK	TRUE
4	BLVRB	0.466666	0.450999	137.728	0	0	0.0707843	26	0.0635697	OK	TRUE
4	EIF1AY	0.466391	0.326758	99.8075	0	0	0.0570226	22	0.0537897	OK	TRUE
4	CA1	0.466017	0.74745	228.306	0	0	0.0430689	16	0.0391198	OK	TRUE
4	VCAN	0.465744	0.322457	98.4834	0	0	0.0730596	23	0.0562347	OK	TRUE
4	ITM2C	0.465342	0.30277	92.6156	0	0	0.0169701	6	0.0146699	OK	TRUE
4	UROD	0.46473	0.342125	104.501	0	0	0.045408	18	0.0440098	OK	TRUE
4	HLA-DRA	0.464391	0.376937	115.094	0	0	0.126169	46	0.112469	OK	TRUE
4	PRDX2	0.464171	0.601289	183.653	0	0	0.0360183	15	0.0366748	OK	TRUE
4	ANXA2	0.464063	0.298132	91.0463	0	0	0.0753297	29	0.0709046	OK	TRUE
4	SNCA	0.463974	0.268168	82.0204	0	0	0.0145634	6	0.0146699	OK	TRUE
4	HBM	0.463882	0.505919	154.675	0	0	0.0193711	7	0.0171149	OK	TRUE
4	JCHAIN	0.463863	0.51526	157.845	0	0	0.00973244	4	0.00977995	OK	TRUE
4	PRSS57	0.462622	0.300285	91.7119	0	0	0.0570226	18	0.0440098	OK	TRUE
4	ALAS2	0.462454	0.676283	206.628	0	0	0.0217663	9	0.0220049	OK	TRUE
4	TFRC	0.462312	0.26981	82.4497	0	0	0.0217663	9	0.0220049	OK	TRUE
4	SLC25A39	0.461768	0.281903	86.1413	0	0	0.0217663	9	0.0220049	OK	TRUE
4	DERL3	0.461668	0.381428	116.778	0	0	0.00730819	3	0.00733496	OK	TRUE
4	SLC4A1	0.461638	0.788845	240.968	0	0	0.0241558	10	0.0244499	OK	TRUE
4	HLA-DRB1	0.461614	0.257842	78.7455	0	0	0.0843591	27	0.0660147	OK	TRUE
4	SPINK2	0.461459	0.292215	89.2539	0	0	0.033657	14	0.0342298	OK	TRUE
4	MZB1	0.461276	0.721036	220.563	0	0	0.00973244	4	0.00977995	OK	TRUE
4	GYPB	0.460302	0.506504	154.779	0	0	0.0145634	6	0.0146699	OK	TRUE
4	HMBS	0.460264	0.351789	107.514	0	0	0.0145634	6	0.0146699	OK	TRUE
4	IGKV4-1	0.459299	0.327185	100.911	0	0	0.002442	1	0.00244499	OK	TRUE
4	SELENBP1	0.458947	0.352709	107.888	0	0	0.00730819	3	0.00733496	OK	TRUE
4	HEMGN	0.458841	0.537577	164.395	0	0	0.00730819	3	0.00733496	OK	TRUE
4	SLC2A1	0.458591	0.253208	77.4572	0	0	0.00730819	3	0.00733496	OK	TRUE
4	RHAG	0.457676	0.396082	121.083	0	0	0.00730819	3	0.00733496	OK	TRUE
4	GYPA	0.457504	0.507505	155.144	0	0	0.00730819	3	0.00733496	OK	TRUE
4	ISG20	0.455212	0.257744	78.935	0	0	0.002442	1	0.00244499	OK	TRUE
4	MYL4	0.454835	0.288641	88.318	0	0	0.002442	1	0.00244499	OK	TRUE
4	POU2AF1	0.451338	0.276629	85.312	0	0	0	0	0	OK	TRUE
4	AQP1	0.451338	0.27231	83.5264	0	0	0	0	0	OK	TRUE
4	EPB42	0.451338	0.257872	78.9638	0	0	0	0	0	OK	TRUE
5	ELANE	0.565907	0.506097	154.546	0	0	1.87895	353	0.889169	OK	TRUE
5	PRTN3	0.564193	0.555931	169.756	0	0	1.83087	347	0.874055	OK	TRUE
5	CST7	0.544201	0.484749	148.012	0	0	1.41056	342	0.861461	OK	TRUE
5	RNASE3	0.542569	0.298082	91.0365	0	0	1.0774	297	0.748111	OK	TRUE
5	CTSG	0.533225	0.418174	127.689	0	0	1.82763	347	0.874055	OK	TRUE
5	DEFA4	0.529869	0.299486	91.4866	0	0	1.47943	177	0.445844	OK	TRUE
5	CD24	0.525053	0.454761	138.888	0	0	0.517353	146	0.367758	OK	TRUE
5	PRSS57	0.523027	0.300285	91.7119	0	0	0.533735	176	0.443325	OK	TRUE
5	AZU1	0.510133	0.491932	150.195	0	0	3.00176	394	0.992443	OK	TRUE
5	RNASE2	0.50991	0.325352	99.3477	0	0	1.5254	361	0.90932	OK	TRUE
5	LRRC75A-AS1	0.507189	0.30313	92.5649	0	0	1.37298	358	0.901763	OK	TRUE
5	CLC	0.503734	0.354444	108.253	0	0	0.982088	140	0.352645	OK	TRUE
5	RPL5	0.495582	0.295916	90.3748	0	0	1.4731	373	0.939547	OK	TRUE
5	RPL3	0.495466	0.329364	100.59	0	0	1.79678	390	0.982368	OK	TRUE
5	RPL9	0.495325	0.288916	88.2426	0	0	1.74007	385	0.969773	OK	TRUE
5	RPL32	0.494792	0.252975	77.2706	0	0	1.51549	380	0.957179	OK	TRUE
5	DEFA3	0.49476	0.350025	106.889	0	0	2.49887	303	0.763224	OK	TRUE
5	SRGN	0.494715	0.563336	172.013	0	0	3.25567	397	1	OK	TRUE
5	RPS2	0.494661	0.275957	84.2868	0	0	1.74448	380	0.957179	OK	TRUE
5	LYZ	0.494327	0.609597	186.127	0	0	2.71608	391	0.984887	OK	TRUE
5	RPL7	0.494196	0.287149	87.7106	0	0	1.8603	390	0.982368	OK	TRUE
5	IGKC	0.494049	0.312211	95.3822	0	0	0.392791	136	0.342569	OK	TRUE
5	RPLP0	0.494018	0.303133	92.5809	0	0	1.64458	370	0.93199	OK	TRUE
5	RPS23	0.493578	0.323131	98.6952	0	0	1.62791	381	0.959698	OK	TRUE
5	RPS3	0.493485	0.34737	106.103	0	0	1.82357	391	0.984887	OK	TRUE
5	RPL13A	0.493431	0.275538	84.1636	0	0	1.64701	376	0.947103	OK	TRUE
5	RPL27A	0.493403	0.253341	77.3933	0	0	1.69439	387	0.974811	OK	TRUE
5	TMSB4X	0.493385	0.626853	191.415	0	0	1.79678	384	0.967254	OK	TRUE
5	RPL31	0.493188	0.315396	96.3441	0	0	1.81786	389	0.979849	OK	TRUE
5	RPL34	0.493174	0.277169	84.6708	0	0	1.81047	388	0.97733	OK	TRUE
5	RPS19	0.493055	0.286226	87.4319	0	0	1.73297	383	0.964736	OK	TRUE
5	S100P	0.49305	0.272676	83.3386	0	0	0.0868014	33	0.0831234	OK	TRUE
5	RPS6	0.493029	0.387983	118.511	0	0	2.00291	393	0.989924	OK	TRUE
5	EEF1A1	0.493009	0.328492	100.351	0	0	1.96973	392	0.987406	OK	TRUE
5	RPS3A	0.492591	0.348684	106.522	0	0	2.06581	394	0.992443	OK	TRUE
5	RPS14	0.492531	0.300859	91.9177	0	0	1.85046	391	0.984887	OK	TRUE
5	RPL15	0.4924	0.250026	76.3773	0	0	1.51161	368	0.926952	OK	TRUE
5	RPS18	0.492287	0.395501	120.799	0	0	1.76539	379	0.95466	OK	TRUE
5	RPS27A	0.492078	0.26483	80.9055	0	0	1.75847	378	0.952141	OK	TRUE
5	RPL21	0.492075	0.253352	77.4151	0	0	1.91447	390	0.982368	OK	TRUE
5	HBB	0.491975	0.520193	158.835	0	0	1.21425	312	0.785894	OK	TRUE
5	RPLP1	0.491544	0.419773	128.302	0	0	2.66639	397	1	OK	TRUE
5	MT-CO3	0.491459	0.278205	85.0502	0	0	2.12167	396	0.997481	OK	TRUE
5	RPL10	0.491223	0.253657	77.4834	0	0	1.4124	351	0.884131	OK	TRUE
5	MT-CO1	0.49117	0.387328	118.389	0	0	2.63708	397	1	OK	TRUE
5	B2M	0.491141	0.391585	119.627	0	0	1.79845	384	0.967254	OK	TRUE
5	MT-ND4	0.490913	0.279043	85.2795	0	0	1.80428	386	0.972292	OK	TRUE
5	PSAP	0.490544	0.292871	89.437	0	0	0.431161	152	0.382872	OK	TRUE
5	IGLC2	0.490426	0.394194	120.548	0	0	0.202272	45	0.11335	OK	TRUE
5	S100A8	0.490321	0.50038	152.776	0	0	1.294	268	0.675063	OK	TRUE
5	S100A9	0.489016	0.511546	156.183	0	0	1.01549	218	0.549118	OK	TRUE
5	HBA1	0.488365	0.60362	184.312	0	0	0.458604	149	0.375315	OK	TRUE
5	ACTB	0.487915	0.316848	96.7639	0	0	0.987732	296	0.745592	OK	TRUE
5	TMSB10	0.487509	0.376956	115.105	0	0	0.867249	266	0.670025	OK	TRUE
5	STMN1	0.487148	0.271825	83.0189	0	0	0.273731	95	0.239295	OK	TRUE
5	GYPC	0.486959	0.351512	107.385	0	0	0.114138	46	0.115869	OK	TRUE
5	SLC25A37	0.486568	0.337549	103.099	0	0	0.168796	66	0.166247	OK	TRUE
5	HBA2	0.486243	0.594547	181.545	0	0	0.494573	137	0.345088	OK	TRUE
5	TUBA1B	0.4844	0.316012	96.4973	0	0	0.508304	157	0.395466	OK	TRUE
5	ALOX5AP	0.4836	0.252166	77.0135	0	0	0.281365	103	0.259446	OK	TRUE
5	TUBB	0.483052	0.305484	93.2895	0	0	0.29833	95	0.239295	OK	TRUE
5	HBD	0.483052	0.643971	196.626	0	0	0.331422	108	0.27204	OK	TRUE
5	IGLC3	0.482638	0.388239	118.894	0	0	0.0751869	17	0.0428212	OK	TRUE
5	FTH1	0.48192	0.323347	98.7387	0	0	0.575679	201	0.506297	OK	TRUE
5	BPI	0.48071	0.476429	145.533	0	0	0.118622	33	0.0831234	OK	TRUE
5	IGHG1	0.479392	0.439656	134.486	0	0	0.0657972	23	0.0579345	OK	TRUE
5	SPINK2	0.47929	0.292215	89.2539	0	0	0.138557	47	0.118388	OK	TRUE
5	S100A11	0.478256	0.267635	81.7338	0	0	0.258287	88	0.221662	OK	TRUE
5	DERL3	0.477383	0.381428	116.778	0	0	0.0224169	9	0.02267	OK	TRUE
5	PGLYRP1	0.476893	0.318492	97.3567	0	0	0.0443422	15	0.0377834	OK	TRUE
5	CD74	0.476643	0.449846	137.347	0	0	0.515851	143	0.360202	OK	TRUE
5	IGHG3	0.47575	0.292711	89.6175	0	0	0.0370871	15	0.0377834	OK	TRUE
5	EIF1AY	0.474903	0.326758	99.8075	0	0	0.105109	37	0.093199	OK	TRUE
5	CTSS	0.474902	0.278842	85.1661	0	0	0.125311	44	0.110831	OK	TRUE
5	ITM2C	0.474876	0.30277	92.6156	0	0	0.0273309	11	0.0277078	OK	TRUE
5	MMP8	0.474245	0.41921	128.161	0	0	0.0322209	11	0.0277078	OK	TRUE
5	UROD	0.473868	0.342125	104.501	0	0	0.0868014	33	0.0831234	OK	TRUE
5	FCER1G	0.472216	0.334982	102.292	0	0	0.168796	59	0.148615	OK	TRUE
5	LGALS1	0.472174	0.501581	153.136	0	0	0.354658	94	0.236776	OK	TRUE
5	CST3	0.471681	0.434955	132.801	0	0	0.302062	82	0.206549	OK	TRUE
5	IGKV4-1	0.471587	0.327185	100.911	0	0	0.00752827	3	0.00755668	OK	TRUE
5	IGHG2	0.471435	0.31011	95.0055	0	0	0.0273309	10	0.0251889	OK	TRUE
5	CEACAM8	0.471404	0.280577	85.7888	0	0	0.0248769	9	0.02267	OK	TRUE
5	VCAN	0.470687	0.322457	98.4834	0	0	0.0959969	32	0.0806045	OK	TRUE
5	AHSP	0.470521	0.744725	227.451	0	0	0.0728477	26	0.0654912	OK	TRUE
5	FCGR3A	0.470147	0.558624	171.403	0	0	0.00502514	2	0.00503778	OK	TRUE
5	HLA-DRA	0.470001	0.376937	115.094	0	0	0.22867	69	0.173804	OK	TRUE
5	S100A6	0.469629	0.328622	100.346	0	0	0.23864	77	0.193955	OK	TRUE
5	TCN1	0.469367	0.265784	81.3412	0	0	0.0125158	5	0.0125945	OK	TRUE
5	S100A4	0.469355	0.429918	131.263	0	0	0.260231	78	0.196474	OK	TRUE
5	HLA-DRB1	0.468858	0.257842	78.7455	0	0	0.158101	50	0.125945	OK	TRUE
5	BLVRB	0.46803	0.450999	137.728	0	0	0.0681529	28	0.070529	OK	TRUE
5	FCN1	0.468019	0.413084	126.155	0	0	0.0775206	23	0.0579345	OK	TRUE
5	JCHAIN	0.466769	0.51526	157.845	0	0	0.0199508	5	0.0125945	OK	TRUE
5	TFRC	0.466584	0.26981	82.4497	0	0	0.0346569	13	0.0327456	OK	TRUE
5	SLC25A39	0.465837	0.281903	86.1413	0	0	0.0322209	13	0.0327456	OK	TRUE
5	ANXA2	0.465119	0.298132	91.0463	0	0	0.0821718	31	0.0780856	OK	TRUE
5	IGLV6-57	0.464262	0.2935	90.9231	0	0	0.00251572	1	0.00251889	OK	TRUE
5	HMBS	0.464161	0.351789	107.514	0	0	0.0224169	9	0.02267	OK	TRUE
5	CA1	0.463199	0.74745	228.306	0	0	0.0297789	12	0.0302267	OK	TRUE
5	IGKV3-11	0.463076	0.257339	79.8305	0	0	0.00251572	1	0.00251889	OK	TRUE
5	MYL4	0.462922	0.288641	88.318	0	0	0.0100251	4	0.0100756	OK	TRUE
5	PRDX2	0.462269	0.601289	183.653	0	0	0.0322209	12	0.0302267	OK	TRUE
5	MZB1	0.461526	0.721036	220.563	0	0	0.0100251	4	0.0100756	OK	TRUE
5	SELENBP1	0.461266	0.352709	107.888	0	0	0.0100251	4	0.0100756	OK	TRUE
5	HBM	0.461058	0.505919	154.675	0	0	0.0125158	5	0.0125945	OK	TRUE
5	SLC2A1	0.460805	0.253208	77.4572	0	0	0.0100251	4	0.0100756	OK	TRUE
5	SNCA	0.460581	0.268168	82.0204	0	0	0.0100251	4	0.0100756	OK	TRUE
5	UBE2C	0.460321	0.260621	79.6945	0	0	0.0125158	4	0.0100756	OK	TRUE
5	RHAG	0.45962	0.396082	121.083	0	0	0.0100251	4	0.0100756	OK	TRUE
5	GYPB	0.459225	0.506504	154.779	0	0	0.0125158	5	0.0125945	OK	TRUE
5	AQP1	0.458438	0.27231	83.5264	0	0	0.00251572	1	0.00251889	OK	TRUE
5	ALAS2	0.458303	0.676283	206.628	0	0	0.0125158	5	0.0125945	OK	TRUE
5	SLC4A1	0.456215	0.788845	240.968	0	0	0.0100251	4	0.0100756	OK	TRUE
5	HEMGN	0.454353	0.537577	164.395	0	0	0.00251572	1	0.00251889	OK	TRUE
5	GYPA	0.453805	0.507505	155.144	0	0	0.00251572	1	0.00251889	OK	TRUE
5	IGLV1-51	0.451338	0.284148	89.4889	0	0	0	0	0	OK	TRUE
5	POU2AF1	0.451338	0.276629	85.312	0	0	0	0	0	OK	TRUE
5	EPB42	0.451338	0.257872	78.9638	0	0	0	0	0	OK	TRUE
5	ISG20	0.451338	0.257744	78.935	0	0	0	0	0	OK	TRUE
6	MMP8	0.559935	0.41921	128.161	0	0	0.423907	80	0.203046	OK	TRUE
6	FCN1	0.553904	0.413084	126.155	0	0	0.734172	229	0.581218	OK	TRUE
6	PGLYRP1	0.550057	0.318492	97.3567	0	0	0.36753	84	0.213198	OK	TRUE
6	VCAN	0.546282	0.322457	98.4834	0	0	0.802434	240	0.609137	OK	TRUE
6	TCN1	0.535673	0.265784	81.3412	0	0	0.112694	35	0.0888325	OK	TRUE
6	CTSS	0.528435	0.278842	85.1661	0	0	0.590322	197	0.5	OK	TRUE
6	S100P	0.521595	0.272676	83.3386	0	0	0.211913	64	0.162437	OK	TRUE
6	FCER1G	0.52085	0.334982	102.292	0	0	0.815994	268	0.680203	OK	TRUE
6	S100A11	0.518666	0.267635	81.7338	0	0	0.826044	280	0.71066	OK	TRUE
6	ALOX5AP	0.517997	0.252166	77.0135	0	0	0.784064	258	0.654822	OK	TRUE
6	PSAP	0.516122	0.292871	89.437	0	0	0.973506	287	0.728426	OK	TRUE
6	S100A9	0.511105	0.511546	156.183	0	0	2.9084	390	0.989848	OK	TRUE
6	ANXA2	0.510788	0.298132	91.0463	0	0	0.579006	191	0.484772	OK	TRUE
6	S100A6	0.50996	0.328622	100.346	0	0	1.09182	330	0.837563	OK	TRUE
6	CST3	0.509008	0.434955	132.801	0	0	1.01391	302	0.766497	OK	TRUE
6	S100A4	0.507469	0.429918	131.263	0	0	1.13761	322	0.817259	OK	TRUE
6	CEACAM8	0.506724	0.280577	85.7888	0	0	0.103582	32	0.0812183	OK	TRUE
6	CLC	0.506085	0.354444	108.253	0	0	0.834893	147	0.373096	OK	TRUE
6	BPI	0.504843	0.476429	145.533	0	0	0.261974	70	0.177665	OK	TRUE
6	S100A8	0.504398	0.50038	152.776	0	0	3.19961	394	1	OK	TRUE
6	LGALS1	0.504127	0.501581	153.136	0	0	1.04919	300	0.761421	OK	TRUE
6	CD24	0.502775	0.454761	138.888	0	0	0.315218	91	0.230964	OK	TRUE
6	CD74	0.498416	0.449846	137.347	0	0	1.1212	310	0.786802	OK	TRUE
6	HLA-DRB1	0.497878	0.257842	78.7455	0	0	0.505226	168	0.426396	OK	TRUE
6	TMSB10	0.497834	0.376956	115.105	0	0	1.41568	363	0.92132	OK	TRUE
6	ACTB	0.496612	0.316848	96.7639	0	0	1.7029	385	0.977157	OK	TRUE
6	FTH1	0.496463	0.323347	98.7387	0	0	1.21733	326	0.827411	OK	TRUE
6	IGLC2	0.495405	0.394194	120.548	0	0	0.143947	52	0.13198	OK	TRUE
6	LYZ	0.494845	0.609597	186.127	0	0	3.46795	394	1	OK	TRUE
6	TMSB4X	0.494501	0.626853	191.415	0	0	2.5048	394	1	OK	TRUE
6	SRGN	0.494021	0.563336	172.013	0	0	2.25689	386	0.979695	OK	TRUE
6	HLA-DRA	0.492758	0.376937	115.094	0	0	0.576157	185	0.469543	OK	TRUE
6	B2M	0.492119	0.391585	119.627	0	0	2.30664	393	0.997462	OK	TRUE
6	DEFA3	0.491809	0.350025	106.889	0	0	2.47085	275	0.69797	OK	TRUE
6	MT-ND4	0.491314	0.279043	85.2795	0	0	1.75996	388	0.984772	OK	TRUE
6	MT-CO1	0.49117	0.387328	118.389	0	0	2.49981	394	1	OK	TRUE
6	RPLP1	0.49114	0.419773	128.302	0	0	2.05406	389	0.98731	OK	TRUE
6	EEF1A1	0.49105	0.328492	100.351	0	0	1.48068	366	0.928934	OK	TRUE
6	DEFA4	0.491027	0.299486	91.4866	0	0	0.386677	73	0.185279	OK	TRUE
6	MT-CO3	0.490893	0.278205	85.0502	0	0	1.86554	386	0.979695	OK	TRUE
6	RPL34	0.490138	0.277169	84.6708	0	0	1.26358	350	0.888325	OK	TRUE
6	RPS3A	0.49007	0.348684	106.522	0	0	1.39828	361	0.916244	OK	TRUE
6	RPL21	0.489894	0.253352	77.4151	0	0	1.36254	361	0.916244	OK	TRUE
6	BLVRB	0.489276	0.450999	137.728	0	0	0.205734	77	0.195431	OK	TRUE
6	RPS14	0.489222	0.300859	91.9177	0	0	1.3488	349	0.885787	OK	TRUE
6	RPL31	0.489105	0.315396	96.3441	0	0	1.29744	339	0.860406	OK	TRUE
6	HBB	0.488975	0.520193	158.835	0	0	1.1641	281	0.713198	OK	TRUE
6	RNASE2	0.48887	0.325352	99.3477	0	0	0.63569	203	0.515228	OK	TRUE
6	AZU1	0.488535	0.491932	150.195	0	0	0.775919	218	0.553299	OK	TRUE
6	IGKC	0.488459	0.312211	95.3822	0	0	0.369285	113	0.286802	OK	TRUE
6	RPS6	0.488396	0.387983	118.511	0	0	1.22333	336	0.852792	OK	TRUE
6	RPL10	0.488357	0.253657	77.4834	0	0	1.0781	317	0.804569	OK	TRUE
6	RPL15	0.488235	0.250026	76.3773	0	0	1.08069	319	0.809645	OK	TRUE
6	RPL9	0.488159	0.288916	88.2426	0	0	0.973506	305	0.774112	OK	TRUE
6	RPS3	0.488155	0.34737	106.103	0	0	1.16172	327	0.829949	OK	TRUE
6	RPL7	0.488127	0.287149	87.7106	0	0	1.10115	319	0.809645	OK	TRUE
6	RPS27A	0.488063	0.26483	80.9055	0	0	1.17826	329	0.835025	OK	TRUE
6	RPS18	0.487195	0.395501	120.799	0	0	1.18372	318	0.807107	OK	TRUE
6	IGLC3	0.487175	0.388239	118.894	0	0	0.06152	20	0.0507614	OK	TRUE
6	RPL13A	0.487135	0.275538	84.1636	0	0	1.06419	304	0.771574	OK	TRUE
6	RPL3	0.486757	0.329364	100.59	0	0	0.93838	293	0.743655	OK	TRUE
6	RPL32	0.486744	0.252975	77.2706	0	0	0.926392	291	0.738579	OK	TRUE
6	RPS23	0.486328	0.323131	98.6952	0	0	0.984945	298	0.756345	OK	TRUE
6	RPS19	0.486297	0.286226	87.4319	0	0	1.01942	304	0.771574	OK	TRUE
6	RPL27A	0.486027	0.253341	77.3933	0	0	1.10788	301	0.763959	OK	TRUE
6	HBA1	0.485377	0.60362	184.312	0	0	0.440381	133	0.337563	OK	TRUE
6	RPL5	0.485104	0.295916	90.3748	0	0	0.805841	263	0.667513	OK	TRUE
6	HBA2	0.484814	0.594547	181.545	0	0	0.435467	129	0.327411	OK	TRUE
6	RPS2	0.484301	0.275957	84.2868	0	0	0.910181	267	0.677665	OK	TRUE
6	RPLP0	0.483609	0.303133	92.5809	0	0	0.819355	258	0.654822	OK	TRUE
6	IGHG3	0.48228	0.292711	89.6175	0	0	0.0591305	20	0.0507614	OK	TRUE
6	HBD	0.482059	0.643971	196.626	0	0	0.349799	103	0.261421	OK	TRUE
6	SLC25A37	0.481096	0.337549	103.099	0	0	0.130672	53	0.134518	OK	TRUE
6	CST7	0.479938	0.484749	148.012	0	0	0.234249	75	0.190355	OK	TRUE
6	IGHG2	0.477883	0.31011	95.0055	0	0	0.0373642	14	0.035533	OK	TRUE
6	FCGR3A	0.47762	0.558624	171.403	0	0	0.00758537	3	0.00761421	OK	TRUE
6	RNASE3	0.476911	0.298082	91.0365	0	0	0.180628	58	0.147208	OK	TRUE
6	LRRC75A-AS1	0.476383	0.30313	92.5649	0	0	0.36753	129	0.327411	OK	TRUE
6	TUBA1B	0.475984	0.316012	96.4973	0	0	0.277478	108	0.274112	OK	TRUE
6	IGHG1	0.475541	0.439656	134.486	0	0	0.0543344	19	0.0482234	OK	TRUE
6	ELANE	0.473601	0.506097	154.546	0	0	0.169978	43	0.109137	OK	TRUE
6	CTSG	0.473114	0.418174	127.689	0	0	0.19535	64	0.162437	OK	TRUE
6	UROD	0.471177	0.342125	104.501	0	0	0.0757383	28	0.071066	OK	TRUE
6	TUBB	0.467179	0.305484	93.2895	0	0	0.108149	40	0.101523	OK	TRUE
6	AHSP	0.466268	0.744725	227.451	0	0	0.0495151	19	0.0482234	OK	TRUE
6	SLC4A1	0.466203	0.788845	240.968	0	0	0.0398063	15	0.0380711	OK	TRUE
6	EIF1AY	0.46569	0.326758	99.8075	0	0	0.0519276	20	0.0507614	OK	TRUE
6	HMBS	0.465415	0.351789	107.514	0	0	0.0275362	10	0.0253807	OK	TRUE
6	SNCA	0.464371	0.268168	82.0204	0	0	0.0151136	6	0.0152284	OK	TRUE
6	IGLV6-57	0.464343	0.2935	90.9231	0	0	0.00253486	1	0.00253807	OK	TRUE
6	MZB1	0.46368	0.721036	220.563	0	0	0.0126105	5	0.0126904	OK	TRUE
6	STMN1	0.463125	0.271825	83.0189	0	0	0.0639038	24	0.0609137	OK	TRUE
6	PRDX2	0.463095	0.601289	183.653	0	0	0.0324623	13	0.0329949	OK	TRUE
6	SLC25A39	0.463083	0.281903	86.1413	0	0	0.025064	10	0.0253807	OK	TRUE
6	SPINK2	0.463006	0.292215	89.2539	0	0	0.0591305	16	0.0406091	OK	TRUE
6	PRTN3	0.462701	0.555931	169.756	0	0	0.0591305	19	0.0482234	OK	TRUE
6	CA1	0.462442	0.74745	228.306	0	0	0.0275362	11	0.0279188	OK	TRUE
6	JCHAIN	0.46151	0.51526	157.845	0	0	0.00758537	3	0.00761421	OK	TRUE
6	PRSS57	0.460779	0.300285	91.7119	0	0	0.0446724	14	0.035533	OK	TRUE
6	ITM2C	0.45945	0.30277	92.6156	0	0	0.00758537	3	0.00761421	OK	TRUE
6	GYPB	0.459275	0.506504	154.779	0	0	0.0151136	5	0.0126904	OK	TRUE
6	GYPC	0.459012	0.351512	107.385	0	0	0.0176105	7	0.0177665	OK	TRUE
6	DERL3	0.458927	0.381428	116.778	0	0	0.0050633	2	0.00507614	OK	TRUE
6	ALAS2	0.458347	0.676283	206.628	0	0	0.0126105	5	0.0126904	OK	TRUE
6	TFRC	0.458257	0.26981	82.4497	0	0	0.0126105	5	0.0126904	OK	TRUE
6	RHAG	0.457879	0.396082	121.083	0	0	0.00758537	3	0.00761421	OK	TRUE
6	HBM	0.457705	0.505919	154.675	0	0	0.00758537	3	0.00761421	OK	TRUE
6	HEMGN	0.456833	0.537577	164.395	0	0	0.0050633	2	0.00507614	OK	TRUE
6	SLC2A1	0.456648	0.253208	77.4572	0	0	0.0050633	2	0.00507614	OK	TRUE
6	UBE2C	0.456372	0.260621	79.6945	0	0	0.0050633	2	0.00507614	OK	TRUE
6	EPB42	0.455669	0.257872	78.9638	0	0	0.00253486	1	0.00253807	OK	TRUE
6	ISG20	0.455338	0.257744	78.935	0	0	0.00253486	1	0.00253807	OK	TRUE
6	SELENBP1	0.454417	0.352709	107.888	0	0	0.00253486	1	0.00253807	OK	TRUE
6	GYPA	0.453821	0.507505	155.144	0	0	0.00253486	1	0.00253807	OK	TRUE
6	IGKV4-1	0.451338	0.327185	100.911	0	0	0	0	0	OK	TRUE
6	MYL4	0.451338	0.288641	88.318	0	0	0	0	0	OK	TRUE
6	IGLV1-51	0.451338	0.284148	89.4889	0	0	0	0	0	OK	TRUE
6	POU2AF1	0.451338	0.276629	85.312	0	0	0	0	0	OK	TRUE
6	AQP1	0.451338	0.27231	83.5264	0	0	0	0	0	OK	TRUE
6	IGKV3-11	0.451338	0.257339	79.8305	0	0	0	0	0	OK	TRUE
7	PRTN3	0.561456	0.555931	169.756	0	0	1.77147	330	0.846154	OK	TRUE
7	ELANE	0.54638	0.506097	154.546	0	0	1.33971	271	0.694872	OK	TRUE
7	CST7	0.543576	0.484749	148.012	0	0	1.2513	333	0.853846	OK	TRUE
7	PRSS57	0.539626	0.300285	91.7119	0	0	0.667172	227	0.582051	OK	TRUE
7	RNASE3	0.534405	0.298082	91.0365	0	0	1.01393	258	0.661538	OK	TRUE
7	CTSG	0.532511	0.418174	127.689	0	0	1.83114	337	0.864103	OK	TRUE
7	AZU1	0.510126	0.491932	150.195	0	0	2.72852	387	0.992308	OK	TRUE
7	RNASE2	0.509187	0.325352	99.3477	0	0	1.52661	349	0.894872	OK	TRUE
7	LRRC75A-AS1	0.507228	0.30313	92.5649	0	0	1.39777	352	0.902564	OK	TRUE
7	SPINK2	0.501239	0.292215	89.2539	0	0	0.266301	96	0.246154	OK	TRUE
7	RPL5	0.496675	0.295916	90.3748	0	0	1.60584	378	0.969231	OK	TRUE
7	RPL9	0.495579	0.288916	88.2426	0	0	1.71495	381	0.976923	OK	TRUE
7	RPL3	0.495546	0.329364	100.59	0	0	1.83729	384	0.984615	OK	TRUE
7	RPLP0	0.495536	0.303133	92.5809	0	0	1.73776	380	0.974359	OK	TRUE
7	RPS2	0.49518	0.275957	84.2868	0	0	1.78833	379	0.971795	OK	TRUE
7	RPS23	0.494792	0.323131	98.6952	0	0	1.8295	388	0.994872	OK	TRUE
7	SRGN	0.494715	0.563336	172.013	0	0	2.99663	390	1	OK	TRUE
7	RPL7	0.494625	0.287149	87.7106	0	0	1.95394	388	0.994872	OK	TRUE
7	RPL32	0.494581	0.252975	77.2706	0	0	1.62924	371	0.951282	OK	TRUE
7	RPL13A	0.494471	0.275538	84.1636	0	0	1.80787	381	0.976923	OK	TRUE
7	RPS19	0.493991	0.286226	87.4319	0	0	1.84825	387	0.992308	OK	TRUE
7	RPL15	0.493779	0.250026	76.3773	0	0	1.72505	377	0.966667	OK	TRUE
7	RPS3	0.493735	0.34737	106.103	0	0	2.02274	387	0.992308	OK	TRUE
7	RPS18	0.493726	0.395501	120.799	0	0	2.0966	389	0.997436	OK	TRUE
7	RPL10	0.493683	0.253657	77.4834	0	0	1.63025	372	0.953846	OK	TRUE
7	RPL34	0.493592	0.277169	84.6708	0	0	1.94518	386	0.989744	OK	TRUE
7	RPL27A	0.493562	0.253341	77.3933	0	0	1.82165	382	0.979487	OK	TRUE
7	RPS27A	0.493427	0.26483	80.9055	0	0	1.95175	387	0.992308	OK	TRUE
7	RPS6	0.493363	0.387983	118.511	0	0	2.19979	390	1	OK	TRUE
7	RPL31	0.493348	0.315396	96.3441	0	0	2.02443	384	0.984615	OK	TRUE
7	EEF1A1	0.493001	0.328492	100.351	0	0	2.05314	385	0.987179	OK	TRUE
7	RPS3A	0.492754	0.348684	106.522	0	0	2.20177	389	0.997436	OK	TRUE
7	RPS14	0.492607	0.300859	91.9177	0	0	2.05577	385	0.987179	OK	TRUE
7	RPL21	0.492232	0.253352	77.4151	0	0	2.06231	385	0.987179	OK	TRUE
7	LYZ	0.492008	0.609597	186.127	0	0	2.14187	358	0.917949	OK	TRUE
7	TMSB4X	0.491953	0.626853	191.415	0	0	1.51089	361	0.925641	OK	TRUE
7	B2M	0.491787	0.391585	119.627	0	0	1.75254	385	0.987179	OK	TRUE
7	MT-ND4	0.491719	0.279043	85.2795	0	0	2.09502	389	0.997436	OK	TRUE
7	RPLP1	0.491544	0.419773	128.302	0	0	2.71486	390	1	OK	TRUE
7	MT-CO3	0.491458	0.278205	85.0502	0	0	2.26815	389	0.997436	OK	TRUE
7	MT-CO1	0.49117	0.387328	118.389	0	0	2.85794	390	1	OK	TRUE
7	HBB	0.486031	0.520193	158.835	0	0	1.00458	251	0.64359	OK	TRUE
7	DEFA3	0.485898	0.350025	106.889	0	0	1.28944	223	0.571795	OK	TRUE
7	TMSB10	0.485594	0.376956	115.105	0	0	0.703351	244	0.625641	OK	TRUE
7	IGLC2	0.485283	0.394194	120.548	0	0	0.102279	37	0.0948718	OK	TRUE
7	GYPC	0.484947	0.351512	107.385	0	0	0.106898	42	0.107692	OK	TRUE
7	ACTB	0.483982	0.316848	96.7639	0	0	0.746809	252	0.646154	OK	TRUE
7	DEFA4	0.481428	0.299486	91.4866	0	0	0.338302	51	0.130769	OK	TRUE
7	PSAP	0.48097	0.292871	89.437	0	0	0.281896	105	0.269231	OK	TRUE
7	IGKC	0.480609	0.312211	95.3822	0	0	0.281896	83	0.212821	OK	TRUE
7	HBD	0.479881	0.643971	196.626	0	0	0.258412	93	0.238462	OK	TRUE
7	TUBA1B	0.479646	0.316012	96.4973	0	0	0.360003	127	0.325641	OK	TRUE
7	STMN1	0.479482	0.271825	83.0189	0	0	0.180183	69	0.176923	OK	TRUE
7	S100A8	0.479371	0.50038	152.776	0	0	0.652592	174	0.446154	OK	TRUE
7	HBA2	0.479094	0.594547	181.545	0	0	0.396881	101	0.258974	OK	TRUE
7	EIF1AY	0.478824	0.326758	99.8075	0	0	0.109199	44	0.112821	OK	TRUE
7	IGHG3	0.478727	0.292711	89.6175	0	0	0.0426664	17	0.0435897	OK	TRUE
7	S100A9	0.478336	0.511546	156.183	0	0	0.521537	141	0.361538	OK	TRUE
7	CLC	0.478151	0.354444	108.253	0	0	0.270223	59	0.151282	OK	TRUE
7	HBA1	0.47778	0.60362	184.312	0	0	0.370679	96	0.246154	OK	TRUE
7	IGLV1-51	0.477299	0.284148	89.4889	0	0	0.00256082	1	0.0025641	OK	TRUE
7	TFRC	0.476816	0.26981	82.4497	0	0	0.0645385	24	0.0615385	OK	TRUE
7	SLC25A37	0.476705	0.337549	103.099	0	0	0.131928	43	0.110256	OK	TRUE
7	UROD	0.476407	0.342125	104.501	0	0	0.0999614	37	0.0948718	OK	TRUE
7	TUBB	0.475647	0.305484	93.2895	0	0	0.186586	67	0.171795	OK	TRUE
7	IGLV6-57	0.474457	0.2935	90.9231	0	0	0.0051151	2	0.00512821	OK	TRUE
7	FTH1	0.474131	0.323347	98.7387	0	0	0.384739	137	0.351282	OK	TRUE
7	CTSS	0.473916	0.278842	85.1661	0	0	0.109199	41	0.105128	OK	TRUE
7	CD74	0.473468	0.449846	137.347	0	0	0.374213	119	0.305128	OK	TRUE
7	CD24	0.473358	0.454761	138.888	0	0	0.0929765	31	0.0794872	OK	TRUE
7	IGKV4-1	0.471882	0.327185	100.911	0	0	0.00766287	3	0.00769231	OK	TRUE
7	FCGR3A	0.470422	0.558624	171.403	0	0	0.0051151	2	0.00512821	OK	TRUE
7	IGLC3	0.470346	0.388239	118.894	0	0	0.0253178	9	0.0230769	OK	TRUE
7	IGHG2	0.470052	0.31011	95.0055	0	0	0.0228147	9	0.0230769	OK	TRUE
7	SLC25A39	0.46967	0.281903	86.1413	0	0	0.0426664	17	0.0435897	OK	TRUE
7	JCHAIN	0.469517	0.51526	157.845	0	0	0.0177895	6	0.0153846	OK	TRUE
7	IGHG1	0.46927	0.439656	134.486	0	0	0.0352681	13	0.0333333	OK	TRUE
7	S100P	0.468848	0.272676	83.3386	0	0	0.0278147	11	0.0282051	OK	TRUE
7	HLA-DRA	0.467301	0.376937	115.094	0	0	0.162903	56	0.14359	OK	TRUE
7	HLA-DRB1	0.466445	0.257842	78.7455	0	0	0.106898	41	0.105128	OK	TRUE
7	S100A11	0.465714	0.267635	81.7338	0	0	0.104591	40	0.102564	OK	TRUE
7	SLC2A1	0.464796	0.253208	77.4572	0	0	0.0152675	6	0.0153846	OK	TRUE
7	LGALS1	0.464763	0.501581	153.136	0	0	0.162903	54	0.138462	OK	TRUE
7	PRDX2	0.464686	0.601289	183.653	0	0	0.0402064	15	0.0384615	OK	TRUE
7	S100A6	0.464569	0.328622	100.346	0	0	0.138646	51	0.130769	OK	TRUE
7	ALOX5AP	0.463994	0.252166	77.0135	0	0	0.0859424	32	0.0820513	OK	TRUE
7	CST3	0.463954	0.434955	132.801	0	0	0.120628	45	0.115385	OK	TRUE
7	CEACAM8	0.463906	0.280577	85.7888	0	0	0.012739	5	0.0128205	OK	TRUE
7	ITM2C	0.463866	0.30277	92.6156	0	0	0.012739	5	0.0128205	OK	TRUE
7	SLC4A1	0.463806	0.788845	240.968	0	0	0.0402064	12	0.0307692	OK	TRUE
7	PGLYRP1	0.4636	0.318492	97.3567	0	0	0.0152675	6	0.0153846	OK	TRUE
7	IGKV3-11	0.46325	0.257339	79.8305	0	0	0.00256082	1	0.0025641	OK	TRUE
7	S100A4	0.46296	0.429918	131.263	0	0	0.116072	45	0.115385	OK	TRUE
7	BPI	0.462584	0.476429	145.533	0	0	0.0253178	10	0.025641	OK	TRUE
7	EPB42	0.462376	0.257872	78.9638	0	0	0.00766287	3	0.00769231	OK	TRUE
7	FCN1	0.461903	0.413084	126.155	0	0	0.0377403	13	0.0333333	OK	TRUE
7	FCER1G	0.461789	0.334982	102.292	0	0	0.0693347	25	0.0641026	OK	TRUE
7	MZB1	0.461678	0.721036	220.563	0	0	0.0102042	4	0.0102564	OK	TRUE
7	AHSP	0.461629	0.744725	227.451	0	0	0.0377403	12	0.0307692	OK	TRUE
7	HMBS	0.460626	0.351789	107.514	0	0	0.0177895	6	0.0153846	OK	TRUE
7	CA1	0.459922	0.74745	228.306	0	0	0.0253178	8	0.0205128	OK	TRUE
7	BLVRB	0.459726	0.450999	137.728	0	0	0.0327898	12	0.0307692	OK	TRUE
7	VCAN	0.459451	0.322457	98.4834	0	0	0.0278147	11	0.0282051	OK	TRUE
7	MMP8	0.459292	0.41921	128.161	0	0	0.0102042	3	0.00769231	OK	TRUE
7	ALAS2	0.458408	0.676283	206.628	0	0	0.0203053	5	0.0128205	OK	TRUE
7	HBM	0.45776	0.505919	154.675	0	0	0.00766287	3	0.00769231	OK	TRUE
7	ANXA2	0.457214	0.298132	91.0463	0	0	0.0278147	11	0.0282051	OK	TRUE
7	SNCA	0.456566	0.268168	82.0204	0	0	0.0051151	2	0.00512821	OK	TRUE
7	TCN1	0.456104	0.265784	81.3412	0	0	0.0051151	1	0.0025641	OK	TRUE
7	GYPA	0.455886	0.507505	155.144	0	0	0.0051151	2	0.00512821	OK	TRUE
7	DERL3	0.455588	0.381428	116.778	0	0	0.00256082	1	0.0025641	OK	TRUE
7	MYL4	0.454981	0.288641	88.318	0	0	0.00256082	1	0.0025641	OK	TRUE
7	SELENBP1	0.454444	0.352709	107.888	0	0	0.00256082	1	0.0025641	OK	TRUE
7	HEMGN	0.4544	0.537577	164.395	0	0	0.00256082	1	0.0025641	OK	TRUE
7	GYPB	0.453356	0.506504	154.779	0	0	0.00256082	1	0.0025641	OK	TRUE
7	RHAG	0.451338	0.396082	121.083	0	0	0	0	0	OK	TRUE
7	POU2AF1	0.451338	0.276629	85.312	0	0	0	0	0	OK	TRUE
7	AQP1	0.451338	0.27231	83.5264	0	0	0	0	0	OK	TRUE
7	UBE2C	0.451338	0.260621	79.6945	0	0	0	0	0	OK	TRUE
7	ISG20	0.451338	0.257744	78.935	0	0	0	0	0	OK	TRUE
8	VCAN	0.529278	0.322457	98.4834	0	0	0.639316	166	0.470255	OK	TRUE
8	ANXA2	0.527742	0.298132	91.0463	0	0	0.783811	237	0.671388	OK	TRUE
8	HLA-DRB1	0.516058	0.257842	78.7455	0	0	0.765534	230	0.651558	OK	TRUE
8	LGALS1	0.51411	0.501581	153.136	0	0	1.80536	336	0.951841	OK	TRUE
8	HLA-DRA	0.514047	0.376937	115.094	0	0	1.08051	282	0.798867	OK	TRUE
8	CST3	0.512516	0.434955	132.801	0	0	1.18452	292	0.827195	OK	TRUE
8	S100A4	0.51143	0.429918	131.263	0	0	1.28109	315	0.892351	OK	TRUE
8	FCER1G	0.510532	0.334982	102.292	0	0	0.670224	195	0.552408	OK	TRUE
8	S100A11	0.50828	0.267635	81.7338	0	0	0.678882	202	0.572238	OK	TRUE
8	ALOX5AP	0.505786	0.252166	77.0135	0	0	0.607423	178	0.504249	OK	TRUE
8	CD74	0.504564	0.449846	137.347	0	0	1.52925	325	0.92068	OK	TRUE
8	S100A6	0.503751	0.328622	100.346	0	0	0.931472	256	0.725212	OK	TRUE
8	RNASE2	0.502685	0.325352	99.3477	0	0	1.02617	271	0.767705	OK	TRUE
8	CTSG	0.501842	0.418174	127.689	0	0	0.705814	165	0.467422	OK	TRUE
8	TMSB10	0.498703	0.376956	115.105	0	0	1.57074	333	0.943343	OK	TRUE
8	ACTB	0.495169	0.316848	96.7639	0	0	1.64122	331	0.937677	OK	TRUE
8	FTH1	0.495113	0.323347	98.7387	0	0	1.11268	281	0.796034	OK	TRUE
8	LYZ	0.494845	0.609597	186.127	0	0	3.67677	353	1	OK	TRUE
8	RPL5	0.494565	0.295916	90.3748	0	0	1.34435	322	0.912181	OK	TRUE
8	SRGN	0.494522	0.563336	172.013	0	0	2.72398	351	0.994334	OK	TRUE
8	TMSB4X	0.494501	0.626853	191.415	0	0	2.66344	353	1	OK	TRUE
8	CTSS	0.494267	0.278842	85.1661	0	0	0.240555	83	0.235127	OK	TRUE
8	RPL27A	0.493777	0.253341	77.3933	0	0	1.73193	348	0.985836	OK	TRUE
8	RPS23	0.493699	0.323131	98.6952	0	0	1.57368	340	0.963173	OK	TRUE
8	RPL3	0.493677	0.329364	100.59	0	0	1.46197	329	0.932011	OK	TRUE
8	RPS19	0.49358	0.286226	87.4319	0	0	1.64997	346	0.98017	OK	TRUE
8	RPS2	0.493559	0.275957	84.2868	0	0	1.49998	327	0.926346	OK	TRUE
8	RPLP0	0.493507	0.303133	92.5809	0	0	1.40036	324	0.917847	OK	TRUE
8	RPL13A	0.493498	0.275538	84.1636	0	0	1.6134	335	0.949008	OK	TRUE
8	RPS18	0.493337	0.395501	120.799	0	0	1.91676	348	0.985836	OK	TRUE
8	RPS3	0.493326	0.34737	106.103	0	0	1.74141	346	0.98017	OK	TRUE
8	RPL32	0.493278	0.252975	77.2706	0	0	1.38132	323	0.915014	OK	TRUE
8	RPL31	0.493199	0.315396	96.3441	0	0	1.80163	346	0.98017	OK	TRUE
8	RPL15	0.493069	0.250026	76.3773	0	0	1.65863	334	0.946176	OK	TRUE
8	RPL10	0.493017	0.253657	77.4834	0	0	1.54327	330	0.934844	OK	TRUE
8	RPS6	0.492987	0.387983	118.511	0	0	1.88973	349	0.988669	OK	TRUE
8	RPS27A	0.492831	0.26483	80.9055	0	0	1.70398	344	0.974504	OK	TRUE
8	RPS14	0.492749	0.300859	91.9177	0	0	1.84239	350	0.991501	OK	TRUE
8	RPL7	0.492653	0.287149	87.7106	0	0	1.58361	331	0.937677	OK	TRUE
8	RPS3A	0.49256	0.348684	106.522	0	0	1.86239	350	0.991501	OK	TRUE
8	RPL9	0.492536	0.288916	88.2426	0	0	1.38275	315	0.892351	OK	TRUE
8	RPL21	0.492373	0.253352	77.4151	0	0	1.86722	350	0.991501	OK	TRUE
8	AZU1	0.49235	0.491932	150.195	0	0	0.915724	221	0.626062	OK	TRUE
8	TUBA1B	0.492309	0.316012	96.4973	0	0	0.630307	183	0.518414	OK	TRUE
8	EEF1A1	0.492295	0.328492	100.351	0	0	1.81694	341	0.966006	OK	TRUE
8	B2M	0.492018	0.391585	119.627	0	0	2.16849	351	0.994334	OK	TRUE
8	S100A8	0.491952	0.50038	152.776	0	0	1.30365	251	0.711048	OK	TRUE
8	RPL34	0.491637	0.277169	84.6708	0	0	1.55351	329	0.932011	OK	TRUE
8	MT-ND4	0.49162	0.279043	85.2795	0	0	2.15216	351	0.994334	OK	TRUE
8	RPLP1	0.491544	0.419773	128.302	0	0	2.51856	353	1	OK	TRUE
8	MT-CO3	0.491539	0.278205	85.0502	0	0	2.36117	353	1	OK	TRUE
8	MT-CO1	0.49117	0.387328	118.389	0	0	2.90071	353	1	OK	TRUE
8	PSAP	0.490509	0.292871	89.437	0	0	0.470358	135	0.382436	OK	TRUE
8	LRRC75A-AS1	0.490139	0.30313	92.5649	0	0	0.674562	200	0.566572	OK	TRUE
8	HBB	0.489476	0.520193	158.835	0	0	1.14475	256	0.725212	OK	TRUE
8	RNASE3	0.489217	0.298082	91.0365	0	0	0.271259	85	0.240793	OK	TRUE
8	IGHG2	0.488315	0.31011	95.0055	0	0	0.0684261	19	0.0538244	OK	TRUE
8	DEFA3	0.487406	0.350025	106.889	0	0	1.11825	213	0.603399	OK	TRUE
8	IGLC3	0.487304	0.388239	118.894	0	0	0.0551104	18	0.0509915	OK	TRUE
8	IGKC	0.487221	0.312211	95.3822	0	0	0.336067	97	0.274788	OK	TRUE
8	HBA2	0.487192	0.594547	181.545	0	0	0.498283	126	0.356941	OK	TRUE
8	IGLC2	0.484888	0.394194	120.548	0	0	0.124996	33	0.0934844	OK	TRUE
8	HBA1	0.484198	0.60362	184.312	0	0	0.41953	114	0.322946	OK	TRUE
8	S100A9	0.484173	0.511546	156.183	0	0	0.828094	163	0.461756	OK	TRUE
8	HBD	0.478739	0.643971	196.626	0	0	0.271259	80	0.226629	OK	TRUE
8	SLC25A37	0.47727	0.337549	103.099	0	0	0.112418	40	0.113314	OK	TRUE
8	IGHG1	0.476656	0.439656	134.486	0	0	0.0684261	18	0.0509915	OK	TRUE
8	BLVRB	0.475385	0.450999	137.728	0	0	0.107342	39	0.110482	OK	TRUE
8	TUBB	0.474787	0.305484	93.2895	0	0	0.178537	58	0.164306	OK	TRUE
8	STMN1	0.474487	0.271825	83.0189	0	0	0.159398	49	0.13881	OK	TRUE
8	IGKV3-11	0.474152	0.257339	79.8305	0	0	0.00564973	2	0.00566572	OK	TRUE
8	IGKV4-1	0.473612	0.327185	100.911	0	0	0.00846267	3	0.00849858	OK	TRUE
8	SLC25A39	0.473101	0.281903	86.1413	0	0	0.060458	19	0.0538244	OK	TRUE
8	IGHG3	0.472224	0.292711	89.6175	0	0	0.0306858	11	0.0311615	OK	TRUE
8	CLC	0.472138	0.354444	108.253	0	0	0.173787	39	0.110482	OK	TRUE
8	PRTN3	0.471887	0.555931	169.756	0	0	0.109883	35	0.0991501	OK	TRUE
8	DEFA4	0.471443	0.299486	91.4866	0	0	0.176165	28	0.0793201	OK	TRUE
8	CEACAM8	0.471399	0.280577	85.7888	0	0	0.0224099	8	0.0226629	OK	TRUE
8	JCHAIN	0.471057	0.51526	157.845	0	0	0.0168543	6	0.0169972	OK	TRUE
8	HMBS	0.470439	0.351789	107.514	0	0	0.0361653	13	0.0368272	OK	TRUE
8	PGLYRP1	0.469915	0.318492	97.3567	0	0	0.0279348	9	0.0254958	OK	TRUE
8	EIF1AY	0.469577	0.326758	99.8075	0	0	0.0737032	24	0.0679887	OK	TRUE
8	ITM2C	0.469273	0.30277	92.6156	0	0	0.019636	7	0.01983	OK	TRUE
8	UROD	0.469162	0.342125	104.501	0	0	0.060458	22	0.0623229	OK	TRUE
8	SPINK2	0.468566	0.292215	89.2539	0	0	0.0945373	23	0.0651558	OK	TRUE
8	AHSP	0.467679	0.744725	227.451	0	0	0.0551104	19	0.0538244	OK	TRUE
8	ELANE	0.467495	0.506097	154.546	0	0	0.10224	26	0.0736544	OK	TRUE
8	TFRC	0.46706	0.26981	82.4497	0	0	0.0361653	12	0.0339943	OK	TRUE
8	S100P	0.46597	0.272676	83.3386	0	0	0.0224099	8	0.0226629	OK	TRUE
8	FCN1	0.46497	0.413084	126.155	0	0	0.060458	16	0.0453258	OK	TRUE
8	BPI	0.464556	0.476429	145.533	0	0	0.0361653	11	0.0311615	OK	TRUE
8	CD24	0.464526	0.454761	138.888	0	0	0.0443286	15	0.0424929	OK	TRUE
8	SLC2A1	0.463907	0.253208	77.4572	0	0	0.019636	5	0.0141643	OK	TRUE
8	FCGR3A	0.46305	0.558624	171.403	0	0	0.00282886	1	0.00283286	OK	TRUE
8	DERL3	0.463014	0.381428	116.778	0	0	0.00846267	3	0.00849858	OK	TRUE
8	CST7	0.462833	0.484749	148.012	0	0	0.0893693	22	0.0623229	OK	TRUE
8	SNCA	0.461534	0.268168	82.0204	0	0	0.0112677	4	0.0113314	OK	TRUE
8	PRDX2	0.460823	0.601289	183.653	0	0	0.0251762	9	0.0254958	OK	TRUE
8	GYPB	0.460042	0.506504	154.779	0	0	0.0140649	5	0.0141643	OK	TRUE
8	MMP8	0.459986	0.41921	128.161	0	0	0.0112677	3	0.00849858	OK	TRUE
8	AQP1	0.459177	0.27231	83.5264	0	0	0.00282886	1	0.00283286	OK	TRUE
8	GYPC	0.458731	0.351512	107.385	0	0	0.0168543	6	0.0169972	OK	TRUE
8	RHAG	0.458515	0.396082	121.083	0	0	0.00846267	3	0.00849858	OK	TRUE
8	MYL4	0.458493	0.288641	88.318	0	0	0.00564973	2	0.00566572	OK	TRUE
8	HBM	0.458324	0.505919	154.675	0	0	0.00846267	3	0.00849858	OK	TRUE
8	PRSS57	0.457806	0.300285	91.7119	0	0	0.0306858	8	0.0226629	OK	TRUE
8	MZB1	0.457618	0.721036	220.563	0	0	0.00846267	2	0.00566572	OK	TRUE
8	HEMGN	0.45737	0.537577	164.395	0	0	0.00564973	2	0.00566572	OK	TRUE
8	UBE2C	0.456866	0.260621	79.6945	0	0	0.00564973	2	0.00566572	OK	TRUE
8	CA1	0.456537	0.74745	228.306	0	0	0.0112677	4	0.0113314	OK	TRUE
8	TCN1	0.456527	0.265784	81.3412	0	0	0.00282886	1	0.00283286	OK	TRUE
8	EPB42	0.456095	0.257872	78.9638	0	0	0.00282886	1	0.00283286	OK	TRUE
8	ISG20	0.455732	0.257744	78.935	0	0	0.00282886	1	0.00283286	OK	TRUE
8	SLC4A1	0.455555	0.788845	240.968	0	0	0.0140649	3	0.00849858	OK	TRUE
8	ALAS2	0.454864	0.676283	206.628	0	0	0.00564973	2	0.00566572	OK	TRUE
8	SELENBP1	0.454723	0.352709	107.888	0	0	0.00282886	1	0.00283286	OK	TRUE
8	GYPA	0.454069	0.507505	155.144	0	0	0.00282886	1	0.00283286	OK	TRUE
8	IGLV6-57	0.451338	0.2935	90.9231	0	0	0	0	0	OK	TRUE
8	IGLV1-51	0.451338	0.284148	89.4889	0	0	0	0	0	OK	TRUE
8	POU2AF1	0.451338	0.276629	85.312	0	0	0	0	0	OK	TRUE
9	HLA-DRB1	0.5242	0.257842	78.7455	0	0	1.03471	266	0.76	OK	TRUE
9	HLA-DRA	0.519581	0.376937	115.094	0	0	1.45795	312	0.891429	OK	TRUE
9	CST3	0.51503	0.434955	132.801	0	0	1.34398	305	0.871429	OK	TRUE
9	FCER1G	0.513743	0.334982	102.292	0	0	0.705922	207	0.591429	OK	TRUE
9	S100A4	0.508678	0.429918	131.263	0	0	1.15328	294	0.84	OK	TRUE
9	LGALS1	0.508468	0.501581	153.136	0	0	1.46787	295	0.842857	OK	TRUE
9	ANXA2	0.508143	0.298132	91.0463	0	0	0.555526	160	0.457143	OK	TRUE
9	SPINK2	0.507818	0.292215	89.2539	0	0	0.442853	101	0.288571	OK	TRUE
9	CD74	0.506325	0.449846	137.347	0	0	2.11626	336	0.96	OK	TRUE
9	S100A11	0.502831	0.267635	81.7338	0	0	0.592537	176	0.502857	OK	TRUE
9	TMSB10	0.499244	0.376956	115.105	0	0	1.67683	335	0.957143	OK	TRUE
9	CTSS	0.49899	0.278842	85.1661	0	0	0.284104	94	0.268571	OK	TRUE
9	S100A6	0.497371	0.328622	100.346	0	0	0.764803	215	0.614286	OK	TRUE
9	FTH1	0.497001	0.323347	98.7387	0	0	1.17645	294	0.84	OK	TRUE
9	ALOX5AP	0.496519	0.252166	77.0135	0	0	0.468216	139	0.397143	OK	TRUE
9	ACTB	0.496195	0.316848	96.7639	0	0	1.65195	338	0.965714	OK	TRUE
9	TUBA1B	0.495399	0.316012	96.4973	0	0	0.844027	199	0.568571	OK	TRUE
9	TMSB4X	0.494501	0.626853	191.415	0	0	2.7327	350	1	OK	TRUE
9	IGLC3	0.49377	0.388239	118.894	0	0	0.076961	22	0.0628571	OK	TRUE
9	RPS18	0.492949	0.395501	120.799	0	0	1.72379	341	0.974286	OK	TRUE
9	LYZ	0.492677	0.609597	186.127	0	0	2.85942	328	0.937143	OK	TRUE
9	IGKC	0.492669	0.312211	95.3822	0	0	0.397817	115	0.328571	OK	TRUE
9	RPL15	0.492656	0.250026	76.3773	0	0	1.48225	327	0.934286	OK	TRUE
9	RPL13A	0.49258	0.275538	84.1636	0	0	1.44726	323	0.922857	OK	TRUE
9	EEF1A1	0.492572	0.328492	100.351	0	0	1.68269	341	0.974286	OK	TRUE
9	RPS23	0.492395	0.323131	98.6952	0	0	1.50471	324	0.925714	OK	TRUE
9	RPL31	0.492325	0.315396	96.3441	0	0	1.58632	334	0.954286	OK	TRUE
9	RPL10	0.492293	0.253657	77.4834	0	0	1.3927	320	0.914286	OK	TRUE
9	RPS6	0.492223	0.387983	118.511	0	0	1.62419	338	0.965714	OK	TRUE
9	RPS19	0.49221	0.286226	87.4319	0	0	1.43712	329	0.94	OK	TRUE
9	B2M	0.492109	0.391585	119.627	0	0	2.13264	349	0.997143	OK	TRUE
9	RPS14	0.492087	0.300859	91.9177	0	0	1.6943	340	0.971429	OK	TRUE
9	RPL27A	0.492019	0.253341	77.3933	0	0	1.53348	327	0.934286	OK	TRUE
9	RPS3A	0.491994	0.348684	106.522	0	0	1.73796	341	0.974286	OK	TRUE
9	MT-ND4	0.49171	0.279043	85.2795	0	0	2.03564	349	0.997143	OK	TRUE
9	ITM2C	0.491614	0.30277	92.6156	0	0	0.0582689	19	0.0542857	OK	TRUE
9	RPS3	0.491573	0.34737	106.103	0	0	1.49258	325	0.928571	OK	TRUE
9	MT-CO3	0.491539	0.278205	85.0502	0	0	2.14275	350	1	OK	TRUE
9	RPL34	0.49152	0.277169	84.6708	0	0	1.50661	325	0.928571	OK	TRUE
9	RPL3	0.491493	0.329364	100.59	0	0	1.28884	305	0.871429	OK	TRUE
9	RPL21	0.491435	0.253352	77.4151	0	0	1.69588	337	0.962857	OK	TRUE
9	RPL5	0.491412	0.295916	90.3748	0	0	1.15598	290	0.828571	OK	TRUE
9	RPS27A	0.491378	0.26483	80.9055	0	0	1.49451	326	0.931429	OK	TRUE
9	RPLP1	0.491271	0.419773	128.302	0	0	2.32155	347	0.991429	OK	TRUE
9	RPL7	0.491238	0.287149	87.7106	0	0	1.40189	314	0.897143	OK	TRUE
9	RPL32	0.491172	0.252975	77.2706	0	0	1.22713	300	0.857143	OK	TRUE
9	MT-CO1	0.49117	0.387328	118.389	0	0	2.70805	350	1	OK	TRUE
9	RPS2	0.491156	0.275957	84.2868	0	0	1.25765	301	0.86	OK	TRUE
9	RPL9	0.490723	0.288916	88.2426	0	0	1.19045	295	0.842857	OK	TRUE
9	SRGN	0.490457	0.563336	172.013	0	0	1.96331	307	0.877143	OK	TRUE
9	S100A8	0.490285	0.50038	152.776	0	0	1.56384	236	0.674286	OK	TRUE
9	S100A9	0.48976	0.511546	156.183	0	0	1.2912	197	0.562857	OK	TRUE
9	IGHG3	0.489329	0.292711	89.6175	0	0	0.076961	23	0.0657143	OK	TRUE
9	HBB	0.489021	0.520193	158.835	0	0	1.15418	250	0.714286	OK	TRUE
9	RPLP0	0.488744	0.303133	92.5809	0	0	1.10903	276	0.788571	OK	TRUE
9	IGLC2	0.488328	0.394194	120.548	0	0	0.131028	37	0.105714	OK	TRUE
9	STMN1	0.487232	0.271825	83.0189	0	0	0.324152	84	0.24	OK	TRUE
9	DEFA3	0.486837	0.350025	106.889	0	0	1.55784	207	0.591429	OK	TRUE
9	VCAN	0.485896	0.322457	98.4834	0	0	0.231112	58	0.165714	OK	TRUE
9	HBA1	0.485343	0.60362	184.312	0	0	0.401648	118	0.337143	OK	TRUE
9	PSAP	0.484621	0.292871	89.437	0	0	0.403559	109	0.311429	OK	TRUE
9	RNASE2	0.48462	0.325352	99.3477	0	0	0.587787	155	0.442857	OK	TRUE
9	CLC	0.483324	0.354444	108.253	0	0	0.399734	66	0.188571	OK	TRUE
9	LRRC75A-AS1	0.483081	0.30313	92.5649	0	0	0.540662	154	0.44	OK	TRUE
9	HBD	0.482728	0.643971	196.626	0	0	0.328275	94	0.268571	OK	TRUE
9	HBA2	0.482323	0.594547	181.545	0	0	0.428065	104	0.297143	OK	TRUE
9	TUBB	0.481912	0.305484	93.2895	0	0	0.326216	80	0.228571	OK	TRUE
9	PGLYRP1	0.481116	0.318492	97.3567	0	0	0.0663226	16	0.0457143	OK	TRUE
9	TCN1	0.480535	0.265784	81.3412	0	0	0.0281709	8	0.0228571	OK	TRUE
9	FCN1	0.4791	0.413084	126.155	0	0	0.167933	38	0.108571	OK	TRUE
9	MMP8	0.478536	0.41921	128.161	0	0	0.0474287	12	0.0342857	OK	TRUE
9	AZU1	0.477734	0.491932	150.195	0	0	0.594116	126	0.36	OK	TRUE
9	RNASE3	0.476701	0.298082	91.0365	0	0	0.165514	51	0.145714	OK	TRUE
9	IGLV6-57	0.476568	0.2935	90.9231	0	0	0.0085349	2	0.00571429	OK	TRUE
9	CTSG	0.475907	0.418174	127.689	0	0	0.244625	66	0.188571	OK	TRUE
9	IGHG1	0.475682	0.439656	134.486	0	0	0.0555699	17	0.0485714	OK	TRUE
9	DEFA4	0.475594	0.299486	91.4866	0	0	0.194156	35	0.1	OK	TRUE
9	BLVRB	0.475551	0.450999	137.728	0	0	0.115876	39	0.111429	OK	TRUE
9	CEACAM8	0.475542	0.280577	85.7888	0	0	0.0337111	10	0.0285714	OK	TRUE
9	IGHG2	0.475384	0.31011	95.0055	0	0	0.0364697	11	0.0314286	OK	TRUE
9	SLC25A39	0.475101	0.281903	86.1413	0	0	0.0582689	21	0.06	OK	TRUE
9	CD24	0.474111	0.454761	138.888	0	0	0.133531	29	0.0828571	OK	TRUE
9	BPI	0.473055	0.476429	145.533	0	0	0.076961	20	0.0571429	OK	TRUE
9	SLC25A37	0.472588	0.337549	103.099	0	0	0.0901018	31	0.0885714	OK	TRUE
9	SNCA	0.471368	0.268168	82.0204	0	0	0.0281709	9	0.0257143	OK	TRUE
9	UBE2C	0.470819	0.260621	79.6945	0	0	0.0309448	9	0.0257143	OK	TRUE
9	PRDX2	0.470564	0.601289	183.653	0	0	0.0582689	21	0.06	OK	TRUE
9	S100P	0.470465	0.272676	83.3386	0	0	0.0419642	11	0.0314286	OK	TRUE
9	ELANE	0.46913	0.506097	154.546	0	0	0.118418	29	0.0828571	OK	TRUE
9	EIF1AY	0.469077	0.326758	99.8075	0	0	0.0689929	23	0.0657143	OK	TRUE
9	CST7	0.468711	0.484749	148.012	0	0	0.123481	36	0.102857	OK	TRUE
9	TFRC	0.468245	0.26981	82.4497	0	0	0.0364697	13	0.0371429	OK	TRUE
9	SLC2A1	0.468038	0.253208	77.4572	0	0	0.0198026	7	0.02	OK	TRUE
9	PRTN3	0.467057	0.555931	169.756	0	0	0.0796031	25	0.0714286	OK	TRUE
9	UROD	0.466565	0.342125	104.501	0	0	0.0528635	18	0.0514286	OK	TRUE
9	AHSP	0.466357	0.744725	227.451	0	0	0.0555699	17	0.0485714	OK	TRUE
9	JCHAIN	0.465583	0.51526	157.845	0	0	0.0113638	4	0.0114286	OK	TRUE
9	PRSS57	0.463585	0.300285	91.7119	0	0	0.0474287	17	0.0485714	OK	TRUE
9	HMBS	0.462896	0.351789	107.514	0	0	0.0198026	7	0.02	OK	TRUE
9	GYPC	0.462754	0.351512	107.385	0	0	0.0309448	10	0.0285714	OK	TRUE
9	MZB1	0.462653	0.721036	220.563	0	0	0.0113638	4	0.0114286	OK	TRUE
9	ISG20	0.462518	0.257744	78.935	0	0	0.0085349	3	0.00857143	OK	TRUE
9	HBM	0.462135	0.505919	154.675	0	0	0.0169976	5	0.0142857	OK	TRUE
9	SLC4A1	0.46208	0.788845	240.968	0	0	0.0253892	9	0.0257143	OK	TRUE
9	GYPB	0.460105	0.506504	154.779	0	0	0.0141846	5	0.0142857	OK	TRUE
9	CA1	0.459742	0.74745	228.306	0	0	0.0198026	7	0.02	OK	TRUE
9	SELENBP1	0.4575	0.352709	107.888	0	0	0.00569802	2	0.00571429	OK	TRUE
9	RHAG	0.456465	0.396082	121.083	0	0	0.00569802	2	0.00571429	OK	TRUE
9	EPB42	0.456129	0.257872	78.9638	0	0	0.00285307	1	0.00285714	OK	TRUE
9	DERL3	0.456	0.381428	116.778	0	0	0.00285307	1	0.00285714	OK	TRUE
9	ALAS2	0.45489	0.676283	206.628	0	0	0.00569802	2	0.00571429	OK	TRUE
9	HEMGN	0.454699	0.537577	164.395	0	0	0.00285307	1	0.00285714	OK	TRUE
9	GYPA	0.454089	0.507505	155.144	0	0	0.00285307	1	0.00285714	OK	TRUE
9	FCGR3A	0.451338	0.558624	171.403	0	0	0	0	0	OK	TRUE
9	IGKV4-1	0.451338	0.327185	100.911	0	0	0	0	0	OK	TRUE
9	MYL4	0.451338	0.288641	88.318	0	0	0	0	0	OK	TRUE
9	IGLV1-51	0.451338	0.284148	89.4889	0	0	0	0	0	OK	TRUE
9	POU2AF1	0.451338	0.276629	85.312	0	0	0	0	0	OK	TRUE
9	AQP1	0.451338	0.27231	83.5264	0	0	0	0	0	OK	TRUE
9	IGKV3-11	0.451338	0.257339	79.8305	0	0	0	0	0	OK	TRUE
10	ANXA2	0.519704	0.298132	91.0463	0	0	0.668274	201	0.580925	OK	TRUE
10	LGALS1	0.513322	0.501581	153.136	0	0	1.62492	324	0.936416	OK	TRUE
10	HLA-DRA	0.512035	0.376937	115.094	0	0	0.988746	265	0.765896	OK	TRUE
10	HLA-DRB1	0.5117	0.257842	78.7455	0	0	0.725844	206	0.595376	OK	TRUE
10	CST3	0.508973	0.434955	132.801	0	0	1.00897	265	0.765896	OK	TRUE
10	S100A4	0.506887	0.429918	131.263	0	0	1.06431	279	0.806358	OK	TRUE
10	ALOX5AP	0.504697	0.252166	77.0135	0	0	0.516589	170	0.491329	OK	TRUE
10	CD74	0.503839	0.449846	137.347	0	0	1.45403	313	0.904624	OK	TRUE
10	CTSG	0.503605	0.418174	127.689	0	0	0.831903	169	0.488439	OK	TRUE
10	RNASE2	0.499542	0.325352	99.3477	0	0	0.925497	245	0.708092	OK	TRUE
10	VCAN	0.498918	0.322457	98.4834	0	0	0.356097	86	0.248555	OK	TRUE
10	S100A11	0.498858	0.267635	81.7338	0	0	0.490387	157	0.453757	OK	TRUE
10	FCER1G	0.498039	0.334982	102.292	0	0	0.448827	141	0.407514	OK	TRUE
10	TMSB10	0.49786	0.376956	115.105	0	0	1.49245	319	0.921965	OK	TRUE
10	S100A6	0.497619	0.328622	100.346	0	0	0.742488	214	0.618497	OK	TRUE
10	LRRC75A-AS1	0.496842	0.30313	92.5649	0	0	0.926642	240	0.693642	OK	TRUE
10	TUBA1B	0.496673	0.316012	96.4973	0	0	0.807714	204	0.589595	OK	TRUE
10	RPL5	0.495573	0.295916	90.3748	0	0	1.61405	325	0.939306	OK	TRUE
10	ACTB	0.495441	0.316848	96.7639	0	0	1.51621	327	0.945087	OK	TRUE
10	RPS2	0.494847	0.275957	84.2868	0	0	1.68297	333	0.962428	OK	TRUE
10	LYZ	0.494845	0.609597	186.127	0	0	3.47042	346	1	OK	TRUE
10	RPL9	0.494649	0.288916	88.2426	0	0	1.59371	329	0.950867	OK	TRUE
10	RPL13A	0.49457	0.275538	84.1636	0	0	1.81838	339	0.979769	OK	TRUE
10	RPL32	0.494566	0.252975	77.2706	0	0	1.63793	329	0.950867	OK	TRUE
10	TMSB4X	0.494501	0.626853	191.415	0	0	2.63575	346	1	OK	TRUE
10	RPS23	0.494471	0.323131	98.6952	0	0	1.88899	341	0.985549	OK	TRUE
10	SRGN	0.494419	0.563336	172.013	0	0	2.59019	343	0.991329	OK	TRUE
10	RPLP0	0.494281	0.303133	92.5809	0	0	1.68297	325	0.939306	OK	TRUE
10	RPL3	0.494144	0.329364	100.59	0	0	1.71935	327	0.945087	OK	TRUE
10	RPL27A	0.493963	0.253341	77.3933	0	0	1.94632	343	0.991329	OK	TRUE
10	RPL15	0.493932	0.250026	76.3773	0	0	1.81084	336	0.971098	OK	TRUE
10	STMN1	0.493892	0.271825	83.0189	0	0	0.316876	103	0.297688	OK	TRUE
10	RPS18	0.493811	0.395501	120.799	0	0	2.21694	346	1	OK	TRUE
10	RPL7	0.493809	0.287149	87.7106	0	0	1.8534	336	0.971098	OK	TRUE
10	FTH1	0.493804	0.323347	98.7387	0	0	0.976847	265	0.765896	OK	TRUE
10	RPS3	0.493702	0.34737	106.103	0	0	2.02906	343	0.991329	OK	TRUE
10	RPL10	0.49368	0.253657	77.4834	0	0	1.72349	330	0.953757	OK	TRUE
10	RPS19	0.493468	0.286226	87.4319	0	0	1.92336	338	0.976879	OK	TRUE
10	RPL31	0.493282	0.315396	96.3441	0	0	2.0264	340	0.982659	OK	TRUE
10	RPS27A	0.493201	0.26483	80.9055	0	0	1.91445	341	0.985549	OK	TRUE
10	RPS6	0.493171	0.387983	118.511	0	0	2.15926	344	0.99422	OK	TRUE
10	EEF1A1	0.492947	0.328492	100.351	0	0	2.02754	341	0.985549	OK	TRUE
10	RPS14	0.492934	0.300859	91.9177	0	0	2.04713	345	0.99711	OK	TRUE
10	RPL34	0.492866	0.277169	84.6708	0	0	1.80753	335	0.968208	OK	TRUE
10	RPL21	0.492462	0.253352	77.4151	0	0	2.12568	344	0.99422	OK	TRUE
10	RPS3A	0.492365	0.348684	106.522	0	0	2.16624	341	0.985549	OK	TRUE
10	B2M	0.492201	0.391585	119.627	0	0	2.15559	346	1	OK	TRUE
10	AZU1	0.491959	0.491932	150.195	0	0	0.905832	214	0.618497	OK	TRUE
10	MT-ND4	0.491801	0.279043	85.2795	0	0	2.32035	346	1	OK	TRUE
10	RPLP1	0.491544	0.419773	128.302	0	0	2.64749	346	1	OK	TRUE
10	MT-CO3	0.491539	0.278205	85.0502	0	0	2.55669	346	1	OK	TRUE
10	MT-CO1	0.49117	0.387328	118.389	0	0	3.06725	346	1	OK	TRUE
10	RNASE3	0.490891	0.298082	91.0365	0	0	0.304164	88	0.254335	OK	TRUE
10	HBB	0.487424	0.520193	158.835	0	0	0.951502	234	0.676301	OK	TRUE
10	TUBB	0.487309	0.305484	93.2895	0	0	0.308419	97	0.280347	OK	TRUE
10	DEFA3	0.48675	0.350025	106.889	0	0	1.17375	204	0.589595	OK	TRUE
10	S100A8	0.484154	0.50038	152.776	0	0	0.867732	188	0.543353	OK	TRUE
10	IGKC	0.482926	0.312211	95.3822	0	0	0.276054	81	0.234104	OK	TRUE
10	PSAP	0.482698	0.292871	89.437	0	0	0.314769	100	0.289017	OK	TRUE
10	HBA1	0.482132	0.60362	184.312	0	0	0.316876	103	0.297688	OK	TRUE
10	S100A9	0.48156	0.511546	156.183	0	0	0.616591	144	0.416185	OK	TRUE
10	HBA2	0.481402	0.594547	181.545	0	0	0.314769	99	0.286127	OK	TRUE
10	TFRC	0.479389	0.26981	82.4497	0	0	0.0697633	24	0.0693642	OK	TRUE
10	SLC2A1	0.479186	0.253208	77.4572	0	0	0.0368836	13	0.0375723	OK	TRUE
10	CTSS	0.479097	0.278842	85.1661	0	0	0.150013	47	0.135838	OK	TRUE
10	IGHG3	0.477135	0.292711	89.6175	0	0	0.0396653	14	0.0404624	OK	TRUE
10	IGLC2	0.476873	0.394194	120.548	0	0	0.0804873	23	0.066474	OK	TRUE
10	CLC	0.476764	0.354444	108.253	0	0	0.219669	49	0.141618	OK	TRUE
10	SPINK2	0.476534	0.292215	89.2539	0	0	0.145026	36	0.104046	OK	TRUE
10	UROD	0.475897	0.342125	104.501	0	0	0.0910974	32	0.0924855	OK	TRUE
10	PRSS57	0.475216	0.300285	91.7119	0	0	0.124823	38	0.109827	OK	TRUE
10	HBD	0.475188	0.643971	196.626	0	0	0.228907	66	0.190751	OK	TRUE
10	IGHG1	0.474735	0.439656	134.486	0	0	0.0452054	16	0.0462428	OK	TRUE
10	EIF1AY	0.474164	0.326758	99.8075	0	0	0.0910974	31	0.0895954	OK	TRUE
10	SLC25A39	0.473458	0.281903	86.1413	0	0	0.0534586	19	0.0549133	OK	TRUE
10	IGHG2	0.471967	0.31011	95.0055	0	0	0.028492	9	0.0260116	OK	TRUE
10	HMBS	0.47196	0.351789	107.514	0	0	0.0452054	14	0.0404624	OK	TRUE
10	DEFA4	0.471773	0.299486	91.4866	0	0	0.129912	28	0.0809249	OK	TRUE
10	BLVRB	0.471096	0.450999	137.728	0	0	0.0910974	30	0.0867052	OK	TRUE
10	SLC25A37	0.471084	0.337549	103.099	0	0	0.077817	28	0.0809249	OK	TRUE
10	ELANE	0.4708	0.506097	154.546	0	0	0.140013	32	0.0924855	OK	TRUE
10	PRDX2	0.469988	0.601289	183.653	0	0	0.0616442	20	0.0578035	OK	TRUE
10	ITM2C	0.469569	0.30277	92.6156	0	0	0.0200293	7	0.0202312	OK	TRUE
10	S100P	0.469201	0.272676	83.3386	0	0	0.028492	10	0.0289017	OK	TRUE
10	BPI	0.46868	0.476429	145.533	0	0	0.0479641	15	0.0433526	OK	TRUE
10	PRTN3	0.46824	0.555931	169.756	0	0	0.145026	27	0.0780347	OK	TRUE
10	CST7	0.467669	0.484749	148.012	0	0	0.129912	33	0.0953757	OK	TRUE
10	UBE2C	0.467351	0.260621	79.6945	0	0	0.0200293	7	0.0202312	OK	TRUE
10	MMP8	0.466971	0.41921	128.161	0	0	0.0200293	6	0.017341	OK	TRUE
10	CD24	0.466204	0.454761	138.888	0	0	0.0589231	17	0.0491329	OK	TRUE
10	AHSP	0.465762	0.744725	227.451	0	0	0.0452054	16	0.0462428	OK	TRUE
10	TCN1	0.464604	0.265784	81.3412	0	0	0.00863315	3	0.00867052	OK	TRUE
10	IGKV3-11	0.464492	0.257339	79.8305	0	0	0.002886	1	0.00289017	OK	TRUE
10	DERL3	0.46321	0.381428	116.778	0	0	0.00863315	3	0.00867052	OK	TRUE
10	PGLYRP1	0.46298	0.318492	97.3567	0	0	0.0200293	5	0.0144509	OK	TRUE
10	IGKV4-1	0.460498	0.327185	100.911	0	0	0.002886	1	0.00289017	OK	TRUE
10	HBM	0.460386	0.505919	154.675	0	0	0.0114944	4	0.0115607	OK	TRUE
10	GYPC	0.459896	0.351512	107.385	0	0	0.0200293	7	0.0202312	OK	TRUE
10	JCHAIN	0.459415	0.51526	157.845	0	0	0.0114944	2	0.00578035	OK	TRUE
10	FCN1	0.459116	0.413084	126.155	0	0	0.025679	8	0.0231214	OK	TRUE
10	SLC4A1	0.457962	0.788845	240.968	0	0	0.0143474	5	0.0144509	OK	TRUE
10	ALAS2	0.457817	0.676283	206.628	0	0	0.0114944	4	0.0115607	OK	TRUE
10	CEACAM8	0.45779	0.280577	85.7888	0	0	0.0057637	2	0.00578035	OK	TRUE
10	CA1	0.457729	0.74745	228.306	0	0	0.0143474	5	0.0144509	OK	TRUE
10	IGLC3	0.457345	0.388239	118.894	0	0	0.0143474	2	0.00578035	OK	TRUE
10	ISG20	0.455808	0.257744	78.935	0	0	0.002886	1	0.00289017	OK	TRUE
10	GYPB	0.45541	0.506504	154.779	0	0	0.0057637	2	0.00578035	OK	TRUE
10	HEMGN	0.454733	0.537577	164.395	0	0	0.002886	1	0.00289017	OK	TRUE
10	SNCA	0.454537	0.268168	82.0204	0	0	0.002886	1	0.00289017	OK	TRUE
10	RHAG	0.454195	0.396082	121.083	0	0	0.002886	1	0.00289017	OK	TRUE
10	FCGR3A	0.451338	0.558624	171.403	0	0	0	0	0	OK	TRUE
10	GYPA	0.451338	0.507505	155.144	0	0	0	0	0	OK	TRUE
10	IGLV6-57	0.451338	0.2935	90.9231	0	0	0	0	0	OK	TRUE
10	MZB1	0.451338	0.721036	220.563	0	0	0	0	0	OK	TRUE
10	SELENBP1	0.451338	0.352709	107.888	0	0	0	0	0	OK	TRUE
10	MYL4	0.451338	0.288641	88.318	0	0	0	0	0	OK	TRUE
10	IGLV1-51	0.451338	0.284148	89.4889	0	0	0	0	0	OK	TRUE
10	POU2AF1	0.451338	0.276629	85.312	0	0	0	0	0	OK	TRUE
10	AQP1	0.451338	0.27231	83.5264	0	0	0	0	0	OK	TRUE
10	EPB42	0.451338	0.257872	78.9638	0	0	0	0	0	OK	TRUE
11	STMN1	0.533301	0.271825	83.0189	0	0	0.854922	233	0.693452	OK	TRUE
11	TUBB	0.519148	0.305484	93.2895	0	0	0.917481	212	0.630952	OK	TRUE
11	ANXA2	0.518571	0.298132	91.0463	0	0	0.684179	191	0.568452	OK	TRUE
11	UBE2C	0.518275	0.260621	79.6945	0	0	0.15924	41	0.122024	OK	TRUE
11	HLA-DRA	0.513609	0.376937	115.094	0	0	1.07044	266	0.791667	OK	TRUE
11	TUBA1B	0.512999	0.316012	96.4973	0	0	1.44482	294	0.875	OK	TRUE
11	LGALS1	0.511848	0.501581	153.136	0	0	1.56065	305	0.907738	OK	TRUE
11	HLA-DRB1	0.510517	0.257842	78.7455	0	0	0.76214	195	0.580357	OK	TRUE
11	CST3	0.509608	0.434955	132.801	0	0	1.18868	261	0.776786	OK	TRUE
11	S100A4	0.507056	0.429918	131.263	0	0	1.07146	272	0.809524	OK	TRUE
11	CD74	0.503171	0.449846	137.347	0	0	1.55752	299	0.889881	OK	TRUE
11	ALOX5AP	0.502394	0.252166	77.0135	0	0	0.51261	156	0.464286	OK	TRUE
11	TMSB10	0.49964	0.376956	115.105	0	0	1.59806	325	0.967262	OK	TRUE
11	VCAN	0.498241	0.322457	98.4834	0	0	0.307572	82	0.244048	OK	TRUE
11	CTSG	0.498015	0.418174	127.689	0	0	0.672094	142	0.422619	OK	TRUE
11	RNASE2	0.497801	0.325352	99.3477	0	0	0.919856	227	0.675595	OK	TRUE
11	FCER1G	0.496176	0.334982	102.292	0	0	0.46141	130	0.386905	OK	TRUE
11	ACTB	0.496143	0.316848	96.7639	0	0	1.69168	324	0.964286	OK	TRUE
11	RPL5	0.495506	0.295916	90.3748	0	0	1.5594	315	0.9375	OK	TRUE
11	RPL3	0.494932	0.329364	100.59	0	0	1.66444	325	0.967262	OK	TRUE
11	RPLP0	0.494751	0.303133	92.5809	0	0	1.67676	320	0.952381	OK	TRUE
11	SRGN	0.494715	0.563336	172.013	0	0	2.58691	336	1	OK	TRUE
11	LYZ	0.494539	0.609597	186.127	0	0	3.40851	333	0.991071	OK	TRUE
11	TMSB4X	0.494501	0.626853	191.415	0	0	2.73487	336	1	OK	TRUE
11	S100A6	0.494295	0.328622	100.346	0	0	0.684179	189	0.5625	OK	TRUE
11	RPL32	0.494194	0.252975	77.2706	0	0	1.57738	316	0.940476	OK	TRUE
11	RPL9	0.494169	0.288916	88.2426	0	0	1.52761	315	0.9375	OK	TRUE
11	RPS23	0.494046	0.323131	98.6952	0	0	1.91042	327	0.973214	OK	TRUE
11	RPL15	0.4938	0.250026	76.3773	0	0	1.76766	325	0.967262	OK	TRUE
11	RPS18	0.493612	0.395501	120.799	0	0	2.17448	334	0.994048	OK	TRUE
11	RPL27A	0.493551	0.253341	77.3933	0	0	1.89354	329	0.979167	OK	TRUE
11	RPS2	0.493532	0.275957	84.2868	0	0	1.61419	311	0.925595	OK	TRUE
11	RPL13A	0.493303	0.275538	84.1636	0	0	1.74661	317	0.943452	OK	TRUE
11	RPL31	0.493265	0.315396	96.3441	0	0	1.88092	330	0.982143	OK	TRUE
11	RPS6	0.493166	0.387983	118.511	0	0	2.09458	334	0.994048	OK	TRUE
11	RPL34	0.493136	0.277169	84.6708	0	0	1.73879	328	0.97619	OK	TRUE
11	RPL10	0.49311	0.253657	77.4834	0	0	1.65936	315	0.9375	OK	TRUE
11	FTH1	0.493109	0.323347	98.7387	0	0	1.02664	252	0.75	OK	TRUE
11	LRRC75A-AS1	0.493106	0.30313	92.5649	0	0	0.844744	209	0.622024	OK	TRUE
11	RPS19	0.49304	0.286226	87.4319	0	0	1.87774	324	0.964286	OK	TRUE
11	RPS3	0.49299	0.34737	106.103	0	0	1.91526	326	0.970238	OK	TRUE
11	RPL7	0.492957	0.287149	87.7106	0	0	1.78778	318	0.946429	OK	TRUE
11	RPS27A	0.492888	0.26483	80.9055	0	0	1.88137	328	0.97619	OK	TRUE
11	S100A11	0.492758	0.267635	81.7338	0	0	0.450089	128	0.380952	OK	TRUE
11	RPS14	0.492735	0.300859	91.9177	0	0	2.05687	333	0.991071	OK	TRUE
11	RPS3A	0.492448	0.348684	106.522	0	0	2.10261	332	0.988095	OK	TRUE
11	RPL21	0.492359	0.253352	77.4151	0	0	2.07795	333	0.991071	OK	TRUE
11	B2M	0.491913	0.391585	119.627	0	0	2.13304	333	0.991071	OK	TRUE
11	EEF1A1	0.491839	0.328492	100.351	0	0	1.91963	320	0.952381	OK	TRUE
11	MT-ND4	0.491706	0.279043	85.2795	0	0	2.35166	335	0.997024	OK	TRUE
11	RPLP1	0.491544	0.419773	128.302	0	0	2.663	336	1	OK	TRUE
11	MT-CO3	0.491539	0.278205	85.0502	0	0	2.56105	336	1	OK	TRUE
11	MT-CO1	0.49117	0.387328	118.389	0	0	3.03798	336	1	OK	TRUE
11	IGLC3	0.490373	0.388239	118.894	0	0	0.0689929	19	0.0565476	OK	TRUE
11	HBB	0.488772	0.520193	158.835	0	0	1.06738	238	0.708333	OK	TRUE
11	AZU1	0.48855	0.491932	150.195	0	0	0.742504	186	0.553571	OK	TRUE
11	DEFA3	0.487724	0.350025	106.889	0	0	1.47045	205	0.610119	OK	TRUE
11	CTSS	0.487238	0.278842	85.1661	0	0	0.203912	63	0.1875	OK	TRUE
11	RNASE3	0.484335	0.298082	91.0365	0	0	0.227894	68	0.202381	OK	TRUE
11	ITM2C	0.483993	0.30277	92.6156	0	0	0.0436751	14	0.0416667	OK	TRUE
11	S100A8	0.483354	0.50038	152.776	0	0	0.909122	177	0.526786	OK	TRUE
11	SLC25A39	0.483155	0.281903	86.1413	0	0	0.0855222	29	0.0863095	OK	TRUE
11	PSAP	0.481893	0.292871	89.437	0	0	0.303186	94	0.279762	OK	TRUE
11	HBA1	0.48188	0.60362	184.312	0	0	0.385424	99	0.294643	OK	TRUE
11	S100A9	0.481761	0.511546	156.183	0	0	0.672094	141	0.419643	OK	TRUE
11	HMBS	0.481733	0.351789	107.514	0	0	0.0662112	22	0.0654762	OK	TRUE
11	IGHG2	0.481498	0.31011	95.0055	0	0	0.0436751	14	0.0416667	OK	TRUE
11	BLVRB	0.481395	0.450999	137.728	0	0	0.156698	49	0.145833	OK	TRUE
11	EIF1AY	0.481177	0.326758	99.8075	0	0	0.120425	42	0.125	OK	TRUE
11	IGKC	0.48077	0.312211	95.3822	0	0	0.253627	72	0.214286	OK	TRUE
11	PGLYRP1	0.480556	0.318492	97.3567	0	0	0.0606246	15	0.0446429	OK	TRUE
11	UROD	0.480208	0.342125	104.501	0	0	0.117783	38	0.113095	OK	TRUE
11	IGLC2	0.480187	0.394194	120.548	0	0	0.0909718	26	0.077381	OK	TRUE
11	IGHG1	0.480007	0.439656	134.486	0	0	0.0578196	20	0.0595238	OK	TRUE
11	DEFA4	0.479806	0.299486	91.4866	0	0	0.21837	41	0.122024	OK	TRUE
11	SPINK2	0.47885	0.292215	89.2539	0	0	0.169341	39	0.116071	OK	TRUE
11	HBA2	0.478833	0.594547	181.545	0	0	0.360833	86	0.255952	OK	TRUE
11	HBD	0.478116	0.643971	196.626	0	0	0.265108	74	0.220238	OK	TRUE
11	IGHG3	0.477751	0.292711	89.6175	0	0	0.040822	14	0.0416667	OK	TRUE
11	TFRC	0.477136	0.26981	82.4497	0	0	0.0606246	21	0.0625	OK	TRUE
11	DERL3	0.475668	0.381428	116.778	0	0	0.0206193	7	0.0208333	OK	TRUE
11	SLC25A37	0.474444	0.337549	103.099	0	0	0.101783	33	0.0982143	OK	TRUE
11	CLC	0.474327	0.354444	108.253	0	0	0.294356	42	0.125	OK	TRUE
11	PRSS57	0.472614	0.300285	91.7119	0	0	0.136132	32	0.0952381	OK	TRUE
11	CD24	0.47084	0.454761	138.888	0	0	0.107145	23	0.0684524	OK	TRUE
11	BPI	0.470062	0.476429	145.533	0	0	0.0521858	16	0.047619	OK	TRUE
11	JCHAIN	0.46903	0.51526	157.845	0	0	0.0147713	5	0.014881	OK	TRUE
11	ELANE	0.46869	0.506097	154.546	0	0	0.0990909	27	0.0803571	OK	TRUE
11	MMP8	0.467352	0.41921	128.161	0	0	0.0206193	6	0.0178571	OK	TRUE
11	CST7	0.466383	0.484749	148.012	0	0	0.115134	29	0.0863095	OK	TRUE
11	FCN1	0.466263	0.413084	126.155	0	0	0.0521858	17	0.0505952	OK	TRUE
11	PRDX2	0.465597	0.601289	183.653	0	0	0.040822	14	0.0416667	OK	TRUE
11	S100P	0.464989	0.272676	83.3386	0	0	0.0206193	7	0.0208333	OK	TRUE
11	TCN1	0.464929	0.265784	81.3412	0	0	0.00888895	3	0.00892857	OK	TRUE
11	IGKV3-11	0.464814	0.257339	79.8305	0	0	0.00297177	1	0.00297619	OK	TRUE
11	SLC2A1	0.464431	0.253208	77.4572	0	0	0.0147713	5	0.014881	OK	TRUE
11	PRTN3	0.461399	0.555931	169.756	0	0	0.04652	14	0.0416667	OK	TRUE
11	AHSP	0.461347	0.744725	227.451	0	0	0.0350913	10	0.0297619	OK	TRUE
11	IGKV4-1	0.460726	0.327185	100.911	0	0	0.00297177	1	0.00297619	OK	TRUE
11	CEACAM8	0.460639	0.280577	85.7888	0	0	0.0118345	3	0.00892857	OK	TRUE
11	HBM	0.460611	0.505919	154.675	0	0	0.0118345	4	0.0119048	OK	TRUE
11	EPB42	0.460249	0.257872	78.9638	0	0	0.00593474	2	0.00595238	OK	TRUE
11	SNCA	0.459691	0.268168	82.0204	0	0	0.00888895	3	0.00892857	OK	TRUE
11	SLC4A1	0.459256	0.788845	240.968	0	0	0.0176996	6	0.0178571	OK	TRUE
11	CA1	0.458978	0.74745	228.306	0	0	0.0176996	6	0.0178571	OK	TRUE
11	GYPA	0.458618	0.507505	155.144	0	0	0.00888895	3	0.00892857	OK	TRUE
11	ALAS2	0.457979	0.676283	206.628	0	0	0.0118345	4	0.0119048	OK	TRUE
11	GYPC	0.457946	0.351512	107.385	0	0	0.0147713	5	0.014881	OK	TRUE
11	GYPB	0.457237	0.506504	154.779	0	0	0.00888895	3	0.00892857	OK	TRUE
11	RHAG	0.456647	0.396082	121.083	0	0	0.00593474	2	0.00595238	OK	TRUE
11	ISG20	0.455921	0.257744	78.935	0	0	0.00297177	1	0.00297619	OK	TRUE
11	MZB1	0.454965	0.721036	220.563	0	0	0.00297177	1	0.00297619	OK	TRUE
11	SELENBP1	0.45487	0.352709	107.888	0	0	0.00297177	1	0.00297619	OK	TRUE
11	FCGR3A	0.451338	0.558624	171.403	0	0	0	0	0	OK	TRUE
11	HEMGN	0.451338	0.537577	164.395	0	0	0	0	0	OK	TRUE
11	IGLV6-57	0.451338	0.2935	90.9231	0	0	0	0	0	OK	TRUE
11	MYL4	0.451338	0.288641	88.318	0	0	0	0	0	OK	TRUE
11	IGLV1-51	0.451338	0.284148	89.4889	0	0	0	0	0	OK	TRUE
11	POU2AF1	0.451338	0.276629	85.312	0	0	0	0	0	OK	TRUE
11	AQP1	0.451338	0.27231	83.5264	0	0	0	0	0	OK	TRUE
12	SPINK2	0.537338	0.292215	89.2539	0	0	0.596111	159	0.498433	OK	TRUE
12	PRSS57	0.532767	0.300285	91.7119	0	0	0.59956	167	0.523511	OK	TRUE
12	LRRC75A-AS1	0.503888	0.30313	92.5649	0	0	1.18945	266	0.833856	OK	TRUE
12	PRTN3	0.502342	0.555931	169.756	0	0	0.482852	99	0.310345	OK	TRUE
12	RPL5	0.496884	0.295916	90.3748	0	0	1.73257	311	0.974922	OK	TRUE
12	RPL3	0.495977	0.329364	100.59	0	0	1.94187	318	0.996865	OK	TRUE
12	RPL32	0.495869	0.252975	77.2706	0	0	1.76422	315	0.987461	OK	TRUE
12	RPLP0	0.495668	0.303133	92.5809	0	0	1.77171	312	0.978056	OK	TRUE
12	AZU1	0.495595	0.491932	150.195	0	0	1.04053	220	0.689655	OK	TRUE
12	RPL9	0.495508	0.288916	88.2426	0	0	1.77171	311	0.974922	OK	TRUE
12	RPS2	0.495291	0.275957	84.2868	0	0	1.85355	311	0.974922	OK	TRUE
12	RPL10	0.495178	0.253657	77.4834	0	0	1.82161	318	0.996865	OK	TRUE
12	RPL13A	0.494945	0.275538	84.1636	0	0	1.90803	316	0.990596	OK	TRUE
12	RPS23	0.49486	0.323131	98.6952	0	0	2.04313	318	0.996865	OK	TRUE
12	RPL7	0.494693	0.287149	87.7106	0	0	1.96981	318	0.996865	OK	TRUE
12	RPL15	0.494064	0.250026	76.3773	0	0	1.88116	311	0.974922	OK	TRUE
12	RPL27A	0.494044	0.253341	77.3933	0	0	1.8604	317	0.99373	OK	TRUE
12	RPS19	0.493933	0.286226	87.4319	0	0	1.98024	316	0.990596	OK	TRUE
12	RPL31	0.493864	0.315396	96.3441	0	0	2.23382	319	1	OK	TRUE
12	RPS3	0.493783	0.34737	106.103	0	0	2.18672	317	0.99373	OK	TRUE
12	RPL34	0.493726	0.277169	84.6708	0	0	2.05885	317	0.99373	OK	TRUE
12	RPS18	0.493707	0.395501	120.799	0	0	2.41988	318	0.996865	OK	TRUE
12	RPS6	0.493363	0.387983	118.511	0	0	2.31226	319	1	OK	TRUE
12	EEF1A1	0.493323	0.328492	100.351	0	0	2.04678	318	0.996865	OK	TRUE
12	RPS27A	0.493265	0.26483	80.9055	0	0	2.06085	315	0.987461	OK	TRUE
12	RPS14	0.493029	0.300859	91.9177	0	0	2.25705	319	1	OK	TRUE
12	RPS3A	0.492735	0.348684	106.522	0	0	2.36221	318	0.996865	OK	TRUE
12	RPL21	0.49265	0.253352	77.4151	0	0	2.14283	319	1	OK	TRUE
12	MT-ND4	0.491801	0.279043	85.2795	0	0	2.47255	319	1	OK	TRUE
12	B2M	0.491593	0.391585	119.627	0	0	1.80112	313	0.981191	OK	TRUE
12	RPLP1	0.491544	0.419773	128.302	0	0	2.70847	319	1	OK	TRUE
12	MT-CO3	0.491539	0.278205	85.0502	0	0	2.35003	319	1	OK	TRUE
12	MT-CO1	0.49117	0.387328	118.389	0	0	3.02629	319	1	OK	TRUE
12	CD74	0.491025	0.449846	137.347	0	0	0.831955	202	0.633229	OK	TRUE
12	TMSB4X	0.490174	0.626853	191.415	0	0	1.26832	279	0.874608	OK	TRUE
12	SRGN	0.489702	0.563336	172.013	0	0	1.3512	273	0.855799	OK	TRUE
12	IGKC	0.488301	0.312211	95.3822	0	0	0.361678	91	0.285266	OK	TRUE
12	HBB	0.487723	0.520193	158.835	0	0	1.00789	218	0.683386	OK	TRUE
12	TMSB10	0.487679	0.376956	115.105	0	0	0.811278	215	0.673981	OK	TRUE
12	CST7	0.487676	0.484749	148.012	0	0	0.305547	82	0.257053	OK	TRUE
12	ITM2C	0.487288	0.30277	92.6156	0	0	0.0519201	15	0.0470219	OK	TRUE
12	HLA-DRB1	0.4864	0.257842	78.7455	0	0	0.326119	95	0.297806	OK	TRUE
12	DEFA3	0.485837	0.350025	106.889	0	0	0.841459	182	0.570533	OK	TRUE
12	TUBB	0.485238	0.305484	93.2895	0	0	0.289248	83	0.260188	OK	TRUE
12	HBA2	0.483675	0.594547	181.545	0	0	0.366035	100	0.31348	OK	TRUE
12	LYZ	0.483287	0.609597	186.127	0	0	1.15942	216	0.677116	OK	TRUE
12	ACTB	0.482952	0.316848	96.7639	0	0	0.722493	198	0.62069	OK	TRUE
12	HLA-DRA	0.482587	0.376937	115.094	0	0	0.383277	105	0.329154	OK	TRUE
12	UROD	0.482065	0.342125	104.501	0	0	0.120913	39	0.122257	OK	TRUE
12	IGLV1-51	0.481839	0.284148	89.4889	0	0	0.00312989	1	0.0031348	OK	TRUE
12	FTH1	0.48154	0.323347	98.7387	0	0	0.569863	159	0.498433	OK	TRUE
12	S100A8	0.481508	0.50038	152.776	0	0	0.686858	156	0.489028	OK	TRUE
12	IGHG1	0.481224	0.439656	134.486	0	0	0.0637545	20	0.0626959	OK	TRUE
12	STMN1	0.480105	0.271825	83.0189	0	0	0.198388	58	0.181818	OK	TRUE
12	TUBA1B	0.479891	0.316012	96.4973	0	0	0.352906	105	0.329154	OK	TRUE
12	CTSS	0.479439	0.278842	85.1661	0	0	0.145606	44	0.137931	OK	TRUE
12	RNASE2	0.479181	0.325352	99.3477	0	0	0.478976	113	0.354232	OK	TRUE
12	EIF1AY	0.47883	0.326758	99.8075	0	0	0.115342	36	0.112853	OK	TRUE
12	RNASE3	0.478666	0.298082	91.0365	0	0	0.17498	51	0.159875	OK	TRUE
12	HBA1	0.478179	0.60362	184.312	0	0	0.298594	80	0.250784	OK	TRUE
12	S100A9	0.477707	0.511546	156.183	0	0	0.482852	112	0.351097	OK	TRUE
12	IGLC2	0.47764	0.394194	120.548	0	0	0.0955951	22	0.0689655	OK	TRUE
12	MZB1	0.477174	0.721036	220.563	0	0	0.0369273	10	0.031348	OK	TRUE
12	CTSG	0.477165	0.418174	127.689	0	0	0.218745	64	0.200627	OK	TRUE
12	HBD	0.476492	0.643971	196.626	0	0	0.22377	65	0.203762	OK	TRUE
12	IGHG3	0.475663	0.292711	89.6175	0	0	0.0369273	12	0.0376176	OK	TRUE
12	IGLC3	0.473717	0.388239	118.894	0	0	0.0548918	9	0.0282132	OK	TRUE
12	SLC25A37	0.473042	0.337549	103.099	0	0	0.0955951	29	0.0909091	OK	TRUE
12	PSAP	0.471718	0.292871	89.437	0	0	0.198388	54	0.169279	OK	TRUE
12	IGHG2	0.471364	0.31011	95.0055	0	0	0.0278225	8	0.0250784	OK	TRUE
12	CLC	0.471055	0.354444	108.253	0	0	0.151011	33	0.103448	OK	TRUE
12	TFRC	0.470713	0.26981	82.4497	0	0	0.0429514	14	0.0438871	OK	TRUE
12	GYPC	0.470408	0.351512	107.385	0	0	0.0548918	17	0.0532915	OK	TRUE
12	JCHAIN	0.469796	0.51526	157.845	0	0	0.0217063	5	0.015674	OK	TRUE
12	DEFA4	0.469276	0.299486	91.4866	0	0	0.0812477	22	0.0689655	OK	TRUE
12	S100A6	0.469176	0.328622	100.346	0	0	0.200956	60	0.188088	OK	TRUE
12	S100A4	0.468724	0.429918	131.263	0	0	0.221261	60	0.188088	OK	TRUE
12	CST3	0.468633	0.434955	132.801	0	0	0.198388	54	0.169279	OK	TRUE
12	ELANE	0.468338	0.506097	154.546	0	0	0.101277	25	0.0783699	OK	TRUE
12	LGALS1	0.468136	0.501581	153.136	0	0	0.213695	58	0.181818	OK	TRUE
12	SLC2A1	0.467218	0.253208	77.4572	0	0	0.0186341	6	0.0188088	OK	TRUE
12	HMBS	0.466696	0.351789	107.514	0	0	0.0278225	9	0.0282132	OK	TRUE
12	BLVRB	0.465866	0.450999	137.728	0	0	0.0637545	19	0.0595611	OK	TRUE
12	IGKV3-11	0.465404	0.257339	79.8305	0	0	0.00312989	1	0.0031348	OK	TRUE
12	FCN1	0.464611	0.413084	126.155	0	0	0.0519201	14	0.0438871	OK	TRUE
12	AHSP	0.464333	0.744725	227.451	0	0	0.0399439	13	0.0407524	OK	TRUE
12	FCGR3A	0.464075	0.558624	171.403	0	0	0.00312989	1	0.0031348	OK	TRUE
12	SLC4A1	0.464	0.788845	240.968	0	0	0.0308666	10	0.031348	OK	TRUE
12	CEACAM8	0.463677	0.280577	85.7888	0	0	0.0124612	4	0.0125392	OK	TRUE
12	SLC25A39	0.462967	0.281903	86.1413	0	0	0.0247691	8	0.0250784	OK	TRUE
12	S100A11	0.462845	0.267635	81.7338	0	0	0.0812477	25	0.0783699	OK	TRUE
12	PRDX2	0.462605	0.601289	183.653	0	0	0.0339016	10	0.031348	OK	TRUE
12	SNCA	0.462432	0.268168	82.0204	0	0	0.0124612	4	0.0125392	OK	TRUE
12	GYPB	0.462368	0.506504	154.779	0	0	0.0186341	6	0.0188088	OK	TRUE
12	S100P	0.462121	0.272676	83.3386	0	0	0.0186341	5	0.015674	OK	TRUE
12	FCER1G	0.462024	0.334982	102.292	0	0	0.0783533	21	0.0658307	OK	TRUE
12	PGLYRP1	0.461684	0.318492	97.3567	0	0	0.0124612	4	0.0125392	OK	TRUE
12	IGKV4-1	0.461142	0.327185	100.911	0	0	0.00312989	1	0.0031348	OK	TRUE
12	HBM	0.461022	0.505919	154.675	0	0	0.0124612	4	0.0125392	OK	TRUE
12	CD24	0.46072	0.454761	138.888	0	0	0.0278225	9	0.0282132	OK	TRUE
12	HEMGN	0.460581	0.537577	164.395	0	0	0.00936044	3	0.00940439	OK	TRUE
12	ISG20	0.459949	0.257744	78.935	0	0	0.00625002	2	0.00626959	OK	TRUE
12	ANXA2	0.45987	0.298132	91.0463	0	0	0.0459499	14	0.0438871	OK	TRUE
12	GYPA	0.458944	0.507505	155.144	0	0	0.00936044	3	0.00940439	OK	TRUE
12	ALOX5AP	0.458843	0.252166	77.0135	0	0	0.0459499	14	0.0438871	OK	TRUE
12	CA1	0.458183	0.74745	228.306	0	0	0.0155524	5	0.015674	OK	TRUE
12	MMP8	0.458033	0.41921	128.161	0	0	0.00625002	2	0.00626959	OK	TRUE
12	SELENBP1	0.458003	0.352709	107.888	0	0	0.00625002	2	0.00626959	OK	TRUE
12	VCAN	0.457904	0.322457	98.4834	0	0	0.0217063	7	0.0219436	OK	TRUE
12	BPI	0.457508	0.476429	145.533	0	0	0.0124612	4	0.0125392	OK	TRUE
12	UBE2C	0.457362	0.260621	79.6945	0	0	0.00625002	2	0.00626959	OK	TRUE
12	TCN1	0.456993	0.265784	81.3412	0	0	0.00312989	1	0.0031348	OK	TRUE
12	DERL3	0.456384	0.381428	116.778	0	0	0.00625002	1	0.0031348	OK	TRUE
12	ALAS2	0.453452	0.676283	206.628	0	0	0.00312989	1	0.0031348	OK	TRUE
12	IGLV6-57	0.451338	0.2935	90.9231	0	0	0	0	0	OK	TRUE
12	RHAG	0.451338	0.396082	121.083	0	0	0	0	0	OK	TRUE
12	MYL4	0.451338	0.288641	88.318	0	0	0	0	0	OK	TRUE
12	POU2AF1	0.451338	0.276629	85.312	0	0	0	0	0	OK	TRUE
12	AQP1	0.451338	0.27231	83.5264	0	0	0	0	0	OK	TRUE
12	EPB42	0.451338	0.257872	78.9638	0	0	0	0	0	OK	TRUE
13	PRTN3	0.543573	0.555931	169.756	0	0	1.49406	209	0.669872	OK	TRUE
13	PRSS57	0.542718	0.300285	91.7119	0	0	0.73243	190	0.608974	OK	TRUE
13	CST7	0.530217	0.484749	148.012	0	0	1.07264	217	0.695513	OK	TRUE
13	SPINK2	0.52765	0.292215	89.2539	0	0	0.524197	133	0.426282	OK	TRUE
13	ELANE	0.518614	0.506097	154.546	0	0	0.815195	138	0.442308	OK	TRUE
13	CTSG	0.515875	0.418174	127.689	0	0	1.22679	200	0.641026	OK	TRUE
13	RNASE3	0.515687	0.298082	91.0365	0	0	0.662225	148	0.474359	OK	TRUE
13	LRRC75A-AS1	0.506672	0.30313	92.5649	0	0	1.40613	278	0.891026	OK	TRUE
13	AZU1	0.506015	0.491932	150.195	0	0	2.2776	282	0.903846	OK	TRUE
13	RNASE2	0.504592	0.325352	99.3477	0	0	1.36032	251	0.804487	OK	TRUE
13	TUBB	0.497195	0.305484	93.2895	0	0	0.473603	119	0.38141	OK	TRUE
13	RPL5	0.496981	0.295916	90.3748	0	0	1.82434	305	0.977564	OK	TRUE
13	RPS2	0.496063	0.275957	84.2868	0	0	1.97879	311	0.996795	OK	TRUE
13	RPLP0	0.495993	0.303133	92.5809	0	0	1.98189	308	0.987179	OK	TRUE
13	RPL9	0.49583	0.288916	88.2426	0	0	1.91899	307	0.983974	OK	TRUE
13	RPL3	0.495636	0.329364	100.59	0	0	2.10788	308	0.987179	OK	TRUE
13	RPL32	0.495518	0.252975	77.2706	0	0	1.80291	305	0.977564	OK	TRUE
13	RPS23	0.494858	0.323131	98.6952	0	0	2.05634	311	0.996795	OK	TRUE
13	RPL10	0.494732	0.253657	77.4834	0	0	1.86388	307	0.983974	OK	TRUE
13	RPL7	0.494361	0.287149	87.7106	0	0	2.09928	308	0.987179	OK	TRUE
13	RPL13A	0.49427	0.275538	84.1636	0	0	2.03017	303	0.971154	OK	TRUE
13	SRGN	0.494167	0.563336	172.013	0	0	2.7396	307	0.983974	OK	TRUE
13	RPL15	0.494045	0.250026	76.3773	0	0	1.92416	304	0.974359	OK	TRUE
13	RPS19	0.493926	0.286226	87.4319	0	0	2.06002	309	0.990385	OK	TRUE
13	RPS3	0.493886	0.34737	106.103	0	0	2.256	311	0.996795	OK	TRUE
13	RPL31	0.493757	0.315396	96.3441	0	0	2.21802	311	0.996795	OK	TRUE
13	RPL34	0.493722	0.277169	84.6708	0	0	2.13856	310	0.99359	OK	TRUE
13	RPL27A	0.493714	0.253341	77.3933	0	0	2.01533	307	0.983974	OK	TRUE
13	RPS18	0.493704	0.395501	120.799	0	0	2.37996	311	0.996795	OK	TRUE
13	TMSB4X	0.493409	0.626853	191.415	0	0	1.90335	302	0.967949	OK	TRUE
13	RPS27A	0.493363	0.26483	80.9055	0	0	2.11795	309	0.990385	OK	TRUE
13	EEF1A1	0.49332	0.328492	100.351	0	0	2.28838	311	0.996795	OK	TRUE
13	RPS6	0.493257	0.387983	118.511	0	0	2.41351	311	0.996795	OK	TRUE
13	RPS14	0.492923	0.300859	91.9177	0	0	2.24927	311	0.996795	OK	TRUE
13	RPS3A	0.492838	0.348684	106.522	0	0	2.47065	312	1	OK	TRUE
13	DEFA3	0.492719	0.350025	106.889	0	0	1.77506	224	0.717949	OK	TRUE
13	RPL21	0.49265	0.253352	77.4151	0	0	2.24859	312	1	OK	TRUE
13	STMN1	0.492486	0.271825	83.0189	0	0	0.366244	89	0.285256	OK	TRUE
13	LYZ	0.492187	0.609597	186.127	0	0	2.52727	288	0.923077	OK	TRUE
13	TMSB10	0.491817	0.376956	115.105	0	0	1.11975	241	0.772436	OK	TRUE
13	B2M	0.491787	0.391585	119.627	0	0	2.08144	308	0.987179	OK	TRUE
13	MT-ND4	0.491596	0.279043	85.2795	0	0	2.3764	310	0.99359	OK	TRUE
13	RPLP1	0.491544	0.419773	128.302	0	0	2.8664	312	1	OK	TRUE
13	MT-CO3	0.491437	0.278205	85.0502	0	0	2.48944	311	0.996795	OK	TRUE
13	MT-CO1	0.49117	0.387328	118.389	0	0	3.10464	312	1	OK	TRUE
13	ACTB	0.490672	0.316848	96.7639	0	0	1.16275	255	0.817308	OK	TRUE
13	HBB	0.489973	0.520193	158.835	0	0	1.15369	230	0.737179	OK	TRUE
13	TUBA1B	0.489534	0.316012	96.4973	0	0	0.709046	148	0.474359	OK	TRUE
13	PSAP	0.488332	0.292871	89.437	0	0	0.428697	111	0.355769	OK	TRUE
13	CLC	0.488062	0.354444	108.253	0	0	0.921406	70	0.224359	OK	TRUE
13	CD74	0.487556	0.449846	137.347	0	0	0.762781	176	0.564103	OK	TRUE
13	GYPC	0.486841	0.351512	107.385	0	0	0.129115	36	0.115385	OK	TRUE
13	S100A8	0.486665	0.50038	152.776	0	0	1.06934	186	0.596154	OK	TRUE
13	IGKC	0.485975	0.312211	95.3822	0	0	0.292478	82	0.262821	OK	TRUE
13	TFRC	0.485795	0.26981	82.4497	0	0	0.0918075	28	0.0897436	OK	TRUE
13	EIF1AY	0.484786	0.326758	99.8075	0	0	0.145875	45	0.144231	OK	TRUE
13	S100A9	0.484704	0.511546	156.183	0	0	0.822262	147	0.471154	OK	TRUE
13	IGLC3	0.483828	0.388239	118.894	0	0	0.0500104	14	0.0448718	OK	TRUE
13	HBA2	0.483726	0.594547	181.545	0	0	0.413976	98	0.314103	OK	TRUE
13	HBA1	0.483479	0.60362	184.312	0	0	0.388223	98	0.314103	OK	TRUE
13	CD24	0.483028	0.454761	138.888	0	0	0.183923	39	0.125	OK	TRUE
13	IGHG1	0.482967	0.439656	134.486	0	0	0.0770797	21	0.0673077	OK	TRUE
13	IGLC2	0.482886	0.394194	120.548	0	0	0.100541	27	0.0865385	OK	TRUE
13	FTH1	0.48285	0.323347	98.7387	0	0	0.733969	164	0.525641	OK	TRUE
13	HBD	0.481285	0.643971	196.626	0	0	0.386047	79	0.253205	OK	TRUE
13	DEFA4	0.480955	0.299486	91.4866	0	0	0.403326	40	0.128205	OK	TRUE
13	HLA-DRA	0.480948	0.376937	115.094	0	0	0.405465	96	0.307692	OK	TRUE
13	CTSS	0.479944	0.278842	85.1661	0	0	0.167793	44	0.141026	OK	TRUE
13	SLC25A37	0.479397	0.337549	103.099	0	0	0.134733	39	0.125	OK	TRUE
13	LGALS1	0.479014	0.501581	153.136	0	0	0.552263	105	0.336538	OK	TRUE
13	JCHAIN	0.478832	0.51526	157.845	0	0	0.0253178	8	0.025641	OK	TRUE
13	UROD	0.478699	0.342125	104.501	0	0	0.109199	33	0.105769	OK	TRUE
13	FCN1	0.478523	0.413084	126.155	0	0	0.1514	33	0.105769	OK	TRUE
13	BPI	0.478013	0.476429	145.533	0	0	0.0947273	23	0.0737179	OK	TRUE
13	ITM2C	0.477807	0.30277	92.6156	0	0	0.0346491	10	0.0320513	OK	TRUE
13	S100A6	0.4777	0.328622	100.346	0	0	0.366244	95	0.304487	OK	TRUE
13	PGLYRP1	0.477262	0.318492	97.3567	0	0	0.0438942	12	0.0384615	OK	TRUE
13	DERL3	0.477166	0.381428	116.778	0	0	0.0221879	7	0.0224359	OK	TRUE
13	S100A4	0.476824	0.429918	131.263	0	0	0.416092	94	0.301282	OK	TRUE
13	IGKV3-11	0.476543	0.257339	79.8305	0	0	0.0063898	2	0.00641026	OK	TRUE
13	IGHG3	0.476103	0.292711	89.6175	0	0	0.0377403	12	0.0384615	OK	TRUE
13	CST3	0.476063	0.434955	132.801	0	0	0.359555	82	0.262821	OK	TRUE
13	CEACAM8	0.475729	0.280577	85.7888	0	0	0.0346491	9	0.0288462	OK	TRUE
13	HLA-DRB1	0.475713	0.257842	78.7455	0	0	0.233348	59	0.189103	OK	TRUE
13	S100P	0.475382	0.272676	83.3386	0	0	0.046957	13	0.0416667	OK	TRUE
13	S100A11	0.475022	0.267635	81.7338	0	0	0.235883	59	0.189103	OK	TRUE
13	TCN1	0.473271	0.265784	81.3412	0	0	0.0158986	5	0.0160256	OK	TRUE
13	ALOX5AP	0.472527	0.252166	77.0135	0	0	0.194533	48	0.153846	OK	TRUE
13	FCER1G	0.472447	0.334982	102.292	0	0	0.21024	47	0.150641	OK	TRUE
13	ANXA2	0.472021	0.298132	91.0463	0	0	0.162359	40	0.128205	OK	TRUE
13	PRDX2	0.471627	0.601289	183.653	0	0	0.0621318	20	0.0641026	OK	TRUE
13	SLC25A39	0.471194	0.281903	86.1413	0	0	0.0530546	15	0.0480769	OK	TRUE
13	VCAN	0.469963	0.322457	98.4834	0	0	0.0947273	24	0.0769231	OK	TRUE
13	BLVRB	0.469866	0.450999	137.728	0	0	0.0800427	25	0.0801282	OK	TRUE
13	SLC2A1	0.469684	0.253208	77.4572	0	0	0.0253178	7	0.0224359	OK	TRUE
13	IGHG2	0.469627	0.31011	95.0055	0	0	0.0221879	7	0.0224359	OK	TRUE
13	IGKV4-1	0.469045	0.327185	100.911	0	0	0.0063898	2	0.00641026	OK	TRUE
13	IGLV6-57	0.4671	0.2935	90.9231	0	0	0.0032	1	0.00320513	OK	TRUE
13	HMBS	0.466979	0.351789	107.514	0	0	0.0284379	9	0.0288462	OK	TRUE
13	UBE2C	0.466698	0.260621	79.6945	0	0	0.0253178	6	0.0192308	OK	TRUE
13	MMP8	0.465989	0.41921	128.161	0	0	0.0190482	5	0.0160256	OK	TRUE
13	AHSP	0.465408	0.744725	227.451	0	0	0.046957	14	0.0448718	OK	TRUE
13	FCGR3A	0.464311	0.558624	171.403	0	0	0.0063898	1	0.00320513	OK	TRUE
13	SNCA	0.462638	0.268168	82.0204	0	0	0.012739	4	0.0128205	OK	TRUE
13	EPB42	0.460819	0.257872	78.9638	0	0	0.0063898	2	0.00641026	OK	TRUE
13	CA1	0.460591	0.74745	228.306	0	0	0.0221879	7	0.0224359	OK	TRUE
13	ISG20	0.46011	0.257744	78.935	0	0	0.0063898	2	0.00641026	OK	TRUE
13	AQP1	0.460033	0.27231	83.5264	0	0	0.0032	1	0.00320513	OK	TRUE
13	GYPB	0.459344	0.506504	154.779	0	0	0.012739	4	0.0128205	OK	TRUE
13	SLC4A1	0.458566	0.788845	240.968	0	0	0.0158986	5	0.0160256	OK	TRUE
13	RHAG	0.456992	0.396082	121.083	0	0	0.00956945	2	0.00641026	OK	TRUE
13	ALAS2	0.45688	0.676283	206.628	0	0	0.00956945	3	0.00961538	OK	TRUE
13	HBM	0.45684	0.505919	154.675	0	0	0.0063898	2	0.00641026	OK	TRUE
13	MZB1	0.455203	0.721036	220.563	0	0	0.0032	1	0.00320513	OK	TRUE
13	GYPA	0.454376	0.507505	155.144	0	0	0.0032	1	0.00320513	OK	TRUE
13	HEMGN	0.451338	0.537577	164.395	0	0	0	0	0	OK	TRUE
13	SELENBP1	0.451338	0.352709	107.888	0	0	0	0	0	OK	TRUE
13	MYL4	0.451338	0.288641	88.318	0	0	0	0	0	OK	TRUE
13	IGLV1-51	0.451338	0.284148	89.4889	0	0	0	0	0	OK	TRUE
13	POU2AF1	0.451338	0.276629	85.312	0	0	0	0	0	OK	TRUE
14	VCAN	0.521253	0.322457	98.4834	0	0	0.540979	120	0.408163	OK	TRUE
14	S100A11	0.511601	0.267635	81.7338	0	0	0.708337	181	0.615646	OK	TRUE
14	FCER1G	0.510981	0.334982	102.292	0	0	0.693147	164	0.557823	OK	TRUE
14	ANXA2	0.509646	0.298132	91.0463	0	0	0.585517	139	0.472789	OK	TRUE
14	ALOX5AP	0.506571	0.252166	77.0135	0	0	0.622696	151	0.513605	OK	TRUE
14	S100A4	0.506509	0.429918	131.263	0	0	1.10539	235	0.79932	OK	TRUE
14	PSAP	0.506496	0.292871	89.437	0	0	0.791853	174	0.591837	OK	TRUE
14	CST3	0.504715	0.434955	132.801	0	0	0.939157	204	0.693878	OK	TRUE
14	LGALS1	0.504703	0.501581	153.136	0	0	1.26819	227	0.772109	OK	TRUE
14	S100A6	0.503901	0.328622	100.346	0	0	0.961511	214	0.727891	OK	TRUE
14	CTSS	0.503201	0.278842	85.1661	0	0	0.342286	88	0.29932	OK	TRUE
14	FCN1	0.503014	0.413084	126.155	0	0	0.320307	70	0.238095	OK	TRUE
14	HLA-DRA	0.50234	0.376937	115.094	0	0	0.752571	180	0.612245	OK	TRUE
14	S100A9	0.501783	0.511546	156.183	0	0	1.93565	234	0.795918	OK	TRUE
14	FCGR3A	0.501042	0.558624	171.403	0	0	0.0168638	5	0.0170068	OK	TRUE
14	S100A8	0.500556	0.50038	152.776	0	0	2.28162	267	0.908163	OK	TRUE
14	PGLYRP1	0.499993	0.318492	97.3567	0	0	0.130551	25	0.085034	OK	TRUE
14	RNASE3	0.499476	0.298082	91.0365	0	0	0.436718	96	0.326531	OK	TRUE
14	DEFA4	0.499134	0.299486	91.4866	0	0	0.655014	69	0.234694	OK	TRUE
14	CD24	0.49864	0.454761	138.888	0	0	0.327687	61	0.207483	OK	TRUE
14	RNASE2	0.498601	0.325352	99.3477	0	0	1.00726	203	0.690476	OK	TRUE
14	AZU1	0.498521	0.491932	150.195	0	0	1.55635	220	0.748299	OK	TRUE
14	CTSG	0.497941	0.418174	127.689	0	0	0.774759	124	0.421769	OK	TRUE
14	HLA-DRB1	0.497773	0.257842	78.7455	0	0	0.55279	125	0.42517	OK	TRUE
14	CD74	0.497726	0.449846	137.347	0	0	1.25761	227	0.772109	OK	TRUE
14	TMSB10	0.497448	0.376956	115.105	0	0	1.53826	268	0.911565	OK	TRUE
14	CLC	0.497431	0.354444	108.253	0	0	0.86177	88	0.29932	OK	TRUE
14	S100P	0.496451	0.272676	83.3386	0	0	0.10638	27	0.0918367	OK	TRUE
14	CST7	0.49523	0.484749	148.012	0	0	0.52501	96	0.326531	OK	TRUE
14	ELANE	0.49518	0.506097	154.546	0	0	0.490206	75	0.255102	OK	TRUE
14	ACTB	0.494959	0.316848	96.7639	0	0	1.6033	274	0.931973	OK	TRUE
14	FTH1	0.494666	0.323347	98.7387	0	0	1.14188	231	0.785714	OK	TRUE
14	TMSB4X	0.494501	0.626853	191.415	0	0	2.51093	294	1	OK	TRUE
14	LYZ	0.494028	0.609597	186.127	0	0	3.55932	287	0.97619	OK	TRUE
14	DEFA3	0.493785	0.350025	106.889	0	0	2.39107	218	0.741497	OK	TRUE
14	SRGN	0.493433	0.563336	172.013	0	0	2.78841	283	0.962585	OK	TRUE
14	MMP8	0.492563	0.41921	128.161	0	0	0.115513	17	0.0578231	OK	TRUE
14	RPS2	0.492413	0.275957	84.2868	0	0	1.45211	263	0.894558	OK	TRUE
14	EEF1A1	0.492294	0.328492	100.351	0	0	1.83882	284	0.965986	OK	TRUE
14	RPS23	0.492138	0.323131	98.6952	0	0	1.47804	270	0.918367	OK	TRUE
14	RPS27A	0.492087	0.26483	80.9055	0	0	1.54481	280	0.952381	OK	TRUE
14	RPL10	0.492077	0.253657	77.4834	0	0	1.42793	267	0.908163	OK	TRUE
14	RPL15	0.49198	0.250026	76.3773	0	0	1.50559	269	0.914966	OK	TRUE
14	RPS14	0.491907	0.300859	91.9177	0	0	1.7495	284	0.965986	OK	TRUE
14	B2M	0.491872	0.391585	119.627	0	0	2.37316	291	0.989796	OK	TRUE
14	RPL34	0.491868	0.277169	84.6708	0	0	1.61283	276	0.938776	OK	TRUE
14	RPS18	0.491748	0.395501	120.799	0	0	1.70845	276	0.938776	OK	TRUE
14	RPL9	0.491748	0.288916	88.2426	0	0	1.37518	256	0.870748	OK	TRUE
14	RPL3	0.491715	0.329364	100.59	0	0	1.38969	258	0.877551	OK	TRUE
14	RPL31	0.491683	0.315396	96.3441	0	0	1.66822	275	0.935374	OK	TRUE
14	RPS3	0.491573	0.34737	106.103	0	0	1.57835	273	0.928571	OK	TRUE
14	RPL21	0.491538	0.253352	77.4151	0	0	1.73939	284	0.965986	OK	TRUE
14	RPL7	0.491505	0.287149	87.7106	0	0	1.51086	266	0.904762	OK	TRUE
14	IGKC	0.491449	0.312211	95.3822	0	0	0.359053	93	0.316327	OK	TRUE
14	RPLP1	0.491436	0.419773	128.302	0	0	2.45235	293	0.996599	OK	TRUE
14	RPS6	0.491435	0.387983	118.511	0	0	1.74178	277	0.942177	OK	TRUE
14	MT-ND4	0.491366	0.279043	85.2795	0	0	2.03466	290	0.986395	OK	TRUE
14	RPL13A	0.491338	0.275538	84.1636	0	0	1.45767	261	0.887755	OK	TRUE
14	BPI	0.491302	0.476429	145.533	0	0	0.182888	36	0.122449	OK	TRUE
14	MT-CO3	0.491215	0.278205	85.0502	0	0	2.18849	291	0.989796	OK	TRUE
14	MT-CO1	0.49117	0.387328	118.389	0	0	2.80439	294	1	OK	TRUE
14	RPS3A	0.491159	0.348684	106.522	0	0	1.85011	279	0.94898	OK	TRUE
14	RPS19	0.491113	0.286226	87.4319	0	0	1.50935	267	0.908163	OK	TRUE
14	LRRC75A-AS1	0.490952	0.30313	92.5649	0	0	0.752571	171	0.581633	OK	TRUE
14	RPL5	0.490944	0.295916	90.3748	0	0	1.20295	240	0.816327	OK	TRUE
14	RPL32	0.490797	0.252975	77.2706	0	0	1.30021	249	0.846939	OK	TRUE
14	RPL27A	0.490411	0.253341	77.3933	0	0	1.54408	261	0.887755	OK	TRUE
14	RPLP0	0.490035	0.303133	92.5809	0	0	1.30206	242	0.823129	OK	TRUE
14	CEACAM8	0.489805	0.280577	85.7888	0	0	0.0562131	15	0.0510204	OK	TRUE
14	HBB	0.489446	0.520193	158.835	0	0	1.1591	213	0.72449	OK	TRUE
14	HBA1	0.488539	0.60362	184.312	0	0	0.441104	111	0.377551	OK	TRUE
14	TCN1	0.488185	0.265784	81.3412	0	0	0.04652	9	0.0306122	OK	TRUE
14	IGKV3-11	0.487886	0.257339	79.8305	0	0	0.0101524	3	0.0102041	OK	TRUE
14	PRTN3	0.487534	0.555931	169.756	0	0	0.518956	59	0.20068	OK	TRUE
14	SLC25A37	0.487209	0.337549	103.099	0	0	0.165745	50	0.170068	OK	TRUE
14	HBA2	0.485295	0.594547	181.545	0	0	0.473399	98	0.333333	OK	TRUE
14	TUBA1B	0.485017	0.316012	96.4973	0	0	0.52501	119	0.404762	OK	TRUE
14	HBD	0.482741	0.643971	196.626	0	0	0.377877	79	0.268707	OK	TRUE
14	SPINK2	0.481326	0.292215	89.2539	0	0	0.185717	38	0.129252	OK	TRUE
14	IGHG3	0.480738	0.292711	89.6175	0	0	0.0529925	14	0.047619	OK	TRUE
14	IGLC2	0.480441	0.394194	120.548	0	0	0.0847412	23	0.0782313	OK	TRUE
14	UROD	0.480034	0.342125	104.501	0	0	0.112478	33	0.112245	OK	TRUE
14	TUBB	0.480004	0.305484	93.2895	0	0	0.235314	62	0.210884	OK	TRUE
14	BLVRB	0.479199	0.450999	137.728	0	0	0.145366	39	0.132653	OK	TRUE
14	PRSS57	0.479136	0.300285	91.7119	0	0	0.154151	39	0.132653	OK	TRUE
14	EIF1AY	0.477369	0.326758	99.8075	0	0	0.112478	31	0.105442	OK	TRUE
14	SLC25A39	0.476569	0.281903	86.1413	0	0	0.0658132	19	0.0646259	OK	TRUE
14	STMN1	0.475938	0.271825	83.0189	0	0	0.202524	44	0.14966	OK	TRUE
14	IGHG1	0.475296	0.439656	134.486	0	0	0.04652	14	0.047619	OK	TRUE
14	ISG20	0.474119	0.257744	78.935	0	0	0.0202027	6	0.0204082	OK	TRUE
14	IGHG2	0.472736	0.31011	95.0055	0	0	0.0268473	8	0.0272109	OK	TRUE
14	AHSP	0.472718	0.744725	227.451	0	0	0.0721624	22	0.0748299	OK	TRUE
14	JCHAIN	0.471066	0.51526	157.845	0	0	0.0168638	5	0.0170068	OK	TRUE
14	IGLC3	0.470836	0.388239	118.894	0	0	0.0235305	7	0.0238095	OK	TRUE
14	SNCA	0.470151	0.268168	82.0204	0	0	0.0268473	7	0.0238095	OK	TRUE
14	IGKV4-1	0.469925	0.327185	100.911	0	0	0.00677969	2	0.00680272	OK	TRUE
14	IGLV6-57	0.467888	0.2935	90.9231	0	0	0.00339559	1	0.00340136	OK	TRUE
14	UBE2C	0.467466	0.260621	79.6945	0	0	0.0268473	6	0.0204082	OK	TRUE
14	ITM2C	0.467153	0.30277	92.6156	0	0	0.0168638	5	0.0170068	OK	TRUE
14	TFRC	0.467068	0.26981	82.4497	0	0	0.0334479	10	0.0340136	OK	TRUE
14	GYPC	0.464529	0.351512	107.385	0	0	0.0400053	10	0.0340136	OK	TRUE
14	PRDX2	0.464385	0.601289	183.653	0	0	0.04652	11	0.037415	OK	TRUE
14	CA1	0.463325	0.74745	228.306	0	0	0.0334479	9	0.0306122	OK	TRUE
14	HMBS	0.463092	0.351789	107.514	0	0	0.0202027	6	0.0204082	OK	TRUE
14	MZB1	0.461634	0.721036	220.563	0	0	0.0101524	3	0.0102041	OK	TRUE
14	SELENBP1	0.461372	0.352709	107.888	0	0	0.0101524	3	0.0102041	OK	TRUE
14	SLC2A1	0.460906	0.253208	77.4572	0	0	0.0101524	3	0.0102041	OK	TRUE
14	SLC4A1	0.460195	0.788845	240.968	0	0	0.0202027	6	0.0204082	OK	TRUE
14	GYPB	0.459753	0.506504	154.779	0	0	0.0135137	4	0.0136054	OK	TRUE
14	ALAS2	0.458771	0.676283	206.628	0	0	0.0135137	4	0.0136054	OK	TRUE
14	HBM	0.457125	0.505919	154.675	0	0	0.00677969	2	0.00680272	OK	TRUE
14	DERL3	0.456747	0.381428	116.778	0	0	0.00339559	1	0.00340136	OK	TRUE
14	MYL4	0.455979	0.288641	88.318	0	0	0.00339559	1	0.00340136	OK	TRUE
14	HEMGN	0.455242	0.537577	164.395	0	0	0.00339559	1	0.00340136	OK	TRUE
14	RHAG	0.454626	0.396082	121.083	0	0	0.00339559	1	0.00340136	OK	TRUE
14	GYPA	0.454536	0.507505	155.144	0	0	0.00339559	1	0.00340136	OK	TRUE
14	IGLV1-51	0.451338	0.284148	89.4889	0	0	0	0	0	OK	TRUE
14	POU2AF1	0.451338	0.276629	85.312	0	0	0	0	0	OK	TRUE
14	AQP1	0.451338	0.27231	83.5264	0	0	0	0	0	OK	TRUE
14	EPB42	0.451338	0.257872	78.9638	0	0	0	0	0	OK	TRUE
15	SPINK2	0.546508	0.292215	89.2539	0	0	0.804185	160	0.569395	OK	TRUE
15	PRSS57	0.538573	0.300285	91.7119	0	0	0.700239	161	0.572954	OK	TRUE
15	STMN1	0.52316	0.271825	83.0189	0	0	0.837078	164	0.58363	OK	TRUE
15	TUBB	0.51906	0.305484	93.2895	0	0	0.895434	177	0.629893	OK	TRUE
15	UBE2C	0.516327	0.260621	79.6945	0	0	0.145471	33	0.117438	OK	TRUE
15	IGLV1-51	0.509509	0.284148	89.4889	0	0	0.00709223	2	0.00711744	OK	TRUE
15	TUBA1B	0.506906	0.316012	96.4973	0	0	1.25733	215	0.765125	OK	TRUE
15	PRTN3	0.503612	0.555931	169.756	0	0	0.703767	90	0.320285	OK	TRUE
15	LRRC75A-AS1	0.502429	0.30313	92.5649	0	0	1.23377	226	0.80427	OK	TRUE
15	AZU1	0.497768	0.491932	150.195	0	0	1.28626	206	0.733096	OK	TRUE
15	DERL3	0.497243	0.381428	116.778	0	0	0.0520048	13	0.0462633	OK	TRUE
15	CST7	0.496444	0.484749	148.012	0	0	0.44842	95	0.338078	OK	TRUE
15	RPL5	0.496237	0.295916	90.3748	0	0	1.86383	269	0.957295	OK	TRUE
15	RPL9	0.495767	0.288916	88.2426	0	0	1.7732	276	0.982206	OK	TRUE
15	RPLP0	0.495562	0.303133	92.5809	0	0	1.95048	274	0.975089	OK	TRUE
15	RPL32	0.495556	0.252975	77.2706	0	0	1.82443	275	0.978648	OK	TRUE
15	CD74	0.495196	0.449846	137.347	0	0	1.06973	202	0.718861	OK	TRUE
15	RPL3	0.494957	0.329364	100.59	0	0	2.08742	272	0.967972	OK	TRUE
15	TMSB10	0.494863	0.376956	115.105	0	0	1.20859	238	0.846975	OK	TRUE
15	RPS2	0.494665	0.275957	84.2868	0	0	1.89266	269	0.957295	OK	TRUE
15	RPL13A	0.494654	0.275538	84.1636	0	0	1.9848	276	0.982206	OK	TRUE
15	RPS23	0.494356	0.323131	98.6952	0	0	2.12083	276	0.982206	OK	TRUE
15	RPL10	0.494176	0.253657	77.4834	0	0	1.86879	272	0.967972	OK	TRUE
15	RPL15	0.49407	0.250026	76.3773	0	0	1.94438	274	0.975089	OK	TRUE
15	RPS19	0.49401	0.286226	87.4319	0	0	2.04321	279	0.992883	OK	TRUE
15	RPS18	0.493811	0.395501	120.799	0	0	2.42565	281	1	OK	TRUE
15	RPL7	0.493701	0.287149	87.7106	0	0	2.00033	272	0.967972	OK	TRUE
15	RPL34	0.493698	0.277169	84.6708	0	0	2.07006	279	0.992883	OK	TRUE
15	HLA-DRA	0.493512	0.376937	115.094	0	0	0.594093	135	0.480427	OK	TRUE
15	RPL31	0.493506	0.315396	96.3441	0	0	2.236	278	0.989324	OK	TRUE
15	RPS3	0.493395	0.34737	106.103	0	0	2.28064	276	0.982206	OK	TRUE
15	EEF1A1	0.493309	0.328492	100.351	0	0	2.23904	280	0.996441	OK	TRUE
15	RPS6	0.493245	0.387983	118.511	0	0	2.43847	280	0.996441	OK	TRUE
15	RPS27A	0.493208	0.26483	80.9055	0	0	2.08874	277	0.985765	OK	TRUE
15	RPL27A	0.493049	0.253341	77.3933	0	0	1.96754	271	0.964413	OK	TRUE
15	RPS14	0.492795	0.300859	91.9177	0	0	2.30614	279	0.992883	OK	TRUE
15	RPS3A	0.492722	0.348684	106.522	0	0	2.46363	280	0.996441	OK	TRUE
15	RNASE2	0.492554	0.325352	99.3477	0	0	0.868923	163	0.580071	OK	TRUE
15	RPL21	0.492418	0.253352	77.4151	0	0	2.24585	279	0.992883	OK	TRUE
15	TMSB4X	0.492309	0.626853	191.415	0	0	1.80706	263	0.935943	OK	TRUE
15	IGKC	0.492199	0.312211	95.3822	0	0	0.380239	91	0.323843	OK	TRUE
15	MT-ND4	0.491801	0.279043	85.2795	0	0	2.61721	281	1	OK	TRUE
15	B2M	0.491741	0.391585	119.627	0	0	2.1988	277	0.985765	OK	TRUE
15	HLA-DRB1	0.49171	0.257842	78.7455	0	0	0.441579	100	0.355872	OK	TRUE
15	RPLP1	0.491544	0.419773	128.302	0	0	2.80476	281	1	OK	TRUE
15	MT-CO3	0.491539	0.278205	85.0502	0	0	2.61122	281	1	OK	TRUE
15	SRGN	0.491521	0.563336	172.013	0	0	1.9725	255	0.907473	OK	TRUE
15	MT-CO1	0.49117	0.387328	118.389	0	0	3.20829	281	1	OK	TRUE
15	DEFA3	0.491135	0.350025	106.889	0	0	1.86769	192	0.683274	OK	TRUE
15	GYPC	0.48991	0.351512	107.385	0	0	0.142389	36	0.128114	OK	TRUE
15	HBB	0.489656	0.520193	158.835	0	0	1.10216	205	0.729537	OK	TRUE
15	FTH1	0.489507	0.323347	98.7387	0	0	0.864435	188	0.669039	OK	TRUE
15	ACTB	0.489357	0.316848	96.7639	0	0	1.17838	220	0.782918	OK	TRUE
15	CTSG	0.488857	0.418174	127.689	0	0	0.516503	90	0.320285	OK	TRUE
15	IGLC3	0.488633	0.388239	118.894	0	0	0.0753781	15	0.0533808	OK	TRUE
15	LYZ	0.487972	0.609597	186.127	0	0	1.95149	226	0.80427	OK	TRUE
15	TFRC	0.486641	0.26981	82.4497	0	0	0.0949866	26	0.0925267	OK	TRUE
15	CTSS	0.486322	0.278842	85.1661	0	0	0.187645	51	0.181495	OK	TRUE
15	S100A8	0.486243	0.50038	152.776	0	0	1.1461	165	0.587189	OK	TRUE
15	HBD	0.485847	0.643971	196.626	0	0	0.49721	85	0.302491	OK	TRUE
15	HBA1	0.485703	0.60362	184.312	0	0	0.4019	96	0.341637	OK	TRUE
15	S100A9	0.485025	0.511546	156.183	0	0	0.889603	134	0.476868	OK	TRUE
15	ITM2C	0.484639	0.30277	92.6156	0	0	0.0452251	12	0.0427046	OK	TRUE
15	EIF1AY	0.484438	0.326758	99.8075	0	0	0.151606	40	0.142349	OK	TRUE
15	UROD	0.483938	0.342125	104.501	0	0	0.148543	37	0.131673	OK	TRUE
15	HBA2	0.483356	0.594547	181.545	0	0	0.392331	87	0.309609	OK	TRUE
15	IGLC2	0.482557	0.394194	120.548	0	0	0.120547	24	0.0854093	OK	TRUE
15	RNASE3	0.482533	0.298082	91.0365	0	0	0.285901	53	0.188612	OK	TRUE
15	IGHG3	0.481821	0.292711	89.6175	0	0	0.0553775	14	0.0498221	OK	TRUE
15	CLC	0.481386	0.354444	108.253	0	0	0.580245	49	0.174377	OK	TRUE
15	DEFA4	0.480938	0.299486	91.4866	0	0	0.199376	36	0.128114	OK	TRUE
15	LGALS1	0.480744	0.501581	153.136	0	0	0.529162	102	0.362989	OK	TRUE
15	PSAP	0.48045	0.292871	89.437	0	0	0.304445	74	0.263345	OK	TRUE
15	PGLYRP1	0.479535	0.318492	97.3567	0	0	0.0520048	12	0.0427046	OK	TRUE
15	S100A4	0.479061	0.429918	131.263	0	0	0.466439	94	0.33452	OK	TRUE
15	SLC25A37	0.478674	0.337549	103.099	0	0	0.120547	34	0.120996	OK	TRUE
15	S100A6	0.478056	0.328622	100.346	0	0	0.416085	87	0.309609	OK	TRUE
15	CST3	0.477708	0.434955	132.801	0	0	0.404278	80	0.284698	OK	TRUE
15	MZB1	0.477625	0.721036	220.563	0	0	0.0315263	9	0.0320285	OK	TRUE
15	ELANE	0.476679	0.506097	154.546	0	0	0.169788	36	0.128114	OK	TRUE
15	BPI	0.475158	0.476429	145.533	0	0	0.0753781	18	0.0640569	OK	TRUE
15	FCN1	0.474987	0.413084	126.155	0	0	0.107849	25	0.088968	OK	TRUE
15	SNCA	0.473094	0.268168	82.0204	0	0	0.028072	8	0.0284698	OK	TRUE
15	SLC25A39	0.472956	0.281903	86.1413	0	0	0.0520048	15	0.0533808	OK	TRUE
15	ALOX5AP	0.472833	0.252166	77.0135	0	0	0.187645	44	0.156584	OK	TRUE
15	S100P	0.4725	0.272676	83.3386	0	0	0.0383991	10	0.0355872	OK	TRUE
15	PRDX2	0.471616	0.601289	183.653	0	0	0.0687556	18	0.0640569	OK	TRUE
15	TCN1	0.471259	0.265784	81.3412	0	0	0.0141345	4	0.0142349	OK	TRUE
15	IGHG2	0.471255	0.31011	95.0055	0	0	0.0246058	7	0.024911	OK	TRUE
15	FCER1G	0.471087	0.334982	102.292	0	0	0.157703	39	0.13879	OK	TRUE
15	IGKV4-1	0.470624	0.327185	100.911	0	0	0.00709223	2	0.00711744	OK	TRUE
15	CEACAM8	0.470449	0.280577	85.7888	0	0	0.0246058	6	0.0213523	OK	TRUE
15	BLVRB	0.47019	0.450999	137.728	0	0	0.0819571	23	0.0818505	OK	TRUE
15	CD24	0.469813	0.454761	138.888	0	0	0.0852304	18	0.0640569	OK	TRUE
15	S100A11	0.469374	0.267635	81.7338	0	0	0.163764	38	0.135231	OK	TRUE
15	ANXA2	0.468668	0.298132	91.0463	0	0	0.111038	29	0.103203	OK	TRUE
15	IGLV6-57	0.468512	0.2935	90.9231	0	0	0.0035524	1	0.00355872	OK	TRUE
15	MMP8	0.467305	0.41921	128.161	0	0	0.0211275	5	0.0177936	OK	TRUE
15	IGHG1	0.467096	0.439656	134.486	0	0	0.0349686	8	0.0284698	OK	TRUE
15	IGKV3-11	0.466952	0.257339	79.8305	0	0	0.0035524	1	0.00355872	OK	TRUE
15	FCGR3A	0.465482	0.558624	171.403	0	0	0.0035524	1	0.00355872	OK	TRUE
15	AHSP	0.464845	0.744725	227.451	0	0	0.0418179	12	0.0427046	OK	TRUE
15	JCHAIN	0.464805	0.51526	157.845	0	0	0.0106196	3	0.0106762	OK	TRUE
15	VCAN	0.464374	0.322457	98.4834	0	0	0.0587388	14	0.0498221	OK	TRUE
15	SLC2A1	0.463959	0.253208	77.4572	0	0	0.0141345	4	0.0142349	OK	TRUE
15	SLC4A1	0.463029	0.788845	240.968	0	0	0.028072	8	0.0284698	OK	TRUE
15	HMBS	0.461826	0.351789	107.514	0	0	0.0176371	5	0.0177936	OK	TRUE
15	CA1	0.461437	0.74745	228.306	0	0	0.028072	7	0.024911	OK	TRUE
15	ISG20	0.460913	0.257744	78.935	0	0	0.00709223	2	0.00711744	OK	TRUE
15	AQP1	0.460829	0.27231	83.5264	0	0	0.0035524	1	0.00355872	OK	TRUE
15	SELENBP1	0.458756	0.352709	107.888	0	0	0.00709223	2	0.00711744	OK	TRUE
15	GYPB	0.4582	0.506504	154.779	0	0	0.0106196	3	0.0106762	OK	TRUE
15	RHAG	0.457516	0.396082	121.083	0	0	0.00709223	2	0.00711744	OK	TRUE
15	ALAS2	0.457394	0.676283	206.628	0	0	0.0106196	3	0.0106762	OK	TRUE
15	HBM	0.457351	0.505919	154.675	0	0	0.00709223	2	0.00711744	OK	TRUE
15	GYPA	0.457349	0.507505	155.144	0	0	0.00709223	2	0.00711744	OK	TRUE
15	MYL4	0.456161	0.288641	88.318	0	0	0.0035524	1	0.00355872	OK	TRUE
15	HEMGN	0.455397	0.537577	164.395	0	0	0.0035524	1	0.00355872	OK	TRUE
15	POU2AF1	0.451338	0.276629	85.312	0	0	0	0	0	OK	TRUE
15	EPB42	0.451338	0.257872	78.9638	0	0	0	0	0	OK	TRUE
16	VCAN	0.539858	0.322457	98.4834	0	0	0.7404	155	0.555556	OK	TRUE
16	ANXA2	0.52889	0.298132	91.0463	0	0	0.788783	191	0.684588	OK	TRUE
16	FCER1G	0.520631	0.334982	102.292	0	0	0.850365	189	0.677419	OK	TRUE
16	S100A11	0.518332	0.267635	81.7338	0	0	0.864054	197	0.706093	OK	TRUE
16	S100A4	0.514953	0.429918	131.263	0	0	1.4102	268	0.960573	OK	TRUE
16	CST3	0.514599	0.434955	132.801	0	0	1.26851	241	0.863799	OK	TRUE
16	LGALS1	0.513274	0.501581	153.136	0	0	1.55796	261	0.935484	OK	TRUE
16	S100A6	0.510992	0.328622	100.346	0	0	1.1152	239	0.856631	OK	TRUE
16	ALOX5AP	0.509454	0.252166	77.0135	0	0	0.622617	153	0.548387	OK	TRUE
16	PSAP	0.509297	0.292871	89.437	0	0	0.755668	176	0.630824	OK	TRUE
16	CTSS	0.508672	0.278842	85.1661	0	0	0.394654	95	0.340502	OK	TRUE
16	HLA-DRA	0.507878	0.376937	115.094	0	0	0.957715	195	0.698925	OK	TRUE
16	HLA-DRB1	0.507107	0.257842	78.7455	0	0	0.634089	150	0.537634	OK	TRUE
16	S100A9	0.504236	0.511546	156.183	0	0	1.80009	236	0.845878	OK	TRUE
16	CD74	0.503776	0.449846	137.347	0	0	1.45636	252	0.903226	OK	TRUE
16	S100A8	0.50201	0.50038	152.776	0	0	2.14532	263	0.942652	OK	TRUE
16	TMSB10	0.499379	0.376956	115.105	0	0	1.6265	268	0.960573	OK	TRUE
16	IGKV3-11	0.499112	0.257339	79.8305	0	0	0.0142351	4	0.0143369	OK	TRUE
16	RNASE2	0.499053	0.325352	99.3477	0	0	0.848833	195	0.698925	OK	TRUE
16	FTH1	0.497098	0.323347	98.7387	0	0	1.2543	235	0.842294	OK	TRUE
16	ACTB	0.495746	0.316848	96.7639	0	0	1.60441	266	0.953405	OK	TRUE
16	LYZ	0.494845	0.609597	186.127	0	0	3.65098	279	1	OK	TRUE
16	SRGN	0.494593	0.563336	172.013	0	0	2.42712	278	0.996416	OK	TRUE
16	TMSB4X	0.494501	0.626853	191.415	0	0	2.5999	279	1	OK	TRUE
16	RPS18	0.492366	0.395501	120.799	0	0	1.57517	267	0.956989	OK	TRUE
16	EEF1A1	0.492233	0.328492	100.351	0	0	1.61587	269	0.964158	OK	TRUE
16	B2M	0.492201	0.391585	119.627	0	0	2.30902	279	1	OK	TRUE
16	RPL10	0.492155	0.253657	77.4834	0	0	1.34793	254	0.910394	OK	TRUE
16	RPS6	0.492051	0.387983	118.511	0	0	1.46634	268	0.960573	OK	TRUE
16	FCN1	0.492042	0.413084	126.155	0	0	0.215227	49	0.175627	OK	TRUE
16	RPS3A	0.491897	0.348684	106.522	0	0	1.56022	271	0.971326	OK	TRUE
16	RPL13A	0.491887	0.275538	84.1636	0	0	1.33858	252	0.903226	OK	TRUE
16	RPS3	0.49181	0.34737	106.103	0	0	1.3818	261	0.935484	OK	TRUE
16	RPL31	0.491809	0.315396	96.3441	0	0	1.46716	262	0.939068	OK	TRUE
16	RPS14	0.491727	0.300859	91.9177	0	0	1.56772	268	0.960573	OK	TRUE
16	RPL15	0.491694	0.250026	76.3773	0	0	1.35258	253	0.90681	OK	TRUE
16	MT-ND4	0.491687	0.279043	85.2795	0	0	1.99047	278	0.996416	OK	TRUE
16	RPL21	0.491595	0.253352	77.4151	0	0	1.56547	270	0.967742	OK	TRUE
16	RPL27A	0.491567	0.253341	77.3933	0	0	1.33198	257	0.921147	OK	TRUE
16	RPLP1	0.491544	0.419773	128.302	0	0	2.28487	279	1	OK	TRUE
16	RPL34	0.491511	0.277169	84.6708	0	0	1.39255	259	0.928315	OK	TRUE
16	MT-CO3	0.491425	0.278205	85.0502	0	0	2.10291	278	0.996416	OK	TRUE
16	MT-CO1	0.49117	0.387328	118.389	0	0	2.72792	279	1	OK	TRUE
16	RPL32	0.491022	0.252975	77.2706	0	0	1.1292	238	0.853047	OK	TRUE
16	RPS27A	0.490662	0.26483	80.9055	0	0	1.32152	254	0.910394	OK	TRUE
16	HBB	0.490614	0.520193	158.835	0	0	1.10931	210	0.752688	OK	TRUE
16	RPS23	0.490339	0.323131	98.6952	0	0	1.24402	242	0.867384	OK	TRUE
16	RPS19	0.489821	0.286226	87.4319	0	0	1.27153	243	0.870968	OK	TRUE
16	RPL9	0.489772	0.288916	88.2426	0	0	1.09742	228	0.817204	OK	TRUE
16	DEFA3	0.489704	0.350025	106.889	0	0	0.99683	182	0.65233	OK	TRUE
16	RPL3	0.488974	0.329364	100.59	0	0	1.06829	224	0.802867	OK	TRUE
16	RPL7	0.488785	0.287149	87.7106	0	0	1.19099	231	0.827957	OK	TRUE
16	RPL5	0.488621	0.295916	90.3748	0	0	0.961833	211	0.756272	OK	TRUE
16	AZU1	0.488465	0.491932	150.195	0	0	0.750604	154	0.551971	OK	TRUE
16	RPS2	0.488382	0.275957	84.2868	0	0	1.07075	219	0.784946	OK	TRUE
16	RPLP0	0.488338	0.303133	92.5809	0	0	1.01128	217	0.777778	OK	TRUE
16	IGKC	0.488084	0.312211	95.3822	0	0	0.350202	79	0.283154	OK	TRUE
16	BLVRB	0.486759	0.450999	137.728	0	0	0.185899	50	0.179211	OK	TRUE
16	HBA2	0.485295	0.594547	181.545	0	0	0.423228	93	0.333333	OK	TRUE
16	IGLC2	0.483774	0.394194	120.548	0	0	0.13084	25	0.0896057	OK	TRUE
16	IGLC3	0.482749	0.388239	118.894	0	0	0.0658817	12	0.0430108	OK	TRUE
16	TUBA1B	0.482635	0.316012	96.4973	0	0	0.425572	103	0.369176	OK	TRUE
16	RNASE3	0.481762	0.298082	91.0365	0	0	0.197734	51	0.182796	OK	TRUE
16	HBD	0.481744	0.643971	196.626	0	0	0.290367	72	0.258065	OK	TRUE
16	LRRC75A-AS1	0.481468	0.30313	92.5649	0	0	0.460098	115	0.412186	OK	TRUE
16	HBA1	0.480924	0.60362	184.312	0	0	0.36524	79	0.283154	OK	TRUE
16	IGHG2	0.480193	0.31011	95.0055	0	0	0.0386691	11	0.0394265	OK	TRUE
16	SLC25A37	0.479478	0.337549	103.099	0	0	0.140229	35	0.125448	OK	TRUE
16	DEFA4	0.478426	0.299486	91.4866	0	0	0.12453	32	0.114695	OK	TRUE
16	CTSG	0.477914	0.418174	127.689	0	0	0.260432	58	0.207885	OK	TRUE
16	IGHG1	0.47633	0.439656	134.486	0	0	0.052368	14	0.0501792	OK	TRUE
16	CLC	0.474394	0.354444	108.253	0	0	0.155686	35	0.125448	OK	TRUE
16	PGLYRP1	0.471781	0.318492	97.3567	0	0	0.0317487	8	0.0286738	OK	TRUE
16	IGHG3	0.470858	0.292711	89.6175	0	0	0.0282704	8	0.0286738	OK	TRUE
16	IGKV4-1	0.470736	0.327185	100.911	0	0	0.00714289	2	0.00716846	OK	TRUE
16	SLC25A39	0.469471	0.281903	86.1413	0	0	0.045542	12	0.0430108	OK	TRUE
16	UROD	0.467989	0.342125	104.501	0	0	0.0557636	16	0.0573477	OK	TRUE
16	ELANE	0.467785	0.506097	154.546	0	0	0.0758985	21	0.0752688	OK	TRUE
16	EIF1AY	0.467204	0.326758	99.8075	0	0	0.0557636	16	0.0573477	OK	TRUE
16	HBM	0.466483	0.505919	154.675	0	0	0.0212774	6	0.0215054	OK	TRUE
16	SNCA	0.466244	0.268168	82.0204	0	0	0.0177625	5	0.0179211	OK	TRUE
16	SPINK2	0.466052	0.292215	89.2539	0	0	0.0625204	15	0.0537634	OK	TRUE
16	FCGR3A	0.465566	0.558624	171.403	0	0	0.00357782	1	0.00358423	OK	TRUE
16	STMN1	0.46538	0.271825	83.0189	0	0	0.0858159	21	0.0752688	OK	TRUE
16	TUBB	0.46516	0.305484	93.2895	0	0	0.095636	24	0.0860215	OK	TRUE
16	CEACAM8	0.465123	0.280577	85.7888	0	0	0.0142351	4	0.0143369	OK	TRUE
16	JCHAIN	0.464884	0.51526	157.845	0	0	0.0177625	3	0.0107527	OK	TRUE
16	MMP8	0.464703	0.41921	128.161	0	0	0.0142351	4	0.0143369	OK	TRUE
16	CD24	0.464659	0.454761	138.888	0	0	0.045542	12	0.0430108	OK	TRUE
16	SLC2A1	0.464034	0.253208	77.4572	0	0	0.0142351	4	0.0143369	OK	TRUE
16	AHSP	0.463982	0.744725	227.451	0	0	0.0421115	11	0.0394265	OK	TRUE
16	PRTN3	0.463774	0.555931	169.756	0	0	0.052368	15	0.0537634	OK	TRUE
16	S100P	0.46339	0.272676	83.3386	0	0	0.0177625	5	0.0179211	OK	TRUE
16	SLC4A1	0.463098	0.788845	240.968	0	0	0.0317487	8	0.0286738	OK	TRUE
16	PRDX2	0.462876	0.601289	183.653	0	0	0.0317487	9	0.0322581	OK	TRUE
16	BPI	0.462382	0.476429	145.533	0	0	0.02478	7	0.0250896	OK	TRUE
16	ITM2C	0.462164	0.30277	92.6156	0	0	0.0106953	3	0.0107527	OK	TRUE
16	HMBS	0.461888	0.351789	107.514	0	0	0.0177625	5	0.0179211	OK	TRUE
16	AQP1	0.460886	0.27231	83.5264	0	0	0.00357782	1	0.00358423	OK	TRUE
16	CST7	0.460357	0.484749	148.012	0	0	0.045542	13	0.046595	OK	TRUE
16	CA1	0.460269	0.74745	228.306	0	0	0.02478	6	0.0215054	OK	TRUE
16	TFRC	0.459006	0.26981	82.4497	0	0	0.0142351	4	0.0143369	OK	TRUE
16	GYPB	0.458241	0.506504	154.779	0	0	0.0106953	3	0.0107527	OK	TRUE
16	UBE2C	0.458085	0.260621	79.6945	0	0	0.00714289	2	0.00716846	OK	TRUE
16	TCN1	0.457673	0.265784	81.3412	0	0	0.00357782	1	0.00358423	OK	TRUE
16	PRSS57	0.457525	0.300285	91.7119	0	0	0.0212774	6	0.0215054	OK	TRUE
16	GYPA	0.457385	0.507505	155.144	0	0	0.00714289	2	0.00716846	OK	TRUE
16	ISG20	0.456708	0.257744	78.935	0	0	0.00357782	1	0.00358423	OK	TRUE
16	MYL4	0.456191	0.288641	88.318	0	0	0.00357782	1	0.00358423	OK	TRUE
16	ALAS2	0.455653	0.676283	206.628	0	0	0.00714289	2	0.00716846	OK	TRUE
16	MZB1	0.455591	0.721036	220.563	0	0	0.00357782	1	0.00358423	OK	TRUE
16	SELENBP1	0.45548	0.352709	107.888	0	0	0.00357782	1	0.00358423	OK	TRUE
16	RHAG	0.454778	0.396082	121.083	0	0	0.00357782	1	0.00358423	OK	TRUE
16	GYPC	0.453284	0.351512	107.385	0	0	0.00357782	1	0.00358423	OK	TRUE
16	HEMGN	0.451338	0.537577	164.395	0	0	0	0	0	OK	TRUE
16	IGLV6-57	0.451338	0.2935	90.9231	0	0	0	0	0	OK	TRUE
16	DERL3	0.451338	0.381428	116.778	0	0	0	0	0	OK	TRUE
16	IGLV1-51	0.451338	0.284148	89.4889	0	0	0	0	0	OK	TRUE
16	POU2AF1	0.451338	0.276629	85.312	0	0	0	0	0	OK	TRUE
16	EPB42	0.451338	0.257872	78.9638	0	0	0	0	0	OK	TRUE
17	AQP1	0.801267	0.27231	83.5264	0	0	0.40786	92	0.330935	OK	TRUE
17	HEMGN	0.728571	0.537577	164.395	0	0	0.870661	194	0.697842	OK	TRUE
17	HBM	0.681813	0.505919	154.675	0	0	1.39792	195	0.701439	OK	TRUE
17	GYPA	0.674235	0.507505	155.144	0	0	0.808529	187	0.672662	OK	TRUE
17	EPB42	0.672431	0.257872	78.9638	0	0	0.356315	97	0.348921	OK	TRUE
17	MYL4	0.647806	0.288641	88.318	0	0	0.412634	103	0.370504	OK	TRUE
17	ALAS2	0.642417	0.676283	206.628	0	0	1.22884	228	0.820144	OK	TRUE
17	SLC4A1	0.638379	0.788845	240.968	0	0	1.997	270	0.971223	OK	TRUE
17	CA1	0.63343	0.74745	228.306	0	0	2.11174	272	0.978417	OK	TRUE
17	SNCA	0.631943	0.268168	82.0204	0	0	0.533586	121	0.435252	OK	TRUE
17	GYPB	0.630616	0.506504	154.779	0	0	0.819685	181	0.651079	OK	TRUE
17	RHAG	0.627994	0.396082	121.083	0	0	0.590979	134	0.482014	OK	TRUE
17	SELENBP1	0.626854	0.352709	107.888	0	0	0.440804	107	0.384892	OK	TRUE
17	HMBS	0.622347	0.351789	107.514	0	0	0.705659	171	0.615108	OK	TRUE
17	PRDX2	0.612676	0.601289	183.653	0	0	1.56079	256	0.920863	OK	TRUE
17	AHSP	0.61128	0.744725	227.451	0	0	2.4861	277	0.996403	OK	TRUE
17	SLC2A1	0.611	0.253208	77.4572	0	0	0.40786	100	0.359712	OK	TRUE
17	TFRC	0.60102	0.26981	82.4497	0	0	0.777607	168	0.604317	OK	TRUE
17	GYPC	0.598828	0.351512	107.385	0	0	0.939051	204	0.733813	OK	TRUE
17	SLC25A39	0.588439	0.281903	86.1413	0	0	0.7145	159	0.571942	OK	TRUE
17	UROD	0.582551	0.342125	104.501	0	0	1.06322	222	0.798561	OK	TRUE
17	BLVRB	0.575493	0.450999	137.728	0	0	1.39969	253	0.910072	OK	TRUE
17	SLC25A37	0.574975	0.337549	103.099	0	0	1.17143	235	0.845324	OK	TRUE
17	EIF1AY	0.566009	0.326758	99.8075	0	0	1.0057	197	0.708633	OK	TRUE
17	UBE2C	0.5482	0.260621	79.6945	0	0	0.230312	55	0.197842	OK	TRUE
17	HBD	0.538801	0.643971	196.626	0	0	3.80538	278	1	OK	TRUE
17	HBA2	0.531304	0.594547	181.545	0	0	4.44197	278	1	OK	TRUE
17	HBA1	0.53072	0.60362	184.312	0	0	4.31036	278	1	OK	TRUE
17	TUBB	0.526054	0.305484	93.2895	0	0	0.946059	199	0.715827	OK	TRUE
17	ISG20	0.520118	0.257744	78.935	0	0	0.0861117	23	0.0827338	OK	TRUE
17	TUBA1B	0.514901	0.316012	96.4973	0	0	1.5795	253	0.910072	OK	TRUE
17	IGLV6-57	0.513716	0.2935	90.9231	0	0	0.0213531	5	0.0179856	OK	TRUE
17	TCN1	0.50275	0.265784	81.3412	0	0	0.0627383	13	0.0467626	OK	TRUE
17	FTH1	0.502344	0.323347	98.7387	0	0	1.92251	269	0.967626	OK	TRUE
17	STMN1	0.500702	0.271825	83.0189	0	0	0.443117	100	0.359712	OK	TRUE
17	HBB	0.500439	0.520193	158.835	0	0	5.29464	278	1	OK	TRUE
17	IGKC	0.494671	0.312211	95.3822	0	0	0.556528	97	0.348921	OK	TRUE
17	MT-CO1	0.491056	0.387328	118.389	0	0	2.63931	277	0.996403	OK	TRUE
17	MT-ND4	0.490995	0.279043	85.2795	0	0	1.92776	271	0.97482	OK	TRUE
17	MT-CO3	0.490738	0.278205	85.0502	0	0	2.06632	271	0.97482	OK	TRUE
17	RPLP0	0.490325	0.303133	92.5809	0	0	1.24035	231	0.830935	OK	TRUE
17	DEFA3	0.490147	0.350025	106.889	0	0	1.94694	184	0.661871	OK	TRUE
17	RPL21	0.490047	0.253352	77.4151	0	0	1.59494	256	0.920863	OK	TRUE
17	IGKV3-11	0.489542	0.257339	79.8305	0	0	0.0107336	3	0.0107914	OK	TRUE
17	RPS27A	0.489293	0.26483	80.9055	0	0	1.34686	242	0.870504	OK	TRUE
17	RPLP1	0.489124	0.419773	128.302	0	0	1.80249	257	0.92446	OK	TRUE
17	RPS3	0.489071	0.34737	106.103	0	0	1.36264	238	0.856115	OK	TRUE
17	RPS3A	0.488532	0.348684	106.522	0	0	1.39614	242	0.870504	OK	TRUE
17	RPS19	0.488032	0.286226	87.4319	0	0	1.33651	228	0.820144	OK	TRUE
17	RPL31	0.487699	0.315396	96.3441	0	0	1.29502	228	0.820144	OK	TRUE
17	RPS14	0.487227	0.300859	91.9177	0	0	1.38539	230	0.827338	OK	TRUE
17	RPL27A	0.48714	0.253341	77.3933	0	0	1.22038	221	0.794964	OK	TRUE
17	RPS6	0.487017	0.387983	118.511	0	0	1.39703	226	0.81295	OK	TRUE
17	B2M	0.486631	0.391585	119.627	0	0	1.39525	231	0.830935	OK	TRUE
17	RPL13A	0.486538	0.275538	84.1636	0	0	1.09741	210	0.755396	OK	TRUE
17	S100A9	0.486318	0.511546	156.183	0	0	1.24761	139	0.5	OK	TRUE
17	RPL15	0.486128	0.250026	76.3773	0	0	1.13163	209	0.751799	OK	TRUE
17	S100A6	0.485951	0.328622	100.346	0	0	0.626208	119	0.428058	OK	TRUE
17	RPS2	0.485907	0.275957	84.2868	0	0	1.11172	200	0.719424	OK	TRUE
17	DEFA4	0.485738	0.299486	91.4866	0	0	0.304624	43	0.154676	OK	TRUE
17	LYZ	0.485665	0.609597	186.127	0	0	1.75263	206	0.741007	OK	TRUE
17	ACTB	0.485616	0.316848	96.7639	0	0	1.00833	191	0.68705	OK	TRUE
17	RPL32	0.485599	0.252975	77.2706	0	0	0.985763	197	0.708633	OK	TRUE
17	RPS23	0.485498	0.323131	98.6952	0	0	1.11526	204	0.733813	OK	TRUE
17	S100A8	0.48535	0.50038	152.776	0	0	1.52465	158	0.568345	OK	TRUE
17	RPS18	0.4851	0.395501	120.799	0	0	1.26907	208	0.748201	OK	TRUE
17	RPL34	0.484421	0.277169	84.6708	0	0	1.07188	202	0.726619	OK	TRUE
17	RPL7	0.484165	0.287149	87.7106	0	0	1.05574	195	0.701439	OK	TRUE
17	IGLC2	0.483867	0.394194	120.548	0	0	0.121772	25	0.0899281	OK	TRUE
17	RPL10	0.483857	0.253657	77.4834	0	0	0.936234	190	0.683453	OK	TRUE
17	EEF1A1	0.483762	0.328492	100.351	0	0	1.13972	200	0.719424	OK	TRUE
17	BPI	0.483611	0.476429	145.533	0	0	0.150031	26	0.0935252	OK	TRUE
17	IGLC3	0.482839	0.388239	118.894	0	0	0.0593542	12	0.0431655	OK	TRUE
17	RPL3	0.482497	0.329364	100.59	0	0	0.872166	176	0.633094	OK	TRUE
17	IGHG2	0.482362	0.31011	95.0055	0	0	0.0422598	12	0.0431655	OK	TRUE
17	RPL9	0.482146	0.288916	88.2426	0	0	0.867644	172	0.618705	OK	TRUE
17	CLC	0.482138	0.354444	108.253	0	0	0.454598	50	0.179856	OK	TRUE
17	PGLYRP1	0.481661	0.318492	97.3567	0	0	0.0861117	13	0.0467626	OK	TRUE
[truncated: 522 more rows]
